# Supplementary material for: Exercise and Weekly Sirolimus (Rapamycin) in Older Adults: RAPA‐EX‐01 Randomised, Double‐Blind, Placebo‐Controlled Trial
Source: J Cachexia Sarcopenia Muscle. 2026 Apr 15;17(2):e70274. doi: 10.1002/jcsm.70274 (PMC13082878; doi:10.1002/jcsm.70274)
Supplement: Supplementary file 1 — Data S1: Supporting information. [file JCSM-17-e70274-s001.zip]

Archive with 69 entries (69 files):
- RAPA-EX-001_Weekly Participant Contact_Clean_21Apr2025.xlsx
- RAPA-EX-001_Medical history_Clean_22Apr2025.xlsx
- RAPA-EX-001_Data dictionary.xlsx
- RAPA-EX-01_Concomitant Medications_V5.0 dated 03Sep2024_.pdf
- RAPA-EX-001_Concomitant medications_Clean_22Apr2025.xlsx
- RAPA-EX-001_Adverse event and SAE_Clean_22Apr2025.xlsx
- Queries dataset_Export_20250422_1729.xlsx
- full_study_R_script.R
- export-20250422-151156_Medical-History.xlsx
- export-20250422-143256_Lab-tests.xlsx
- export-20250422-143159_Lab-tests.xlsx
- export-20250422-141856_Missed-Exercise.xlsx
- export-20250421-225449_Missed-Exercise.xlsx
- export-20250421-224949_Missed-treatments.xlsx
- export-20250421-173246_Adverse-event-collection.xlsx
- export-20250421-172947_Participant-diary-collect.xlsx
- export-20250421-172546_Allocation-weekly-Med.xlsx
- export-20250421-172248_6-minute-walk-test.xlsx
- export-20250421-171947_Hand-grip-strength.xlsx
- export-20250421-165546_Lab-test.xlsx
- export-20250421-161546_Auscultation-heart.xlsx
- export-20250421-161346_Eligibility.xlsx
- export-20250421-160246_Date-of-visit.xlsx
- export-20250421-150146_Clinical-dataset.xlsx
- export-20250421-140903_Metadata.xlsx
- TruDiag_Rapamycin_All_metrics_EAA.csv
- Site investigator comment and signature report_28Apr2025.xlsx
- sessionInfo.txt
- RAPA-EX-001_Unblinded randomization dataset_22Apr2025.xlsx
- RAPA-EX-001_SF36 Baseline EoS_Clean_02May2025.xlsx
- RAPA-EX-01_participant flow information_update09May2025.xlsx
- RAPA-EX-01_Participant Daily Diary_PART 1_V1.1_15Aug2024- DI.pdf
- RAPA-EX-001_Participant Audit-trail_2025-04-22.xlsx
- RAPA-EX-001_Missed-Partial-Extra exercise_Clean_21Apr2025.xlsx
- RAPA-EX-001_CRF Audit-trail_2025-04-22.xlsx
- RAPA-EX-001_Clinical dataset_Clean_21Apr2025.xlsx
- export-20250428-143318_Withdrawn.xlsx
- export-20250428-142918_Screenfails.xlsx
- export-20250422-170657_Conmeds.xlsx
- export-20250422-154857_Adverse-event.xlsx
- export-20250422-143356_Lab-tests.xlsx
- export-20250422-141756_Missed-treatments.xlsx
- export-20250421-174246_Study-disposition.xlsx
- export-20250421-173948_Exercise-adherence.xlsx
- export-20250421-172746_Participant-diary-distri.xlsx
- export-20250421-171646_SF-36-questionnaire.xlsx
- export-20250421-170946_DNA-methylation.xlsx
- export-20250421-170647_Randomization.xlsx
- export-20250421-170148_30-Second-Chair-Stand.xlsx
- export-20250421-165146_ECG.xlsx
- export-20250421-161846_Vitals.xlsx
- export-20250421-160945_Demographics.xlsx
- export-20250421-160646_Informed-consent.xlsx
- export-20250421-145545_Unscheduled-events.xlsx
- export-20250421-145446_Accountability-exercise.xlsx
- export-20250421-145245_Accountability-treatment.xlsx
- export-20250421-144646_Medical-history-dataset.xlsx
- Ethics Approval.pdf
- diagnostics_utils.R
- Comments dataset_Export_20250422_1730.xlsx
- RAPA-EX-01_Participant Daily Diary_PART 2_V1.1_15Aug2024-DI.pdf
- RAPA-EX-001_Missed treatments_Clean_21Apr2025.xlsx
- RAPA-EX-001_Lab tests_Clean_22Apr2025.xlsx
- export-20250421-194748_Weekly-calls.xlsx
- export-20250421-173547_Treatment-adherence.xlsx
- export-20250421-145045_Weekly-calls-dataset.xlsx
- export-20250421-144845_Concomitant-medication.xlsx
- export-20250421-144446_Adverse-event-dataset.xlsx
- CONSORT_2025_expanded_checklist.pdf
