# Supplementary material for: Exercise and Weekly Sirolimus (Rapamycin) in Older Adults: RAPA‐EX‐01 Randomised, Double‐Blind, Placebo‐Controlled Trial
Source: J Cachexia Sarcopenia Muscle. 2026 Apr 15;17(2):e70274. doi: 10.1002/jcsm.70274 (PMC13082878; doi:10.1002/jcsm.70274)
Supplement: Supplementary file 1 — Data S1: Supporting information. [file JCSM-17-e70274-s001.zip › RAPA-EX-001_Medical history_Clean_22Apr2025.xlsx]

## Sheet: Components
PatientNr	DateCreated	DateChanged	Site	Reference	Is this a medical history that occurred within the last 30 days or an ongoing medical condition for which the participant is receiving concomitant medication?	Medical history term:	Start date:	Ongoing?	End date:	Concomitant medication?
MDMR-00001	2024-07-29 12:23:50	2025-04-15 12:48:11	Middlemore Hospital	Medical History-00001	Ongoing condition with medication	Hypertension	2002-01-01	Yes		Yes
MDMR-00001	2024-07-29 12:23:50	2025-04-15 12:48:11	Middlemore Hospital	Medical History-00002	Condition occurred in last 30 days	Left lower ribcage pain radiating to left lower posterior thoracic	2024-07-01	Yes		No
MDMR-00001	2024-07-29 12:23:50	2025-04-15 12:48:11	Middlemore Hospital	Medical History-00003	Ongoing condition with medication	Osteoporosis	2017-01-01	Yes		Yes
MDMR-00001	2024-07-29 12:23:50	2025-04-15 12:48:11	Middlemore Hospital	Medical History-00004	Condition occurred in last 30 days	Systolic murmur	2023-03-01	Yes		No
MDMR-00001	2024-07-29 12:23:50	2025-04-15 12:48:11	Middlemore Hospital	Medical History-00005	Condition occurred in last 30 days	Left bundle branch block	2023-03-01	Yes		No
MDMR-00001	2024-07-29 12:23:50	2025-04-15 12:48:11	Middlemore Hospital	Medical History-00006	Condition occurred in last 30 days	Chest pain	2010-01-01	No	2010-01-01	No
MDMR-00001	2024-07-29 12:23:50	2025-04-15 12:48:11	Middlemore Hospital	Medical History-00007	Condition occurred in last 30 days	Exercised-induced Asthma	1979-01-01	Yes		No
MDMR-00001	2024-07-29 12:23:50	2025-04-15 12:48:11	Middlemore Hospital	Medical History-00008	Condition occurred in last 30 days	Partial fasciectomy of left little finger with Z-plasty closure for Dupuytren's contracture of this finger	2019-12-01	No	2019-12-01	No
MDMR-00001	2024-07-29 12:23:50	2025-04-15 12:48:11	Middlemore Hospital	Medical History-00009	Condition occurred in last 30 days	Right eye infection	2024-08-04	No	2024-08-14	Yes
MDMR-00002	2024-07-29 14:51:04	2025-04-15 15:08:18	Middlemore Hospital	Medical History-00002	Condition occurred in last 30 days	postnasal drip	2024-08-01	Yes		Yes
MDMR-00003	2024-08-01 15:11:17	2025-04-15 12:47:39	Middlemore Hospital	Medical History-00001	Condition occurred in last 30 days	Left shoulder pain	1971-01-01	Yes		No
MDMR-00003	2024-08-01 15:11:17	2025-04-15 12:47:39	Middlemore Hospital	Medical History-00002
MDMR-00004	2024-08-05 12:55:42	2025-04-15 14:55:56	Middlemore Hospital	Medical History-00001	Ongoing condition with medication	Chronic Obstructive Pulmonary Disease	2015-01-01	Yes		Yes
MDMR-00004	2024-08-05 12:55:42	2025-04-15 14:55:56	Middlemore Hospital	Medical History-00002	Ongoing condition with medication	Hypertension	2022-01-25	Yes		Yes
MDMR-00004	2024-08-05 12:55:42	2025-04-15 14:55:56	Middlemore Hospital	Medical History-00003	Ongoing condition with medication	Hypercholesterolemia	2024-05-22	Yes		Yes
MDMR-00004	2024-08-05 12:55:42	2025-04-15 14:55:56	Middlemore Hospital	Medical History-00004	Ongoing condition with medication	Primary decompression of lumbar spine	2009-01-01	Yes		Yes
MDMR-00004	2024-08-05 12:55:42	2025-04-15 14:55:56	Middlemore Hospital	Medical History-00005	Condition occurred in last 30 days	Neuralgia over right eye	2024-01-01	Yes		No
MDMR-00004	2024-08-05 12:55:42	2025-04-15 14:55:56	Middlemore Hospital	Medical History-00006	Ongoing condition with medication	Glaucoma right eye	2010-12-09	Yes		Yes
MDMR-00004	2024-08-05 12:55:42	2025-04-15 14:55:56	Middlemore Hospital	Medical History-00008	Ongoing condition with medication	Right sided hip osteoarthritis	2024-06-04	Yes		Yes
MDMR-00004	2024-08-05 12:55:42	2025-04-15 14:55:56	Middlemore Hospital	Medical History-00009	Ongoing condition with medication	1st degree heart block	2018-01-01	Yes		Yes
MDMR-00004	2024-08-05 12:55:42	2025-04-15 14:55:56	Middlemore Hospital	Medical History-00010	Ongoing condition with medication	Insomnia	2022-01-01	Yes		Yes
MDMR-00004	2024-08-05 12:55:42	2025-04-15 14:55:56	Middlemore Hospital	Medical History-00011	Ongoing condition with medication	Chronic back pain	2009-01-01	Yes		Yes
MDMR-00005	2024-08-06 16:01:50	2025-04-15 14:56:15	Middlemore Hospital	Medical History-00001	Condition occurred in last 30 days	COVID	2024-07-10	No	2024-07-14	Yes
MDMR-00005	2024-08-06 16:01:50	2025-04-15 14:56:15	Middlemore Hospital	Medical History-00002	Ongoing condition with medication	Palpitations	2023-01-01	Yes		Yes
MDMR-00005	2024-08-06 16:01:50	2025-04-15 14:56:15	Middlemore Hospital	Medical History-00003	Condition occurred in last 30 days	Allergic Rhinitis	2024-07-26	No	2024-07-31	Yes
MDMR-00006	2024-08-09 14:39:55	2025-04-15 14:56:35	Middlemore Hospital	Medical History-00001	Ongoing condition with medication	Hypertension	1970-01-01	Yes		Yes
MDMR-00006	2024-08-09 14:39:55	2025-04-15 14:56:35	Middlemore Hospital	Medical History-00002	Ongoing condition with medication	Ischaemic Heart Disease	2022-01-01	Yes		Yes
MDMR-00006	2024-08-09 14:39:55	2025-04-15 14:56:35	Middlemore Hospital	Medical History-00003	Ongoing condition with medication	Hypercholesterolaemia	2021-01-01	Yes		Yes
MDMR-00006	2024-08-09 14:39:55	2025-04-15 14:56:35	Middlemore Hospital	Medical History-00004	Ongoing condition with medication	Osteoporosis	1998-01-01	Yes		Yes
MDMR-00006	2024-08-09 14:39:55	2025-04-15 14:56:35	Middlemore Hospital	Medical History-00005	Ongoing condition with medication	Arthritis in the right knee and left ankle	2014-01-01	Yes		Yes
MDMR-00006	2024-08-09 14:39:55	2025-04-15 14:56:35	Middlemore Hospital	Medical History-00006	Ongoing condition with medication	Constipation	2023-01-01	Yes		Yes
MDMR-00007	2024-08-15 11:59:06	2025-04-15 14:56:55	Middlemore Hospital	Medical History-00001	Condition occurred in last 30 days	Hyperlipidaemia	2024-08-15	Yes		No
MDMR-00007	2024-08-15 11:59:06	2025-04-15 14:56:55	Middlemore Hospital	Medical History-00002	Condition occurred in last 30 days	Pre diabetes	2024-08-15	Yes		No
MDMR-00008	2024-08-19 09:54:02	2025-04-15 14:57:14	Middlemore Hospital	Medical History-00001	Ongoing condition with medication	Stroke	2022-09-01	No	2022-09-01	Yes
MDMR-00008	2024-08-19 09:54:02	2025-04-15 14:57:14	Middlemore Hospital	Medical History-00002	Condition occurred in last 30 days	transient ischaemic attack (TIA)	2010-01-01	No	2010-01-01	No
MDMR-00008	2024-08-19 09:54:02	2025-04-15 14:57:14	Middlemore Hospital	Medical History-00003	Condition occurred in last 30 days	Heart murmur	2014-01-01	Yes		No
MDMR-00008	2024-08-19 09:54:02	2025-04-15 14:57:14	Middlemore Hospital	Medical History-00004	Ongoing condition with medication	Hypertension	2010-05-01	Yes		Yes
MDMR-00008	2024-08-19 09:54:02	2025-04-15 14:57:14	Middlemore Hospital	Medical History-00005	Ongoing condition with medication	Hyperlipidaemia	2010-05-01	Yes		Yes
MDMR-00008	2024-08-19 09:54:02	2025-04-15 14:57:14	Middlemore Hospital	Medical History-00006	Condition occurred in last 30 days	Pre diabetes	2020-01-01	Yes		No
MDMR-00009	2024-08-21 10:35:01	2025-04-15 14:57:33	Middlemore Hospital	Medical History-00002	Condition occurred in last 30 days	coeliac disease	2016-01-01	Yes		No
MDMR-00009	2024-08-21 10:35:01	2025-04-15 14:57:33	Middlemore Hospital	Medical History-00003	Ongoing condition with medication	grade B reflux oesophagitis and hiatus hernia	2020-10-01	Yes		Yes
MDMR-00009	2024-08-21 10:35:01	2025-04-15 14:57:33	Middlemore Hospital	Medical History-00004	Condition occurred in last 30 days	prediabetes	2011-01-01	Yes		No
MDMR-00009	2024-08-21 10:35:01	2025-04-15 14:57:33	Middlemore Hospital	Medical History-00005	Ongoing condition with medication	hypertension	2021-01-01	Yes		Yes
MDMR-00009	2024-08-21 10:35:01	2025-04-15 14:57:33	Middlemore Hospital	Medical History-00006	Ongoing condition with medication	erectile dysfunction	2017-01-01	Yes		Yes
MDMR-00009	2024-08-21 10:35:01	2025-04-15 14:57:33	Middlemore Hospital	Medical History-00007	Ongoing condition with medication	Decreased phosphate	2024-08-20	Yes		Yes
MDMR-00009	2024-08-21 10:35:01	2025-04-15 14:57:33	Middlemore Hospital	Medical History-00008	Condition occurred in last 30 days	Diarrhoea	2024-08-21	No	2024-08-24	No
MDMR-00010	2024-08-22 10:07:57	2025-04-15 14:57:51	Middlemore Hospital	Medical History-00001	Condition occurred in last 30 days	Thalassaemia minor	1984-01-01	Yes		No
MDMR-00010	2024-08-22 10:07:57	2025-04-15 14:57:51	Middlemore Hospital	Medical History-00002	Condition occurred in last 30 days	Headache	2024-09-06	No	2024-09-06	No
MDMR-00011	2024-08-23 07:38:51	2025-04-15 14:58:10	Middlemore Hospital	Medical History-00001	Condition occurred in last 30 days	Allergy to sulphur meds	1982-01-01	Yes		No
MDMR-00011	2024-08-23 07:38:51	2025-04-15 14:58:10	Middlemore Hospital	Medical History-00002	Condition occurred in last 30 days	fusion L5/S1	2013-01-01	Yes		No
MDMR-00011	2024-08-23 07:38:51	2025-04-15 14:58:10	Middlemore Hospital	Medical History-00003	Condition occurred in last 30 days	hysterectomy & salpingectomy for menorrhagia	2010-01-01	Yes		No
MDMR-00011	2024-08-23 07:38:51	2025-04-15 14:58:10	Middlemore Hospital	Medical History-00004	Condition occurred in last 30 days	arthroscopy knee	2002-01-01	Yes		No
MDMR-00011	2024-08-23 07:38:51	2025-04-15 14:58:10	Middlemore Hospital	Medical History-00005	Condition occurred in last 30 days	avulsion fracture distal fibula left	2016-01-24	No	2016-12-01	No
MDMR-00011	2024-08-23 07:38:51	2025-04-15 14:58:10	Middlemore Hospital	Medical History-00006	Condition occurred in last 30 days	diverticulosis (found during colonoscopy)	2012-01-01	Yes		No
MDMR-00011	2024-08-23 07:38:51	2025-04-15 14:58:10	Middlemore Hospital	Medical History-00007	Condition occurred in last 30 days	recurrent abdominal pain and vomiting	2022-01-01	No	2022-01-01	No
MDMR-00011	2024-08-23 07:38:51	2025-04-15 14:58:10	Middlemore Hospital	Medical History-00008	Condition occurred in last 30 days	Excision of interdigital neuroma right foot 2nd web space	2015-11-27	No	2015-11-27	No
MDMR-00011	2024-08-23 07:38:51	2025-04-15 14:58:10	Middlemore Hospital	Medical History-00009	Ongoing condition with medication	Migraine	2000-01-01	Yes		Yes
MDMR-00012	2024-08-26 14:00:28	2025-04-15 14:58:29	Middlemore Hospital	Medical History-00001	Ongoing condition with medication	Total Thyroidectomy	2019-05-15	No	2019-05-15	Yes
MDMR-00012	2024-08-26 14:00:28	2025-04-15 14:58:29	Middlemore Hospital	Medical History-00002	Ongoing condition with medication	Hypertension	2022-10-01	Yes		Yes
MDMR-00012	2024-08-26 14:00:28	2025-04-15 14:58:29	Middlemore Hospital	Medical History-00003	Condition occurred in last 30 days	Chronic lower back pain	2013-01-01	Yes		No
MDMR-00012	2024-08-26 14:00:28	2025-04-15 14:58:29	Middlemore Hospital	Medical History-00005	Condition occurred in last 30 days	Colonic polyps	2008-11-01	Yes		No
MDMR-00012	2024-08-26 14:00:28	2025-04-15 14:58:29	Middlemore Hospital	Medical History-00007	Condition occurred in last 30 days	Pyogenic granuloma of right anterior nasal passage	2019-10-01	Yes		No
MDMR-00012	2024-08-26 14:00:28	2025-04-15 14:58:29	Middlemore Hospital	Medical History-00008	Ongoing condition with medication	High cholesterol	2024-04-11	Yes		Yes
MDMR-00013	2024-08-27 07:34:18	2025-04-15 14:58:46	Middlemore Hospital	Medical History-00001	Ongoing condition with medication	Carpal Tunnel Syndrome and basilar thumb arthritis	2024-01-01	Yes		Yes
MDMR-00013	2024-08-27 07:34:18	2025-04-15 14:58:46	Middlemore Hospital	Medical History-00002	Ongoing condition with medication	hypothyroidism	2010-01-01	Yes		Yes
MDMR-00013	2024-08-27 07:34:18	2025-04-15 14:58:46	Middlemore Hospital	Medical History-00004	Ongoing condition with medication	Gastro-oesophageal reflux disease	2010-01-01	Yes		Yes
MDMR-00013	2024-08-27 07:34:18	2025-04-15 14:58:46	Middlemore Hospital	Medical History-00005	Condition occurred in last 30 days	Left total knee joint replacement	2014-05-23	No	2015-01-01	No
MDMR-00013	2024-08-27 07:34:18	2025-04-15 14:58:46	Middlemore Hospital	Medical History-00006	Condition occurred in last 30 days	hypertension	2020-01-01	Yes		No
MDMR-00013	2024-08-27 07:34:18	2025-04-15 14:58:46	Middlemore Hospital	Medical History-00007	Condition occurred in last 30 days	C3-C6 laminoplasty and C2-T3 posterolateral fusion	2021-07-05	No	2022-01-01	No
MDMR-00013	2024-08-27 07:34:18	2025-04-15 14:58:46	Middlemore Hospital	Medical History-00009	Ongoing condition with medication	back pain due to fall	2024-06-01	Yes		Yes
MDMR-00014	2024-08-30 14:27:10	2025-04-15 14:59:00	Middlemore Hospital	Medical History-00001	Ongoing condition with medication	Hyperlipidaemia	2017-02-01	Yes		Yes
MDMR-00014	2024-08-30 14:27:10	2025-04-15 14:59:00	Middlemore Hospital	Medical History-00002	Condition occurred in last 30 days	Gastro-oesophageal reflux disease (GORD)	2018-12-01	No	2024-06-01	No
MDMR-00014	2024-08-30 14:27:10	2025-04-15 14:59:00	Middlemore Hospital	Medical History-00003	Ongoing condition with medication	Perimenopausal symptoms	2021-11-01	Yes		Yes
MDMR-00014	2024-08-30 14:27:10	2025-04-15 14:59:00	Middlemore Hospital	Medical History-00004	Ongoing condition with medication	Insomnia	2011-12-01	Yes		Yes
MDMR-00014	2024-08-30 14:27:10	2025-04-15 14:59:00	Middlemore Hospital	Medical History-00005	Condition occurred in last 30 days	Right hearing loss	2009-01-01	Yes		No
MDMR-00014	2024-08-30 14:27:10	2025-04-15 14:59:00	Middlemore Hospital	Medical History-00006	Ongoing condition with medication	Hay fever	2011-01-01	Yes		Yes
MDMR-00014	2024-08-30 14:27:10	2025-04-15 14:59:00	Middlemore Hospital	Medical History-00007	Ongoing condition with medication	Lower thoracic sprain	2024-09-10	Yes		Yes
MDMR-00014	2024-08-30 14:27:10	2025-04-15 14:59:00	Middlemore Hospital	Medical History-00008	Condition occurred in last 30 days	Skin lesion on lower right leg	2023-05-01	Yes		No
MDMR-00015	2024-09-02 12:39:47	2025-04-15 14:59:15	Middlemore Hospital	Medical History-00001	Ongoing condition with medication	Transient ischemic attack	2021-05-01	No	2021-05-01	Yes
MDMR-00015	2024-09-02 12:39:47	2025-04-15 14:59:15	Middlemore Hospital	Medical History-00002	Ongoing condition with medication	Transient ischemic attack	2003-01-01	No	2003-01-01	Yes
MDMR-00015	2024-09-02 12:39:47	2025-04-15 14:59:15	Middlemore Hospital	Medical History-00003	Ongoing condition with medication	Hypertension	2010-01-01	Yes		Yes
MDMR-00015	2024-09-02 12:39:47	2025-04-15 14:59:15	Middlemore Hospital	Medical History-00004	Condition occurred in last 30 days	Right knee replacement	2016-01-01	No	2016-01-01	No
MDMR-00015	2024-09-02 12:39:47	2025-04-15 14:59:15	Middlemore Hospital	Medical History-00005	Condition occurred in last 30 days	Bilateral Rotator cuff repair	2020-01-01	No	2020-01-01	No
MDMR-00015	2024-09-02 12:39:47	2025-04-15 14:59:15	Middlemore Hospital	Medical History-00008	Condition occurred in last 30 days	Skin lesions - Solar lentigo/Early SebK at base of left neck. Pigemented AK at left elbow.	2024-05-01	No	2024-05-01	No
MDMR-00015	2024-09-02 12:39:47	2025-04-15 14:59:15	Middlemore Hospital	Medical History-00009	Condition occurred in last 30 days	Basal Cell Carcinoma right mid back - full treated	2022-05-01	No	2022-05-01	No
MDMR-00015	2024-09-02 12:39:47	2025-04-15 14:59:15	Middlemore Hospital	Medical History-00010	Ongoing condition with medication	High cholesterol	2018-02-13	Yes		Yes
MDMR-00015	2024-09-02 12:39:47	2025-04-15 14:59:15	Middlemore Hospital	Medical History-00011	Ongoing condition with medication	Earache	2024-09-22	Yes		Yes
MDMR-00016	2024-09-03 07:57:42	2025-04-15 14:59:32	Middlemore Hospital	Medical History-00001	Ongoing condition with medication	Hypertension	2013-01-01	Yes		Yes
MDMR-00016	2024-09-03 07:57:42	2025-04-15 14:59:32	Middlemore Hospital	Medical History-00002	Condition occurred in last 30 days	Prediabetes	2011-01-01	Yes		No
MDMR-00016	2024-09-03 07:57:42	2025-04-15 14:59:32	Middlemore Hospital	Medical History-00003	Condition occurred in last 30 days	Hypertriglyceridemia	2024-02-01	Yes		No
MDMR-00016	2024-09-03 07:57:42	2025-04-15 14:59:32	Middlemore Hospital	Medical History-00004	Condition occurred in last 30 days	Recurrent urinary tract infection	2023-05-01	No	2023-12-01	No
MDMR-00016	2024-09-03 07:57:42	2025-04-15 14:59:32	Middlemore Hospital	Medical History-00007	Condition occurred in last 30 days	URTI with residual dry cough	2024-09-06	No	2024-09-27	No
MDMR-00017	2024-09-03 12:28:42	2025-04-15 14:59:50	Middlemore Hospital	Medical History-00001	Condition occurred in last 30 days	carpal tunnel release bilateral	2023-09-06	No	2024-04-01	No
MDMR-00017	2024-09-03 12:28:42	2025-04-15 14:59:50	Middlemore Hospital	Medical History-00002	Condition occurred in last 30 days	polyps and hemorrhoids on colonoscopy	2019-01-01	Yes		No
MDMR-00017	2024-09-03 12:28:42	2025-04-15 14:59:50	Middlemore Hospital	Medical History-00003	Ongoing condition with medication	Depression	2015-01-01	Yes		Yes
MDMR-00017	2024-09-03 12:28:42	2025-04-15 14:59:50	Middlemore Hospital	Medical History-00004	Ongoing condition with medication	Hay fever	2017-01-01	Yes		Yes
MDMR-00017	2024-09-03 12:28:42	2025-04-15 14:59:50	Middlemore Hospital	Medical History-00005	Condition occurred in last 30 days	Prediabetes	2022-01-01	Yes		No
MDMR-00017	2024-09-03 12:28:42	2025-04-15 14:59:50	Middlemore Hospital	Medical History-00007	Condition occurred in last 30 days	Hemochromatosis	2007-03-08	Yes		No
MDMR-00017	2024-09-03 12:28:42	2025-04-15 14:59:50	Middlemore Hospital	Medical History-00008	Condition occurred in last 30 days	Back pain	2024-09-14	No	2024-09-14	Yes
MDMR-00018	2024-09-03 13:07:25	2025-04-15 15:00:08	Middlemore Hospital	Medical History-00001	Condition occurred in last 30 days	Allergic rhinitis	1995-01-01	Yes		No
MDMR-00018	2024-09-03 13:07:25	2025-04-15 15:00:08	Middlemore Hospital	Medical History-00002	Condition occurred in last 30 days	Prediabetes	2014-01-01	Yes		No
MDMR-00018	2024-09-03 13:07:25	2025-04-15 15:00:08	Middlemore Hospital	Medical History-00004	Condition occurred in last 30 days	Diverticular disease and haemorrhoids on colonoscopy	2024-05-16	Yes		No
MDMR-00018	2024-09-03 13:07:25	2025-04-15 15:00:08	Middlemore Hospital	Medical History-00005	Condition occurred in last 30 days	Very mild anaemia with normal iron	2024-01-01	Yes		No
MDMR-00018	2024-09-03 13:07:25	2025-04-15 15:00:08	Middlemore Hospital	Medical History-00006	Condition occurred in last 30 days	Varicose veins	2023-01-01	Yes		No
MDMR-00018	2024-09-03 13:07:25	2025-04-15 15:00:08	Middlemore Hospital	Medical History-00007	Ongoing condition with medication	Restless legs	2023-01-01	Yes		Yes
MDMR-00018	2024-09-03 13:07:25	2025-04-15 15:00:08	Middlemore Hospital	Medical History-00008	Condition occurred in last 30 days	fluid retention legs	2023-01-01	Yes		No
MDMR-00019	2024-09-05 12:36:21	2025-04-15 15:00:29	Middlemore Hospital	Medical History-00001	Condition occurred in last 30 days	Psoriasis	2020-01-01	Yes		No
MDMR-00019	2024-09-05 12:36:21	2025-04-15 15:00:29	Middlemore Hospital	Medical History-00002	Ongoing condition with medication	Esophagitis	1999-01-01	Yes		Yes
MDMR-00019	2024-09-05 12:36:21	2025-04-15 15:00:29	Middlemore Hospital	Medical History-00003	Ongoing condition with medication	Asthma	1999-01-01	Yes		Yes
MDMR-00019	2024-09-05 12:36:21	2025-04-15 15:00:29	Middlemore Hospital	Medical History-00004	Condition occurred in last 30 days	Prosthetic Aortic Valve Replacement	2023-09-08	Yes		No
MDMR-00019	2024-09-05 12:36:21	2025-04-15 15:00:29	Middlemore Hospital	Medical History-00005	Ongoing condition with medication	High blood pressure	2022-01-01	Yes		Yes
MDMR-00020	2024-09-05 15:55:40	2025-04-16 15:57:21	Middlemore Hospital	Medical History-00001	Ongoing condition with medication	Gastro-oesophageal reflux disease	2024-01-01	Yes		Yes
MDMR-00020	2024-09-05 15:55:40	2025-04-16 15:57:21	Middlemore Hospital	Medical History-00002	Ongoing condition with medication	Hyperlipidaemia	2010-01-01	Yes		Yes
MDMR-00020	2024-09-05 15:55:40	2025-04-16 15:57:21	Middlemore Hospital	Medical History-00003	Ongoing condition with medication	SCC right lateral canthus/zygoma	2020-01-01	No	2024-03-01	No
MDMR-00020	2024-09-05 15:55:40	2025-04-16 15:57:21	Middlemore Hospital	Medical History-00004	Condition occurred in last 30 days	Sciatica/Lower back pain	1996-01-01	No	2023-01-01	No
MDMR-00020	2024-09-05 15:55:40	2025-04-16 15:57:21	Middlemore Hospital	Medical History-00005	Ongoing condition with medication	Muscle cramps	1999-01-01	Yes		Yes
MDMR-00021	2024-09-05 16:06:14	2025-04-15 15:00:47	Middlemore Hospital	Medical History-00001	Condition occurred in last 30 days	Headache	2024-09-18	No	2024-09-18	Yes
MDMR-00021	2024-09-05 16:06:14	2025-04-15 15:00:47	Middlemore Hospital	Medical History-00002	Ongoing condition with medication	Depression	2024-01-01	Yes		Yes
MDMR-00021	2024-09-05 16:06:14	2025-04-15 15:00:47	Middlemore Hospital	Medical History-00003	Ongoing condition with medication	Insomnia	2011-05-01	Yes		Yes
MDMR-00022	2024-09-06 10:55:03	2025-04-15 15:01:04	Middlemore Hospital	Medical History-00001	Condition occurred in last 30 days	Right total knee joint replacement	2022-08-01	No	2022-08-01	No
MDMR-00022	2024-09-06 10:55:03	2025-04-15 15:01:04	Middlemore Hospital	Medical History-00002	Condition occurred in last 30 days	Left total knee joint replacement	2012-01-01	No	2012-01-01	No
MDMR-00022	2024-09-06 10:55:03	2025-04-15 15:01:04	Middlemore Hospital	Medical History-00003	Condition occurred in last 30 days	Bilateral ankle joint replacement	2011-01-01	No	2011-01-01	No
MDMR-00022	2024-09-06 10:55:03	2025-04-15 15:01:04	Middlemore Hospital	Medical History-00004	Condition occurred in last 30 days	Right wrist joint replacement	2013-01-01	No	2018-01-01	No
MDMR-00022	2024-09-06 10:55:03	2025-04-15 15:01:04	Middlemore Hospital	Medical History-00005	Condition occurred in last 30 days	Left tendon achilles surgical repair	2021-01-01	No	2021-01-01	No
MDMR-00022	2024-09-06 10:55:03	2025-04-15 15:01:04	Middlemore Hospital	Medical History-00006	Condition occurred in last 30 days	Monoclonal gammopathy of undetermined significance	2016-07-07	Yes		No
MDMR-00022	2024-09-06 10:55:03	2025-04-15 15:01:04	Middlemore Hospital	Medical History-00007	Ongoing condition with medication	Hypertension	2010-01-01	Yes		Yes
MDMR-00022	2024-09-06 10:55:03	2025-04-15 15:01:04	Middlemore Hospital	Medical History-00008	Condition occurred in last 30 days	Hyperlipidaemia	2018-01-01	Yes		No
MDMR-00022	2024-09-06 10:55:03	2025-04-15 15:01:04	Middlemore Hospital	Medical History-00009	Ongoing condition with medication	Gastro-oesophageal reflux disease	2010-01-01	Yes		Yes
MDMR-00022	2024-09-06 10:55:03	2025-04-15 15:01:04	Middlemore Hospital	Medical History-00010	Condition occurred in last 30 days	Diverticulosis	2012-12-20	Yes		No
MDMR-00022	2024-09-06 10:55:03	2025-04-15 15:01:04	Middlemore Hospital	Medical History-00011	Condition occurred in last 30 days	L5/S1 Right sided radiculopathy	2022-07-01	Yes		No
MDMR-00022	2024-09-06 10:55:03	2025-04-15 15:01:04	Middlemore Hospital	Medical History-00012	Ongoing condition with medication	Erectile Dysfunction	2019-01-01	Yes		Yes
MDMR-00022	2024-09-06 10:55:03	2025-04-15 15:01:04	Middlemore Hospital	Medical History-00013	Condition occurred in last 30 days	Cough	2024-09-16	No	2024-09-29	No
MDMR-00022	2024-09-06 10:55:03	2025-04-15 15:01:04	Middlemore Hospital	Medical History-00014	Condition occurred in last 30 days	Sinus congestion	2024-09-16	No	2024-09-29	Yes
MDMR-00022	2024-09-06 10:55:03	2025-04-15 15:01:04	Middlemore Hospital	Medical History-00015	Condition occurred in last 30 days	Throat discomfort/scratchiness	2024-09-16	No	2024-10-15	Yes
MDMR-00022	2024-09-06 10:55:03	2025-04-15 15:01:04	Middlemore Hospital	Medical History-00018	Ongoing condition with medication	TURP	2011-01-01	Yes		Yes
MDMR-00022	2024-09-06 10:55:03	2025-04-15 15:01:04	Middlemore Hospital	Medical History-00019	Ongoing condition with medication	Dry Eyes	2017-01-01	Yes		Yes
MDMR-00023	2024-09-06 12:08:41	2025-04-15 15:01:40	Middlemore Hospital	Medical History-00001	Condition occurred in last 30 days	Atrial flutter	2013-01-01	No	2023-05-29	No
MDMR-00023	2024-09-06 12:08:41	2025-04-15 15:01:40	Middlemore Hospital	Medical History-00002	Ongoing condition with medication	Lacunar stroke	2011-01-01	Yes		Yes
MDMR-00023	2024-09-06 12:08:41	2025-04-15 15:01:40	Middlemore Hospital	Medical History-00003	Ongoing condition with medication	Hypertension	2011-01-01	Yes		Yes
MDMR-00023	2024-09-06 12:08:41	2025-04-15 15:01:40	Middlemore Hospital	Medical History-00004	Ongoing condition with medication	Benign Prostatic Hyperplasia	2017-01-01	Yes		Yes
MDMR-00023	2024-09-06 12:08:41	2025-04-15 15:01:40	Middlemore Hospital	Medical History-00005	Ongoing condition with medication	Joint and back pain	2021-05-26	Yes		Yes
MDMR-00023	2024-09-06 12:08:41	2025-04-15 15:01:40	Middlemore Hospital	Medical History-00006	Condition occurred in last 30 days	Upper respiratory tract infection	2024-09-10	No	2024-09-12	Yes
MDMR-00023	2024-09-06 12:08:41	2025-04-15 15:01:40	Middlemore Hospital	Medical History-00007	Ongoing condition with medication	Hay Fever	1984-01-01	Yes		Yes
MDMR-00024	2024-09-06 12:08:45	2025-04-15 15:01:59	Middlemore Hospital	Medical History-00001	Condition occurred in last 30 days	Right breast cancer - Infiltrating ductal carcinoma	2016-01-01	No	2017-01-01	No
MDMR-00024	2024-09-06 12:08:45	2025-04-15 15:01:59	Middlemore Hospital	Medical History-00002	Ongoing condition with medication	Hypertension	2020-01-01	Yes		Yes
MDMR-00024	2024-09-06 12:08:45	2025-04-15 15:01:59	Middlemore Hospital	Medical History-00003	Condition occurred in last 30 days	Hiatal hernia	2011-01-01	Yes		No
MDMR-00024	2024-09-06 12:08:45	2025-04-15 15:01:59	Middlemore Hospital	Medical History-00004	Condition occurred in last 30 days	Laparoscopic cholecystectomy	2022-12-01	No	2022-12-01	No
MDMR-00024	2024-09-06 12:08:45	2025-04-15 15:01:59	Middlemore Hospital	Medical History-00005	Condition occurred in last 30 days	Laparoscopic left salpingectomy	2022-12-01	No	2022-12-01	No
MDMR-00024	2024-09-06 12:08:45	2025-04-15 15:01:59	Middlemore Hospital	Medical History-00006	Condition occurred in last 30 days	Right-sided trimalleolar fracture	2010-01-01	No	2010-01-01	No
MDMR-00025	2024-09-09 11:15:20	2025-04-15 15:02:24	Middlemore Hospital	Medical History-00001	Ongoing condition with medication	Benign prostatic hyperplasia	2019-01-01	Yes		Yes
MDMR-00025	2024-09-09 11:15:20	2025-04-15 15:02:24	Middlemore Hospital	Medical History-00002	Condition occurred in last 30 days	Angina (exertional, Class1)	2012-06-01	No	2012-06-01	Yes
MDMR-00025	2024-09-09 11:15:20	2025-04-15 15:02:24	Middlemore Hospital	Medical History-00003	Condition occurred in last 30 days	Right penetrating eye injury and traumatic cataract with iris defect	1961-01-01	Yes		No
MDMR-00025	2024-09-09 11:15:20	2025-04-15 15:02:24	Middlemore Hospital	Medical History-00004	Condition occurred in last 30 days	Fuchs’ corneal endothelial dystrophy	2019-01-01	Yes		No
MDMR-00025	2024-09-09 11:15:20	2025-04-15 15:02:24	Middlemore Hospital	Medical History-00005	Condition occurred in last 30 days	Left nasal pterygium excision	2023-06-01	No	2023-06-01	No
MDMR-00025	2024-09-09 11:15:20	2025-04-15 15:02:24	Middlemore Hospital	Medical History-00006	Condition occurred in last 30 days	Right cataract surgery with intraocular capsular tension ring and iris segment	2019-08-01	No	2019-08-01	Yes
MDMR-00025	2024-09-09 11:15:20	2025-04-15 15:02:24	Middlemore Hospital	Medical History-00007	Ongoing condition with medication	Postoperative chronic cystoid macular oedema in right eye	2020-01-01	Yes		Yes
MDMR-00027	2024-09-09 16:52:36	2025-04-15 15:02:59	Middlemore Hospital	Medical History-00001	Condition occurred in last 30 days	Pituitary adenoma	1980-01-01	No	1981-01-01	No
MDMR-00027	2024-09-09 16:52:36	2025-04-15 15:02:59	Middlemore Hospital	Medical History-00002	Ongoing condition with medication	Gastro-oesophageal reflux disease	2019-01-01	Yes		Yes
MDMR-00027	2024-09-09 16:52:36	2025-04-15 15:02:59	Middlemore Hospital	Medical History-00003	Condition occurred in last 30 days	Previous chemical burns to torso and arms	1964-01-01	No	1964-01-01	No
MDMR-00027	2024-09-09 16:52:36	2025-04-15 15:02:59	Middlemore Hospital	Medical History-00004	Ongoing condition with medication	Hypercholesterolaemia	1989-01-01	Yes		Yes
MDMR-00027	2024-09-09 16:52:36	2025-04-15 15:02:59	Middlemore Hospital	Medical History-00005	Ongoing condition with medication	Hand dermatitis	2023-11-15	Yes		Yes
MDMR-00027	2024-09-09 16:52:36	2025-04-15 15:02:59	Middlemore Hospital	Medical History-00006	Ongoing condition with medication	Shoulder pain	1979-01-01	Yes		Yes
MDMR-00028	2024-09-11 09:55:18	2025-04-15 15:03:15	Middlemore Hospital	Medical History-00001	Ongoing condition with medication	Hypertension	2007-01-01	Yes		Yes
MDMR-00028	2024-09-11 09:55:18	2025-04-15 15:03:15	Middlemore Hospital	Medical History-00002	Ongoing condition with medication	Dyslipidaemia	2022-01-01	Yes		Yes
MDMR-00028	2024-09-11 09:55:18	2025-04-15 15:03:15	Middlemore Hospital	Medical History-00003	Ongoing condition with medication	Depression	1981-01-01	Yes		Yes
MDMR-00028	2024-09-11 09:55:18	2025-04-15 15:03:15	Middlemore Hospital	Medical History-00004	Condition occurred in last 30 days	Cervical myelopathy	2013-01-01	Yes		No
MDMR-00028	2024-09-11 09:55:18	2025-04-15 15:03:15	Middlemore Hospital	Medical History-00005	Condition occurred in last 30 days	Right carpal tunnel release	2022-08-11	No	2023-01-01	No
MDMR-00028	2024-09-11 09:55:18	2025-04-15 15:03:15	Middlemore Hospital	Medical History-00006	Condition occurred in last 30 days	Left carpal tunnel release	2021-09-29	No	2022-01-01	No
MDMR-00028	2024-09-11 09:55:18	2025-04-15 15:03:15	Middlemore Hospital	Medical History-00007	Condition occurred in last 30 days	Hay fever	1985-01-01	Yes		No
MDMR-00028	2024-09-11 09:55:18	2025-04-15 15:03:15	Middlemore Hospital	Medical History-00008	Condition occurred in last 30 days	Chronic sinus issue	1985-01-01	Yes		Yes
MDMR-00028	2024-09-11 09:55:18	2025-04-15 15:03:15	Middlemore Hospital	Medical History-00009	Condition occurred in last 30 days	C3-6 Laminoplasty	2019-03-04	No	2019-03-04	No
MDMR-00028	2024-09-11 09:55:18	2025-04-15 15:03:15	Middlemore Hospital	Medical History-00010	Condition occurred in last 30 days	Chronic neck & shoulder pain	2019-01-01	Yes		No
MDMR-00028	2024-09-11 09:55:18	2025-04-15 15:03:15	Middlemore Hospital	Medical History-00011	Ongoing condition with medication	Intermittent lower back pain	1984-01-01	Yes		Yes
MDMR-00029	2024-09-11 09:55:39	2025-04-15 15:03:36	Middlemore Hospital	Medical History-00001	Condition occurred in last 30 days	Degenerative arthritis	2012-01-01	Yes		No
MDMR-00029	2024-09-11 09:55:39	2025-04-15 15:03:36	Middlemore Hospital	Medical History-00002	Condition occurred in last 30 days	Prediabetes	2012-01-01	Yes		No
MDMR-00029	2024-09-11 09:55:39	2025-04-15 15:03:36	Middlemore Hospital	Medical History-00003	Condition occurred in last 30 days	Progressive hearing loss	2004-01-01	Yes		No
MDMR-00029	2024-09-11 09:55:39	2025-04-15 15:03:36	Middlemore Hospital	Medical History-00004	Condition occurred in last 30 days	Bladder tumour	2010-01-01	No	2010-06-21	No
MDMR-00029	2024-09-11 09:55:39	2025-04-15 15:03:36	Middlemore Hospital	Medical History-00005	Ongoing condition with medication	Hayfever	1974-01-01	Yes		Yes
MDMR-00029	2024-09-11 09:55:39	2025-04-15 15:03:36	Middlemore Hospital	Medical History-00006	Condition occurred in last 30 days	Skin lesion on left hand	2021-01-01	Yes		No
MDMR-00030	2024-09-11 09:55:44	2025-04-15 15:03:51	Middlemore Hospital	Medical History-00001	Ongoing condition with medication	Hypertension	2013-01-01	Yes		Yes
MDMR-00030	2024-09-11 09:55:44	2025-04-15 15:03:51	Middlemore Hospital	Medical History-00002	Ongoing condition with medication	Arthritis in fingers	2014-01-01	Yes		Yes
MDMR-00030	2024-09-11 09:55:44	2025-04-15 15:03:51	Middlemore Hospital	Medical History-00003	Condition occurred in last 30 days	Earwax blockage in left ear	2024-09-17	No	2024-10-02	Yes
MDMR-00030	2024-09-11 09:55:44	2025-04-15 15:03:51	Middlemore Hospital	Medical History-00004	Condition occurred in last 30 days	Root extraction (right incisor)	2024-09-20	No	2024-09-20	Yes
MDMR-00031	2024-09-11 09:55:51	2025-04-15 15:04:06	Middlemore Hospital	Medical History-00001	Ongoing condition with medication	Hypertension	2014-01-01	Yes		Yes
MDMR-00031	2024-09-11 09:55:51	2025-04-15 15:04:06	Middlemore Hospital	Medical History-00002	Ongoing condition with medication	hypercholesterolaemia	2012-01-01	Yes		Yes
MDMR-00031	2024-09-11 09:55:51	2025-04-15 15:04:06	Middlemore Hospital	Medical History-00003	Ongoing condition with medication	Gastro-oesophageal reflux disease (GORD)	2012-01-01	Yes		Yes
MDMR-00031	2024-09-11 09:55:51	2025-04-15 15:04:06	Middlemore Hospital	Medical History-00004	Ongoing condition with medication	Asthma	2010-01-01	Yes		Yes
MDMR-00031	2024-09-11 09:55:51	2025-04-15 15:04:06	Middlemore Hospital	Medical History-00005	Condition occurred in last 30 days	Sinus surgery	2024-08-27	No	2024-08-28	Yes
MDMR-00031	2024-09-11 09:55:51	2025-04-15 15:04:06	Middlemore Hospital	Medical History-00006	Ongoing condition with medication	Dry eyes	2004-01-01	Yes		Yes
MDMR-00031	2024-09-11 09:55:51	2025-04-15 15:04:06	Middlemore Hospital	Medical History-00008	Condition occurred in last 30 days	Dupuytrens hands	2010-01-01	Yes		No
MDMR-00032	2024-09-11 09:55:57	2025-04-15 15:04:23	Middlemore Hospital	Medical History-00001	Ongoing condition with medication	Ischaemic Heart Disease	2007-01-01	Yes		Yes
MDMR-00032	2024-09-11 09:55:57	2025-04-15 15:04:23	Middlemore Hospital	Medical History-00002	Ongoing condition with medication	hypercholesterolaemia	2007-01-01	Yes		Yes
MDMR-00032	2024-09-11 09:55:57	2025-04-15 15:04:23	Middlemore Hospital	Medical History-00003	Ongoing condition with medication	Chronic obstructive pulmonary disease (COPD)	2023-04-13	Yes		Yes
MDMR-00032	2024-09-11 09:55:57	2025-04-15 15:04:23	Middlemore Hospital	Medical History-00004	Ongoing condition with medication	Hypertension	2007-02-06	Yes		Yes
MDMR-00032	2024-09-11 09:55:57	2025-04-15 15:04:23	Middlemore Hospital	Medical History-00005	Ongoing condition with medication	hyperuricemia	2007-01-01	Yes		Yes
MDMR-00032	2024-09-11 09:55:57	2025-04-15 15:04:23	Middlemore Hospital	Medical History-00006	Condition occurred in last 30 days	Right foot drop	1967-12-13	Yes		Yes
MDMR-00032	2024-09-11 09:55:57	2025-04-15 15:04:23	Middlemore Hospital	Medical History-00007	Condition occurred in last 30 days	Upper respiratory tract infection	2024-09-13	No	2024-09-26	Yes
MDMR-00032	2024-09-11 09:55:57	2025-04-15 15:04:23	Middlemore Hospital	Medical History-00009	Condition occurred in last 30 days	Loss of balance	1967-12-13	Yes		No
MDMR-00033	2024-09-11 13:32:06	2025-04-15 15:04:45	Middlemore Hospital	Medical History-00001	Condition occurred in last 30 days	Carcinoma Breast	2014-11-18	No	2015-02-18	No
MDMR-00033	2024-09-11 13:32:06	2025-04-15 15:04:45	Middlemore Hospital	Medical History-00002	Condition occurred in last 30 days	Bilateral mastectomies, insertion of tissue expanders, then silicone implants	2015-02-01	No	2016-03-01	No
MDMR-00033	2024-09-11 13:32:06	2025-04-15 15:04:45	Middlemore Hospital	Medical History-00003	Condition occurred in last 30 days	Excision of basal cell carcinoma right medial canthus	2015-01-01	No	2015-09-01	No
MDMR-00033	2024-09-11 13:32:06	2025-04-15 15:04:45	Middlemore Hospital	Medical History-00004	Condition occurred in last 30 days	Cholecystectomy	2019-02-01	No	2019-02-01	No
MDMR-00033	2024-09-11 13:32:06	2025-04-15 15:04:45	Middlemore Hospital	Medical History-00005	Ongoing condition with medication	Hypertension	2024-06-01	Yes		Yes
MDMR-00035	2024-09-12 15:07:35	2025-04-15 15:05:02	Middlemore Hospital	Medical History-00001	Condition occurred in last 30 days	Right Dacryocystorhinostomy	2016-05-18	No	2016-06-01	No
MDMR-00035	2024-09-12 15:07:35	2025-04-15 15:05:02	Middlemore Hospital	Medical History-00002	Condition occurred in last 30 days	Blocked tear duct	2024-04-01	Yes		No
MDMR-00035	2024-09-12 15:07:35	2025-04-15 15:05:02	Middlemore Hospital	Medical History-00003	Condition occurred in last 30 days	Allergic contact dermatitis on right eye, calves and ankles	2010-01-01	Yes		Yes
MDMR-00035	2024-09-12 15:07:35	2025-04-15 15:05:02	Middlemore Hospital	Medical History-00004	Ongoing condition with medication	Thumb joint pain	2019-01-01	Yes		Yes
MDMR-00036	2024-09-12 15:07:39	2025-04-15 15:05:20	Middlemore Hospital	Medical History-00001	Ongoing condition with medication	Ischaemic heart disease	2021-05-01	Yes		Yes
MDMR-00036	2024-09-12 15:07:39	2025-04-15 15:05:20	Middlemore Hospital	Medical History-00002	Ongoing condition with medication	Dry eyes	2023-03-01	Yes		Yes
MDMR-00036	2024-09-12 15:07:39	2025-04-15 15:05:20	Middlemore Hospital	Medical History-00003	Ongoing condition with medication	Unsettled stomach	2021-05-01	Yes		Yes
MDMR-00036	2024-09-12 15:07:39	2025-04-15 15:05:20	Middlemore Hospital	Medical History-00004	Ongoing condition with medication	Nerve pain	2024-05-01	Yes		Yes
MDMR-00036	2024-09-12 15:07:39	2025-04-15 15:05:20	Middlemore Hospital	Medical History-00005	Ongoing condition with medication	Throat congestion	2017-01-01	Yes		Yes
MDMR-00036	2024-09-12 15:07:39	2025-04-15 15:05:20	Middlemore Hospital	Medical History-00006	Condition occurred in last 30 days	Metabolic dysfunction-associated fatty liver disease (MAFLD)	1998-01-01	Yes		No
MDMR-00036	2024-09-12 15:07:39	2025-04-15 15:05:20	Middlemore Hospital	Medical History-00007	Condition occurred in last 30 days	Shoulder surgery and pain	2023-11-01	No	2024-01-01	Yes
MDMR-00036	2024-09-12 15:07:39	2025-04-15 15:05:20	Middlemore Hospital	Medical History-00008	Ongoing condition with medication	Numbness in feet	2023-11-01	Yes		Yes
MDMR-00037	2024-09-12 15:07:47	2025-04-15 15:05:36	Middlemore Hospital	Medical History-00001	Ongoing condition with medication	Hypertension	2010-01-01	Yes		Yes
MDMR-00037	2024-09-12 15:07:47	2025-04-15 15:05:36	Middlemore Hospital	Medical History-00002	Condition occurred in last 30 days	Impaired glucose tolerance	2011-01-01	Yes		No
MDMR-00037	2024-09-12 15:07:47	2025-04-15 15:05:36	Middlemore Hospital	Medical History-00003	Condition occurred in last 30 days	Benign Positional Paroxysmal Vertigo	2010-01-01	Yes		No
MDMR-00037	2024-09-12 15:07:47	2025-04-15 15:05:36	Middlemore Hospital	Medical History-00004	Condition occurred in last 30 days	Removal of nasal papilloma	2009-12-01	No	2009-12-31	No
MDMR-00037	2024-09-12 15:07:47	2025-04-15 15:05:36	Middlemore Hospital	Medical History-00005	Condition occurred in last 30 days	Suprapatellar knee mass	2024-03-01	Yes		No
MDMR-00037	2024-09-12 15:07:47	2025-04-15 15:05:36	Middlemore Hospital	Medical History-00006	Condition occurred in last 30 days	Raised Prostate-specific antigen	2023-10-01	Yes		No
MDMR-00037	2024-09-12 15:07:47	2025-04-15 15:05:36	Middlemore Hospital	Medical History-00007	Condition occurred in last 30 days	Headache	2024-09-18	No	2024-09-19	Yes
MDMR-00038	2024-09-13 14:07:09	2025-04-15 15:05:53	Middlemore Hospital	Medical History-00001	Ongoing condition with medication	Acute myocardial infarction	2018-09-22	No	2018-09-22	Yes
MDMR-00038	2024-09-13 14:07:09	2025-04-15 15:05:53	Middlemore Hospital	Medical History-00002	Ongoing condition with medication	Chronic obstructive pulmonary disease	2022-11-01	Yes		Yes
MDMR-00038	2024-09-13 14:07:09	2025-04-15 15:05:53	Middlemore Hospital	Medical History-00003	Condition occurred in last 30 days	Obstructive sleep apnoea	2020-01-01	Yes		No
MDMR-00038	2024-09-13 14:07:09	2025-04-15 15:05:53	Middlemore Hospital	Medical History-00004	Condition occurred in last 30 days	Left C6/7 fracture	2023-08-11	Yes		No
MDMR-00038	2024-09-13 14:07:09	2025-04-15 15:05:53	Middlemore Hospital	Medical History-00005	Condition occurred in last 30 days	Cardiac investigations	2024-05-21	Yes		No
MDMR-00038	2024-09-13 14:07:09	2025-04-15 15:05:53	Middlemore Hospital	Medical History-00006	Ongoing condition with medication	Hypertension	2018-09-01	Yes		Yes
MDMR-00038	2024-09-13 14:07:09	2025-04-15 15:05:53	Middlemore Hospital	Medical History-00007	Condition occurred in last 30 days	Squamous cell carcinoma of lower lip	2013-01-01	No	2014-01-01	No
MDMR-00038	2024-09-13 14:07:09	2025-04-15 15:05:53	Middlemore Hospital	Medical History-00008	Condition occurred in last 30 days	Dizziness when standing	2023-09-01	Yes		No
MDMR-00039	2024-09-16 14:16:16	2025-04-15 15:06:10	Middlemore Hospital	Medical History-00001	Ongoing condition with medication	Posterior ST-elevation myocardial infarction	2023-04-09	No	2023-04-09	Yes
MDMR-00039	2024-09-16 14:16:16	2025-04-15 15:06:10	Middlemore Hospital	Medical History-00002	Ongoing condition with medication	Atrial flutter	2023-04-01	No	2023-04-01	Yes
MDMR-00039	2024-09-16 14:16:16	2025-04-15 15:06:10	Middlemore Hospital	Medical History-00003	Condition occurred in last 30 days	Prostatomegaly	2013-07-01	Yes		No
MDMR-00039	2024-09-16 14:16:16	2025-04-15 15:06:10	Middlemore Hospital	Medical History-00004	Condition occurred in last 30 days	Musculoskeletal sprain in left arm	2024-09-05	Yes		No
MDMR-00039	2024-09-16 14:16:16	2025-04-15 15:06:10	Middlemore Hospital	Medical History-00005	Ongoing condition with medication	Hypertension	2023-05-01	Yes		Yes
MDMR-00040	2024-09-16 14:16:25	2025-04-15 15:06:30	Middlemore Hospital	Medical History-00001	Condition occurred in last 30 days	Excision of Nodular basal cell carcinoma of upper back	2024-02-01	No	2024-02-01	No
MDMR-00040	2024-09-16 14:16:25	2025-04-15 15:06:30	Middlemore Hospital	Medical History-00002	Condition occurred in last 30 days	Open mesh repair of Right inguinal hernia	2024-05-01	No	2024-05-01	No
MDMR-00040	2024-09-16 14:16:25	2025-04-15 15:06:30	Middlemore Hospital	Medical History-00003	Condition occurred in last 30 days	Amputation of right 4th finger following traumatic crush injury	1979-01-01	No	1979-01-01	No
MDMR-00040	2024-09-16 14:16:25	2025-04-15 15:06:30	Middlemore Hospital	Medical History-00004	Condition occurred in last 30 days	Right lung nodule	2013-10-01	Yes		No
MDMR-00041	2024-09-16 14:16:30	2025-04-15 15:06:49	Middlemore Hospital	Medical History-00001	Condition occurred in last 30 days	Bovine aortic valve replacement	2013-01-01	Yes		No
MDMR-00041	2024-09-16 14:16:30	2025-04-15 15:06:49	Middlemore Hospital	Medical History-00002	Condition occurred in last 30 days	Dilated ascending aorta	2019-01-01	Yes		No
MDMR-00041	2024-09-16 14:16:30	2025-04-15 15:06:49	Middlemore Hospital	Medical History-00003	Condition occurred in last 30 days	Moderate tricuspid regurgitation	2016-01-01	Yes		No
MDMR-00041	2024-09-16 14:16:30	2025-04-15 15:06:49	Middlemore Hospital	Medical History-00004	Condition occurred in last 30 days	Chronic rhinosinusitis	2014-01-01	Yes		No
MDMR-00041	2024-09-16 14:16:30	2025-04-15 15:06:49	Middlemore Hospital	Medical History-00005	Condition occurred in last 30 days	Samter's triad-aspirin desensitisation	2008-01-01	Yes		No
MDMR-00041	2024-09-16 14:16:30	2025-04-15 15:06:49	Middlemore Hospital	Medical History-00006	Ongoing condition with medication	Depression	2024-02-01	Yes		Yes
MDMR-00042	2024-09-26 08:40:34	2025-04-15 15:07:09	Middlemore Hospital	Medical History-00001	Ongoing condition with medication	hypertension	2000-11-06	Yes		Yes
MDMR-00042	2024-09-26 08:40:34	2025-04-15 15:07:09	Middlemore Hospital	Medical History-00002	Ongoing condition with medication	hypothyroidism	1963-01-01	Yes		Yes
MDMR-00042	2024-09-26 08:40:34	2025-04-15 15:07:09	Middlemore Hospital	Medical History-00003	Condition occurred in last 30 days	Earache	2024-10-01	No	2024-10-13	Yes
MDMR-00042	2024-09-26 08:40:34	2025-04-15 15:07:09	Middlemore Hospital	Medical History-00004	Condition occurred in last 30 days	Blocked ear	2024-10-01	No	2024-10-18	Yes
MDMR-00042	2024-09-26 08:40:34	2025-04-15 15:07:09	Middlemore Hospital	Medical History-00005	Ongoing condition with medication	Nerve pain	2021-01-01	Yes		Yes
MDMR-00043	2024-09-27 12:49:08	2025-04-15 15:07:24	Middlemore Hospital	Medical History-00001	Ongoing condition with medication	Benign prostatic hyperplasia	1981-09-03	Yes		Yes
MDMR-00043	2024-09-27 12:49:08	2025-04-15 15:07:24	Middlemore Hospital	Medical History-00002	Ongoing condition with medication	Erectile Dysfunction	2016-01-01	Yes		Yes
MDMR-00044	2024-09-27 14:33:46	2025-04-15 15:07:40	Middlemore Hospital	Medical History-00001	Condition occurred in last 30 days	Partial left knee replacement	2021-02-01	No	2021-02-01	No
MDMR-00044	2024-09-27 14:33:46	2025-04-15 15:07:40	Middlemore Hospital	Medical History-00002	Condition occurred in last 30 days	Right knee replacement	2017-01-01	No	2017-01-01	No
MDMR-00044	2024-09-27 14:33:46	2025-04-15 15:07:40	Middlemore Hospital	Medical History-00003	Condition occurred in last 30 days	Lymph node tuberculosis	1973-01-01	No	1977-01-01	No
MDMR-00044	2024-09-27 14:33:46	2025-04-15 15:07:40	Middlemore Hospital	Medical History-00004	Ongoing condition with medication	Hypertension	2021-01-01	Yes		Yes
MDMR-00044	2024-09-27 14:33:46	2025-04-15 15:07:40	Middlemore Hospital	Medical History-00005	Ongoing condition with medication	Hyperlipidaemia	2021-05-01	Yes		Yes
MDMR-00044	2024-09-27 14:33:46	2025-04-15 15:07:40	Middlemore Hospital	Medical History-00006	Condition occurred in last 30 days	Left clavicle fracture	1974-01-01	No	1974-01-01	No
MDMR-00044	2024-09-27 14:33:46	2025-04-15 15:07:40	Middlemore Hospital	Medical History-00007	Condition occurred in last 30 days	Bilateral carpal tunnel release surgery	2018-01-01	No	2018-01-01	No
MDMR-00045	2024-09-30 14:16:15	2025-04-15 15:07:59	Middlemore Hospital	Medical History-00001	Ongoing condition with medication	Non-ST-elevation myocardial infarction with 2x angioplasty + stent	2003-05-01	No	2023-05-01	Yes
MDMR-00045	2024-09-30 14:16:15	2025-04-15 15:07:59	Middlemore Hospital	Medical History-00002	Condition occurred in last 30 days	Duodenal ulcer and Mild duodenitis	2024-06-01	No	2024-07-01	No
MDMR-00045	2024-09-30 14:16:15	2025-04-15 15:07:59	Middlemore Hospital	Medical History-00003	Ongoing condition with medication	L4/5 disc prolapse	2012-06-01	Yes		Yes
