# Supplementary material for: Exercise and Weekly Sirolimus (Rapamycin) in Older Adults: RAPA‐EX‐01 Randomised, Double‐Blind, Placebo‐Controlled Trial
Source: J Cachexia Sarcopenia Muscle. 2026 Apr 15;17(2):e70274. doi: 10.1002/jcsm.70274 (PMC13082878; doi:10.1002/jcsm.70274)
Supplement: Supplementary file 1 — Data S1: Supporting information. [file JCSM-17-e70274-s001.zip › RAPA-EX-001_Data dictionary.xlsx]

## Sheet: Export tags
Export tag	Export tag	Export tag	Component Id	Component	Component type	Export tag	Values	Descriptions	Concat_Export tag_Formula	Concat_Export tag_Values	Cleaned_Formula	Cleaned values	Component
SCR	DOV	VISIT	6733	Date of visit:	Date Time	VISDAT			SCR_DOV_VISIT_VISDAT	SCR_DOV_VISIT_VISDAT	SCR_DOV_VISIT_VISDAT	SCR_DOV_VISIT_VISDAT	Date of visit:
SCR	DM	PI	6734	Participant initials: (e.g. ABC, A-C)	Text	INIT			SCR_DM_PI_INIT	SCR_DM_PI_INIT	SCR_DM_PI_INIT	SCR_DM_PI_INIT	Participant initials: (e.g. ABC, A-C)
SCR	DM	PI	7741	Date of Birth	Date Time	BRTHDAT			SCR_DM_PI_BRTHDAT	SCR_DM_PI_BRTHDAT	SCR_DM_PI_BRTHDAT	SCR_DM_PI_BRTHDAT	Date of Birth
SCR	DM	PI	6736	Gender at birth:	Single Answer	GENDER	1	Female	SCR_DM_PI_GENDER	SCR_DM_PI_GENDER	SCR_DM_PI_GENDER	SCR_DM_PI_GENDER	Gender at birth:
SCR	DM	PI	6736	Gender at birth:	Single Answer	GENDER	2	Male	SCR_DM_PI_GENDER	SCR_DM_PI_GENDER	SCR_DM_PI_GENDER	SCR_DM_PI_GENDER	Gender at birth:
SCR	DM	PI	6737	Race: (select all that apply)	Multiple Answer	RACE	1	European (NZ or other)	SCR_DM_PI_RACE	SCR_DM_PI_RACE	SCR_DM_PI_RACE	SCR_DM_PI_RACE	Race: (select all that apply)
SCR	DM	PI	6737	Race: (select all that apply)	Multiple Answer	RACE	2	Māori	SCR_DM_PI_RACE	SCR_DM_PI_RACE	SCR_DM_PI_RACE	SCR_DM_PI_RACE	Race: (select all that apply)
SCR	DM	PI	6737	Race: (select all that apply)	Multiple Answer	RACE	3	Pacific Peoples	SCR_DM_PI_RACE	SCR_DM_PI_RACE	SCR_DM_PI_RACE	SCR_DM_PI_RACE	Race: (select all that apply)
SCR	DM	PI	6737	Race: (select all that apply)	Multiple Answer	RACE	4	Asian	SCR_DM_PI_RACE	SCR_DM_PI_RACE	SCR_DM_PI_RACE	SCR_DM_PI_RACE	Race: (select all that apply)
SCR	DM	PI	6737	Race: (select all that apply)	Multiple Answer	RACE	5	MELAA (Middle Eastern / Latin American / African)	SCR_DM_PI_RACE	SCR_DM_PI_RACE	SCR_DM_PI_RACE	SCR_DM_PI_RACE	Race: (select all that apply)
SCR	DM	PI	6737	Race: (select all that apply)	Multiple Answer	RACE	6	Other	SCR_DM_PI_RACE	SCR_DM_PI_RACE	SCR_DM_PI_RACE	SCR_DM_PI_RACE	Race: (select all that apply)
SCR	DM	PI	6738	Please specify other: (separate multiple entries with comma)	Text	RACE_OTH			SCR_DM_PI_RACE_OTH	SCR_DM_PI_RACE_OTH	SCR_DM_PI_RACE_OTH	SCR_DM_PI_RACE_OTH	Please specify other: (separate multiple entries with comma)
SCR	DM	PHI	6745	Height (cm):	Numeric	HEIGHT_VSORRES			SCR_DM_PHI_HEIGHT_VSORRES	SCR_DM_PHI_HEIGHT_VSORRES	SCR_DM_PHI_HEIGHT_VSORRES	SCR_DM_PHI_HEIGHT_VSORRES	Height (cm):
SCR	DM	PHI	6746	Weight (kg):	Numeric	WEIGHT_VSORRES			SCR_DM_PHI_WEIGHT_VSORRES	SCR_DM_PHI_WEIGHT_VSORRES	SCR_DM_PHI_WEIGHT_VSORRES	SCR_DM_PHI_WEIGHT_VSORRES	Weight (kg):
SCR	IC	CI	6739	Date informed consent signed:	Date Time	RFICDAT			SCR_IC_CI_RFICDAT	SCR_IC_CI_RFICDAT	SCR_IC_CI_RFICDAT	SCR_IC_CI_RFICDAT	Date informed consent signed:
SCR	IC	CI	6740	Age at consent:	Calculated	AGE			SCR_IC_CI_AGE	SCR_IC_CI_AGE	SCR_IC_CI_AGE	SCR_IC_CI_AGE	Age at consent:
SCR	IC	CI	6742	Consent version:	Numeric	RFICVERSION			SCR_IC_CI_RFICVERSION	SCR_IC_CI_RFICVERSION	SCR_IC_CI_RFICVERSION	SCR_IC_CI_RFICVERSION	Consent version:
SCR	IC	CI	6743	Consent version date:	Date Time	ICDAT			SCR_IC_CI_ICDAT	SCR_IC_CI_ICDAT	SCR_IC_CI_ICDAT	SCR_IC_CI_ICDAT	Consent version date:
SCR	IC	CI	6744	Does participant request to receive a summary of the study results?	Yes No	STUDY_COLSRT			SCR_IC_CI_STUDY_COLSRT	SCR_IC_CI_STUDY_COLSRT	SCR_IC_CI_STUDY_COLSRT	SCR_IC_CI_STUDY_COLSRT	Does participant request to receive a summary of the study results?
SCR	IC	RCI	6747	Has the participant reconsented?	Yes No	RFRICYN			SCR_IC_RCI_RFRICYN	SCR_IC_RCI_RFRICYN	SCR_IC_RCI_RFRICYN	SCR_IC_RCI_RFRICYN	Has the participant reconsented?
SCR	IC	RCI	6748	Reason for reconsent:	Multiple Answer	RFRICREAS	1	Re-screen	SCR_IC_RCI_RFRICREAS	SCR_IC_RCI_RFRICREAS	SCR_IC_RCI_RFRICREAS	SCR_IC_RCI_RFRICREAS	Reason for reconsent:
SCR	IC	RCI	6748	Reason for reconsent:	Multiple Answer	RFRICREAS	2	New consent version	SCR_IC_RCI_RFRICREAS	SCR_IC_RCI_RFRICREAS	SCR_IC_RCI_RFRICREAS	SCR_IC_RCI_RFRICREAS	Reason for reconsent:
SCR	IC	RCI	6749	Date participant reconsented:	Date Time	RFRICDAT			SCR_IC_RCI_RFRICDAT	SCR_IC_RCI_RFRICDAT	SCR_IC_RCI_RFRICDAT	SCR_IC_RCI_RFRICDAT	Date participant reconsented:
SCR	IC	RCI	6750	Consent version:	Numeric	RFRICVERSION			SCR_IC_RCI_RFRICVERSION	SCR_IC_RCI_RFRICVERSION	SCR_IC_RCI_RFRICVERSION	SCR_IC_RCI_RFRICVERSION	Consent version:
SCR	IC	RCI	6751	Consent version date:	Date Time	RICDAT			SCR_IC_RCI_RICDAT	SCR_IC_RCI_RICDAT	SCR_IC_RCI_RICDAT	SCR_IC_RCI_RICDAT	Consent version date:
SCR	IE	IE	6757	Date eligibility assessed:	Date Time	IEDAT			SCR_IE_IE_IEDAT	SCR_IE_IE_IEDAT	SCR_IE_IE_IEDAT	SCR_IE_IE_IEDAT	Date eligibility assessed:
SCR	IE	IE	6758	Does participant meet all inclusion criteria?	Yes No	IEINYN			SCR_IE_IE_IEINYN	SCR_IE_IE_IEINYN	SCR_IE_IE_IEINYN	SCR_IE_IE_IEINYN	Does participant meet all inclusion criteria?
SCR	IE	IE	6759	Does participant meet any of the exclusion criteria?	Yes No	IEEXYN			SCR_IE_IE_IEEXYN	SCR_IE_IE_IEEXYN	SCR_IE_IE_IEEXYN	SCR_IE_IE_IEEXYN	Does participant meet any of the exclusion criteria?
SCR	IE	IE	6760	Please select all inclusion criteria that participant failed to meet:	Multiple Answer	IEIN_FAILED	1	IEIN01	SCR_IE_IE_IEIN_FAILED	SCR_IE_IE_IEIN_FAILED	SCR_IE_IE_IEIN_FAILED	SCR_IE_IE_IEIN_FAILED	Please select all inclusion criteria that participant failed to meet:
SCR	IE	IE	6760	Please select all inclusion criteria that participant failed to meet:	Multiple Answer	IEIN_FAILED	2	IEIN02	SCR_IE_IE_IEIN_FAILED	SCR_IE_IE_IEIN_FAILED	SCR_IE_IE_IEIN_FAILED	SCR_IE_IE_IEIN_FAILED	Please select all inclusion criteria that participant failed to meet:
SCR	IE	IE	6760	Please select all inclusion criteria that participant failed to meet:	Multiple Answer	IEIN_FAILED	3	IEIN03	SCR_IE_IE_IEIN_FAILED	SCR_IE_IE_IEIN_FAILED	SCR_IE_IE_IEIN_FAILED	SCR_IE_IE_IEIN_FAILED	Please select all inclusion criteria that participant failed to meet:
SCR	IE	IE	6760	Please select all inclusion criteria that participant failed to meet:	Multiple Answer	IEIN_FAILED	4	IEIN04	SCR_IE_IE_IEIN_FAILED	SCR_IE_IE_IEIN_FAILED	SCR_IE_IE_IEIN_FAILED	SCR_IE_IE_IEIN_FAILED	Please select all inclusion criteria that participant failed to meet:
SCR	IE	IE	6760	Please select all inclusion criteria that participant failed to meet:	Multiple Answer	IEIN_FAILED	5	IEIN05	SCR_IE_IE_IEIN_FAILED	SCR_IE_IE_IEIN_FAILED	SCR_IE_IE_IEIN_FAILED	SCR_IE_IE_IEIN_FAILED	Please select all inclusion criteria that participant failed to meet:
SCR	IE	IE	6760	Please select all inclusion criteria that participant failed to meet:	Multiple Answer	IEIN_FAILED	6	IEIN06	SCR_IE_IE_IEIN_FAILED	SCR_IE_IE_IEIN_FAILED	SCR_IE_IE_IEIN_FAILED	SCR_IE_IE_IEIN_FAILED	Please select all inclusion criteria that participant failed to meet:
SCR	IE	IE	6760	Please select all inclusion criteria that participant failed to meet:	Multiple Answer	IEIN_FAILED	7	IEIN07	SCR_IE_IE_IEIN_FAILED	SCR_IE_IE_IEIN_FAILED	SCR_IE_IE_IEIN_FAILED	SCR_IE_IE_IEIN_FAILED	Please select all inclusion criteria that participant failed to meet:
SCR	IE	IE	6760	Please select all inclusion criteria that participant failed to meet:	Multiple Answer	IEIN_FAILED	8	IEIN08	SCR_IE_IE_IEIN_FAILED	SCR_IE_IE_IEIN_FAILED	SCR_IE_IE_IEIN_FAILED	SCR_IE_IE_IEIN_FAILED	Please select all inclusion criteria that participant failed to meet:
SCR	IE	IE	6761	Please select all exclusion criteria that participant met:	Multiple Answer	IEEX_FAILED	1	IEEX01	SCR_IE_IE_IEEX_FAILED	SCR_IE_IE_IEEX_FAILED	SCR_IE_IE_IEEX_FAILED	SCR_IE_IE_IEEX_FAILED	Please select all exclusion criteria that participant met:
SCR	IE	IE	6761	Please select all exclusion criteria that participant met:	Multiple Answer	IEEX_FAILED	2	IEEX02	SCR_IE_IE_IEEX_FAILED	SCR_IE_IE_IEEX_FAILED	SCR_IE_IE_IEEX_FAILED	SCR_IE_IE_IEEX_FAILED	Please select all exclusion criteria that participant met:
SCR	IE	IE	6761	Please select all exclusion criteria that participant met:	Multiple Answer	IEEX_FAILED	3	IEEX03	SCR_IE_IE_IEEX_FAILED	SCR_IE_IE_IEEX_FAILED	SCR_IE_IE_IEEX_FAILED	SCR_IE_IE_IEEX_FAILED	Please select all exclusion criteria that participant met:
SCR	IE	IE	6761	Please select all exclusion criteria that participant met:	Multiple Answer	IEEX_FAILED	4	IEEX04	SCR_IE_IE_IEEX_FAILED	SCR_IE_IE_IEEX_FAILED	SCR_IE_IE_IEEX_FAILED	SCR_IE_IE_IEEX_FAILED	Please select all exclusion criteria that participant met:
SCR	IE	IE	6761	Please select all exclusion criteria that participant met:	Multiple Answer	IEEX_FAILED	5	IEEX05	SCR_IE_IE_IEEX_FAILED	SCR_IE_IE_IEEX_FAILED	SCR_IE_IE_IEEX_FAILED	SCR_IE_IE_IEEX_FAILED	Please select all exclusion criteria that participant met:
SCR	IE	IE	6761	Please select all exclusion criteria that participant met:	Multiple Answer	IEEX_FAILED	6	IEEX06	SCR_IE_IE_IEEX_FAILED	SCR_IE_IE_IEEX_FAILED	SCR_IE_IE_IEEX_FAILED	SCR_IE_IE_IEEX_FAILED	Please select all exclusion criteria that participant met:
SCR	IE	IE	6761	Please select all exclusion criteria that participant met:	Multiple Answer	IEEX_FAILED	7	IEEX07	SCR_IE_IE_IEEX_FAILED	SCR_IE_IE_IEEX_FAILED	SCR_IE_IE_IEEX_FAILED	SCR_IE_IE_IEEX_FAILED	Please select all exclusion criteria that participant met:
SCR	IE	IE	6761	Please select all exclusion criteria that participant met:	Multiple Answer	IEEX_FAILED	8	IEEX08	SCR_IE_IE_IEEX_FAILED	SCR_IE_IE_IEEX_FAILED	SCR_IE_IE_IEEX_FAILED	SCR_IE_IE_IEEX_FAILED	Please select all exclusion criteria that participant met:
SCR	IE	IE	6761	Please select all exclusion criteria that participant met:	Multiple Answer	IEEX_FAILED	9	IEEX09	SCR_IE_IE_IEEX_FAILED	SCR_IE_IE_IEEX_FAILED	SCR_IE_IE_IEEX_FAILED	SCR_IE_IE_IEEX_FAILED	Please select all exclusion criteria that participant met:
SCR	IE	IE	6761	Please select all exclusion criteria that participant met:	Multiple Answer	IEEX_FAILED	10	IEEX10	SCR_IE_IE_IEEX_FAILED	SCR_IE_IE_IEEX_FAILED	SCR_IE_IE_IEEX_FAILED	SCR_IE_IE_IEEX_FAILED	Please select all exclusion criteria that participant met:
SCR	IE	IE	6761	Please select all exclusion criteria that participant met:	Multiple Answer	IEEX_FAILED	11	IEEX11	SCR_IE_IE_IEEX_FAILED	SCR_IE_IE_IEEX_FAILED	SCR_IE_IE_IEEX_FAILED	SCR_IE_IE_IEEX_FAILED	Please select all exclusion criteria that participant met:
SCR	IE	IE	6761	Please select all exclusion criteria that participant met:	Multiple Answer	IEEX_FAILED	12	IEEX12	SCR_IE_IE_IEEX_FAILED	SCR_IE_IE_IEEX_FAILED	SCR_IE_IE_IEEX_FAILED	SCR_IE_IE_IEEX_FAILED	Please select all exclusion criteria that participant met:
SCR	IE	IE	6761	Please select all exclusion criteria that participant met:	Multiple Answer	IEEX_FAILED	13	IEEX13	SCR_IE_IE_IEEX_FAILED	SCR_IE_IE_IEEX_FAILED	SCR_IE_IE_IEEX_FAILED	SCR_IE_IE_IEEX_FAILED	Please select all exclusion criteria that participant met:
SCR	IE	IE	6761	Please select all exclusion criteria that participant met:	Multiple Answer	IEEX_FAILED	14	IEEX14	SCR_IE_IE_IEEX_FAILED	SCR_IE_IE_IEEX_FAILED	SCR_IE_IE_IEEX_FAILED	SCR_IE_IE_IEEX_FAILED	Please select all exclusion criteria that participant met:
SCR	IE	IE	6761	Please select all exclusion criteria that participant met:	Multiple Answer	IEEX_FAILED	15	IEEX15	SCR_IE_IE_IEEX_FAILED	SCR_IE_IE_IEEX_FAILED	SCR_IE_IE_IEEX_FAILED	SCR_IE_IE_IEEX_FAILED	Please select all exclusion criteria that participant met:
SCR	IE	IE	6761	Please select all exclusion criteria that participant met:	Multiple Answer	IEEX_FAILED	16	IEEX16	SCR_IE_IE_IEEX_FAILED	SCR_IE_IE_IEEX_FAILED	SCR_IE_IE_IEEX_FAILED	SCR_IE_IE_IEEX_FAILED	Please select all exclusion criteria that participant met:
SCR	IE	IE	6761	Please select all exclusion criteria that participant met:	Multiple Answer	IEEX_FAILED	17	IEEX17	SCR_IE_IE_IEEX_FAILED	SCR_IE_IE_IEEX_FAILED	SCR_IE_IE_IEEX_FAILED	SCR_IE_IE_IEEX_FAILED	Please select all exclusion criteria that participant met:
SCR	IE	IE	6761	Please select all exclusion criteria that participant met:	Multiple Answer	IEEX_FAILED	18	IEEX18	SCR_IE_IE_IEEX_FAILED	SCR_IE_IE_IEEX_FAILED	SCR_IE_IE_IEEX_FAILED	SCR_IE_IE_IEEX_FAILED	Please select all exclusion criteria that participant met:
SCR	IE	IE	6761	Please select all exclusion criteria that participant met:	Multiple Answer	IEEX_FAILED	19	IEEX19	SCR_IE_IE_IEEX_FAILED	SCR_IE_IE_IEEX_FAILED	SCR_IE_IE_IEEX_FAILED	SCR_IE_IE_IEEX_FAILED	Please select all exclusion criteria that participant met:
SCR	AUH	HAC	6824	Assessment done?	Yes No	AHYN			SCR_AUH_HAC_AHYN	SCR_AUH_HAC_AHYN	SCR_AUH_HAC_AHYN	SCR_AUH_HAC_AHYN	Assessment done?
SCR	AUH	HAC	6825	Reason not done:	Text	AHREASND			SCR_AUH_HAC_AHREASND	SCR_AUH_HAC_AHREASND	SCR_AUH_HAC_AHREASND	SCR_AUH_HAC_AHREASND	Reason not done:
SCR	AUH	HAC	6826	Date of assessment:	Date Time	AHDAT			SCR_AUH_HAC_AHDAT	SCR_AUH_HAC_AHDAT	SCR_AUH_HAC_AHDAT	SCR_AUH_HAC_AHDAT	Date of assessment:
SCR	AUH	HAC	6827	Any abnormalities noted?	Yes No	AHABNORM			SCR_AUH_HAC_AHABNORM	SCR_AUH_HAC_AHABNORM	SCR_AUH_HAC_AHABNORM	SCR_AUH_HAC_AHABNORM	Any abnormalities noted?
SCR	AUH	HAC	6828	Clinically significant?	Yes No	AHCSYN			SCR_AUH_HAC_AHCSYN	SCR_AUH_HAC_AHCSYN	SCR_AUH_HAC_AHCSYN	SCR_AUH_HAC_AHCSYN	Clinically significant?
SCR	AUH	HAC	7742	Notification	Label	NOTIF_HA1			SCR_AUH_HAC_NOTIF_HA1	SCR_AUH_HAC_NOTIF_HA1	SCR_AUH_HAC_NOTIF_HA1	SCR_AUH_HAC_NOTIF_HA1	Notification
SCR	VS	VSD	6762	Assessment done?	Yes No	VSYN			SCR_VS_VSD_VSYN	SCR_VS_VSD_VSYN	SCR_VS_VSD_VSYN	SCR_VS_VSD_VSYN	Assessment done?
SCR	VS	VSD	6763	Reason not done:	Text	VSREASND			SCR_VS_VSD_VSREASND	SCR_VS_VSD_VSREASND	SCR_VS_VSD_VSREASND	SCR_VS_VSD_VSREASND	Reason not done:
SCR	VS	VSD	6764	Date of assessment:	Date Time	VSDAT			SCR_VS_VSD_VSDAT	SCR_VS_VSD_VSDAT	SCR_VS_VSD_VSDAT	SCR_VS_VSD_VSDAT	Date of assessment:
SCR	VS	VSD	6995	Notification:	Label	NOTIF_VS1			SCR_VS_VSD_NOTIF_VS1	SCR_VS_VSD_NOTIF_VS1	SCR_VS_VSD_NOTIF_VS1	SCR_VS_VSD_NOTIF_VS1	Notification:
SCR	VS	VSD	6765	SBP (mmHg):	Numeric	SYSBP_VSORRES			SCR_VS_VSD_SYSBP_VSORRES	SCR_VS_VSD_SYSBP_VSORRES	SCR_VS_VSD_SYSBP_VSORRES	SCR_VS_VSD_SYSBP_VSORRES	SBP (mmHg):
SCR	VS	VSD	6766	DBP (mmHg):	Numeric	DIABP_VSORRES			SCR_VS_VSD_DIABP_VSORRES	SCR_VS_VSD_DIABP_VSORRES	SCR_VS_VSD_DIABP_VSORRES	SCR_VS_VSD_DIABP_VSORRES	DBP (mmHg):
SCR	VS	VSD	6767	Pulse (bpm):	Numeric	PULSE_VSORRES			SCR_VS_VSD_PULSE_VSORRES	SCR_VS_VSD_PULSE_VSORRES	SCR_VS_VSD_PULSE_VSORRES	SCR_VS_VSD_PULSE_VSORRES	Pulse (bpm):
SCR	VS	VSD	6768	Pulse oximetry (%):	Numeric	POXI_VSORRES			SCR_VS_VSD_POXI_VSORRES	SCR_VS_VSD_POXI_VSORRES	SCR_VS_VSD_POXI_VSORRES	SCR_VS_VSD_POXI_VSORRES	Pulse oximetry (%):
SCR	ECG	ECGD	6769	Assessment done?	Yes No	EGPERF			SCR_ECG_ECGD_EGPERF	SCR_ECG_ECGD_EGPERF	SCR_ECG_ECGD_EGPERF	SCR_ECG_ECGD_EGPERF	Assessment done?
SCR	ECG	ECGD	6770	Reason not done:	Text	EGREASND			SCR_ECG_ECGD_EGREASND	SCR_ECG_ECGD_EGREASND	SCR_ECG_ECGD_EGREASND	SCR_ECG_ECGD_EGREASND	Reason not done:
SCR	ECG	ECGD	6771	Date of assessment:	Date Time	EGDAT			SCR_ECG_ECGD_EGDAT	SCR_ECG_ECGD_EGDAT	SCR_ECG_ECGD_EGDAT	SCR_ECG_ECGD_EGDAT	Date of assessment:
SCR	ECG	ECGD	6772	Overall ECG assessment:	Single Answer	INTP_EGORRES	1	Normal	SCR_ECG_ECGD_INTP_EGORRES	SCR_ECG_ECGD_INTP_EGORRES	SCR_ECG_ECGD_INTP_EGORRES	SCR_ECG_ECGD_INTP_EGORRES	Overall ECG assessment:
SCR	ECG	ECGD	6772	Overall ECG assessment:	Single Answer	INTP_EGORRES	2	Abnormal	SCR_ECG_ECGD_INTP_EGORRES	SCR_ECG_ECGD_INTP_EGORRES	SCR_ECG_ECGD_INTP_EGORRES	SCR_ECG_ECGD_INTP_EGORRES	Overall ECG assessment:
SCR	ECG	ECGD	6773	Abnormality description:	Text	ABN_EGORRES			SCR_ECG_ECGD_ABN_EGORRES	SCR_ECG_ECGD_ABN_EGORRES	SCR_ECG_ECGD_ABN_EGORRES	SCR_ECG_ECGD_ABN_EGORRES	Abnormality description:
SCR	ECG	ECGD	6774	Clinically significant?	Yes No	EGCLSIG			SCR_ECG_ECGD_EGCLSIG	SCR_ECG_ECGD_EGCLSIG	SCR_ECG_ECGD_EGCLSIG	SCR_ECG_ECGD_EGCLSIG	Clinically significant?
SCR	ECG	ECGD	7743	Notification	Label	NOTIF_ECG1			SCR_ECG_ECGD_NOTIF_ECG1	SCR_ECG_ECGD_NOTIF_ECG1	SCR_ECG_ECGD_NOTIF_ECG1	SCR_ECG_ECGD_NOTIF_ECG1	Notification
SCR	LB	LBSC	6996	Lab test done?	Yes No	LBYN			SCR_LB_LBSC_LBYN	SCR_LB_LBSC_LBYN	SCR_LB_LBSC_LBYN	SCR_LB_LBSC_LBYN	Lab test done?
SCR	LB	LBSC	6997	Reason not done:	Text	LBREASND			SCR_LB_LBSC_LBREASND	SCR_LB_LBSC_LBREASND	SCR_LB_LBSC_LBREASND	SCR_LB_LBSC_LBREASND	Reason not done:
SCR	LB	LBSC	6998	Laboratory name:	Text	LBNAME			SCR_LB_LBSC_LBNAME	SCR_LB_LBSC_LBNAME	SCR_LB_LBSC_LBNAME	SCR_LB_LBSC_LBNAME	Laboratory name:
SCR	LB	LBSC	6999	Date of sample collection:	Date Time	LBDAT			SCR_LB_LBSC_LBDAT	SCR_LB_LBSC_LBDAT	SCR_LB_LBSC_LBDAT	SCR_LB_LBSC_LBDAT	Date of sample collection:
SCR	LB	HB	7003	Haemoglobin (g/L):	Numeric	HB_LBORRES			SCR_LB_HB_HB_LBORRES	SCR_LB_HB_HB_LBORRES	SCR_LB_HB_HB_LBORRES	SCR_LB_HB_HB_LBORRES	Haemoglobin (g/L):
SCR	LB	HB	7004	If abnormal, then clinically significant?	Yes No	HB_ABNORM			SCR_LB_HB_HB_ABNORM	SCR_LB_HB_HB_ABNORM	SCR_LB_HB_HB_ABNORM	SCR_LB_HB_HB_ABNORM	If abnormal, then clinically significant?
SCR	LB	HB	7005	Not done:	Multiple Answer	HB_ND	1	Not done	SCR_LB_HB_HB_ND	SCR_LB_HB_HB_ND	SCR_LB_HB_HB_ND	SCR_LB_HB_HB_ND	Not done:
SCR	LB	HRT	7006	Haematocrit (ratio):	Numeric	HRT_LBORRES			SCR_LB_HRT_HRT_LBORRES	SCR_LB_HRT_HRT_LBORRES	SCR_LB_HRT_HRT_LBORRES	SCR_LB_HRT_HRT_LBORRES	Haematocrit (ratio):
SCR	LB	HRT	7007	If abnormal, then clinically significant?	Yes No	HRT_ABNORM			SCR_LB_HRT_HRT_ABNORM	SCR_LB_HRT_HRT_ABNORM	SCR_LB_HRT_HRT_ABNORM	SCR_LB_HRT_HRT_ABNORM	If abnormal, then clinically significant?
SCR	LB	HRT	7008	Not done:	Multiple Answer	HRT_ND	1	Not done	SCR_LB_HRT_HRT_ND	SCR_LB_HRT_HRT_ND	SCR_LB_HRT_HRT_ND	SCR_LB_HRT_HRT_ND	Not done:
SCR	LB	RBC	7009	RBC (x 10(12)/L):	Numeric	RBC_LBORRES			SCR_LB_RBC_RBC_LBORRES	SCR_LB_RBC_RBC_LBORRES	SCR_LB_RBC_RBC_LBORRES	SCR_LB_RBC_RBC_LBORRES	RBC (x 10(12)/L):
SCR	LB	RBC	7010	If abnormal, then clinically significant?	Yes No	RBC_ABNORM			SCR_LB_RBC_RBC_ABNORM	SCR_LB_RBC_RBC_ABNORM	SCR_LB_RBC_RBC_ABNORM	SCR_LB_RBC_RBC_ABNORM	If abnormal, then clinically significant?
SCR	LB	RBC	7011	Not done:	Multiple Answer	RBC_ND	1	Not done	SCR_LB_RBC_RBC_ND	SCR_LB_RBC_RBC_ND	SCR_LB_RBC_RBC_ND	SCR_LB_RBC_RBC_ND	Not done:
SCR	LB	MCV	7012	MCV (fl):	Numeric	MCV__LBORRES			SCR_LB_MCV_MCV__LBORRES	SCR_LB_MCV_MCV__LBORRES	SCR_LB_MCV_MCV__LBORRES	SCR_LB_MCV_MCV__LBORRES	MCV (fl):
SCR	LB	MCV	7013	If abnormal, then clinically significant?	Yes No	MCV_ABNORM			SCR_LB_MCV_MCV_ABNORM	SCR_LB_MCV_MCV_ABNORM	SCR_LB_MCV_MCV_ABNORM	SCR_LB_MCV_MCV_ABNORM	If abnormal, then clinically significant?
SCR	LB	MCV	7014	Not done:	Multiple Answer	MCV_ND	1	Not done	SCR_LB_MCV_MCV_ND	SCR_LB_MCV_MCV_ND	SCR_LB_MCV_MCV_ND	SCR_LB_MCV_MCV_ND	Not done:
SCR	LB	PLT	7015	Platelets (x 10(9)/L):	Numeric	PLT_LBORRES			SCR_LB_PLT_PLT_LBORRES	SCR_LB_PLT_PLT_LBORRES	SCR_LB_PLT_PLT_LBORRES	SCR_LB_PLT_PLT_LBORRES	Platelets (x 10(9)/L):
SCR	LB	PLT	7016	If abnormal, then clinically significant?	Yes No	PLT_ABNORM			SCR_LB_PLT_PLT_ABNORM	SCR_LB_PLT_PLT_ABNORM	SCR_LB_PLT_PLT_ABNORM	SCR_LB_PLT_PLT_ABNORM	If abnormal, then clinically significant?
SCR	LB	PLT	7017	Not done:	Multiple Answer	PLT_ND	1	Not done	SCR_LB_PLT_PLT_ND	SCR_LB_PLT_PLT_ND	SCR_LB_PLT_PLT_ND	SCR_LB_PLT_PLT_ND	Not done:
SCR	LB	NEU	7018	Neutrophils (x 10(9)/L):	Numeric	NEU_LBORRES			SCR_LB_NEU_NEU_LBORRES	SCR_LB_NEU_NEU_LBORRES	SCR_LB_NEU_NEU_LBORRES	SCR_LB_NEU_NEU_LBORRES	Neutrophils (x 10(9)/L):
SCR	LB	NEU	7019	If abnormal, then clinically significant?	Yes No	NEU_ABNORM			SCR_LB_NEU_NEU_ABNORM	SCR_LB_NEU_NEU_ABNORM	SCR_LB_NEU_NEU_ABNORM	SCR_LB_NEU_NEU_ABNORM	If abnormal, then clinically significant?
SCR	LB	NEU	7020	Not done:	Multiple Answer	NEU_ND	1	Not done	SCR_LB_NEU_NEU_ND	SCR_LB_NEU_NEU_ND	SCR_LB_NEU_NEU_ND	SCR_LB_NEU_NEU_ND	Not done:
SCR	LB	LYM	7021	Lymphocytes (x 10(9)/L):	Numeric	LYM_LBORRES			SCR_LB_LYM_LYM_LBORRES	SCR_LB_LYM_LYM_LBORRES	SCR_LB_LYM_LYM_LBORRES	SCR_LB_LYM_LYM_LBORRES	Lymphocytes (x 10(9)/L):
SCR	LB	LYM	7022	If abnormal, then clinically significant?	Yes No	LYM_ABNORM			SCR_LB_LYM_LYM_ABNORM	SCR_LB_LYM_LYM_ABNORM	SCR_LB_LYM_LYM_ABNORM	SCR_LB_LYM_LYM_ABNORM	If abnormal, then clinically significant?
SCR	LB	LYM	7023	Not done:	Multiple Answer	LYM_ND	1	Not done	SCR_LB_LYM_LYM_ND	SCR_LB_LYM_LYM_ND	SCR_LB_LYM_LYM_ND	SCR_LB_LYM_LYM_ND	Not done:
SCR	LB	MONO	7024	Monocytes (x 10(9)/L):	Numeric	MONO_LBORRES			SCR_LB_MONO_MONO_LBORRES	SCR_LB_MONO_MONO_LBORRES	SCR_LB_MONO_MONO_LBORRES	SCR_LB_MONO_MONO_LBORRES	Monocytes (x 10(9)/L):
SCR	LB	MONO	7025	If abnormal, then clinically significant?	Yes No	MONO_ABNORM			SCR_LB_MONO_MONO_ABNORM	SCR_LB_MONO_MONO_ABNORM	SCR_LB_MONO_MONO_ABNORM	SCR_LB_MONO_MONO_ABNORM	If abnormal, then clinically significant?
SCR	LB	MONO	7026	Not done:	Multiple Answer	MONO_ND	1	Not done	SCR_LB_MONO_MONO_ND	SCR_LB_MONO_MONO_ND	SCR_LB_MONO_MONO_ND	SCR_LB_MONO_MONO_ND	Not done:
SCR	LB	EOSI	7027	Eosinophils (x 10(9)/L):	Numeric	EOS_LBORRES			SCR_LB_EOSI_EOS_LBORRES	SCR_LB_EOSI_EOS_LBORRES	SCR_LB_EOSI_EOS_LBORRES	SCR_LB_EOSI_EOS_LBORRES	Eosinophils (x 10(9)/L):
SCR	LB	EOSI	7028	If abnormal, then clinically significant?	Yes No	EOS_ABNORM			SCR_LB_EOSI_EOS_ABNORM	SCR_LB_EOSI_EOS_ABNORM	SCR_LB_EOSI_EOS_ABNORM	SCR_LB_EOSI_EOS_ABNORM	If abnormal, then clinically significant?
SCR	LB	EOSI	7029	Not done:	Multiple Answer	EOS_ND	1	Not done	SCR_LB_EOSI_EOS_ND	SCR_LB_EOSI_EOS_ND	SCR_LB_EOSI_EOS_ND	SCR_LB_EOSI_EOS_ND	Not done:
SCR	LB	BASO	7030	Basophils (x 10(9)/L):	Numeric	BAS_LBORRES			SCR_LB_BASO_BAS_LBORRES	SCR_LB_BASO_BAS_LBORRES	SCR_LB_BASO_BAS_LBORRES	SCR_LB_BASO_BAS_LBORRES	Basophils (x 10(9)/L):
SCR	LB	BASO	7031	If abnormal, then clinically significant?	Yes No	BAS_ABNORM			SCR_LB_BASO_BAS_ABNORM	SCR_LB_BASO_BAS_ABNORM	SCR_LB_BASO_BAS_ABNORM	SCR_LB_BASO_BAS_ABNORM	If abnormal, then clinically significant?
SCR	LB	BASO	7032	Not done:	Multiple Answer	BAS_ND	1	Not done	SCR_LB_BASO_BAS_ND	SCR_LB_BASO_BAS_ND	SCR_LB_BASO_BAS_ND	SCR_LB_BASO_BAS_ND	Not done:
SCR	LB	EGFR	7033	eGFR (mL /min/1.73m2):	Numeric	EGFR_LBORRES			SCR_LB_EGFR_EGFR_LBORRES	SCR_LB_EGFR_EGFR_LBORRES	SCR_LB_EGFR_EGFR_LBORRES	SCR_LB_EGFR_EGFR_LBORRES	eGFR (mL /min/1.73m2):
SCR	LB	EGFR	7034	If abnormal, then clinically significant?	Yes No	EGFR_ABNORM			SCR_LB_EGFR_EGFR_ABNORM	SCR_LB_EGFR_EGFR_ABNORM	SCR_LB_EGFR_EGFR_ABNORM	SCR_LB_EGFR_EGFR_ABNORM	If abnormal, then clinically significant?
SCR	LB	EGFR	7035	Not done:	Multiple Answer	EGFR_ND	1	Not done	SCR_LB_EGFR_EGFR_ND	SCR_LB_EGFR_EGFR_ND	SCR_LB_EGFR_EGFR_ND	SCR_LB_EGFR_EGFR_ND	Not done:
SCR	LB	UREA	7036	Urea (mmol/L):	Numeric	UREA_LBORRES			SCR_LB_UREA_UREA_LBORRES	SCR_LB_UREA_UREA_LBORRES	SCR_LB_UREA_UREA_LBORRES	SCR_LB_UREA_UREA_LBORRES	Urea (mmol/L):
SCR	LB	UREA	7037	If abnormal, then clinically significant?	Yes No	UREA_ABNORM			SCR_LB_UREA_UREA_ABNORM	SCR_LB_UREA_UREA_ABNORM	SCR_LB_UREA_UREA_ABNORM	SCR_LB_UREA_UREA_ABNORM	If abnormal, then clinically significant?
SCR	LB	UREA	7038	Not done:	Multiple Answer	UREA_ND	1	Not done	SCR_LB_UREA_UREA_ND	SCR_LB_UREA_UREA_ND	SCR_LB_UREA_UREA_ND	SCR_LB_UREA_UREA_ND	Not done:
SCR	LB	SOD	7039	Sodium (mmol/L):	Numeric	SOD_LBORRES			SCR_LB_SOD_SOD_LBORRES	SCR_LB_SOD_SOD_LBORRES	SCR_LB_SOD_SOD_LBORRES	SCR_LB_SOD_SOD_LBORRES	Sodium (mmol/L):
SCR	LB	SOD	7040	If abnormal, then clinically significant?	Yes No	SOD_ABNORM			SCR_LB_SOD_SOD_ABNORM	SCR_LB_SOD_SOD_ABNORM	SCR_LB_SOD_SOD_ABNORM	SCR_LB_SOD_SOD_ABNORM	If abnormal, then clinically significant?
SCR	LB	SOD	7041	Not done:	Multiple Answer	SOD_ND	1	Not done	SCR_LB_SOD_SOD_ND	SCR_LB_SOD_SOD_ND	SCR_LB_SOD_SOD_ND	SCR_LB_SOD_SOD_ND	Not done:
SCR	LB	POT	7042	Potassium (mmol/L):	Numeric	POT_LBORRES			SCR_LB_POT_POT_LBORRES	SCR_LB_POT_POT_LBORRES	SCR_LB_POT_POT_LBORRES	SCR_LB_POT_POT_LBORRES	Potassium (mmol/L):
SCR	LB	POT	7043	If abnormal, then clinically significant?	Yes No	POT_ABNORM			SCR_LB_POT_POT_ABNORM	SCR_LB_POT_POT_ABNORM	SCR_LB_POT_POT_ABNORM	SCR_LB_POT_POT_ABNORM	If abnormal, then clinically significant?
SCR	LB	POT	7044	Not done:	Multiple Answer	POT_ND	1	Not done	SCR_LB_POT_POT_ND	SCR_LB_POT_POT_ND	SCR_LB_POT_POT_ND	SCR_LB_POT_POT_ND	Not done:
SCR	LB	CREAT	7045	Creatinine (umol/L):	Numeric	CREAT_LBORRES			SCR_LB_CREAT_CREAT_LBORRES	SCR_LB_CREAT_CREAT_LBORRES	SCR_LB_CREAT_CREAT_LBORRES	SCR_LB_CREAT_CREAT_LBORRES	Creatinine (umol/L):
SCR	LB	CREAT	7046	If abnormal, then clinically significant?	Yes No	CREAT_ABNORM			SCR_LB_CREAT_CREAT_ABNORM	SCR_LB_CREAT_CREAT_ABNORM	SCR_LB_CREAT_CREAT_ABNORM	SCR_LB_CREAT_CREAT_ABNORM	If abnormal, then clinically significant?
SCR	LB	CREAT	7047	Not done:	Multiple Answer	CREAT_ND	1	Not done	SCR_LB_CREAT_CREAT_ND	SCR_LB_CREAT_CREAT_ND	SCR_LB_CREAT_CREAT_ND	SCR_LB_CREAT_CREAT_ND	Not done:
SCR	LB	ALP	7048	Alkaline Phosphatase (U/L):	Numeric	ALP_LBORRES			SCR_LB_ALP_ALP_LBORRES	SCR_LB_ALP_ALP_LBORRES	SCR_LB_ALP_ALP_LBORRES	SCR_LB_ALP_ALP_LBORRES	Alkaline Phosphatase (U/L):
SCR	LB	ALP	7049	If abnormal, then clinically significant?	Yes No	ALP_ABNORM			SCR_LB_ALP_ALP_ABNORM	SCR_LB_ALP_ALP_ABNORM	SCR_LB_ALP_ALP_ABNORM	SCR_LB_ALP_ALP_ABNORM	If abnormal, then clinically significant?
SCR	LB	ALP	7050	Not done:	Multiple Answer	ALP_ND	1	Not done	SCR_LB_ALP_ALP_ND	SCR_LB_ALP_ALP_ND	SCR_LB_ALP_ALP_ND	SCR_LB_ALP_ALP_ND	Not done:
SCR	LB	BILI	7051	Bilirubin (umol/L):	Numeric	BILI_LBORRES			SCR_LB_BILI_BILI_LBORRES	SCR_LB_BILI_BILI_LBORRES	SCR_LB_BILI_BILI_LBORRES	SCR_LB_BILI_BILI_LBORRES	Bilirubin (umol/L):
SCR	LB	BILI	7052	If abnormal, then clinically significant?	Yes No	BILI_ABNORM			SCR_LB_BILI_BILI_ABNORM	SCR_LB_BILI_BILI_ABNORM	SCR_LB_BILI_BILI_ABNORM	SCR_LB_BILI_BILI_ABNORM	If abnormal, then clinically significant?
SCR	LB	BILI	7053	Not done:	Multiple Answer	BILI_ND	1	Not done	SCR_LB_BILI_BILI_ND	SCR_LB_BILI_BILI_ND	SCR_LB_BILI_BILI_ND	SCR_LB_BILI_BILI_ND	Not done:
SCR	LB	GGT	7054	GGT (U/L):	Numeric	GGT_LBORRES			SCR_LB_GGT_GGT_LBORRES	SCR_LB_GGT_GGT_LBORRES	SCR_LB_GGT_GGT_LBORRES	SCR_LB_GGT_GGT_LBORRES	GGT (U/L):
SCR	LB	GGT	7055	If abnormal, then clinically significant?	Yes No	GGT_ABNORM			SCR_LB_GGT_GGT_ABNORM	SCR_LB_GGT_GGT_ABNORM	SCR_LB_GGT_GGT_ABNORM	SCR_LB_GGT_GGT_ABNORM	If abnormal, then clinically significant?
SCR	LB	GGT	7056	Not done:	Multiple Answer	GGT_ND	1	Not done	SCR_LB_GGT_GGT_ND	SCR_LB_GGT_GGT_ND	SCR_LB_GGT_GGT_ND	SCR_LB_GGT_GGT_ND	Not done:
SCR	LB	ALT	7057	ALT (U/L):	Numeric	ALT_LBORRES			SCR_LB_ALT_ALT_LBORRES	SCR_LB_ALT_ALT_LBORRES	SCR_LB_ALT_ALT_LBORRES	SCR_LB_ALT_ALT_LBORRES	ALT (U/L):
SCR	LB	ALT	7058	If abnormal, then clinically significant?	Yes No	ALT_ABNORM			SCR_LB_ALT_ALT_ABNORM	SCR_LB_ALT_ALT_ABNORM	SCR_LB_ALT_ALT_ABNORM	SCR_LB_ALT_ALT_ABNORM	If abnormal, then clinically significant?
SCR	LB	ALT	7059	Not done:	Multiple Answer	ALT_ND	1	Not done	SCR_LB_ALT_ALT_ND	SCR_LB_ALT_ALT_ND	SCR_LB_ALT_ALT_ND	SCR_LB_ALT_ALT_ND	Not done:
SCR	LB	AST	7060	AST (U/L):	Numeric	AST_LBORRES			SCR_LB_AST_AST_LBORRES	SCR_LB_AST_AST_LBORRES	SCR_LB_AST_AST_LBORRES	SCR_LB_AST_AST_LBORRES	AST (U/L):
SCR	LB	AST	7061	If abnormal, then clinically significant?	Yes No	AST_ABNORM			SCR_LB_AST_AST_ABNORM	SCR_LB_AST_AST_ABNORM	SCR_LB_AST_AST_ABNORM	SCR_LB_AST_AST_ABNORM	If abnormal, then clinically significant?
SCR	LB	AST	7062	Not done:	Multiple Answer	AST_ND	1	Not done	SCR_LB_AST_AST_ND	SCR_LB_AST_AST_ND	SCR_LB_AST_AST_ND	SCR_LB_AST_AST_ND	Not done:
SCR	LB	PROT	7063	Protein (g/L):	Numeric	PROT_LBORRES			SCR_LB_PROT_PROT_LBORRES	SCR_LB_PROT_PROT_LBORRES	SCR_LB_PROT_PROT_LBORRES	SCR_LB_PROT_PROT_LBORRES	Protein (g/L):
SCR	LB	PROT	7064	If abnormal, then clinically significant?	Yes No	PROT_ABNORM			SCR_LB_PROT_PROT_ABNORM	SCR_LB_PROT_PROT_ABNORM	SCR_LB_PROT_PROT_ABNORM	SCR_LB_PROT_PROT_ABNORM	If abnormal, then clinically significant?
SCR	LB	PROT	7065	Not done:	Multiple Answer	PROT_ND	1	Not done	SCR_LB_PROT_PROT_ND	SCR_LB_PROT_PROT_ND	SCR_LB_PROT_PROT_ND	SCR_LB_PROT_PROT_ND	Not done:
SCR	LB	ALB	7066	Albumin (g/L):	Numeric	ALB_LBORRES			SCR_LB_ALB_ALB_LBORRES	SCR_LB_ALB_ALB_LBORRES	SCR_LB_ALB_ALB_LBORRES	SCR_LB_ALB_ALB_LBORRES	Albumin (g/L):
SCR	LB	ALB	7067	If abnormal, then clinically significant?	Yes No	ALB_ABNORM			SCR_LB_ALB_ALB_ABNORM	SCR_LB_ALB_ALB_ABNORM	SCR_LB_ALB_ALB_ABNORM	SCR_LB_ALB_ALB_ABNORM	If abnormal, then clinically significant?
SCR	LB	ALB	7068	Not done:	Multiple Answer	ALB_ND	1	Not done	SCR_LB_ALB_ALB_ND	SCR_LB_ALB_ALB_ND	SCR_LB_ALB_ALB_ND	SCR_LB_ALB_ALB_ND	Not done:
SCR	LB	GLOB	7069	Globulin (g/L):	Numeric	GLOB_LBORRES			SCR_LB_GLOB_GLOB_LBORRES	SCR_LB_GLOB_GLOB_LBORRES	SCR_LB_GLOB_GLOB_LBORRES	SCR_LB_GLOB_GLOB_LBORRES	Globulin (g/L):
SCR	LB	GLOB	7070	If abnormal, then clinically significant?	Yes No	GLOB_ABNORM			SCR_LB_GLOB_GLOB_ABNORM	SCR_LB_GLOB_GLOB_ABNORM	SCR_LB_GLOB_GLOB_ABNORM	SCR_LB_GLOB_GLOB_ABNORM	If abnormal, then clinically significant?
SCR	LB	GLOB	7071	Not done:	Multiple Answer	GLOB_ND	1	Not done	SCR_LB_GLOB_GLOB_ND	SCR_LB_GLOB_GLOB_ND	SCR_LB_GLOB_GLOB_ND	SCR_LB_GLOB_GLOB_ND	Not done:
SCR	LB	HBA	7072	HbA1C (mmol/mol Hb):	Numeric	HBA1C_LBORRES			SCR_LB_HBA_HBA1C_LBORRES	SCR_LB_HBA_HBA1C_LBORRES	SCR_LB_HBA_HBA1C_LBORRES	SCR_LB_HBA_HBA1C_LBORRES	HbA1C (mmol/mol Hb):
SCR	LB	HBA	7073	If abnormal, then clinically significant?	Yes No	HBA1C_ABNORM			SCR_LB_HBA_HBA1C_ABNORM	SCR_LB_HBA_HBA1C_ABNORM	SCR_LB_HBA_HBA1C_ABNORM	SCR_LB_HBA_HBA1C_ABNORM	If abnormal, then clinically significant?
SCR	LB	HBA	7074	Not done:	Multiple Answer	HBA1C_ND	1	Not done	SCR_LB_HBA_HBA1C_ND	SCR_LB_HBA_HBA1C_ND	SCR_LB_HBA_HBA1C_ND	SCR_LB_HBA_HBA1C_ND	Not done:
SCR	LB	IGF	7075	IGF-1 (ng/mL):	Numeric	IGF1_LBORRES			SCR_LB_IGF_IGF1_LBORRES	SCR_LB_IGF_IGF1_LBORRES	SCR_LB_IGF_IGF1_LBORRES	SCR_LB_IGF_IGF1_LBORRES	IGF-1 (ng/mL):
SCR	LB	IGF	7076	If abnormal, then clinically significant?	Yes No	IGF1_ABNORM			SCR_LB_IGF_IGF1_ABNORM	SCR_LB_IGF_IGF1_ABNORM	SCR_LB_IGF_IGF1_ABNORM	SCR_LB_IGF_IGF1_ABNORM	If abnormal, then clinically significant?
SCR	LB	IGF	7077	Not done:	Multiple Answer	IGF1_ND	1	Not done	SCR_LB_IGF_IGF1_ND	SCR_LB_IGF_IGF1_ND	SCR_LB_IGF_IGF1_ND	SCR_LB_IGF_IGF1_ND	Not done:
SCR	LB	CHOL	7078	Cholesterol (mmol/L):	Numeric	CHOL_LBORRES			SCR_LB_CHOL_CHOL_LBORRES	SCR_LB_CHOL_CHOL_LBORRES	SCR_LB_CHOL_CHOL_LBORRES	SCR_LB_CHOL_CHOL_LBORRES	Cholesterol (mmol/L):
SCR	LB	CHOL	7079	If abnormal, then clinically significant?	Yes No	CHOL_ABNORM			SCR_LB_CHOL_CHOL_ABNORM	SCR_LB_CHOL_CHOL_ABNORM	SCR_LB_CHOL_CHOL_ABNORM	SCR_LB_CHOL_CHOL_ABNORM	If abnormal, then clinically significant?
SCR	LB	CHOL	7080	Not done:	Multiple Answer	CHOL_ND	1	Not done	SCR_LB_CHOL_CHOL_ND	SCR_LB_CHOL_CHOL_ND	SCR_LB_CHOL_CHOL_ND	SCR_LB_CHOL_CHOL_ND	Not done:
SCR	LB	TRIG	7081	Triglycerides (mmol/L):	Numeric	TRIG_LBORRES			SCR_LB_TRIG_TRIG_LBORRES	SCR_LB_TRIG_TRIG_LBORRES	SCR_LB_TRIG_TRIG_LBORRES	SCR_LB_TRIG_TRIG_LBORRES	Triglycerides (mmol/L):
SCR	LB	TRIG	7082	If abnormal, then clinically significant?	Yes No	TRIG_ABNORM			SCR_LB_TRIG_TRIG_ABNORM	SCR_LB_TRIG_TRIG_ABNORM	SCR_LB_TRIG_TRIG_ABNORM	SCR_LB_TRIG_TRIG_ABNORM	If abnormal, then clinically significant?
SCR	LB	TRIG	7083	Not done:	Multiple Answer	TRIG_ND	1	Not done	SCR_LB_TRIG_TRIG_ND	SCR_LB_TRIG_TRIG_ND	SCR_LB_TRIG_TRIG_ND	SCR_LB_TRIG_TRIG_ND	Not done:
SCR	LB	HDLC	7084	HDL Cholesterol (mmol/L):	Numeric	HDLCHOL_LBORRES			SCR_LB_HDLC_HDLCHOL_LBORRES	SCR_LB_HDLC_HDLCHOL_LBORRES	SCR_LB_HDLC_HDLCHOL_LBORRES	SCR_LB_HDLC_HDLCHOL_LBORRES	HDL Cholesterol (mmol/L):
SCR	LB	HDLC	7085	If abnormal, then clinically significant?	Yes No	HDLCHOL_ABNORM			SCR_LB_HDLC_HDLCHOL_ABNORM	SCR_LB_HDLC_HDLCHOL_ABNORM	SCR_LB_HDLC_HDLCHOL_ABNORM	SCR_LB_HDLC_HDLCHOL_ABNORM	If abnormal, then clinically significant?
SCR	LB	HDLC	7086	Not done:	Multiple Answer	HDLCHOL_ND	1	Not done	SCR_LB_HDLC_HDLCHOL_ND	SCR_LB_HDLC_HDLCHOL_ND	SCR_LB_HDLC_HDLCHOL_ND	SCR_LB_HDLC_HDLCHOL_ND	Not done:
SCR	LB	LDLC	7087	LDL Cholesterol (mmol/L):	Numeric	LDLCHOL_LBORRES			SCR_LB_LDLC_LDLCHOL_LBORRES	SCR_LB_LDLC_LDLCHOL_LBORRES	SCR_LB_LDLC_LDLCHOL_LBORRES	SCR_LB_LDLC_LDLCHOL_LBORRES	LDL Cholesterol (mmol/L):
SCR	LB	LDLC	7088	If abnormal, then clinically significant?	Yes No	LDLCHOL_ABNORM			SCR_LB_LDLC_LDLCHOL_ABNORM	SCR_LB_LDLC_LDLCHOL_ABNORM	SCR_LB_LDLC_LDLCHOL_ABNORM	SCR_LB_LDLC_LDLCHOL_ABNORM	If abnormal, then clinically significant?
SCR	LB	LDLC	7089	Not done:	Multiple Answer	LDLCHOL_ND	1	Not done	SCR_LB_LDLC_LDLCHOL_ND	SCR_LB_LDLC_LDLCHOL_ND	SCR_LB_LDLC_LDLCHOL_ND	SCR_LB_LDLC_LDLCHOL_ND	Not done:
SCR	LB	CHRAT	7090	Cholesterol/HDL (ratio):	Numeric	CHOLRATIO_LBORRES			SCR_LB_CHRAT_CHOLRATIO_LBORRES	SCR_LB_CHRAT_CHOLRATIO_LBORRES	SCR_LB_CHRAT_CHOLRATIO_LBORRES	SCR_LB_CHRAT_CHOLRATIO_LBORRES	Cholesterol/HDL (ratio):
SCR	LB	CHRAT	7091	If abnormal, then clinically significant?	Yes No	CHOLRATIO_ABNORM			SCR_LB_CHRAT_CHOLRATIO_ABNORM	SCR_LB_CHRAT_CHOLRATIO_ABNORM	SCR_LB_CHRAT_CHOLRATIO_ABNORM	SCR_LB_CHRAT_CHOLRATIO_ABNORM	If abnormal, then clinically significant?
SCR	LB	CHRAT	7092	Not done:	Multiple Answer	CHOLRATIO_ND	1	Not done	SCR_LB_CHRAT_CHOLRATIO_ND	SCR_LB_CHRAT_CHOLRATIO_ND	SCR_LB_CHRAT_CHOLRATIO_ND	SCR_LB_CHRAT_CHOLRATIO_ND	Not done:
SCR	LB	HSCRP	7093	Hs-CRP (mg/L):	Numeric	HSCRP_LBORRES			SCR_LB_HSCRP_HSCRP_LBORRES	SCR_LB_HSCRP_HSCRP_LBORRES	SCR_LB_HSCRP_HSCRP_LBORRES	SCR_LB_HSCRP_HSCRP_LBORRES	Hs-CRP (mg/L):
SCR	LB	HSCRP	7094	If abnormal, then clinically significant?	Yes No	HSCRP_ABNORM			SCR_LB_HSCRP_HSCRP_ABNORM	SCR_LB_HSCRP_HSCRP_ABNORM	SCR_LB_HSCRP_HSCRP_ABNORM	SCR_LB_HSCRP_HSCRP_ABNORM	If abnormal, then clinically significant?
SCR	LB	HSCRP	7095	Not done:	Multiple Answer	HSCRP_ND	1	Not done	SCR_LB_HSCRP_HSCRP_ND	SCR_LB_HSCRP_HSCRP_ND	SCR_LB_HSCRP_HSCRP_ND	SCR_LB_HSCRP_HSCRP_ND	Not done:
SCR	SCST	SCST3	6775	Assessment done?	Yes No	CSTYN			SCR_SCST_SCST3_CSTYN	SCR_SCST_SCST3_CSTYN	SCR_SCST_SCST3_CSTYN	SCR_SCST_SCST3_CSTYN	Assessment done?
SCR	SCST	SCST3	6776	Reason not done:	Text	CSTREASND			SCR_SCST_SCST3_CSTREASND	SCR_SCST_SCST3_CSTREASND	SCR_SCST_SCST3_CSTREASND	SCR_SCST_SCST3_CSTREASND	Reason not done:
SCR	SCST	SCST3	6777	Date of assessment:	Date Time	CSTDAT			SCR_SCST_SCST3_CSTDAT	SCR_SCST_SCST3_CSTDAT	SCR_SCST_SCST3_CSTDAT	SCR_SCST_SCST3_CSTDAT	Date of assessment:
SCR	SCST	SCST3	6778	30CST result: (the number of times the participant comes to a full standing position in 30 seconds)	Numeric	CST_ORRES			SCR_SCST_SCST3_CST_ORRES	SCR_SCST_SCST3_CST_ORRES	SCR_SCST_SCST3_CST_ORRES	SCR_SCST_SCST3_CST_ORRES	30CST result: (the number of times the participant comes to a full standing position in 30 seconds)
	MH	MHD	6888	Is this a medical history that occurred within the last 30 days or an ongoing medical condition for which the participant is receiving concomitant medication?	Single Answer	MHYN	1	Condition occurred in last 30 days	_MH_MHD_MHYN	_MH_MHD_MHYN	MH_MHD_MHYN	MH_MHD_MHYN	Is this a medical history that occurred within the last 30 days or an ongoing medical condition for which the participant is receiving concomitant medication?
	MH	MHD	6888	Is this a medical history that occurred within the last 30 days or an ongoing medical condition for which the participant is receiving concomitant medication?	Single Answer	MHYN	2	Ongoing condition with medication	_MH_MHD_MHYN	_MH_MHD_MHYN	MH_MHD_MHYN	MH_MHD_MHYN	Is this a medical history that occurred within the last 30 days or an ongoing medical condition for which the participant is receiving concomitant medication?
	MH	MHD	6819	Medical history term:	Text	MHTERM			_MH_MHD_MHTERM	_MH_MHD_MHTERM	MH_MHD_MHTERM	MH_MHD_MHTERM	Medical history term:
	MH	MHD	6820	Start date:	Date Time	MHSTDAT			_MH_MHD_MHSTDAT	_MH_MHD_MHSTDAT	MH_MHD_MHSTDAT	MH_MHD_MHSTDAT	Start date:
	MH	MHD	6821	Ongoing?	Yes No	MHONGO			_MH_MHD_MHONGO	_MH_MHD_MHONGO	MH_MHD_MHONGO	MH_MHD_MHONGO	Ongoing?
	MH	MHD	6822	End date:	Date Time	MHENDDAT			_MH_MHD_MHENDDAT	_MH_MHD_MHENDDAT	MH_MHD_MHENDDAT	MH_MHD_MHENDDAT	End date:
	MH	MHD	6823	Concomitant medication?	Yes No	MHCONMEDYN			_MH_MHD_MHCONMEDYN	_MH_MHD_MHCONMEDYN	MH_MHD_MHCONMEDYN	MH_MHD_MHCONMEDYN	Concomitant medication?
	MH	MHD	6994	Notification:	Label	NOTIF_MH1			_MH_MHD_NOTIF_MH1	_MH_MHD_NOTIF_MH1	MH_MHD_NOTIF_MH1	MH_MHD_NOTIF_MH1	Notification:
RAND	EC	EC	6741	Is the participant fully eligible and continuing further in the study?	Yes No	IECONF			RAND_EC_EC_IECONF	RAND_EC_EC_IECONF	RAND_EC_EC_IECONF	RAND_EC_EC_IECONF	Is the participant fully eligible and continuing further in the study?
RAND	EC	EC	6985	Notification	Label	NOTIF_EC1			RAND_EC_EC_NOTIF_EC1	RAND_EC_EC_NOTIF_EC1	RAND_EC_EC_NOTIF_EC1	RAND_EC_EC_NOTIF_EC1	Notification
RAND	EC	EC	7096	Notification	Label	NOTIF_EC2			RAND_EC_EC_NOTIF_EC2	RAND_EC_EC_NOTIF_EC2	RAND_EC_EC_NOTIF_EC2	RAND_EC_EC_NOTIF_EC2	Notification
RAND	AWM	MEDD1	6986	Was the participant randomized?	Yes No	PTRANDYN			RAND_AWM_MEDD1_PTRANDYN	RAND_AWM_MEDD1_PTRANDYN	RAND_AWM_MEDD1_PTRANDYN	RAND_AWM_MEDD1_PTRANDYN	Was the participant randomized?
RAND	AWM	MEDD1	6987	Notification:	Label	NOTIF_MEDD1			RAND_AWM_MEDD1_NOTIF_MEDD1	RAND_AWM_MEDD1_NOTIF_MEDD1	RAND_AWM_MEDD1_NOTIF_MEDD1	RAND_AWM_MEDD1_NOTIF_MEDD1	Notification:
RAND	AWM	MEDD1	6988	Date blister pack given to participant:	Date Time	BLISTPACKDAT			RAND_AWM_MEDD1_BLISTPACKDAT	RAND_AWM_MEDD1_BLISTPACKDAT	RAND_AWM_MEDD1_BLISTPACKDAT	RAND_AWM_MEDD1_BLISTPACKDAT	Date blister pack given to participant:
RAND	AWM	MEDD1	6989	Blister pack code:	Text	BLISTPACKCODE			RAND_AWM_MEDD1_BLISTPACKCODE	RAND_AWM_MEDD1_BLISTPACKCODE	RAND_AWM_MEDD1_BLISTPACKCODE	RAND_AWM_MEDD1_BLISTPACKCODE	Blister pack code:
BS	DOV	VISIT	6756	Date of visit	Date Time	VISDAT			BS_DOV_VISIT_VISDAT	BS_DOV_VISIT_VISDAT	BS_DOV_VISIT_VISDAT	BS_DOV_VISIT_VISDAT	Date of visit
BS	VS	VSD	7149	Assessment done?	Yes No	VSYN			BS_VS_VSD_VSYN	BS_VS_VSD_VSYN	BS_VS_VSD_VSYN	BS_VS_VSD_VSYN	Assessment done?
BS	VS	VSD	7150	Reason not done:	Text	VSREASND			BS_VS_VSD_VSREASND	BS_VS_VSD_VSREASND	BS_VS_VSD_VSREASND	BS_VS_VSD_VSREASND	Reason not done:
BS	VS	VSD	7151	Date of assessment:	Date Time	VSDAT			BS_VS_VSD_VSDAT	BS_VS_VSD_VSDAT	BS_VS_VSD_VSDAT	BS_VS_VSD_VSDAT	Date of assessment:
BS	VS	VSD	7152	Notification:	Label	NOTIF_VS1			BS_VS_VSD_NOTIF_VS1	BS_VS_VSD_NOTIF_VS1	BS_VS_VSD_NOTIF_VS1	BS_VS_VSD_NOTIF_VS1	Notification:
BS	VS	VSD	7153	SBP (mmHg):	Numeric	SYSBP_VSORRES			BS_VS_VSD_SYSBP_VSORRES	BS_VS_VSD_SYSBP_VSORRES	BS_VS_VSD_SYSBP_VSORRES	BS_VS_VSD_SYSBP_VSORRES	SBP (mmHg):
BS	VS	VSD	7154	DBP (mmHg):	Numeric	DIABP_VSORRES			BS_VS_VSD_DIABP_VSORRES	BS_VS_VSD_DIABP_VSORRES	BS_VS_VSD_DIABP_VSORRES	BS_VS_VSD_DIABP_VSORRES	DBP (mmHg):
BS	VS	VSD	7155	Pulse (bpm):	Numeric	PULSE_VSORRES			BS_VS_VSD_PULSE_VSORRES	BS_VS_VSD_PULSE_VSORRES	BS_VS_VSD_PULSE_VSORRES	BS_VS_VSD_PULSE_VSORRES	Pulse (bpm):
BS	VS	VSD	7156	Pulse oximetry (%):	Numeric	POXI_VSORRES			BS_VS_VSD_POXI_VSORRES	BS_VS_VSD_POXI_VSORRES	BS_VS_VSD_POXI_VSORRES	BS_VS_VSD_POXI_VSORRES	Pulse oximetry (%):
BS	SF36	SF36	6779	Has questionnaire been completed by participant?	Yes No	QSSF36YN			BS_SF36_SF36_QSSF36YN	BS_SF36_SF36_QSSF36YN	BS_SF36_SF36_QSSF36YN	BS_SF36_SF36_QSSF36YN	Has questionnaire been completed by participant?
BS	SF36	SF36	6780	Reason not completed:	Text	QSSF36REASND			BS_SF36_SF36_QSSF36REASND	BS_SF36_SF36_QSSF36REASND	BS_SF36_SF36_QSSF36REASND	BS_SF36_SF36_QSSF36REASND	Reason not completed:
BS	SF36	SF36	7097	Date questionnaire completed:	Date Time	QSSF36DAT			BS_SF36_SF36_QSSF36DAT	BS_SF36_SF36_QSSF36DAT	BS_SF36_SF36_QSSF36DAT	BS_SF36_SF36_QSSF36DAT	Date questionnaire completed:
BS	SF36	GH	6781	In general, would you say your health is:	Single Answer	QSSF36GH_01	1	Excellent	BS_SF36_GH_QSSF36GH_01	BS_SF36_GH_QSSF36GH_01	BS_SF36_GH_QSSF36GH_01	BS_SF36_GH_QSSF36GH_01	In general, would you say your health is:
BS	SF36	GH	6781	In general, would you say your health is:	Single Answer	QSSF36GH_01	2	Very Good	BS_SF36_GH_QSSF36GH_01	BS_SF36_GH_QSSF36GH_01	BS_SF36_GH_QSSF36GH_01	BS_SF36_GH_QSSF36GH_01	In general, would you say your health is:
BS	SF36	GH	6781	In general, would you say your health is:	Single Answer	QSSF36GH_01	3	Good	BS_SF36_GH_QSSF36GH_01	BS_SF36_GH_QSSF36GH_01	BS_SF36_GH_QSSF36GH_01	BS_SF36_GH_QSSF36GH_01	In general, would you say your health is:
BS	SF36	GH	6781	In general, would you say your health is:	Single Answer	QSSF36GH_01	4	Fair	BS_SF36_GH_QSSF36GH_01	BS_SF36_GH_QSSF36GH_01	BS_SF36_GH_QSSF36GH_01	BS_SF36_GH_QSSF36GH_01	In general, would you say your health is:
BS	SF36	GH	6781	In general, would you say your health is:	Single Answer	QSSF36GH_01	5	Poor	BS_SF36_GH_QSSF36GH_01	BS_SF36_GH_QSSF36GH_01	BS_SF36_GH_QSSF36GH_01	BS_SF36_GH_QSSF36GH_01	In general, would you say your health is:
BS	SF36	GH	6782	Compared to one year ago, how would you rate your health in general now?	Single Answer	QSSF36GH_02	1	Much better now than one year ago	BS_SF36_GH_QSSF36GH_02	BS_SF36_GH_QSSF36GH_02	BS_SF36_GH_QSSF36GH_02	BS_SF36_GH_QSSF36GH_02	Compared to one year ago, how would you rate your health in general now?
BS	SF36	GH	6782	Compared to one year ago, how would you rate your health in general now?	Single Answer	QSSF36GH_02	2	Somewhat better now than one year ago	BS_SF36_GH_QSSF36GH_02	BS_SF36_GH_QSSF36GH_02	BS_SF36_GH_QSSF36GH_02	BS_SF36_GH_QSSF36GH_02	Compared to one year ago, how would you rate your health in general now?
BS	SF36	GH	6782	Compared to one year ago, how would you rate your health in general now?	Single Answer	QSSF36GH_02	3	About the same	BS_SF36_GH_QSSF36GH_02	BS_SF36_GH_QSSF36GH_02	BS_SF36_GH_QSSF36GH_02	BS_SF36_GH_QSSF36GH_02	Compared to one year ago, how would you rate your health in general now?
BS	SF36	GH	6782	Compared to one year ago, how would you rate your health in general now?	Single Answer	QSSF36GH_02	4	Somewhat worse now than one year ago	BS_SF36_GH_QSSF36GH_02	BS_SF36_GH_QSSF36GH_02	BS_SF36_GH_QSSF36GH_02	BS_SF36_GH_QSSF36GH_02	Compared to one year ago, how would you rate your health in general now?
BS	SF36	GH	6782	Compared to one year ago, how would you rate your health in general now?	Single Answer	QSSF36GH_02	5	Much worse than one year ago	BS_SF36_GH_QSSF36GH_02	BS_SF36_GH_QSSF36GH_02	BS_SF36_GH_QSSF36GH_02	BS_SF36_GH_QSSF36GH_02	Compared to one year ago, how would you rate your health in general now?
BS	SF36	LA	7098	Notification	Label	NOTIF_SF36LA			BS_SF36_LA_NOTIF_SF36LA	BS_SF36_LA_NOTIF_SF36LA	BS_SF36_LA_NOTIF_SF36LA	BS_SF36_LA_NOTIF_SF36LA	Notification
BS	SF36	LA	6783	Vigorous activities, such as running, lifting heavy objects, participating in strenuous sports:	Single Answer	QSSF36LA_01	1	Yes, Limited a lot	BS_SF36_LA_QSSF36LA_01	BS_SF36_LA_QSSF36LA_01	BS_SF36_LA_QSSF36LA_01	BS_SF36_LA_QSSF36LA_01	Vigorous activities, such as running, lifting heavy objects, participating in strenuous sports:
BS	SF36	LA	6783	Vigorous activities, such as running, lifting heavy objects, participating in strenuous sports:	Single Answer	QSSF36LA_01	2	Yes, Limited a Little	BS_SF36_LA_QSSF36LA_01	BS_SF36_LA_QSSF36LA_01	BS_SF36_LA_QSSF36LA_01	BS_SF36_LA_QSSF36LA_01	Vigorous activities, such as running, lifting heavy objects, participating in strenuous sports:
BS	SF36	LA	6783	Vigorous activities, such as running, lifting heavy objects, participating in strenuous sports:	Single Answer	QSSF36LA_01	3	No, Not Limited at all	BS_SF36_LA_QSSF36LA_01	BS_SF36_LA_QSSF36LA_01	BS_SF36_LA_QSSF36LA_01	BS_SF36_LA_QSSF36LA_01	Vigorous activities, such as running, lifting heavy objects, participating in strenuous sports:
BS	SF36	LA	6784	Moderate activities, such as moving a table, pushing a vacuum cleaner, bowling, or playing golf:	Single Answer	QSSF36LA_02	1	Yes, Limited a lot	BS_SF36_LA_QSSF36LA_02	BS_SF36_LA_QSSF36LA_02	BS_SF36_LA_QSSF36LA_02	BS_SF36_LA_QSSF36LA_02	Moderate activities, such as moving a table, pushing a vacuum cleaner, bowling, or playing golf:
BS	SF36	LA	6784	Moderate activities, such as moving a table, pushing a vacuum cleaner, bowling, or playing golf:	Single Answer	QSSF36LA_02	2	Yes, Limited a Little	BS_SF36_LA_QSSF36LA_02	BS_SF36_LA_QSSF36LA_02	BS_SF36_LA_QSSF36LA_02	BS_SF36_LA_QSSF36LA_02	Moderate activities, such as moving a table, pushing a vacuum cleaner, bowling, or playing golf:
BS	SF36	LA	6784	Moderate activities, such as moving a table, pushing a vacuum cleaner, bowling, or playing golf:	Single Answer	QSSF36LA_02	3	No, Not Limited at all	BS_SF36_LA_QSSF36LA_02	BS_SF36_LA_QSSF36LA_02	BS_SF36_LA_QSSF36LA_02	BS_SF36_LA_QSSF36LA_02	Moderate activities, such as moving a table, pushing a vacuum cleaner, bowling, or playing golf:
BS	SF36	LA	6785	Lifting or carrying groceries:	Single Answer	QSSF36LA_03	1	Yes, Limited a lot	BS_SF36_LA_QSSF36LA_03	BS_SF36_LA_QSSF36LA_03	BS_SF36_LA_QSSF36LA_03	BS_SF36_LA_QSSF36LA_03	Lifting or carrying groceries:
BS	SF36	LA	6785	Lifting or carrying groceries:	Single Answer	QSSF36LA_03	2	Yes, Limited a Little	BS_SF36_LA_QSSF36LA_03	BS_SF36_LA_QSSF36LA_03	BS_SF36_LA_QSSF36LA_03	BS_SF36_LA_QSSF36LA_03	Lifting or carrying groceries:
BS	SF36	LA	6785	Lifting or carrying groceries:	Single Answer	QSSF36LA_03	3	No, Not Limited at all	BS_SF36_LA_QSSF36LA_03	BS_SF36_LA_QSSF36LA_03	BS_SF36_LA_QSSF36LA_03	BS_SF36_LA_QSSF36LA_03	Lifting or carrying groceries:
BS	SF36	LA	6786	Climbing several flights of stairs:	Single Answer	QSSF36LA_04	1	Yes, Limited a lot	BS_SF36_LA_QSSF36LA_04	BS_SF36_LA_QSSF36LA_04	BS_SF36_LA_QSSF36LA_04	BS_SF36_LA_QSSF36LA_04	Climbing several flights of stairs:
BS	SF36	LA	6786	Climbing several flights of stairs:	Single Answer	QSSF36LA_04	2	Yes, Limited a Little	BS_SF36_LA_QSSF36LA_04	BS_SF36_LA_QSSF36LA_04	BS_SF36_LA_QSSF36LA_04	BS_SF36_LA_QSSF36LA_04	Climbing several flights of stairs:
BS	SF36	LA	6786	Climbing several flights of stairs:	Single Answer	QSSF36LA_04	3	No, Not Limited at all	BS_SF36_LA_QSSF36LA_04	BS_SF36_LA_QSSF36LA_04	BS_SF36_LA_QSSF36LA_04	BS_SF36_LA_QSSF36LA_04	Climbing several flights of stairs:
BS	SF36	LA	6787	Climbing one flight of stairs:	Single Answer	QSSF36LA_05	1	Yes, Limited a lot	BS_SF36_LA_QSSF36LA_05	BS_SF36_LA_QSSF36LA_05	BS_SF36_LA_QSSF36LA_05	BS_SF36_LA_QSSF36LA_05	Climbing one flight of stairs:
BS	SF36	LA	6787	Climbing one flight of stairs:	Single Answer	QSSF36LA_05	2	Yes, Limited a Little	BS_SF36_LA_QSSF36LA_05	BS_SF36_LA_QSSF36LA_05	BS_SF36_LA_QSSF36LA_05	BS_SF36_LA_QSSF36LA_05	Climbing one flight of stairs:
BS	SF36	LA	6787	Climbing one flight of stairs:	Single Answer	QSSF36LA_05	3	No, Not Limited at all	BS_SF36_LA_QSSF36LA_05	BS_SF36_LA_QSSF36LA_05	BS_SF36_LA_QSSF36LA_05	BS_SF36_LA_QSSF36LA_05	Climbing one flight of stairs:
BS	SF36	LA	6788	Bending, kneeling, or stooping:	Single Answer	QSSF36LA_06	1	Yes, Limited a lot	BS_SF36_LA_QSSF36LA_06	BS_SF36_LA_QSSF36LA_06	BS_SF36_LA_QSSF36LA_06	BS_SF36_LA_QSSF36LA_06	Bending, kneeling, or stooping:
BS	SF36	LA	6788	Bending, kneeling, or stooping:	Single Answer	QSSF36LA_06	2	Yes, Limited a Little	BS_SF36_LA_QSSF36LA_06	BS_SF36_LA_QSSF36LA_06	BS_SF36_LA_QSSF36LA_06	BS_SF36_LA_QSSF36LA_06	Bending, kneeling, or stooping:
BS	SF36	LA	6788	Bending, kneeling, or stooping:	Single Answer	QSSF36LA_06	3	No, Not Limited at all	BS_SF36_LA_QSSF36LA_06	BS_SF36_LA_QSSF36LA_06	BS_SF36_LA_QSSF36LA_06	BS_SF36_LA_QSSF36LA_06	Bending, kneeling, or stooping:
BS	SF36	LA	6789	Walking more than a mile:	Single Answer	QSSF36LA_07	1	Yes, Limited a lot	BS_SF36_LA_QSSF36LA_07	BS_SF36_LA_QSSF36LA_07	BS_SF36_LA_QSSF36LA_07	BS_SF36_LA_QSSF36LA_07	Walking more than a mile:
BS	SF36	LA	6789	Walking more than a mile:	Single Answer	QSSF36LA_07	2	Yes, Limited a Little	BS_SF36_LA_QSSF36LA_07	BS_SF36_LA_QSSF36LA_07	BS_SF36_LA_QSSF36LA_07	BS_SF36_LA_QSSF36LA_07	Walking more than a mile:
BS	SF36	LA	6789	Walking more than a mile:	Single Answer	QSSF36LA_07	3	No, Not Limited at all	BS_SF36_LA_QSSF36LA_07	BS_SF36_LA_QSSF36LA_07	BS_SF36_LA_QSSF36LA_07	BS_SF36_LA_QSSF36LA_07	Walking more than a mile:
BS	SF36	LA	6790	Walking several blocks:	Single Answer	QSSF36LA_08	1	Yes, Limited a lot	BS_SF36_LA_QSSF36LA_08	BS_SF36_LA_QSSF36LA_08	BS_SF36_LA_QSSF36LA_08	BS_SF36_LA_QSSF36LA_08	Walking several blocks:
BS	SF36	LA	6790	Walking several blocks:	Single Answer	QSSF36LA_08	2	Yes, Limited a Little	BS_SF36_LA_QSSF36LA_08	BS_SF36_LA_QSSF36LA_08	BS_SF36_LA_QSSF36LA_08	BS_SF36_LA_QSSF36LA_08	Walking several blocks:
BS	SF36	LA	6790	Walking several blocks:	Single Answer	QSSF36LA_08	3	No, Not Limited at all	BS_SF36_LA_QSSF36LA_08	BS_SF36_LA_QSSF36LA_08	BS_SF36_LA_QSSF36LA_08	BS_SF36_LA_QSSF36LA_08	Walking several blocks:
BS	SF36	LA	6791	Walking one block:	Single Answer	QSSF36LA_09	1	Yes, Limited a lot	BS_SF36_LA_QSSF36LA_09	BS_SF36_LA_QSSF36LA_09	BS_SF36_LA_QSSF36LA_09	BS_SF36_LA_QSSF36LA_09	Walking one block:
BS	SF36	LA	6791	Walking one block:	Single Answer	QSSF36LA_09	2	Yes, Limited a Little	BS_SF36_LA_QSSF36LA_09	BS_SF36_LA_QSSF36LA_09	BS_SF36_LA_QSSF36LA_09	BS_SF36_LA_QSSF36LA_09	Walking one block:
BS	SF36	LA	6791	Walking one block:	Single Answer	QSSF36LA_09	3	No, Not Limited at all	BS_SF36_LA_QSSF36LA_09	BS_SF36_LA_QSSF36LA_09	BS_SF36_LA_QSSF36LA_09	BS_SF36_LA_QSSF36LA_09	Walking one block:
BS	SF36	LA	6792	Bathing or dressing yourself:	Single Answer	QSSF36LA_10	1	Yes, Limited a lot	BS_SF36_LA_QSSF36LA_10	BS_SF36_LA_QSSF36LA_10	BS_SF36_LA_QSSF36LA_10	BS_SF36_LA_QSSF36LA_10	Bathing or dressing yourself:
BS	SF36	LA	6792	Bathing or dressing yourself:	Single Answer	QSSF36LA_10	2	Yes, Limited a Little	BS_SF36_LA_QSSF36LA_10	BS_SF36_LA_QSSF36LA_10	BS_SF36_LA_QSSF36LA_10	BS_SF36_LA_QSSF36LA_10	Bathing or dressing yourself:
BS	SF36	LA	6792	Bathing or dressing yourself:	Single Answer	QSSF36LA_10	3	No, Not Limited at all	BS_SF36_LA_QSSF36LA_10	BS_SF36_LA_QSSF36LA_10	BS_SF36_LA_QSSF36LA_10	BS_SF36_LA_QSSF36LA_10	Bathing or dressing yourself:
BS	SF36	PHP	7099	Notification	Label	NOTIF_SF36PHP			BS_SF36_PHP_NOTIF_SF36PHP	BS_SF36_PHP_NOTIF_SF36PHP	BS_SF36_PHP_NOTIF_SF36PHP	BS_SF36_PHP_NOTIF_SF36PHP	Notification
BS	SF36	PHP	6793	Cut down the amount of time you spent on work or other activities:	Yes No	QSSF36PHP_01			BS_SF36_PHP_QSSF36PHP_01	BS_SF36_PHP_QSSF36PHP_01	BS_SF36_PHP_QSSF36PHP_01	BS_SF36_PHP_QSSF36PHP_01	Cut down the amount of time you spent on work or other activities:
BS	SF36	PHP	6794	Accomplished less than you would like:	Yes No	QSSF36PHP_02			BS_SF36_PHP_QSSF36PHP_02	BS_SF36_PHP_QSSF36PHP_02	BS_SF36_PHP_QSSF36PHP_02	BS_SF36_PHP_QSSF36PHP_02	Accomplished less than you would like:
BS	SF36	PHP	6795	Were limited in the kind of work or other activities:	Yes No	QSSF36PHP_03			BS_SF36_PHP_QSSF36PHP_03	BS_SF36_PHP_QSSF36PHP_03	BS_SF36_PHP_QSSF36PHP_03	BS_SF36_PHP_QSSF36PHP_03	Were limited in the kind of work or other activities:
BS	SF36	PHP	6796	Had difficulty performing the work or other activities (for example, it took extra effort):	Yes No	QSSF36PHP_04			BS_SF36_PHP_QSSF36PHP_04	BS_SF36_PHP_QSSF36PHP_04	BS_SF36_PHP_QSSF36PHP_04	BS_SF36_PHP_QSSF36PHP_04	Had difficulty performing the work or other activities (for example, it took extra effort):
BS	SF36	EHP	7100	Notification	Label	NOTIF_SF36EHP			BS_SF36_EHP_NOTIF_SF36EHP	BS_SF36_EHP_NOTIF_SF36EHP	BS_SF36_EHP_NOTIF_SF36EHP	BS_SF36_EHP_NOTIF_SF36EHP	Notification
BS	SF36	EHP	6798	Cut down the amount of time you spent on work or other activities	Yes No	QSSF36EHP_01			BS_SF36_EHP_QSSF36EHP_01	BS_SF36_EHP_QSSF36EHP_01	BS_SF36_EHP_QSSF36EHP_01	BS_SF36_EHP_QSSF36EHP_01	Cut down the amount of time you spent on work or other activities
BS	SF36	EHP	6799	Accomplished less than you would like	Yes No	QSSF36EHP_02			BS_SF36_EHP_QSSF36EHP_02	BS_SF36_EHP_QSSF36EHP_02	BS_SF36_EHP_QSSF36EHP_02	BS_SF36_EHP_QSSF36EHP_02	Accomplished less than you would like
BS	SF36	EHP	6800	Didn't do work or other activities as carefully as usual	Yes No	QSSF36EHP_03			BS_SF36_EHP_QSSF36EHP_03	BS_SF36_EHP_QSSF36EHP_03	BS_SF36_EHP_QSSF36EHP_03	BS_SF36_EHP_QSSF36EHP_03	Didn't do work or other activities as carefully as usual
BS	SF36	SA	6801	Emotional problems interfered with your normal social activities with family, friends, neighbors, or groups?	Single Answer	QSSF36SA_01	1	Not at all	BS_SF36_SA_QSSF36SA_01	BS_SF36_SA_QSSF36SA_01	BS_SF36_SA_QSSF36SA_01	BS_SF36_SA_QSSF36SA_01	Emotional problems interfered with your normal social activities with family, friends, neighbors, or groups?
BS	SF36	SA	6801	Emotional problems interfered with your normal social activities with family, friends, neighbors, or groups?	Single Answer	QSSF36SA_01	2	Slightly	BS_SF36_SA_QSSF36SA_01	BS_SF36_SA_QSSF36SA_01	BS_SF36_SA_QSSF36SA_01	BS_SF36_SA_QSSF36SA_01	Emotional problems interfered with your normal social activities with family, friends, neighbors, or groups?
BS	SF36	SA	6801	Emotional problems interfered with your normal social activities with family, friends, neighbors, or groups?	Single Answer	QSSF36SA_01	3	Moderately	BS_SF36_SA_QSSF36SA_01	BS_SF36_SA_QSSF36SA_01	BS_SF36_SA_QSSF36SA_01	BS_SF36_SA_QSSF36SA_01	Emotional problems interfered with your normal social activities with family, friends, neighbors, or groups?
BS	SF36	SA	6801	Emotional problems interfered with your normal social activities with family, friends, neighbors, or groups?	Single Answer	QSSF36SA_01	4	Severe	BS_SF36_SA_QSSF36SA_01	BS_SF36_SA_QSSF36SA_01	BS_SF36_SA_QSSF36SA_01	BS_SF36_SA_QSSF36SA_01	Emotional problems interfered with your normal social activities with family, friends, neighbors, or groups?
BS	SF36	SA	6801	Emotional problems interfered with your normal social activities with family, friends, neighbors, or groups?	Single Answer	QSSF36SA_01	5	Very Severe	BS_SF36_SA_QSSF36SA_01	BS_SF36_SA_QSSF36SA_01	BS_SF36_SA_QSSF36SA_01	BS_SF36_SA_QSSF36SA_01	Emotional problems interfered with your normal social activities with family, friends, neighbors, or groups?
BS	SF36	PAIN	6802	How much bodily pain have you had during the past 4 weeks?	Single Answer	QSSF36PAIN_01	6	None	BS_SF36_PAIN_QSSF36PAIN_01	BS_SF36_PAIN_QSSF36PAIN_01	BS_SF36_PAIN_QSSF36PAIN_01	BS_SF36_PAIN_QSSF36PAIN_01	How much bodily pain have you had during the past 4 weeks?
BS	SF36	PAIN	6802	How much bodily pain have you had during the past 4 weeks?	Single Answer	QSSF36PAIN_01	7	Very mild	BS_SF36_PAIN_QSSF36PAIN_01	BS_SF36_PAIN_QSSF36PAIN_01	BS_SF36_PAIN_QSSF36PAIN_01	BS_SF36_PAIN_QSSF36PAIN_01	How much bodily pain have you had during the past 4 weeks?
BS	SF36	PAIN	6802	How much bodily pain have you had during the past 4 weeks?	Single Answer	QSSF36PAIN_01	8	Mild	BS_SF36_PAIN_QSSF36PAIN_01	BS_SF36_PAIN_QSSF36PAIN_01	BS_SF36_PAIN_QSSF36PAIN_01	BS_SF36_PAIN_QSSF36PAIN_01	How much bodily pain have you had during the past 4 weeks?
BS	SF36	PAIN	6802	How much bodily pain have you had during the past 4 weeks?	Single Answer	QSSF36PAIN_01	9	Moderate	BS_SF36_PAIN_QSSF36PAIN_01	BS_SF36_PAIN_QSSF36PAIN_01	BS_SF36_PAIN_QSSF36PAIN_01	BS_SF36_PAIN_QSSF36PAIN_01	How much bodily pain have you had during the past 4 weeks?
BS	SF36	PAIN	6802	How much bodily pain have you had during the past 4 weeks?	Single Answer	QSSF36PAIN_01	10	Severe	BS_SF36_PAIN_QSSF36PAIN_01	BS_SF36_PAIN_QSSF36PAIN_01	BS_SF36_PAIN_QSSF36PAIN_01	BS_SF36_PAIN_QSSF36PAIN_01	How much bodily pain have you had during the past 4 weeks?
BS	SF36	PAIN	6802	How much bodily pain have you had during the past 4 weeks?	Single Answer	QSSF36PAIN_01	11	Very severe	BS_SF36_PAIN_QSSF36PAIN_01	BS_SF36_PAIN_QSSF36PAIN_01	BS_SF36_PAIN_QSSF36PAIN_01	BS_SF36_PAIN_QSSF36PAIN_01	How much bodily pain have you had during the past 4 weeks?
BS	SF36	PAIN	6803	During the past 4 weeks, how much did pain interfere with your normal work (including both work outside the home and housework)?	Single Answer	QSSF36PAIN_02	1	Not at all	BS_SF36_PAIN_QSSF36PAIN_02	BS_SF36_PAIN_QSSF36PAIN_02	BS_SF36_PAIN_QSSF36PAIN_02	BS_SF36_PAIN_QSSF36PAIN_02	During the past 4 weeks, how much did pain interfere with your normal work (including both work outside the home and housework)?
BS	SF36	PAIN	6803	During the past 4 weeks, how much did pain interfere with your normal work (including both work outside the home and housework)?	Single Answer	QSSF36PAIN_02	2	A little bit	BS_SF36_PAIN_QSSF36PAIN_02	BS_SF36_PAIN_QSSF36PAIN_02	BS_SF36_PAIN_QSSF36PAIN_02	BS_SF36_PAIN_QSSF36PAIN_02	During the past 4 weeks, how much did pain interfere with your normal work (including both work outside the home and housework)?
BS	SF36	PAIN	6803	During the past 4 weeks, how much did pain interfere with your normal work (including both work outside the home and housework)?	Single Answer	QSSF36PAIN_02	3	Moderately	BS_SF36_PAIN_QSSF36PAIN_02	BS_SF36_PAIN_QSSF36PAIN_02	BS_SF36_PAIN_QSSF36PAIN_02	BS_SF36_PAIN_QSSF36PAIN_02	During the past 4 weeks, how much did pain interfere with your normal work (including both work outside the home and housework)?
BS	SF36	PAIN	6803	During the past 4 weeks, how much did pain interfere with your normal work (including both work outside the home and housework)?	Single Answer	QSSF36PAIN_02	4	Quite a bit	BS_SF36_PAIN_QSSF36PAIN_02	BS_SF36_PAIN_QSSF36PAIN_02	BS_SF36_PAIN_QSSF36PAIN_02	BS_SF36_PAIN_QSSF36PAIN_02	During the past 4 weeks, how much did pain interfere with your normal work (including both work outside the home and housework)?
BS	SF36	PAIN	6803	During the past 4 weeks, how much did pain interfere with your normal work (including both work outside the home and housework)?	Single Answer	QSSF36PAIN_02	5	Extremely	BS_SF36_PAIN_QSSF36PAIN_02	BS_SF36_PAIN_QSSF36PAIN_02	BS_SF36_PAIN_QSSF36PAIN_02	BS_SF36_PAIN_QSSF36PAIN_02	During the past 4 weeks, how much did pain interfere with your normal work (including both work outside the home and housework)?
BS	SF36	EAE	7101	Notification	Label	NOTIF_SF36EE			BS_SF36_EAE_NOTIF_SF36EE	BS_SF36_EAE_NOTIF_SF36EE	BS_SF36_EAE_NOTIF_SF36EE	BS_SF36_EAE_NOTIF_SF36EE	Notification
BS	SF36	EAE	6804	Did you feel full of pep?	Single Answer	QSSF36EAE_01	1	All of the time	BS_SF36_EAE_QSSF36EAE_01	BS_SF36_EAE_QSSF36EAE_01	BS_SF36_EAE_QSSF36EAE_01	BS_SF36_EAE_QSSF36EAE_01	Did you feel full of pep?
BS	SF36	EAE	6804	Did you feel full of pep?	Single Answer	QSSF36EAE_01	2	Most of the time	BS_SF36_EAE_QSSF36EAE_01	BS_SF36_EAE_QSSF36EAE_01	BS_SF36_EAE_QSSF36EAE_01	BS_SF36_EAE_QSSF36EAE_01	Did you feel full of pep?
BS	SF36	EAE	6804	Did you feel full of pep?	Single Answer	QSSF36EAE_01	3	A good Bit of the Time	BS_SF36_EAE_QSSF36EAE_01	BS_SF36_EAE_QSSF36EAE_01	BS_SF36_EAE_QSSF36EAE_01	BS_SF36_EAE_QSSF36EAE_01	Did you feel full of pep?
BS	SF36	EAE	6804	Did you feel full of pep?	Single Answer	QSSF36EAE_01	4	Some of the time	BS_SF36_EAE_QSSF36EAE_01	BS_SF36_EAE_QSSF36EAE_01	BS_SF36_EAE_QSSF36EAE_01	BS_SF36_EAE_QSSF36EAE_01	Did you feel full of pep?
BS	SF36	EAE	6804	Did you feel full of pep?	Single Answer	QSSF36EAE_01	5	A little bit of the time	BS_SF36_EAE_QSSF36EAE_01	BS_SF36_EAE_QSSF36EAE_01	BS_SF36_EAE_QSSF36EAE_01	BS_SF36_EAE_QSSF36EAE_01	Did you feel full of pep?
BS	SF36	EAE	6804	Did you feel full of pep?	Single Answer	QSSF36EAE_01	6	None of the Time	BS_SF36_EAE_QSSF36EAE_01	BS_SF36_EAE_QSSF36EAE_01	BS_SF36_EAE_QSSF36EAE_01	BS_SF36_EAE_QSSF36EAE_01	Did you feel full of pep?
BS	SF36	EAE	6805	Have you been a very nervous person?	Single Answer	QSSF36EAE_02	1	All of the time	BS_SF36_EAE_QSSF36EAE_02	BS_SF36_EAE_QSSF36EAE_02	BS_SF36_EAE_QSSF36EAE_02	BS_SF36_EAE_QSSF36EAE_02	Have you been a very nervous person?
BS	SF36	EAE	6805	Have you been a very nervous person?	Single Answer	QSSF36EAE_02	2	Most of the time	BS_SF36_EAE_QSSF36EAE_02	BS_SF36_EAE_QSSF36EAE_02	BS_SF36_EAE_QSSF36EAE_02	BS_SF36_EAE_QSSF36EAE_02	Have you been a very nervous person?
BS	SF36	EAE	6805	Have you been a very nervous person?	Single Answer	QSSF36EAE_02	3	A good Bit of the Time	BS_SF36_EAE_QSSF36EAE_02	BS_SF36_EAE_QSSF36EAE_02	BS_SF36_EAE_QSSF36EAE_02	BS_SF36_EAE_QSSF36EAE_02	Have you been a very nervous person?
BS	SF36	EAE	6805	Have you been a very nervous person?	Single Answer	QSSF36EAE_02	4	Some of the time	BS_SF36_EAE_QSSF36EAE_02	BS_SF36_EAE_QSSF36EAE_02	BS_SF36_EAE_QSSF36EAE_02	BS_SF36_EAE_QSSF36EAE_02	Have you been a very nervous person?
BS	SF36	EAE	6805	Have you been a very nervous person?	Single Answer	QSSF36EAE_02	5	A little bit of the time	BS_SF36_EAE_QSSF36EAE_02	BS_SF36_EAE_QSSF36EAE_02	BS_SF36_EAE_QSSF36EAE_02	BS_SF36_EAE_QSSF36EAE_02	Have you been a very nervous person?
BS	SF36	EAE	6805	Have you been a very nervous person?	Single Answer	QSSF36EAE_02	6	None of the Time	BS_SF36_EAE_QSSF36EAE_02	BS_SF36_EAE_QSSF36EAE_02	BS_SF36_EAE_QSSF36EAE_02	BS_SF36_EAE_QSSF36EAE_02	Have you been a very nervous person?
BS	SF36	EAE	6806	Have you felt so down in the dumps that nothing could cheer you up?	Single Answer	QSSF36EAE_03	1	All of the time	BS_SF36_EAE_QSSF36EAE_03	BS_SF36_EAE_QSSF36EAE_03	BS_SF36_EAE_QSSF36EAE_03	BS_SF36_EAE_QSSF36EAE_03	Have you felt so down in the dumps that nothing could cheer you up?
BS	SF36	EAE	6806	Have you felt so down in the dumps that nothing could cheer you up?	Single Answer	QSSF36EAE_03	2	Most of the time	BS_SF36_EAE_QSSF36EAE_03	BS_SF36_EAE_QSSF36EAE_03	BS_SF36_EAE_QSSF36EAE_03	BS_SF36_EAE_QSSF36EAE_03	Have you felt so down in the dumps that nothing could cheer you up?
BS	SF36	EAE	6806	Have you felt so down in the dumps that nothing could cheer you up?	Single Answer	QSSF36EAE_03	3	A good Bit of the Time	BS_SF36_EAE_QSSF36EAE_03	BS_SF36_EAE_QSSF36EAE_03	BS_SF36_EAE_QSSF36EAE_03	BS_SF36_EAE_QSSF36EAE_03	Have you felt so down in the dumps that nothing could cheer you up?
BS	SF36	EAE	6806	Have you felt so down in the dumps that nothing could cheer you up?	Single Answer	QSSF36EAE_03	4	Some of the time	BS_SF36_EAE_QSSF36EAE_03	BS_SF36_EAE_QSSF36EAE_03	BS_SF36_EAE_QSSF36EAE_03	BS_SF36_EAE_QSSF36EAE_03	Have you felt so down in the dumps that nothing could cheer you up?
BS	SF36	EAE	6806	Have you felt so down in the dumps that nothing could cheer you up?	Single Answer	QSSF36EAE_03	5	A little bit of the time	BS_SF36_EAE_QSSF36EAE_03	BS_SF36_EAE_QSSF36EAE_03	BS_SF36_EAE_QSSF36EAE_03	BS_SF36_EAE_QSSF36EAE_03	Have you felt so down in the dumps that nothing could cheer you up?
BS	SF36	EAE	6806	Have you felt so down in the dumps that nothing could cheer you up?	Single Answer	QSSF36EAE_03	6	None of the Time	BS_SF36_EAE_QSSF36EAE_03	BS_SF36_EAE_QSSF36EAE_03	BS_SF36_EAE_QSSF36EAE_03	BS_SF36_EAE_QSSF36EAE_03	Have you felt so down in the dumps that nothing could cheer you up?
BS	SF36	EAE	6807	Have you felt calm and peaceful?	Single Answer	QSSF36EAE_04	1	All of the time	BS_SF36_EAE_QSSF36EAE_04	BS_SF36_EAE_QSSF36EAE_04	BS_SF36_EAE_QSSF36EAE_04	BS_SF36_EAE_QSSF36EAE_04	Have you felt calm and peaceful?
BS	SF36	EAE	6807	Have you felt calm and peaceful?	Single Answer	QSSF36EAE_04	2	Most of the time	BS_SF36_EAE_QSSF36EAE_04	BS_SF36_EAE_QSSF36EAE_04	BS_SF36_EAE_QSSF36EAE_04	BS_SF36_EAE_QSSF36EAE_04	Have you felt calm and peaceful?
BS	SF36	EAE	6807	Have you felt calm and peaceful?	Single Answer	QSSF36EAE_04	3	A good Bit of the Time	BS_SF36_EAE_QSSF36EAE_04	BS_SF36_EAE_QSSF36EAE_04	BS_SF36_EAE_QSSF36EAE_04	BS_SF36_EAE_QSSF36EAE_04	Have you felt calm and peaceful?
BS	SF36	EAE	6807	Have you felt calm and peaceful?	Single Answer	QSSF36EAE_04	4	Some of the time	BS_SF36_EAE_QSSF36EAE_04	BS_SF36_EAE_QSSF36EAE_04	BS_SF36_EAE_QSSF36EAE_04	BS_SF36_EAE_QSSF36EAE_04	Have you felt calm and peaceful?
BS	SF36	EAE	6807	Have you felt calm and peaceful?	Single Answer	QSSF36EAE_04	5	A little bit of the time	BS_SF36_EAE_QSSF36EAE_04	BS_SF36_EAE_QSSF36EAE_04	BS_SF36_EAE_QSSF36EAE_04	BS_SF36_EAE_QSSF36EAE_04	Have you felt calm and peaceful?
BS	SF36	EAE	6807	Have you felt calm and peaceful?	Single Answer	QSSF36EAE_04	6	None of the Time	BS_SF36_EAE_QSSF36EAE_04	BS_SF36_EAE_QSSF36EAE_04	BS_SF36_EAE_QSSF36EAE_04	BS_SF36_EAE_QSSF36EAE_04	Have you felt calm and peaceful?
BS	SF36	EAE	6808	Did you have a lot of energy?	Single Answer	QSSF36EAE_05	1	All of the time	BS_SF36_EAE_QSSF36EAE_05	BS_SF36_EAE_QSSF36EAE_05	BS_SF36_EAE_QSSF36EAE_05	BS_SF36_EAE_QSSF36EAE_05	Did you have a lot of energy?
BS	SF36	EAE	6808	Did you have a lot of energy?	Single Answer	QSSF36EAE_05	2	Most of the time	BS_SF36_EAE_QSSF36EAE_05	BS_SF36_EAE_QSSF36EAE_05	BS_SF36_EAE_QSSF36EAE_05	BS_SF36_EAE_QSSF36EAE_05	Did you have a lot of energy?
BS	SF36	EAE	6808	Did you have a lot of energy?	Single Answer	QSSF36EAE_05	3	A good Bit of the Time	BS_SF36_EAE_QSSF36EAE_05	BS_SF36_EAE_QSSF36EAE_05	BS_SF36_EAE_QSSF36EAE_05	BS_SF36_EAE_QSSF36EAE_05	Did you have a lot of energy?
BS	SF36	EAE	6808	Did you have a lot of energy?	Single Answer	QSSF36EAE_05	4	Some of the time	BS_SF36_EAE_QSSF36EAE_05	BS_SF36_EAE_QSSF36EAE_05	BS_SF36_EAE_QSSF36EAE_05	BS_SF36_EAE_QSSF36EAE_05	Did you have a lot of energy?
BS	SF36	EAE	6808	Did you have a lot of energy?	Single Answer	QSSF36EAE_05	5	A little bit of the time	BS_SF36_EAE_QSSF36EAE_05	BS_SF36_EAE_QSSF36EAE_05	BS_SF36_EAE_QSSF36EAE_05	BS_SF36_EAE_QSSF36EAE_05	Did you have a lot of energy?
BS	SF36	EAE	6808	Did you have a lot of energy?	Single Answer	QSSF36EAE_05	6	None of the Time	BS_SF36_EAE_QSSF36EAE_05	BS_SF36_EAE_QSSF36EAE_05	BS_SF36_EAE_QSSF36EAE_05	BS_SF36_EAE_QSSF36EAE_05	Did you have a lot of energy?
BS	SF36	EAE	6809	Have you felt downhearted and blue?	Single Answer	QSSF36EAE_06	1	All of the time	BS_SF36_EAE_QSSF36EAE_06	BS_SF36_EAE_QSSF36EAE_06	BS_SF36_EAE_QSSF36EAE_06	BS_SF36_EAE_QSSF36EAE_06	Have you felt downhearted and blue?
BS	SF36	EAE	6809	Have you felt downhearted and blue?	Single Answer	QSSF36EAE_06	2	Most of the time	BS_SF36_EAE_QSSF36EAE_06	BS_SF36_EAE_QSSF36EAE_06	BS_SF36_EAE_QSSF36EAE_06	BS_SF36_EAE_QSSF36EAE_06	Have you felt downhearted and blue?
BS	SF36	EAE	6809	Have you felt downhearted and blue?	Single Answer	QSSF36EAE_06	3	A good Bit of the Time	BS_SF36_EAE_QSSF36EAE_06	BS_SF36_EAE_QSSF36EAE_06	BS_SF36_EAE_QSSF36EAE_06	BS_SF36_EAE_QSSF36EAE_06	Have you felt downhearted and blue?
BS	SF36	EAE	6809	Have you felt downhearted and blue?	Single Answer	QSSF36EAE_06	4	Some of the time	BS_SF36_EAE_QSSF36EAE_06	BS_SF36_EAE_QSSF36EAE_06	BS_SF36_EAE_QSSF36EAE_06	BS_SF36_EAE_QSSF36EAE_06	Have you felt downhearted and blue?
BS	SF36	EAE	6809	Have you felt downhearted and blue?	Single Answer	QSSF36EAE_06	5	A little bit of the time	BS_SF36_EAE_QSSF36EAE_06	BS_SF36_EAE_QSSF36EAE_06	BS_SF36_EAE_QSSF36EAE_06	BS_SF36_EAE_QSSF36EAE_06	Have you felt downhearted and blue?
BS	SF36	EAE	6809	Have you felt downhearted and blue?	Single Answer	QSSF36EAE_06	6	None of the Time	BS_SF36_EAE_QSSF36EAE_06	BS_SF36_EAE_QSSF36EAE_06	BS_SF36_EAE_QSSF36EAE_06	BS_SF36_EAE_QSSF36EAE_06	Have you felt downhearted and blue?
BS	SF36	EAE	6810	Did you feel worn out?	Single Answer	QSSF36EAE_07	1	All of the time	BS_SF36_EAE_QSSF36EAE_07	BS_SF36_EAE_QSSF36EAE_07	BS_SF36_EAE_QSSF36EAE_07	BS_SF36_EAE_QSSF36EAE_07	Did you feel worn out?
BS	SF36	EAE	6810	Did you feel worn out?	Single Answer	QSSF36EAE_07	2	Most of the time	BS_SF36_EAE_QSSF36EAE_07	BS_SF36_EAE_QSSF36EAE_07	BS_SF36_EAE_QSSF36EAE_07	BS_SF36_EAE_QSSF36EAE_07	Did you feel worn out?
BS	SF36	EAE	6810	Did you feel worn out?	Single Answer	QSSF36EAE_07	3	A good Bit of the Time	BS_SF36_EAE_QSSF36EAE_07	BS_SF36_EAE_QSSF36EAE_07	BS_SF36_EAE_QSSF36EAE_07	BS_SF36_EAE_QSSF36EAE_07	Did you feel worn out?
BS	SF36	EAE	6810	Did you feel worn out?	Single Answer	QSSF36EAE_07	4	Some of the time	BS_SF36_EAE_QSSF36EAE_07	BS_SF36_EAE_QSSF36EAE_07	BS_SF36_EAE_QSSF36EAE_07	BS_SF36_EAE_QSSF36EAE_07	Did you feel worn out?
BS	SF36	EAE	6810	Did you feel worn out?	Single Answer	QSSF36EAE_07	5	A little bit of the time	BS_SF36_EAE_QSSF36EAE_07	BS_SF36_EAE_QSSF36EAE_07	BS_SF36_EAE_QSSF36EAE_07	BS_SF36_EAE_QSSF36EAE_07	Did you feel worn out?
BS	SF36	EAE	6810	Did you feel worn out?	Single Answer	QSSF36EAE_07	6	None of the Time	BS_SF36_EAE_QSSF36EAE_07	BS_SF36_EAE_QSSF36EAE_07	BS_SF36_EAE_QSSF36EAE_07	BS_SF36_EAE_QSSF36EAE_07	Did you feel worn out?
BS	SF36	EAE	6811	Have you been a happy person?	Single Answer	QSSF36EAE_08	1	All of the time	BS_SF36_EAE_QSSF36EAE_08	BS_SF36_EAE_QSSF36EAE_08	BS_SF36_EAE_QSSF36EAE_08	BS_SF36_EAE_QSSF36EAE_08	Have you been a happy person?
BS	SF36	EAE	6811	Have you been a happy person?	Single Answer	QSSF36EAE_08	2	Most of the time	BS_SF36_EAE_QSSF36EAE_08	BS_SF36_EAE_QSSF36EAE_08	BS_SF36_EAE_QSSF36EAE_08	BS_SF36_EAE_QSSF36EAE_08	Have you been a happy person?
BS	SF36	EAE	6811	Have you been a happy person?	Single Answer	QSSF36EAE_08	3	A good Bit of the Time	BS_SF36_EAE_QSSF36EAE_08	BS_SF36_EAE_QSSF36EAE_08	BS_SF36_EAE_QSSF36EAE_08	BS_SF36_EAE_QSSF36EAE_08	Have you been a happy person?
BS	SF36	EAE	6811	Have you been a happy person?	Single Answer	QSSF36EAE_08	4	Some of the time	BS_SF36_EAE_QSSF36EAE_08	BS_SF36_EAE_QSSF36EAE_08	BS_SF36_EAE_QSSF36EAE_08	BS_SF36_EAE_QSSF36EAE_08	Have you been a happy person?
BS	SF36	EAE	6811	Have you been a happy person?	Single Answer	QSSF36EAE_08	5	A little bit of the time	BS_SF36_EAE_QSSF36EAE_08	BS_SF36_EAE_QSSF36EAE_08	BS_SF36_EAE_QSSF36EAE_08	BS_SF36_EAE_QSSF36EAE_08	Have you been a happy person?
BS	SF36	EAE	6811	Have you been a happy person?	Single Answer	QSSF36EAE_08	6	None of the Time	BS_SF36_EAE_QSSF36EAE_08	BS_SF36_EAE_QSSF36EAE_08	BS_SF36_EAE_QSSF36EAE_08	BS_SF36_EAE_QSSF36EAE_08	Have you been a happy person?
BS	SF36	EAE	6812	Did you feel tired?	Single Answer	QSSF36EAE_09	1	All of the time	BS_SF36_EAE_QSSF36EAE_09	BS_SF36_EAE_QSSF36EAE_09	BS_SF36_EAE_QSSF36EAE_09	BS_SF36_EAE_QSSF36EAE_09	Did you feel tired?
BS	SF36	EAE	6812	Did you feel tired?	Single Answer	QSSF36EAE_09	2	A good Bit of the Time	BS_SF36_EAE_QSSF36EAE_09	BS_SF36_EAE_QSSF36EAE_09	BS_SF36_EAE_QSSF36EAE_09	BS_SF36_EAE_QSSF36EAE_09	Did you feel tired?
BS	SF36	EAE	6812	Did you feel tired?	Single Answer	QSSF36EAE_09	3	Most of the time	BS_SF36_EAE_QSSF36EAE_09	BS_SF36_EAE_QSSF36EAE_09	BS_SF36_EAE_QSSF36EAE_09	BS_SF36_EAE_QSSF36EAE_09	Did you feel tired?
BS	SF36	EAE	6812	Did you feel tired?	Single Answer	QSSF36EAE_09	4	Some of the time	BS_SF36_EAE_QSSF36EAE_09	BS_SF36_EAE_QSSF36EAE_09	BS_SF36_EAE_QSSF36EAE_09	BS_SF36_EAE_QSSF36EAE_09	Did you feel tired?
BS	SF36	EAE	6812	Did you feel tired?	Single Answer	QSSF36EAE_09	5	A little bit of the time	BS_SF36_EAE_QSSF36EAE_09	BS_SF36_EAE_QSSF36EAE_09	BS_SF36_EAE_QSSF36EAE_09	BS_SF36_EAE_QSSF36EAE_09	Did you feel tired?
BS	SF36	EAE	6812	Did you feel tired?	Single Answer	QSSF36EAE_09	6	None of the Time	BS_SF36_EAE_QSSF36EAE_09	BS_SF36_EAE_QSSF36EAE_09	BS_SF36_EAE_QSSF36EAE_09	BS_SF36_EAE_QSSF36EAE_09	Did you feel tired?
BS	SF36	SAC	6813	During the past 4 weeks, how much of the time has your physical health or emotional problems interfered with your social activities (like visiting with friends, relatives, etc.)?	Single Answer	QSSF36SA_02	1	All of the time	BS_SF36_SAC_QSSF36SA_02	BS_SF36_SAC_QSSF36SA_02	BS_SF36_SAC_QSSF36SA_02	BS_SF36_SAC_QSSF36SA_02	During the past 4 weeks, how much of the time has your physical health or emotional problems interfered with your social activities (like visiting with friends, relatives, etc.)?
BS	SF36	SAC	6813	During the past 4 weeks, how much of the time has your physical health or emotional problems interfered with your social activities (like visiting with friends, relatives, etc.)?	Single Answer	QSSF36SA_02	2	Most of the time	BS_SF36_SAC_QSSF36SA_02	BS_SF36_SAC_QSSF36SA_02	BS_SF36_SAC_QSSF36SA_02	BS_SF36_SAC_QSSF36SA_02	During the past 4 weeks, how much of the time has your physical health or emotional problems interfered with your social activities (like visiting with friends, relatives, etc.)?
BS	SF36	SAC	6813	During the past 4 weeks, how much of the time has your physical health or emotional problems interfered with your social activities (like visiting with friends, relatives, etc.)?	Single Answer	QSSF36SA_02	3	Some of the time	BS_SF36_SAC_QSSF36SA_02	BS_SF36_SAC_QSSF36SA_02	BS_SF36_SAC_QSSF36SA_02	BS_SF36_SAC_QSSF36SA_02	During the past 4 weeks, how much of the time has your physical health or emotional problems interfered with your social activities (like visiting with friends, relatives, etc.)?
BS	SF36	SAC	6813	During the past 4 weeks, how much of the time has your physical health or emotional problems interfered with your social activities (like visiting with friends, relatives, etc.)?	Single Answer	QSSF36SA_02	4	A little bit of the time	BS_SF36_SAC_QSSF36SA_02	BS_SF36_SAC_QSSF36SA_02	BS_SF36_SAC_QSSF36SA_02	BS_SF36_SAC_QSSF36SA_02	During the past 4 weeks, how much of the time has your physical health or emotional problems interfered with your social activities (like visiting with friends, relatives, etc.)?
BS	SF36	SAC	6813	During the past 4 weeks, how much of the time has your physical health or emotional problems interfered with your social activities (like visiting with friends, relatives, etc.)?	Single Answer	QSSF36SA_02	5	None of the Time	BS_SF36_SAC_QSSF36SA_02	BS_SF36_SAC_QSSF36SA_02	BS_SF36_SAC_QSSF36SA_02	BS_SF36_SAC_QSSF36SA_02	During the past 4 weeks, how much of the time has your physical health or emotional problems interfered with your social activities (like visiting with friends, relatives, etc.)?
BS	SF36	GHE	7102	Notification	Label	NOTIF_SF36GH			BS_SF36_GHE_NOTIF_SF36GH	BS_SF36_GHE_NOTIF_SF36GH	BS_SF36_GHE_NOTIF_SF36GH	BS_SF36_GHE_NOTIF_SF36GH	Notification
BS	SF36	GHE	6814	I seem to get sick a little easier than other people:	Single Answer	QSSF36GH_03	1	Definitely true	BS_SF36_GHE_QSSF36GH_03	BS_SF36_GHE_QSSF36GH_03	BS_SF36_GHE_QSSF36GH_03	BS_SF36_GHE_QSSF36GH_03	I seem to get sick a little easier than other people:
BS	SF36	GHE	6814	I seem to get sick a little easier than other people:	Single Answer	QSSF36GH_03	2	Mostly true	BS_SF36_GHE_QSSF36GH_03	BS_SF36_GHE_QSSF36GH_03	BS_SF36_GHE_QSSF36GH_03	BS_SF36_GHE_QSSF36GH_03	I seem to get sick a little easier than other people:
BS	SF36	GHE	6814	I seem to get sick a little easier than other people:	Single Answer	QSSF36GH_03	3	Don't know	BS_SF36_GHE_QSSF36GH_03	BS_SF36_GHE_QSSF36GH_03	BS_SF36_GHE_QSSF36GH_03	BS_SF36_GHE_QSSF36GH_03	I seem to get sick a little easier than other people:
BS	SF36	GHE	6814	I seem to get sick a little easier than other people:	Single Answer	QSSF36GH_03	4	Mostly false	BS_SF36_GHE_QSSF36GH_03	BS_SF36_GHE_QSSF36GH_03	BS_SF36_GHE_QSSF36GH_03	BS_SF36_GHE_QSSF36GH_03	I seem to get sick a little easier than other people:
BS	SF36	GHE	6814	I seem to get sick a little easier than other people:	Single Answer	QSSF36GH_03	5	Definitely false	BS_SF36_GHE_QSSF36GH_03	BS_SF36_GHE_QSSF36GH_03	BS_SF36_GHE_QSSF36GH_03	BS_SF36_GHE_QSSF36GH_03	I seem to get sick a little easier than other people:
BS	SF36	GHE	6815	I am as healthy as anybody I know:	Single Answer	QSSF36GH_04	1	Definitely true	BS_SF36_GHE_QSSF36GH_04	BS_SF36_GHE_QSSF36GH_04	BS_SF36_GHE_QSSF36GH_04	BS_SF36_GHE_QSSF36GH_04	I am as healthy as anybody I know:
BS	SF36	GHE	6815	I am as healthy as anybody I know:	Single Answer	QSSF36GH_04	2	Mostly true	BS_SF36_GHE_QSSF36GH_04	BS_SF36_GHE_QSSF36GH_04	BS_SF36_GHE_QSSF36GH_04	BS_SF36_GHE_QSSF36GH_04	I am as healthy as anybody I know:
BS	SF36	GHE	6815	I am as healthy as anybody I know:	Single Answer	QSSF36GH_04	3	Don't know	BS_SF36_GHE_QSSF36GH_04	BS_SF36_GHE_QSSF36GH_04	BS_SF36_GHE_QSSF36GH_04	BS_SF36_GHE_QSSF36GH_04	I am as healthy as anybody I know:
BS	SF36	GHE	6815	I am as healthy as anybody I know:	Single Answer	QSSF36GH_04	4	Mostly false	BS_SF36_GHE_QSSF36GH_04	BS_SF36_GHE_QSSF36GH_04	BS_SF36_GHE_QSSF36GH_04	BS_SF36_GHE_QSSF36GH_04	I am as healthy as anybody I know:
BS	SF36	GHE	6815	I am as healthy as anybody I know:	Single Answer	QSSF36GH_04	5	Definitely false	BS_SF36_GHE_QSSF36GH_04	BS_SF36_GHE_QSSF36GH_04	BS_SF36_GHE_QSSF36GH_04	BS_SF36_GHE_QSSF36GH_04	I am as healthy as anybody I know:
BS	SF36	GHE	6816	I expect my health to get worse:	Single Answer	QSSF36GH_05	1	Definitely true	BS_SF36_GHE_QSSF36GH_05	BS_SF36_GHE_QSSF36GH_05	BS_SF36_GHE_QSSF36GH_05	BS_SF36_GHE_QSSF36GH_05	I expect my health to get worse:
BS	SF36	GHE	6816	I expect my health to get worse:	Single Answer	QSSF36GH_05	2	Mostly true	BS_SF36_GHE_QSSF36GH_05	BS_SF36_GHE_QSSF36GH_05	BS_SF36_GHE_QSSF36GH_05	BS_SF36_GHE_QSSF36GH_05	I expect my health to get worse:
BS	SF36	GHE	6816	I expect my health to get worse:	Single Answer	QSSF36GH_05	3	Don't know	BS_SF36_GHE_QSSF36GH_05	BS_SF36_GHE_QSSF36GH_05	BS_SF36_GHE_QSSF36GH_05	BS_SF36_GHE_QSSF36GH_05	I expect my health to get worse:
BS	SF36	GHE	6816	I expect my health to get worse:	Single Answer	QSSF36GH_05	4	Mostly false	BS_SF36_GHE_QSSF36GH_05	BS_SF36_GHE_QSSF36GH_05	BS_SF36_GHE_QSSF36GH_05	BS_SF36_GHE_QSSF36GH_05	I expect my health to get worse:
BS	SF36	GHE	6816	I expect my health to get worse:	Single Answer	QSSF36GH_05	5	Definitely false	BS_SF36_GHE_QSSF36GH_05	BS_SF36_GHE_QSSF36GH_05	BS_SF36_GHE_QSSF36GH_05	BS_SF36_GHE_QSSF36GH_05	I expect my health to get worse:
BS	SF36	GHE	6817	My health is excellent:	Single Answer	QSSF36GH_06	1	Definitely true	BS_SF36_GHE_QSSF36GH_06	BS_SF36_GHE_QSSF36GH_06	BS_SF36_GHE_QSSF36GH_06	BS_SF36_GHE_QSSF36GH_06	My health is excellent:
BS	SF36	GHE	6817	My health is excellent:	Single Answer	QSSF36GH_06	2	Mostly true	BS_SF36_GHE_QSSF36GH_06	BS_SF36_GHE_QSSF36GH_06	BS_SF36_GHE_QSSF36GH_06	BS_SF36_GHE_QSSF36GH_06	My health is excellent:
BS	SF36	GHE	6817	My health is excellent:	Single Answer	QSSF36GH_06	3	Don't know	BS_SF36_GHE_QSSF36GH_06	BS_SF36_GHE_QSSF36GH_06	BS_SF36_GHE_QSSF36GH_06	BS_SF36_GHE_QSSF36GH_06	My health is excellent:
BS	SF36	GHE	6817	My health is excellent:	Single Answer	QSSF36GH_06	4	Mostly false	BS_SF36_GHE_QSSF36GH_06	BS_SF36_GHE_QSSF36GH_06	BS_SF36_GHE_QSSF36GH_06	BS_SF36_GHE_QSSF36GH_06	My health is excellent:
BS	SF36	GHE	6817	My health is excellent:	Single Answer	QSSF36GH_06	5	Definitely false	BS_SF36_GHE_QSSF36GH_06	BS_SF36_GHE_QSSF36GH_06	BS_SF36_GHE_QSSF36GH_06	BS_SF36_GHE_QSSF36GH_06	My health is excellent:
BS	SCS	SCST3	7254	Assessment done?	Yes No	CSTYN			BS_SCS_SCST3_CSTYN	BS_SCS_SCST3_CSTYN	BS_SCS_SCST3_CSTYN	BS_SCS_SCST3_CSTYN	Assessment done?
BS	SCS	SCST3	7255	Reason not done:	Text	CSTREASND			BS_SCS_SCST3_CSTREASND	BS_SCS_SCST3_CSTREASND	BS_SCS_SCST3_CSTREASND	BS_SCS_SCST3_CSTREASND	Reason not done:
BS	SCS	SCST3	7256	Date of assessment:	Date Time	CSTDAT			BS_SCS_SCST3_CSTDAT	BS_SCS_SCST3_CSTDAT	BS_SCS_SCST3_CSTDAT	BS_SCS_SCST3_CSTDAT	Date of assessment:
BS	SCS	SCST3	7257	30CST result: (the number of times the participant comes to a full standing position in 30 seconds)	Numeric	CST_ORRES			BS_SCS_SCST3_CST_ORRES	BS_SCS_SCST3_CST_ORRES	BS_SCS_SCST3_CST_ORRES	BS_SCS_SCST3_CST_ORRES	30CST result: (the number of times the participant comes to a full standing position in 30 seconds)
BS	HGS	HGSA	6837	Assessment done?	Yes No	HGSYN			BS_HGS_HGSA_HGSYN	BS_HGS_HGSA_HGSYN	BS_HGS_HGSA_HGSYN	BS_HGS_HGSA_HGSYN	Assessment done?
BS	HGS	HGSA	6838	Reason not done:	Text	HGSREASND			BS_HGS_HGSA_HGSREASND	BS_HGS_HGSA_HGSREASND	BS_HGS_HGSA_HGSREASND	BS_HGS_HGSA_HGSREASND	Reason not done:
BS	HGS	HGSA	6839	Date of assessment:	Date Time	HGSDAT			BS_HGS_HGSA_HGSDAT	BS_HGS_HGSA_HGSDAT	BS_HGS_HGSA_HGSDAT	BS_HGS_HGSA_HGSDAT	Date of assessment:
BS	HGS	HGSA	6840	Which hand was used for the test?	Single Answer	HGSHANDLR	1	Left	BS_HGS_HGSA_HGSHANDLR	BS_HGS_HGSA_HGSHANDLR	BS_HGS_HGSA_HGSHANDLR	BS_HGS_HGSA_HGSHANDLR	Which hand was used for the test?
BS	HGS	HGSA	6840	Which hand was used for the test?	Single Answer	HGSHANDLR	2	Right	BS_HGS_HGSA_HGSHANDLR	BS_HGS_HGSA_HGSHANDLR	BS_HGS_HGSA_HGSHANDLR	BS_HGS_HGSA_HGSHANDLR	Which hand was used for the test?
BS	HGS	HGSA	6841	Was it participant’s dominant hand?	Yes No	HGSDOMHAND			BS_HGS_HGSA_HGSDOMHAND	BS_HGS_HGSA_HGSDOMHAND	BS_HGS_HGSA_HGSDOMHAND	BS_HGS_HGSA_HGSDOMHAND	Was it participant’s dominant hand?
BS	HGS	HGSA	6842	Reason dominant hand was not used:	Text	HGSDOMHANDREAS			BS_HGS_HGSA_HGSDOMHANDREAS	BS_HGS_HGSA_HGSDOMHANDREAS	BS_HGS_HGSA_HGSDOMHANDREAS	BS_HGS_HGSA_HGSDOMHANDREAS	Reason dominant hand was not used:
BS	HGS	HGSA	6843	Average dynamometer score:	Numeric	HGS_ORRES			BS_HGS_HGSA_HGS_ORRES	BS_HGS_HGSA_HGS_ORRES	BS_HGS_HGSA_HGS_ORRES	BS_HGS_HGSA_HGS_ORRES	Average dynamometer score:
BS	MWT	SMWT	6844	Assessment done?	Yes No	SMWTYN			BS_MWT_SMWT_SMWTYN	BS_MWT_SMWT_SMWTYN	BS_MWT_SMWT_SMWTYN	BS_MWT_SMWT_SMWTYN	Assessment done?
BS	MWT	SMWT	6845	Reason not done:	Text	SMWTREASND			BS_MWT_SMWT_SMWTREASND	BS_MWT_SMWT_SMWTREASND	BS_MWT_SMWT_SMWTREASND	BS_MWT_SMWT_SMWTREASND	Reason not done:
BS	MWT	SMWT	6846	Date of assessment:	Date Time	SMWTDAT			BS_MWT_SMWT_SMWTDAT	BS_MWT_SMWT_SMWTDAT	BS_MWT_SMWT_SMWTDAT	BS_MWT_SMWT_SMWTDAT	Date of assessment:
BS	MWT	SMWT	6847	Total distance walked (meter):	Numeric	SMWT_DISTWALK			BS_MWT_SMWT_SMWT_DISTWALK	BS_MWT_SMWT_SMWT_DISTWALK	BS_MWT_SMWT_SMWT_DISTWALK	BS_MWT_SMWT_SMWT_DISTWALK	Total distance walked (meter):
BS	DNAM	DNAMT	6829	Blood sample collected?	Yes No	DNAMETYN			BS_DNAM_DNAMT_DNAMETYN	BS_DNAM_DNAMT_DNAMETYN	BS_DNAM_DNAMT_DNAMETYN	BS_DNAM_DNAMT_DNAMETYN	Blood sample collected?
BS	DNAM	DNAMT	6830	Reason not collected:	Text	DNAMETREASND			BS_DNAM_DNAMT_DNAMETREASND	BS_DNAM_DNAMT_DNAMETREASND	BS_DNAM_DNAMT_DNAMETREASND	BS_DNAM_DNAMT_DNAMETREASND	Reason not collected:
BS	DNAM	DNAMT	6831	Date of sample collection:	Date Time	DNAMETDAT			BS_DNAM_DNAMT_DNAMETDAT	BS_DNAM_DNAMT_DNAMETDAT	BS_DNAM_DNAMT_DNAMETDAT	BS_DNAM_DNAMT_DNAMETDAT	Date of sample collection:
BS	DNAM	DNAMT	7736	Barcode number:	Text	DNABARCODE			BS_DNAM_DNAMT_DNABARCODE	BS_DNAM_DNAMT_DNABARCODE	BS_DNAM_DNAMT_DNABARCODE	BS_DNAM_DNAMT_DNABARCODE	Barcode number:
BS	DNAM	DNASR	6832	Was the sample required to be recollected?	Yes No	DNAMET_RECOL			BS_DNAM_DNASR_DNAMET_RECOL	BS_DNAM_DNASR_DNAMET_RECOL	BS_DNAM_DNASR_DNAMET_RECOL	BS_DNAM_DNASR_DNAMET_RECOL	Was the sample required to be recollected?
BS	DNAM	DNASR	6833	Reason for recollection:	Multiple Answer	DNAMET_RECOLREAS	1	Blood sample lost	BS_DNAM_DNASR_DNAMET_RECOLREAS	BS_DNAM_DNASR_DNAMET_RECOLREAS	BS_DNAM_DNASR_DNAMET_RECOLREAS	BS_DNAM_DNASR_DNAMET_RECOLREAS	Reason for recollection:
BS	DNAM	DNASR	6833	Reason for recollection:	Multiple Answer	DNAMET_RECOLREAS	2	Blood sample damaged	BS_DNAM_DNASR_DNAMET_RECOLREAS	BS_DNAM_DNASR_DNAMET_RECOLREAS	BS_DNAM_DNASR_DNAMET_RECOLREAS	BS_DNAM_DNASR_DNAMET_RECOLREAS	Reason for recollection:
BS	DNAM	DNASR	6833	Reason for recollection:	Multiple Answer	DNAMET_RECOLREAS	3	Blood sample cannot be shipped to analysis	BS_DNAM_DNASR_DNAMET_RECOLREAS	BS_DNAM_DNASR_DNAMET_RECOLREAS	BS_DNAM_DNASR_DNAMET_RECOLREAS	BS_DNAM_DNASR_DNAMET_RECOLREAS	Reason for recollection:
BS	DNAM	DNASR	6834	Date of sample recollection:	Date Time	DNAMET_RECOLDAT			BS_DNAM_DNASR_DNAMET_RECOLDAT	BS_DNAM_DNASR_DNAMET_RECOLDAT	BS_DNAM_DNASR_DNAMET_RECOLDAT	BS_DNAM_DNASR_DNAMET_RECOLDAT	Date of sample recollection:
BS	DNAM	DNASR	7737	Barcode number:	Text	DNABARCODER			BS_DNAM_DNASR_DNABARCODER	BS_DNAM_DNASR_DNABARCODER	BS_DNAM_DNASR_DNABARCODER	BS_DNAM_DNASR_DNABARCODER	Barcode number:
BS	DNAM	DNASD	6835	Date shipped:	Date Time	DNAMET_SHIPDAT			BS_DNAM_DNASD_DNAMET_SHIPDAT	BS_DNAM_DNASD_DNAMET_SHIPDAT	BS_DNAM_DNASD_DNAMET_SHIPDAT	BS_DNAM_DNASD_DNAMET_SHIPDAT	Date shipped:
BS	DNAM	DNASD	6836	Waybill number:	Text	DNAMET_BILLNUM			BS_DNAM_DNASD_DNAMET_BILLNUM	BS_DNAM_DNASD_DNAMET_BILLNUM	BS_DNAM_DNASD_DNAMET_BILLNUM	BS_DNAM_DNASD_DNAMET_BILLNUM	Waybill number:
BS	PDD	DD	6848	Diary distributed to participant?	Yes No	DIARYDISTR			BS_PDD_DD_DIARYDISTR	BS_PDD_DD_DIARYDISTR	BS_PDD_DD_DIARYDISTR	BS_PDD_DD_DIARYDISTR	Diary distributed to participant?
BS	PDD	DD	6849	Reason diary not distributed:	Text	DIARYDISTRREASND			BS_PDD_DD_DIARYDISTRREASND	BS_PDD_DD_DIARYDISTRREASND	BS_PDD_DD_DIARYDISTRREASND	BS_PDD_DD_DIARYDISTRREASND	Reason diary not distributed:
BS	PDD	DD	6850	Date diary distributed:	Date Time	DIARYDISTRDAT			BS_PDD_DD_DIARYDISTRDAT	BS_PDD_DD_DIARYDISTRDAT	BS_PDD_DD_DIARYDISTRDAT	BS_PDD_DD_DIARYDISTRDAT	Date diary distributed:
BS	AEC	AECP	6982	Any new adverse events reported?	Yes No	AE_NEWREPORT			BS_AEC_AECP_AE_NEWREPORT	BS_AEC_AECP_AE_NEWREPORT	BS_AEC_AECP_AE_NEWREPORT	BS_AEC_AECP_AE_NEWREPORT	Any new adverse events reported?
BS	AEC	AECP	6983	Notification	Label	NOTIF_AEPROMT1			BS_AEC_AECP_NOTIF_AEPROMT1	BS_AEC_AECP_NOTIF_AEPROMT1	BS_AEC_AECP_NOTIF_AEPROMT1	BS_AEC_AECP_NOTIF_AEPROMT1	Notification
BS	AEC	AECP	6984	Ongoing adverse events followed-up?	Single Answer	AE_AEONGOFU	1	Yes	BS_AEC_AECP_AE_AEONGOFU	BS_AEC_AECP_AE_AEONGOFU	BS_AEC_AECP_AE_AEONGOFU	BS_AEC_AECP_AE_AEONGOFU	Ongoing adverse events followed-up?
BS	AEC	AECP	6984	Ongoing adverse events followed-up?	Single Answer	AE_AEONGOFU	2	No	BS_AEC_AECP_AE_AEONGOFU	BS_AEC_AECP_AE_AEONGOFU	BS_AEC_AECP_AE_AEONGOFU	BS_AEC_AECP_AE_AEONGOFU	Ongoing adverse events followed-up?
BS	AEC	AECP	6984	Ongoing adverse events followed-up?	Single Answer	AE_AEONGOFU	3	Not applicable (no existing AEs)	BS_AEC_AECP_AE_AEONGOFU	BS_AEC_AECP_AE_AEONGOFU	BS_AEC_AECP_AE_AEONGOFU	BS_AEC_AECP_AE_AEONGOFU	Ongoing adverse events followed-up?
BS	AEC	AECP	7744	Notification	Label	NOTIF_AEPROMT2			BS_AEC_AECP_NOTIF_AEPROMT2	BS_AEC_AECP_NOTIF_AEPROMT2	BS_AEC_AECP_NOTIF_AEPROMT2	BS_AEC_AECP_NOTIF_AEPROMT2	Notification
PHC	WEEK1	WK1	6851	Was the participant successfully contacted as per protocol?	Yes No	WK1_PRTCONTCT			PHC_WEEK1_WK1_WK1_PRTCONTCT	PHC_WEEK1_WK1_WK1_PRTCONTCT	PHC_WEEK1_WK1_WK1_PRTCONTCT	PHC_WEEK1_WK1_WK1_PRTCONTCT	Was the participant successfully contacted as per protocol?
PHC	WEEK1	WK1	6852	Reason not contacted:	Text	WK1_PRTCONTCTREASND			PHC_WEEK1_WK1_WK1_PRTCONTCTREASND	PHC_WEEK1_WK1_WK1_PRTCONTCTREASND	PHC_WEEK1_WK1_WK1_PRTCONTCTREASND	PHC_WEEK1_WK1_WK1_PRTCONTCTREASND	Reason not contacted:
PHC	WEEK1	WK1	6853	Date of contact:	Date Time	WK1_PRTCONTCTDAT			PHC_WEEK1_WK1_WK1_PRTCONTCTDAT	PHC_WEEK1_WK1_WK1_PRTCONTCTDAT	PHC_WEEK1_WK1_WK1_PRTCONTCTDAT	PHC_WEEK1_WK1_WK1_PRTCONTCTDAT	Date of contact:
PHC	WEEK1	WK1	6854	Mode of contact:	Multiple Answer	WK1_PRTCONTMODE	1	Phone	PHC_WEEK1_WK1_WK1_PRTCONTMODE	PHC_WEEK1_WK1_WK1_PRTCONTMODE	PHC_WEEK1_WK1_WK1_PRTCONTMODE	PHC_WEEK1_WK1_WK1_PRTCONTMODE	Mode of contact:
PHC	WEEK1	WK1	6854	Mode of contact:	Multiple Answer	WK1_PRTCONTMODE	2	SMS	PHC_WEEK1_WK1_WK1_PRTCONTMODE	PHC_WEEK1_WK1_WK1_PRTCONTMODE	PHC_WEEK1_WK1_WK1_PRTCONTMODE	PHC_WEEK1_WK1_WK1_PRTCONTMODE	Mode of contact:
PHC	WEEK1	WK1	6854	Mode of contact:	Multiple Answer	WK1_PRTCONTMODE	3	Email	PHC_WEEK1_WK1_WK1_PRTCONTMODE	PHC_WEEK1_WK1_WK1_PRTCONTMODE	PHC_WEEK1_WK1_WK1_PRTCONTMODE	PHC_WEEK1_WK1_WK1_PRTCONTMODE	Mode of contact:
PHC	WEEK1	WK1	6855	Date of Day 1:	Date Time	WK1_DAY1DAT			PHC_WEEK1_WK1_WK1_DAY1DAT	PHC_WEEK1_WK1_WK1_DAY1DAT	PHC_WEEK1_WK1_WK1_DAY1DAT	PHC_WEEK1_WK1_WK1_DAY1DAT	Date of Day 1:
PHC	WEEK1	WK1	6856	Discussed treatment dosing and compliance?	Yes No	WK1_TRTCOMP			PHC_WEEK1_WK1_WK1_TRTCOMP	PHC_WEEK1_WK1_WK1_TRTCOMP	PHC_WEEK1_WK1_WK1_TRTCOMP	PHC_WEEK1_WK1_WK1_TRTCOMP	Discussed treatment dosing and compliance?
PHC	WEEK1	WK1	6857	Discussed exercise program and compliance?	Yes No	WK1_EXECOMP			PHC_WEEK1_WK1_WK1_EXECOMP	PHC_WEEK1_WK1_WK1_EXECOMP	PHC_WEEK1_WK1_WK1_EXECOMP	PHC_WEEK1_WK1_WK1_EXECOMP	Discussed exercise program and compliance?
PHC	WEEK1	WK1	6858	Reminded about completing the diary?	Yes No	WK1_DIARY			PHC_WEEK1_WK1_WK1_DIARY	PHC_WEEK1_WK1_WK1_DIARY	PHC_WEEK1_WK1_WK1_DIARY	PHC_WEEK1_WK1_WK1_DIARY	Reminded about completing the diary?
PHC	WEEK1	WK1	6859	Any new adverse events reported since last visit/call?	Yes No	WK1_NEWAE			PHC_WEEK1_WK1_WK1_NEWAE	PHC_WEEK1_WK1_WK1_NEWAE	PHC_WEEK1_WK1_WK1_NEWAE	PHC_WEEK1_WK1_WK1_NEWAE	Any new adverse events reported since last visit/call?
PHC	WEEK1	WK1	6860	Ongoing adverse events followed-up?	Single Answer	WK1_AEFU	1	Yes	PHC_WEEK1_WK1_WK1_AEFU	PHC_WEEK1_WK1_WK1_AEFU	PHC_WEEK1_WK1_WK1_AEFU	PHC_WEEK1_WK1_WK1_AEFU	Ongoing adverse events followed-up?
PHC	WEEK1	WK1	6860	Ongoing adverse events followed-up?	Single Answer	WK1_AEFU	2	No	PHC_WEEK1_WK1_WK1_AEFU	PHC_WEEK1_WK1_WK1_AEFU	PHC_WEEK1_WK1_WK1_AEFU	PHC_WEEK1_WK1_WK1_AEFU	Ongoing adverse events followed-up?
PHC	WEEK1	WK1	6860	Ongoing adverse events followed-up?	Single Answer	WK1_AEFU	3	Not applicable (no existing AEs)	PHC_WEEK1_WK1_WK1_AEFU	PHC_WEEK1_WK1_WK1_AEFU	PHC_WEEK1_WK1_WK1_AEFU	PHC_WEEK1_WK1_WK1_AEFU	Ongoing adverse events followed-up?
IA	DOV	VISIT	7258	Date of visit:	Date Time	VISDAT			IA_DOV_VISIT_VISDAT	IA_DOV_VISIT_VISDAT	IA_DOV_VISIT_VISDAT	IA_DOV_VISIT_VISDAT	Date of visit:
IA	VS	VSD	7259	Assessment done?	Yes No	VSYN			IA_VS_VSD_VSYN	IA_VS_VSD_VSYN	IA_VS_VSD_VSYN	IA_VS_VSD_VSYN	Assessment done?
IA	VS	VSD	7260	Reason not done:	Text	VSREASND			IA_VS_VSD_VSREASND	IA_VS_VSD_VSREASND	IA_VS_VSD_VSREASND	IA_VS_VSD_VSREASND	Reason not done:
IA	VS	VSD	7261	Date of assessment:	Date Time	VSDAT			IA_VS_VSD_VSDAT	IA_VS_VSD_VSDAT	IA_VS_VSD_VSDAT	IA_VS_VSD_VSDAT	Date of assessment:
IA	VS	VSD	7262	Notification:	Label	NOTIF_VS1			IA_VS_VSD_NOTIF_VS1	IA_VS_VSD_NOTIF_VS1	IA_VS_VSD_NOTIF_VS1	IA_VS_VSD_NOTIF_VS1	Notification:
IA	VS	VSD	7263	SBP (mmHg):	Numeric	SYSBP_VSORRES			IA_VS_VSD_SYSBP_VSORRES	IA_VS_VSD_SYSBP_VSORRES	IA_VS_VSD_SYSBP_VSORRES	IA_VS_VSD_SYSBP_VSORRES	SBP (mmHg):
IA	VS	VSD	7264	DBP (mmHg):	Numeric	DIABP_VSORRES			IA_VS_VSD_DIABP_VSORRES	IA_VS_VSD_DIABP_VSORRES	IA_VS_VSD_DIABP_VSORRES	IA_VS_VSD_DIABP_VSORRES	DBP (mmHg):
IA	VS	VSD	7265	Pulse (bpm):	Numeric	PULSE_VSORRES			IA_VS_VSD_PULSE_VSORRES	IA_VS_VSD_PULSE_VSORRES	IA_VS_VSD_PULSE_VSORRES	IA_VS_VSD_PULSE_VSORRES	Pulse (bpm):
IA	VS	VSD	7266	Pulse oximetry (%):	Numeric	POXI_VSORRES			IA_VS_VSD_POXI_VSORRES	IA_VS_VSD_POXI_VSORRES	IA_VS_VSD_POXI_VSORRES	IA_VS_VSD_POXI_VSORRES	Pulse oximetry (%):
IA	LB	LBSC	7267	Lab test done?	Yes No	LBYN			IA_LB_LBSC_LBYN	IA_LB_LBSC_LBYN	IA_LB_LBSC_LBYN	IA_LB_LBSC_LBYN	Lab test done?
IA	LB	LBSC	7268	Reason not done:	Text	LBREASND			IA_LB_LBSC_LBREASND	IA_LB_LBSC_LBREASND	IA_LB_LBSC_LBREASND	IA_LB_LBSC_LBREASND	Reason not done:
IA	LB	LBSC	7269	Laboratory name:	Text	LBNAME			IA_LB_LBSC_LBNAME	IA_LB_LBSC_LBNAME	IA_LB_LBSC_LBNAME	IA_LB_LBSC_LBNAME	Laboratory name:
IA	LB	LBSC	7270	Date of sample collection:	Date Time	LBDAT			IA_LB_LBSC_LBDAT	IA_LB_LBSC_LBDAT	IA_LB_LBSC_LBDAT	IA_LB_LBSC_LBDAT	Date of sample collection:
IA	LB	HB	7271	Haemoglobin (g/L):	Numeric	HB_LBORRES			IA_LB_HB_HB_LBORRES	IA_LB_HB_HB_LBORRES	IA_LB_HB_HB_LBORRES	IA_LB_HB_HB_LBORRES	Haemoglobin (g/L):
IA	LB	HB	7272	If abnormal, then clinically significant?	Yes No	HB_ABNORM			IA_LB_HB_HB_ABNORM	IA_LB_HB_HB_ABNORM	IA_LB_HB_HB_ABNORM	IA_LB_HB_HB_ABNORM	If abnormal, then clinically significant?
IA	LB	HB	7273	Not done:	Multiple Answer	HB_ND	1	Not done	IA_LB_HB_HB_ND	IA_LB_HB_HB_ND	IA_LB_HB_HB_ND	IA_LB_HB_HB_ND	Not done:
IA	LB	HRT	7274	Haematocrit (ratio):	Numeric	HRT_LBORRES			IA_LB_HRT_HRT_LBORRES	IA_LB_HRT_HRT_LBORRES	IA_LB_HRT_HRT_LBORRES	IA_LB_HRT_HRT_LBORRES	Haematocrit (ratio):
IA	LB	HRT	7275	If abnormal, then clinically significant?	Yes No	HRT_ABNORM			IA_LB_HRT_HRT_ABNORM	IA_LB_HRT_HRT_ABNORM	IA_LB_HRT_HRT_ABNORM	IA_LB_HRT_HRT_ABNORM	If abnormal, then clinically significant?
IA	LB	HRT	7276	Not done:	Multiple Answer	HRT_ND	1	Not done	IA_LB_HRT_HRT_ND	IA_LB_HRT_HRT_ND	IA_LB_HRT_HRT_ND	IA_LB_HRT_HRT_ND	Not done:
IA	LB	RBC	7277	RBC (x 10(12)/L):	Numeric	RBC_LBORRES			IA_LB_RBC_RBC_LBORRES	IA_LB_RBC_RBC_LBORRES	IA_LB_RBC_RBC_LBORRES	IA_LB_RBC_RBC_LBORRES	RBC (x 10(12)/L):
IA	LB	RBC	7278	If abnormal, then clinically significant?	Yes No	RBC_ABNORM			IA_LB_RBC_RBC_ABNORM	IA_LB_RBC_RBC_ABNORM	IA_LB_RBC_RBC_ABNORM	IA_LB_RBC_RBC_ABNORM	If abnormal, then clinically significant?
IA	LB	RBC	7279	Not done:	Multiple Answer	RBC_ND	1	Not done	IA_LB_RBC_RBC_ND	IA_LB_RBC_RBC_ND	IA_LB_RBC_RBC_ND	IA_LB_RBC_RBC_ND	Not done:
IA	LB	MCV	7280	MCV (fl):	Numeric	MCV__LBORRES			IA_LB_MCV_MCV__LBORRES	IA_LB_MCV_MCV__LBORRES	IA_LB_MCV_MCV__LBORRES	IA_LB_MCV_MCV__LBORRES	MCV (fl):
IA	LB	MCV	7281	If abnormal, then clinically significant?	Yes No	MCV_ABNORM			IA_LB_MCV_MCV_ABNORM	IA_LB_MCV_MCV_ABNORM	IA_LB_MCV_MCV_ABNORM	IA_LB_MCV_MCV_ABNORM	If abnormal, then clinically significant?
IA	LB	MCV	7282	Not done:	Multiple Answer	MCV_ND	1	Not done	IA_LB_MCV_MCV_ND	IA_LB_MCV_MCV_ND	IA_LB_MCV_MCV_ND	IA_LB_MCV_MCV_ND	Not done:
IA	LB	PLT	7283	Platelets (x 10(9)/L):	Numeric	PLT_LBORRES			IA_LB_PLT_PLT_LBORRES	IA_LB_PLT_PLT_LBORRES	IA_LB_PLT_PLT_LBORRES	IA_LB_PLT_PLT_LBORRES	Platelets (x 10(9)/L):
IA	LB	PLT	7284	If abnormal, then clinically significant?	Yes No	PLT_ABNORM			IA_LB_PLT_PLT_ABNORM	IA_LB_PLT_PLT_ABNORM	IA_LB_PLT_PLT_ABNORM	IA_LB_PLT_PLT_ABNORM	If abnormal, then clinically significant?
IA	LB	PLT	7285	Not done:	Multiple Answer	PLT_ND	1	Not done	IA_LB_PLT_PLT_ND	IA_LB_PLT_PLT_ND	IA_LB_PLT_PLT_ND	IA_LB_PLT_PLT_ND	Not done:
IA	LB	NEU	7286	Neutrophils (x 10(9)/L):	Numeric	NEU_LBORRES			IA_LB_NEU_NEU_LBORRES	IA_LB_NEU_NEU_LBORRES	IA_LB_NEU_NEU_LBORRES	IA_LB_NEU_NEU_LBORRES	Neutrophils (x 10(9)/L):
IA	LB	NEU	7287	If abnormal, then clinically significant?	Yes No	NEU_ABNORM			IA_LB_NEU_NEU_ABNORM	IA_LB_NEU_NEU_ABNORM	IA_LB_NEU_NEU_ABNORM	IA_LB_NEU_NEU_ABNORM	If abnormal, then clinically significant?
IA	LB	NEU	7288	Not done:	Multiple Answer	NEU_ND	1	Not done	IA_LB_NEU_NEU_ND	IA_LB_NEU_NEU_ND	IA_LB_NEU_NEU_ND	IA_LB_NEU_NEU_ND	Not done:
IA	LB	LYM	7289	Lymphocytes (x 10(9)/L):	Numeric	LYM_LBORRES			IA_LB_LYM_LYM_LBORRES	IA_LB_LYM_LYM_LBORRES	IA_LB_LYM_LYM_LBORRES	IA_LB_LYM_LYM_LBORRES	Lymphocytes (x 10(9)/L):
IA	LB	LYM	7290	If abnormal, then clinically significant?	Yes No	LYM_ABNORM			IA_LB_LYM_LYM_ABNORM	IA_LB_LYM_LYM_ABNORM	IA_LB_LYM_LYM_ABNORM	IA_LB_LYM_LYM_ABNORM	If abnormal, then clinically significant?
IA	LB	LYM	7291	Not done:	Multiple Answer	LYM_ND	1	Not done	IA_LB_LYM_LYM_ND	IA_LB_LYM_LYM_ND	IA_LB_LYM_LYM_ND	IA_LB_LYM_LYM_ND	Not done:
IA	LB	MONO	7292	Monocytes (x 10(9)/L):	Numeric	MONO_LBORRES			IA_LB_MONO_MONO_LBORRES	IA_LB_MONO_MONO_LBORRES	IA_LB_MONO_MONO_LBORRES	IA_LB_MONO_MONO_LBORRES	Monocytes (x 10(9)/L):
IA	LB	MONO	7293	If abnormal, then clinically significant?	Yes No	MONO_ABNORM			IA_LB_MONO_MONO_ABNORM	IA_LB_MONO_MONO_ABNORM	IA_LB_MONO_MONO_ABNORM	IA_LB_MONO_MONO_ABNORM	If abnormal, then clinically significant?
IA	LB	MONO	7294	Not done:	Multiple Answer	MONO_ND	1	Not done	IA_LB_MONO_MONO_ND	IA_LB_MONO_MONO_ND	IA_LB_MONO_MONO_ND	IA_LB_MONO_MONO_ND	Not done:
IA	LB	EOSI	7295	Eosinophils (x 10(9)/L):	Numeric	EOS_LBORRES			IA_LB_EOSI_EOS_LBORRES	IA_LB_EOSI_EOS_LBORRES	IA_LB_EOSI_EOS_LBORRES	IA_LB_EOSI_EOS_LBORRES	Eosinophils (x 10(9)/L):
IA	LB	EOSI	7296	If abnormal, then clinically significant?	Yes No	EOS_ABNORM			IA_LB_EOSI_EOS_ABNORM	IA_LB_EOSI_EOS_ABNORM	IA_LB_EOSI_EOS_ABNORM	IA_LB_EOSI_EOS_ABNORM	If abnormal, then clinically significant?
IA	LB	EOSI	7297	Not done:	Multiple Answer	EOS_ND	1	Not done	IA_LB_EOSI_EOS_ND	IA_LB_EOSI_EOS_ND	IA_LB_EOSI_EOS_ND	IA_LB_EOSI_EOS_ND	Not done:
IA	LB	BASO	7298	Basophils (x 10(9)/L):	Numeric	BAS_LBORRES			IA_LB_BASO_BAS_LBORRES	IA_LB_BASO_BAS_LBORRES	IA_LB_BASO_BAS_LBORRES	IA_LB_BASO_BAS_LBORRES	Basophils (x 10(9)/L):
IA	LB	BASO	7299	If abnormal, then clinically significant?	Yes No	BAS_ABNORM			IA_LB_BASO_BAS_ABNORM	IA_LB_BASO_BAS_ABNORM	IA_LB_BASO_BAS_ABNORM	IA_LB_BASO_BAS_ABNORM	If abnormal, then clinically significant?
IA	LB	BASO	7300	Not done:	Multiple Answer	BAS_ND	1	Not done	IA_LB_BASO_BAS_ND	IA_LB_BASO_BAS_ND	IA_LB_BASO_BAS_ND	IA_LB_BASO_BAS_ND	Not done:
IA	LB	EGFR	7301	eGFR (mL /min/1.73m2):	Numeric	EGFR_LBORRES			IA_LB_EGFR_EGFR_LBORRES	IA_LB_EGFR_EGFR_LBORRES	IA_LB_EGFR_EGFR_LBORRES	IA_LB_EGFR_EGFR_LBORRES	eGFR (mL /min/1.73m2):
IA	LB	EGFR	7302	If abnormal, then clinically significant?	Yes No	EGFR_ABNORM			IA_LB_EGFR_EGFR_ABNORM	IA_LB_EGFR_EGFR_ABNORM	IA_LB_EGFR_EGFR_ABNORM	IA_LB_EGFR_EGFR_ABNORM	If abnormal, then clinically significant?
IA	LB	EGFR	7303	Not done:	Multiple Answer	EGFR_ND	1	Not done	IA_LB_EGFR_EGFR_ND	IA_LB_EGFR_EGFR_ND	IA_LB_EGFR_EGFR_ND	IA_LB_EGFR_EGFR_ND	Not done:
IA	LB	UREA	7304	Urea (mmol/L):	Numeric	UREA_LBORRES			IA_LB_UREA_UREA_LBORRES	IA_LB_UREA_UREA_LBORRES	IA_LB_UREA_UREA_LBORRES	IA_LB_UREA_UREA_LBORRES	Urea (mmol/L):
IA	LB	UREA	7305	If abnormal, then clinically significant?	Yes No	UREA_ABNORM			IA_LB_UREA_UREA_ABNORM	IA_LB_UREA_UREA_ABNORM	IA_LB_UREA_UREA_ABNORM	IA_LB_UREA_UREA_ABNORM	If abnormal, then clinically significant?
IA	LB	UREA	7306	Not done:	Multiple Answer	UREA_ND	1	Not done	IA_LB_UREA_UREA_ND	IA_LB_UREA_UREA_ND	IA_LB_UREA_UREA_ND	IA_LB_UREA_UREA_ND	Not done:
IA	LB	SOD	7307	Sodium (mmol/L):	Numeric	SOD_LBORRES			IA_LB_SOD_SOD_LBORRES	IA_LB_SOD_SOD_LBORRES	IA_LB_SOD_SOD_LBORRES	IA_LB_SOD_SOD_LBORRES	Sodium (mmol/L):
IA	LB	SOD	7308	If abnormal, then clinically significant?	Yes No	SOD_ABNORM			IA_LB_SOD_SOD_ABNORM	IA_LB_SOD_SOD_ABNORM	IA_LB_SOD_SOD_ABNORM	IA_LB_SOD_SOD_ABNORM	If abnormal, then clinically significant?
IA	LB	SOD	7309	Not done:	Multiple Answer	SOD_ND	1	Not done	IA_LB_SOD_SOD_ND	IA_LB_SOD_SOD_ND	IA_LB_SOD_SOD_ND	IA_LB_SOD_SOD_ND	Not done:
IA	LB	POT	7310	Potassium (mmol/L):	Numeric	POT_LBORRES			IA_LB_POT_POT_LBORRES	IA_LB_POT_POT_LBORRES	IA_LB_POT_POT_LBORRES	IA_LB_POT_POT_LBORRES	Potassium (mmol/L):
IA	LB	POT	7311	If abnormal, then clinically significant?	Yes No	POT_ABNORM			IA_LB_POT_POT_ABNORM	IA_LB_POT_POT_ABNORM	IA_LB_POT_POT_ABNORM	IA_LB_POT_POT_ABNORM	If abnormal, then clinically significant?
IA	LB	POT	7312	Not done:	Multiple Answer	POT_ND	1	Not done	IA_LB_POT_POT_ND	IA_LB_POT_POT_ND	IA_LB_POT_POT_ND	IA_LB_POT_POT_ND	Not done:
IA	LB	CREAT	7313	Creatinine (umol/L):	Numeric	CREAT_LBORRES			IA_LB_CREAT_CREAT_LBORRES	IA_LB_CREAT_CREAT_LBORRES	IA_LB_CREAT_CREAT_LBORRES	IA_LB_CREAT_CREAT_LBORRES	Creatinine (umol/L):
IA	LB	CREAT	7314	If abnormal, then clinically significant?	Yes No	CREAT_ABNORM			IA_LB_CREAT_CREAT_ABNORM	IA_LB_CREAT_CREAT_ABNORM	IA_LB_CREAT_CREAT_ABNORM	IA_LB_CREAT_CREAT_ABNORM	If abnormal, then clinically significant?
IA	LB	CREAT	7315	Not done:	Multiple Answer	CREAT_ND	1	Not done	IA_LB_CREAT_CREAT_ND	IA_LB_CREAT_CREAT_ND	IA_LB_CREAT_CREAT_ND	IA_LB_CREAT_CREAT_ND	Not done:
IA	LB	ALP	7316	Alkaline Phosphatase (U/L):	Numeric	ALP_LBORRES			IA_LB_ALP_ALP_LBORRES	IA_LB_ALP_ALP_LBORRES	IA_LB_ALP_ALP_LBORRES	IA_LB_ALP_ALP_LBORRES	Alkaline Phosphatase (U/L):
IA	LB	ALP	7317	If abnormal, then clinically significant?	Yes No	ALP_ABNORM			IA_LB_ALP_ALP_ABNORM	IA_LB_ALP_ALP_ABNORM	IA_LB_ALP_ALP_ABNORM	IA_LB_ALP_ALP_ABNORM	If abnormal, then clinically significant?
IA	LB	ALP	7318	Not done:	Multiple Answer	ALP_ND	1	Not done	IA_LB_ALP_ALP_ND	IA_LB_ALP_ALP_ND	IA_LB_ALP_ALP_ND	IA_LB_ALP_ALP_ND	Not done:
IA	LB	BILI	7319	Bilirubin (umol/L):	Numeric	BILI_LBORRES			IA_LB_BILI_BILI_LBORRES	IA_LB_BILI_BILI_LBORRES	IA_LB_BILI_BILI_LBORRES	IA_LB_BILI_BILI_LBORRES	Bilirubin (umol/L):
IA	LB	BILI	7320	If abnormal, then clinically significant?	Yes No	BILI_ABNORM			IA_LB_BILI_BILI_ABNORM	IA_LB_BILI_BILI_ABNORM	IA_LB_BILI_BILI_ABNORM	IA_LB_BILI_BILI_ABNORM	If abnormal, then clinically significant?
IA	LB	BILI	7321	Not done:	Multiple Answer	BILI_ND	1	Not done	IA_LB_BILI_BILI_ND	IA_LB_BILI_BILI_ND	IA_LB_BILI_BILI_ND	IA_LB_BILI_BILI_ND	Not done:
IA	LB	GGT	7322	GGT (U/L):	Numeric	GGT_LBORRES			IA_LB_GGT_GGT_LBORRES	IA_LB_GGT_GGT_LBORRES	IA_LB_GGT_GGT_LBORRES	IA_LB_GGT_GGT_LBORRES	GGT (U/L):
IA	LB	GGT	7323	If abnormal, then clinically significant?	Yes No	GGT_ABNORM			IA_LB_GGT_GGT_ABNORM	IA_LB_GGT_GGT_ABNORM	IA_LB_GGT_GGT_ABNORM	IA_LB_GGT_GGT_ABNORM	If abnormal, then clinically significant?
IA	LB	GGT	7324	Not done:	Multiple Answer	GGT_ND	1	Not done	IA_LB_GGT_GGT_ND	IA_LB_GGT_GGT_ND	IA_LB_GGT_GGT_ND	IA_LB_GGT_GGT_ND	Not done:
IA	LB	ALT	7325	ALT (U/L):	Numeric	ALT_LBORRES			IA_LB_ALT_ALT_LBORRES	IA_LB_ALT_ALT_LBORRES	IA_LB_ALT_ALT_LBORRES	IA_LB_ALT_ALT_LBORRES	ALT (U/L):
IA	LB	ALT	7326	If abnormal, then clinically significant?	Yes No	ALT_ABNORM			IA_LB_ALT_ALT_ABNORM	IA_LB_ALT_ALT_ABNORM	IA_LB_ALT_ALT_ABNORM	IA_LB_ALT_ALT_ABNORM	If abnormal, then clinically significant?
IA	LB	ALT	7327	Not done:	Multiple Answer	ALT_ND	1	Not done	IA_LB_ALT_ALT_ND	IA_LB_ALT_ALT_ND	IA_LB_ALT_ALT_ND	IA_LB_ALT_ALT_ND	Not done:
IA	LB	AST	7328	AST (U/L):	Numeric	AST_LBORRES			IA_LB_AST_AST_LBORRES	IA_LB_AST_AST_LBORRES	IA_LB_AST_AST_LBORRES	IA_LB_AST_AST_LBORRES	AST (U/L):
IA	LB	AST	7329	If abnormal, then clinically significant?	Yes No	AST_ABNORM			IA_LB_AST_AST_ABNORM	IA_LB_AST_AST_ABNORM	IA_LB_AST_AST_ABNORM	IA_LB_AST_AST_ABNORM	If abnormal, then clinically significant?
IA	LB	AST	7330	Not done:	Multiple Answer	AST_ND	1	Not done	IA_LB_AST_AST_ND	IA_LB_AST_AST_ND	IA_LB_AST_AST_ND	IA_LB_AST_AST_ND	Not done:
IA	LB	PROT	7331	Protein (g/L):	Numeric	PROT_LBORRES			IA_LB_PROT_PROT_LBORRES	IA_LB_PROT_PROT_LBORRES	IA_LB_PROT_PROT_LBORRES	IA_LB_PROT_PROT_LBORRES	Protein (g/L):
IA	LB	PROT	7332	If abnormal, then clinically significant?	Yes No	PROT_ABNORM			IA_LB_PROT_PROT_ABNORM	IA_LB_PROT_PROT_ABNORM	IA_LB_PROT_PROT_ABNORM	IA_LB_PROT_PROT_ABNORM	If abnormal, then clinically significant?
IA	LB	PROT	7333	Not done:	Multiple Answer	PROT_ND	1	Not done	IA_LB_PROT_PROT_ND	IA_LB_PROT_PROT_ND	IA_LB_PROT_PROT_ND	IA_LB_PROT_PROT_ND	Not done:
IA	LB	ALB	7334	Albumin (g/L):	Numeric	ALB_LBORRES			IA_LB_ALB_ALB_LBORRES	IA_LB_ALB_ALB_LBORRES	IA_LB_ALB_ALB_LBORRES	IA_LB_ALB_ALB_LBORRES	Albumin (g/L):
IA	LB	ALB	7335	If abnormal, then clinically significant?	Yes No	ALB_ABNORM			IA_LB_ALB_ALB_ABNORM	IA_LB_ALB_ALB_ABNORM	IA_LB_ALB_ALB_ABNORM	IA_LB_ALB_ALB_ABNORM	If abnormal, then clinically significant?
IA	LB	ALB	7336	Not done:	Multiple Answer	ALB_ND	1	Not done	IA_LB_ALB_ALB_ND	IA_LB_ALB_ALB_ND	IA_LB_ALB_ALB_ND	IA_LB_ALB_ALB_ND	Not done:
IA	LB	GLOB	7337	Globulin (g/L):	Numeric	GLOB_LBORRES			IA_LB_GLOB_GLOB_LBORRES	IA_LB_GLOB_GLOB_LBORRES	IA_LB_GLOB_GLOB_LBORRES	IA_LB_GLOB_GLOB_LBORRES	Globulin (g/L):
IA	LB	GLOB	7338	If abnormal, then clinically significant?	Yes No	GLOB_ABNORM			IA_LB_GLOB_GLOB_ABNORM	IA_LB_GLOB_GLOB_ABNORM	IA_LB_GLOB_GLOB_ABNORM	IA_LB_GLOB_GLOB_ABNORM	If abnormal, then clinically significant?
IA	LB	GLOB	7339	Not done:	Multiple Answer	GLOB_ND	1	Not done	IA_LB_GLOB_GLOB_ND	IA_LB_GLOB_GLOB_ND	IA_LB_GLOB_GLOB_ND	IA_LB_GLOB_GLOB_ND	Not done:
IA	LB	HBA	7340	HbA1C (mmol/mol Hb):	Numeric	HBA1C_LBORRES			IA_LB_HBA_HBA1C_LBORRES	IA_LB_HBA_HBA1C_LBORRES	IA_LB_HBA_HBA1C_LBORRES	IA_LB_HBA_HBA1C_LBORRES	HbA1C (mmol/mol Hb):
IA	LB	HBA	7341	If abnormal, then clinically significant?	Yes No	HBA1C_ABNORM			IA_LB_HBA_HBA1C_ABNORM	IA_LB_HBA_HBA1C_ABNORM	IA_LB_HBA_HBA1C_ABNORM	IA_LB_HBA_HBA1C_ABNORM	If abnormal, then clinically significant?
IA	LB	HBA	7342	Not done:	Multiple Answer	HBA1C_ND	1	Not done	IA_LB_HBA_HBA1C_ND	IA_LB_HBA_HBA1C_ND	IA_LB_HBA_HBA1C_ND	IA_LB_HBA_HBA1C_ND	Not done:
IA	LB	IGF	7343	IGF-1 (ng/mL):	Numeric	IGF1_LBORRES			IA_LB_IGF_IGF1_LBORRES	IA_LB_IGF_IGF1_LBORRES	IA_LB_IGF_IGF1_LBORRES	IA_LB_IGF_IGF1_LBORRES	IGF-1 (ng/mL):
IA	LB	IGF	7344	If abnormal, then clinically significant?	Yes No	IGF1_ABNORM			IA_LB_IGF_IGF1_ABNORM	IA_LB_IGF_IGF1_ABNORM	IA_LB_IGF_IGF1_ABNORM	IA_LB_IGF_IGF1_ABNORM	If abnormal, then clinically significant?
IA	LB	IGF	7345	Not done:	Multiple Answer	IGF1_ND	1	Not done	IA_LB_IGF_IGF1_ND	IA_LB_IGF_IGF1_ND	IA_LB_IGF_IGF1_ND	IA_LB_IGF_IGF1_ND	Not done:
IA	LB	CHOL	7346	Cholesterol (mmol/L):	Numeric	CHOL_LBORRES			IA_LB_CHOL_CHOL_LBORRES	IA_LB_CHOL_CHOL_LBORRES	IA_LB_CHOL_CHOL_LBORRES	IA_LB_CHOL_CHOL_LBORRES	Cholesterol (mmol/L):
IA	LB	CHOL	7347	If abnormal, then clinically significant?	Yes No	CHOL_ABNORM			IA_LB_CHOL_CHOL_ABNORM	IA_LB_CHOL_CHOL_ABNORM	IA_LB_CHOL_CHOL_ABNORM	IA_LB_CHOL_CHOL_ABNORM	If abnormal, then clinically significant?
IA	LB	CHOL	7348	Not done:	Multiple Answer	CHOL_ND	1	Not done	IA_LB_CHOL_CHOL_ND	IA_LB_CHOL_CHOL_ND	IA_LB_CHOL_CHOL_ND	IA_LB_CHOL_CHOL_ND	Not done:
IA	LB	TRIG	7349	Triglycerides (mmol/L):	Numeric	TRIG_LBORRES			IA_LB_TRIG_TRIG_LBORRES	IA_LB_TRIG_TRIG_LBORRES	IA_LB_TRIG_TRIG_LBORRES	IA_LB_TRIG_TRIG_LBORRES	Triglycerides (mmol/L):
IA	LB	TRIG	7350	If abnormal, then clinically significant?	Yes No	TRIG_ABNORM			IA_LB_TRIG_TRIG_ABNORM	IA_LB_TRIG_TRIG_ABNORM	IA_LB_TRIG_TRIG_ABNORM	IA_LB_TRIG_TRIG_ABNORM	If abnormal, then clinically significant?
IA	LB	TRIG	7351	Not done:	Multiple Answer	TRIG_ND	1	Not done	IA_LB_TRIG_TRIG_ND	IA_LB_TRIG_TRIG_ND	IA_LB_TRIG_TRIG_ND	IA_LB_TRIG_TRIG_ND	Not done:
IA	LB	HDLC	7352	HDL Cholesterol (mmol/L):	Numeric	HDLCHOL_LBORRES			IA_LB_HDLC_HDLCHOL_LBORRES	IA_LB_HDLC_HDLCHOL_LBORRES	IA_LB_HDLC_HDLCHOL_LBORRES	IA_LB_HDLC_HDLCHOL_LBORRES	HDL Cholesterol (mmol/L):
IA	LB	HDLC	7353	If abnormal, then clinically significant?	Yes No	HDLCHOL_ABNORM			IA_LB_HDLC_HDLCHOL_ABNORM	IA_LB_HDLC_HDLCHOL_ABNORM	IA_LB_HDLC_HDLCHOL_ABNORM	IA_LB_HDLC_HDLCHOL_ABNORM	If abnormal, then clinically significant?
IA	LB	HDLC	7354	Not done:	Multiple Answer	HDLCHOL_ND	1	Not done	IA_LB_HDLC_HDLCHOL_ND	IA_LB_HDLC_HDLCHOL_ND	IA_LB_HDLC_HDLCHOL_ND	IA_LB_HDLC_HDLCHOL_ND	Not done:
IA	LB	LDLC	7355	LDL Cholesterol (mmol/L):	Numeric	LDLCHOL_LBORRES			IA_LB_LDLC_LDLCHOL_LBORRES	IA_LB_LDLC_LDLCHOL_LBORRES	IA_LB_LDLC_LDLCHOL_LBORRES	IA_LB_LDLC_LDLCHOL_LBORRES	LDL Cholesterol (mmol/L):
IA	LB	LDLC	7356	If abnormal, then clinically significant?	Yes No	LDLCHOL_ABNORM			IA_LB_LDLC_LDLCHOL_ABNORM	IA_LB_LDLC_LDLCHOL_ABNORM	IA_LB_LDLC_LDLCHOL_ABNORM	IA_LB_LDLC_LDLCHOL_ABNORM	If abnormal, then clinically significant?
IA	LB	LDLC	7357	Not done:	Multiple Answer	LDLCHOL_ND	1	Not done	IA_LB_LDLC_LDLCHOL_ND	IA_LB_LDLC_LDLCHOL_ND	IA_LB_LDLC_LDLCHOL_ND	IA_LB_LDLC_LDLCHOL_ND	Not done:
IA	LB	CHRAT	7358	Cholesterol/HDL (ratio):	Numeric	CHOLRATIO_LBORRES			IA_LB_CHRAT_CHOLRATIO_LBORRES	IA_LB_CHRAT_CHOLRATIO_LBORRES	IA_LB_CHRAT_CHOLRATIO_LBORRES	IA_LB_CHRAT_CHOLRATIO_LBORRES	Cholesterol/HDL (ratio):
IA	LB	CHRAT	7359	If abnormal, then clinically significant?	Yes No	CHOLRATIO_ABNORM			IA_LB_CHRAT_CHOLRATIO_ABNORM	IA_LB_CHRAT_CHOLRATIO_ABNORM	IA_LB_CHRAT_CHOLRATIO_ABNORM	IA_LB_CHRAT_CHOLRATIO_ABNORM	If abnormal, then clinically significant?
IA	LB	CHRAT	7360	Not done:	Multiple Answer	CHOLRATIO_ND	1	Not done	IA_LB_CHRAT_CHOLRATIO_ND	IA_LB_CHRAT_CHOLRATIO_ND	IA_LB_CHRAT_CHOLRATIO_ND	IA_LB_CHRAT_CHOLRATIO_ND	Not done:
IA	LB	HSCRP	7361	Hs-CRP (mg/L):	Numeric	HSCRP_LBORRES			IA_LB_HSCRP_HSCRP_LBORRES	IA_LB_HSCRP_HSCRP_LBORRES	IA_LB_HSCRP_HSCRP_LBORRES	IA_LB_HSCRP_HSCRP_LBORRES	Hs-CRP (mg/L):
IA	LB	HSCRP	7362	If abnormal, then clinically significant?	Yes No	HSCRP_ABNORM			IA_LB_HSCRP_HSCRP_ABNORM	IA_LB_HSCRP_HSCRP_ABNORM	IA_LB_HSCRP_HSCRP_ABNORM	IA_LB_HSCRP_HSCRP_ABNORM	If abnormal, then clinically significant?
IA	LB	HSCRP	7363	Not done:	Multiple Answer	HSCRP_ND	1	Not done	IA_LB_HSCRP_HSCRP_ND	IA_LB_HSCRP_HSCRP_ND	IA_LB_HSCRP_HSCRP_ND	IA_LB_HSCRP_HSCRP_ND	Not done:
IA	SCST	SCST3	7364	Assessment done?	Yes No	CSTYN			IA_SCST_SCST3_CSTYN	IA_SCST_SCST3_CSTYN	IA_SCST_SCST3_CSTYN	IA_SCST_SCST3_CSTYN	Assessment done?
IA	SCST	SCST3	7365	Reason not done:	Text	CSTREASND			IA_SCST_SCST3_CSTREASND	IA_SCST_SCST3_CSTREASND	IA_SCST_SCST3_CSTREASND	IA_SCST_SCST3_CSTREASND	Reason not done:
IA	SCST	SCST3	7366	Date of assessment:	Date Time	CSTDAT			IA_SCST_SCST3_CSTDAT	IA_SCST_SCST3_CSTDAT	IA_SCST_SCST3_CSTDAT	IA_SCST_SCST3_CSTDAT	Date of assessment:
IA	SCST	SCST3	7367	30CST result: (the number of times the participant comes to a full standing position in 30 seconds)	Numeric	CST_ORRES			IA_SCST_SCST3_CST_ORRES	IA_SCST_SCST3_CST_ORRES	IA_SCST_SCST3_CST_ORRES	IA_SCST_SCST3_CST_ORRES	30CST result: (the number of times the participant comes to a full standing position in 30 seconds)
IA	HGS	HGSA	7368	Assessment done?	Yes No	HGSYN			IA_HGS_HGSA_HGSYN	IA_HGS_HGSA_HGSYN	IA_HGS_HGSA_HGSYN	IA_HGS_HGSA_HGSYN	Assessment done?
IA	HGS	HGSA	7369	Reason not done:	Text	HGSREASND			IA_HGS_HGSA_HGSREASND	IA_HGS_HGSA_HGSREASND	IA_HGS_HGSA_HGSREASND	IA_HGS_HGSA_HGSREASND	Reason not done:
IA	HGS	HGSA	7370	Date of assessment:	Date Time	HGSDAT			IA_HGS_HGSA_HGSDAT	IA_HGS_HGSA_HGSDAT	IA_HGS_HGSA_HGSDAT	IA_HGS_HGSA_HGSDAT	Date of assessment:
IA	HGS	HGSA	7371	Which hand was used for the test?	Single Answer	HGSHANDLR	1	Left	IA_HGS_HGSA_HGSHANDLR	IA_HGS_HGSA_HGSHANDLR	IA_HGS_HGSA_HGSHANDLR	IA_HGS_HGSA_HGSHANDLR	Which hand was used for the test?
IA	HGS	HGSA	7371	Which hand was used for the test?	Single Answer	HGSHANDLR	2	Right	IA_HGS_HGSA_HGSHANDLR	IA_HGS_HGSA_HGSHANDLR	IA_HGS_HGSA_HGSHANDLR	IA_HGS_HGSA_HGSHANDLR	Which hand was used for the test?
IA	HGS	HGSA	7372	Was it participant’s dominant hand?	Yes No	HGSDOMHAND			IA_HGS_HGSA_HGSDOMHAND	IA_HGS_HGSA_HGSDOMHAND	IA_HGS_HGSA_HGSDOMHAND	IA_HGS_HGSA_HGSDOMHAND	Was it participant’s dominant hand?
IA	HGS	HGSA	7373	Reason dominant hand was not used:	Text	HGSDOMHANDREAS			IA_HGS_HGSA_HGSDOMHANDREAS	IA_HGS_HGSA_HGSDOMHANDREAS	IA_HGS_HGSA_HGSDOMHANDREAS	IA_HGS_HGSA_HGSDOMHANDREAS	Reason dominant hand was not used:
IA	HGS	HGSA	7374	Average dynamometer score:	Text	HGS_ORRES			IA_HGS_HGSA_HGS_ORRES	IA_HGS_HGSA_HGS_ORRES	IA_HGS_HGSA_HGS_ORRES	IA_HGS_HGSA_HGS_ORRES	Average dynamometer score:
IA	AEC	AECP	7106	Any new adverse events reported?	Yes No	AE_NEWREPORT			IA_AEC_AECP_AE_NEWREPORT	IA_AEC_AECP_AE_NEWREPORT	IA_AEC_AECP_AE_NEWREPORT	IA_AEC_AECP_AE_NEWREPORT	Any new adverse events reported?
IA	AEC	AECP	7107	Notification	Label	NOTIF_AEPROMT1			IA_AEC_AECP_NOTIF_AEPROMT1	IA_AEC_AECP_NOTIF_AEPROMT1	IA_AEC_AECP_NOTIF_AEPROMT1	IA_AEC_AECP_NOTIF_AEPROMT1	Notification
IA	AEC	AECP	7108	Ongoing adverse events followed-up?	Single Answer	AE_AEONGOFU	1	Yes	IA_AEC_AECP_AE_AEONGOFU	IA_AEC_AECP_AE_AEONGOFU	IA_AEC_AECP_AE_AEONGOFU	IA_AEC_AECP_AE_AEONGOFU	Ongoing adverse events followed-up?
IA	AEC	AECP	7108	Ongoing adverse events followed-up?	Single Answer	AE_AEONGOFU	2	No	IA_AEC_AECP_AE_AEONGOFU	IA_AEC_AECP_AE_AEONGOFU	IA_AEC_AECP_AE_AEONGOFU	IA_AEC_AECP_AE_AEONGOFU	Ongoing adverse events followed-up?
IA	AEC	AECP	7108	Ongoing adverse events followed-up?	Single Answer	AE_AEONGOFU	3	Not applicable (no existing AEs)	IA_AEC_AECP_AE_AEONGOFU	IA_AEC_AECP_AE_AEONGOFU	IA_AEC_AECP_AE_AEONGOFU	IA_AEC_AECP_AE_AEONGOFU	Ongoing adverse events followed-up?
IA	AEC	AECP	7745	Notification	Label	NOTIF_AEPROMT2			IA_AEC_AECP_NOTIF_AEPROMT2	IA_AEC_AECP_NOTIF_AEPROMT2	IA_AEC_AECP_NOTIF_AEPROMT2	IA_AEC_AECP_NOTIF_AEPROMT2	Notification
IA	PDC	DCP	6871	Was the diary collected back from participant?	Yes No	DIARYCOLL			IA_PDC_DCP_DIARYCOLL	IA_PDC_DCP_DIARYCOLL	IA_PDC_DCP_DIARYCOLL	IA_PDC_DCP_DIARYCOLL	Was the diary collected back from participant?
IA	PDC	DCP	6872	Reason diary not returned:	Text	DIARYCOLLREASND			IA_PDC_DCP_DIARYCOLLREASND	IA_PDC_DCP_DIARYCOLLREASND	IA_PDC_DCP_DIARYCOLLREASND	IA_PDC_DCP_DIARYCOLLREASND	Reason diary not returned:
IA	PDC	DCP	6873	Date diary returned:	Date Time	DIARYDAT			IA_PDC_DCP_DIARYDAT	IA_PDC_DCP_DIARYDAT	IA_PDC_DCP_DIARYDAT	IA_PDC_DCP_DIARYDAT	Date diary returned:
IA	AWM	MEDD2	6990	Did you dispense week 7-13 treatment to participant?	Yes No	TRTDISPYN			IA_AWM_MEDD2_TRTDISPYN	IA_AWM_MEDD2_TRTDISPYN	IA_AWM_MEDD2_TRTDISPYN	IA_AWM_MEDD2_TRTDISPYN	Did you dispense week 7-13 treatment to participant?
IA	AWM	MEDD2	7740	Reason treatment not dispensed:	Text	TRTDISPRSND			IA_AWM_MEDD2_TRTDISPRSND	IA_AWM_MEDD2_TRTDISPRSND	IA_AWM_MEDD2_TRTDISPRSND	IA_AWM_MEDD2_TRTDISPRSND	Reason treatment not dispensed:
IA	AWM	MEDD2	6992	Date blister pack given to participant:	Date Time	BLISTPACKDAT			IA_AWM_MEDD2_BLISTPACKDAT	IA_AWM_MEDD2_BLISTPACKDAT	IA_AWM_MEDD2_BLISTPACKDAT	IA_AWM_MEDD2_BLISTPACKDAT	Date blister pack given to participant:
IA	AWM	MEDD2	6993	Blister pack code:	Text	BLISTPACKCODE			IA_AWM_MEDD2_BLISTPACKCODE	IA_AWM_MEDD2_BLISTPACKCODE	IA_AWM_MEDD2_BLISTPACKCODE	IA_AWM_MEDD2_BLISTPACKCODE	Blister pack code:
IA	DD	DD	7103	Diary distributed to participant?	Yes No	DIARYDISTR			IA_DD_DD_DIARYDISTR	IA_DD_DD_DIARYDISTR	IA_DD_DD_DIARYDISTR	IA_DD_DD_DIARYDISTR	Diary distributed to participant?
IA	DD	DD	7104	Reason diary not distributed:	Text	DIARYDISTRREASND			IA_DD_DD_DIARYDISTRREASND	IA_DD_DD_DIARYDISTRREASND	IA_DD_DD_DIARYDISTRREASND	IA_DD_DD_DIARYDISTRREASND	Reason diary not distributed:
IA	DD	DD	7105	Date diary distributed:	Date Time	DIARYDISTRDAT			IA_DD_DD_DIARYDISTRDAT	IA_DD_DD_DIARYDISTRDAT	IA_DD_DD_DIARYDISTRDAT	IA_DD_DD_DIARYDISTRDAT	Date diary distributed:
IAACC	TA	TALP1	6902	Blister pack code:	Text	WK6_BLISTPACKCODE			IAACC_TA_TALP1_WK6_BLISTPACKCODE	IAACC_TA_TALP1_WK6_BLISTPACKCODE	IAACC_TA_TALP1_WK6_BLISTPACKCODE	IAACC_TA_TALP1_WK6_BLISTPACKCODE	Blister pack code:
IAACC	TA	TALP1	6903	Total number of capsules dispensed:	Numeric	WK6_TRTTOTALDISP			IAACC_TA_TALP1_WK6_TRTTOTALDISP	IAACC_TA_TALP1_WK6_TRTTOTALDISP	IAACC_TA_TALP1_WK6_TRTTOTALDISP	IAACC_TA_TALP1_WK6_TRTTOTALDISP	Total number of capsules dispensed:
IAACC	TA	TALP1	6904	Date of first dose:	Date Time	WK6_TRTSTDOSEDAT			IAACC_TA_TALP1_WK6_TRTSTDOSEDAT	IAACC_TA_TALP1_WK6_TRTSTDOSEDAT	IAACC_TA_TALP1_WK6_TRTSTDOSEDAT	IAACC_TA_TALP1_WK6_TRTSTDOSEDAT	Date of first dose:
IAACC	TA	TALP1	6905	Number of capsules returned at the end of the period:	Numeric	WK6_TRTTOTALRET			IAACC_TA_TALP1_WK6_TRTTOTALRET	IAACC_TA_TALP1_WK6_TRTTOTALRET	IAACC_TA_TALP1_WK6_TRTTOTALRET	IAACC_TA_TALP1_WK6_TRTTOTALRET	Number of capsules returned at the end of the period:
IAACC	TA	TALP1	6906	Date of last dose:	Date Time	WK6_TRTENDOSEDAT			IAACC_TA_TALP1_WK6_TRTENDOSEDAT	IAACC_TA_TALP1_WK6_TRTENDOSEDAT	IAACC_TA_TALP1_WK6_TRTENDOSEDAT	IAACC_TA_TALP1_WK6_TRTENDOSEDAT	Date of last dose:
IAACC	TA	TALP1	6907	Any dose missed?	Yes No	WK6_TRTMISDOSE			IAACC_TA_TALP1_WK6_TRTMISDOSE	IAACC_TA_TALP1_WK6_TRTMISDOSE	IAACC_TA_TALP1_WK6_TRTMISDOSE	IAACC_TA_TALP1_WK6_TRTMISDOSE	Any dose missed?
IAACC	TA	TALP1	6908	Notification:	Label	NOTIF_TA1			IAACC_TA_TALP1_NOTIF_TA1	IAACC_TA_TALP1_NOTIF_TA1	IAACC_TA_TALP1_NOTIF_TA1	IAACC_TA_TALP1_NOTIF_TA1	Notification:
IAACC	EXEAD	EXAD1	7732	Did participant complete Part 1 scheduled exercise per protocol?	Yes No	EXE_P1COMP			IAACC_EXEAD_EXAD1_EXE_P1COMP	IAACC_EXEAD_EXAD1_EXE_P1COMP	IAACC_EXEAD_EXAD1_EXE_P1COMP	IAACC_EXEAD_EXAD1_EXE_P1COMP	Did participant complete Part 1 scheduled exercise per protocol?
IAACC	EXEAD	EXAD1	7733	Notification:	Label	NOTIF_EXAD1			IAACC_EXEAD_EXAD1_NOTIF_EXAD1	IAACC_EXEAD_EXAD1_NOTIF_EXAD1	IAACC_EXEAD_EXAD1_NOTIF_EXAD1	IAACC_EXEAD_EXAD1_NOTIF_EXAD1	Notification:
	MTR_1	MTD	6909	Week number when dose was missed or partially taken:	Single Answer	WK6_WNDM	1	Week 1	_MTR_1_MTD_WK6_WNDM	_MTR_1_MTD_WK6_WNDM	MTR_1_MTD_WK6_WNDM	MTR_1_MTD_WK6_WNDM	Week number when dose was missed or partially taken:
	MTR_1	MTD	6909	Week number when dose was missed or partially taken:	Single Answer	WK6_WNDM	2	Week 2	_MTR_1_MTD_WK6_WNDM	_MTR_1_MTD_WK6_WNDM	MTR_1_MTD_WK6_WNDM	MTR_1_MTD_WK6_WNDM	Week number when dose was missed or partially taken:
	MTR_1	MTD	6909	Week number when dose was missed or partially taken:	Single Answer	WK6_WNDM	3	Week 3	_MTR_1_MTD_WK6_WNDM	_MTR_1_MTD_WK6_WNDM	MTR_1_MTD_WK6_WNDM	MTR_1_MTD_WK6_WNDM	Week number when dose was missed or partially taken:
	MTR_1	MTD	6909	Week number when dose was missed or partially taken:	Single Answer	WK6_WNDM	4	Week 4	_MTR_1_MTD_WK6_WNDM	_MTR_1_MTD_WK6_WNDM	MTR_1_MTD_WK6_WNDM	MTR_1_MTD_WK6_WNDM	Week number when dose was missed or partially taken:
	MTR_1	MTD	6909	Week number when dose was missed or partially taken:	Single Answer	WK6_WNDM	5	Week 5	_MTR_1_MTD_WK6_WNDM	_MTR_1_MTD_WK6_WNDM	MTR_1_MTD_WK6_WNDM	MTR_1_MTD_WK6_WNDM	Week number when dose was missed or partially taken:
	MTR_1	MTD	6909	Week number when dose was missed or partially taken:	Single Answer	WK6_WNDM	6	Week 6	_MTR_1_MTD_WK6_WNDM	_MTR_1_MTD_WK6_WNDM	MTR_1_MTD_WK6_WNDM	MTR_1_MTD_WK6_WNDM	Week number when dose was missed or partially taken:
	MTR_1	MTD	6910	Was the dose not taken because participant was unwell?	Yes No	WK6_RSDM			_MTR_1_MTD_WK6_RSDM	_MTR_1_MTD_WK6_RSDM	MTR_1_MTD_WK6_RSDM	MTR_1_MTD_WK6_RSDM	Was the dose not taken because participant was unwell?
	MTR_1	MTD	6911	Were all 3 capsules missed? (select 'No' if 1 or 2 capsules are taken)	Yes No	WK6_ALLDM			_MTR_1_MTD_WK6_ALLDM	_MTR_1_MTD_WK6_ALLDM	MTR_1_MTD_WK6_ALLDM	MTR_1_MTD_WK6_ALLDM	Were all 3 capsules missed? (select 'No' if 1 or 2 capsules are taken)
	MTR_1	MTD	6912	Total number of capsules taken: (should be less than 3)	Numeric	WK6_TOTALDT			_MTR_1_MTD_WK6_TOTALDT	_MTR_1_MTD_WK6_TOTALDT	MTR_1_MTD_WK6_TOTALDT	MTR_1_MTD_WK6_TOTALDT	Total number of capsules taken: (should be less than 3)
	MTR_1	MTD	6913	Date dose taken:	Date Time	WK6_DTDAT			_MTR_1_MTD_WK6_DTDAT	_MTR_1_MTD_WK6_DTDAT	MTR_1_MTD_WK6_DTDAT	MTR_1_MTD_WK6_DTDAT	Date dose taken:
	MPEE1	EXEL1	6946	Select week:	Single Answer	WK6_WEEKNUM	1	Week 1	_MPEE1_EXEL1_WK6_WEEKNUM	_MPEE1_EXEL1_WK6_WEEKNUM	MPEE1_EXEL1_WK6_WEEKNUM	MPEE1_EXEL1_WK6_WEEKNUM	Select week:
	MPEE1	EXEL1	6946	Select week:	Single Answer	WK6_WEEKNUM	2	Week 2	_MPEE1_EXEL1_WK6_WEEKNUM	_MPEE1_EXEL1_WK6_WEEKNUM	MPEE1_EXEL1_WK6_WEEKNUM	MPEE1_EXEL1_WK6_WEEKNUM	Select week:
	MPEE1	EXEL1	6946	Select week:	Single Answer	WK6_WEEKNUM	3	Week 3	_MPEE1_EXEL1_WK6_WEEKNUM	_MPEE1_EXEL1_WK6_WEEKNUM	MPEE1_EXEL1_WK6_WEEKNUM	MPEE1_EXEL1_WK6_WEEKNUM	Select week:
	MPEE1	EXEL1	6946	Select week:	Single Answer	WK6_WEEKNUM	4	Week 4	_MPEE1_EXEL1_WK6_WEEKNUM	_MPEE1_EXEL1_WK6_WEEKNUM	MPEE1_EXEL1_WK6_WEEKNUM	MPEE1_EXEL1_WK6_WEEKNUM	Select week:
	MPEE1	EXEL1	6946	Select week:	Single Answer	WK6_WEEKNUM	5	Week 5	_MPEE1_EXEL1_WK6_WEEKNUM	_MPEE1_EXEL1_WK6_WEEKNUM	MPEE1_EXEL1_WK6_WEEKNUM	MPEE1_EXEL1_WK6_WEEKNUM	Select week:
	MPEE1	EXEL1	6946	Select week:	Single Answer	WK6_WEEKNUM	6	Week 6	_MPEE1_EXEL1_WK6_WEEKNUM	_MPEE1_EXEL1_WK6_WEEKNUM	MPEE1_EXEL1_WK6_WEEKNUM	MPEE1_EXEL1_WK6_WEEKNUM	Select week:
	MPEE1	EXEL1	6947	Select day:	Single Answer	WK6_DAYNUM	1	Day 1	_MPEE1_EXEL1_WK6_DAYNUM	_MPEE1_EXEL1_WK6_DAYNUM	MPEE1_EXEL1_WK6_DAYNUM	MPEE1_EXEL1_WK6_DAYNUM	Select day:
	MPEE1	EXEL1	6947	Select day:	Single Answer	WK6_DAYNUM	2	Day 2	_MPEE1_EXEL1_WK6_DAYNUM	_MPEE1_EXEL1_WK6_DAYNUM	MPEE1_EXEL1_WK6_DAYNUM	MPEE1_EXEL1_WK6_DAYNUM	Select day:
	MPEE1	EXEL1	6947	Select day:	Single Answer	WK6_DAYNUM	3	Day 3	_MPEE1_EXEL1_WK6_DAYNUM	_MPEE1_EXEL1_WK6_DAYNUM	MPEE1_EXEL1_WK6_DAYNUM	MPEE1_EXEL1_WK6_DAYNUM	Select day:
	MPEE1	EXEL1	6947	Select day:	Single Answer	WK6_DAYNUM	4	Day 4	_MPEE1_EXEL1_WK6_DAYNUM	_MPEE1_EXEL1_WK6_DAYNUM	MPEE1_EXEL1_WK6_DAYNUM	MPEE1_EXEL1_WK6_DAYNUM	Select day:
	MPEE1	EXEL1	6947	Select day:	Single Answer	WK6_DAYNUM	5	Day 5	_MPEE1_EXEL1_WK6_DAYNUM	_MPEE1_EXEL1_WK6_DAYNUM	MPEE1_EXEL1_WK6_DAYNUM	MPEE1_EXEL1_WK6_DAYNUM	Select day:
	MPEE1	EXEL1	6947	Select day:	Single Answer	WK6_DAYNUM	6	Day 6	_MPEE1_EXEL1_WK6_DAYNUM	_MPEE1_EXEL1_WK6_DAYNUM	MPEE1_EXEL1_WK6_DAYNUM	MPEE1_EXEL1_WK6_DAYNUM	Select day:
	MPEE1	EXEL1	6947	Select day:	Single Answer	WK6_DAYNUM	7	Day 7	_MPEE1_EXEL1_WK6_DAYNUM	_MPEE1_EXEL1_WK6_DAYNUM	MPEE1_EXEL1_WK6_DAYNUM	MPEE1_EXEL1_WK6_DAYNUM	Select day:
	MPEE1	EXEL1	6950	Date:	Date Time	WK6_DATE			_MPEE1_EXEL1_WK6_DATE	_MPEE1_EXEL1_WK6_DATE	MPEE1_EXEL1_WK6_DATE	MPEE1_EXEL1_WK6_DATE	Date:
	MPEE1	EXEL1	6957	Select all that apply:	Multiple Answer	WK6_EXEINCON	1	Scheduled exercise not done	_MPEE1_EXEL1_WK6_EXEINCON	_MPEE1_EXEL1_WK6_EXEINCON	MPEE1_EXEL1_WK6_EXEINCON	MPEE1_EXEL1_WK6_EXEINCON	Select all that apply:
	MPEE1	EXEL1	6957	Select all that apply:	Multiple Answer	WK6_EXEINCON	2	Partial scheduled exercise done	_MPEE1_EXEL1_WK6_EXEINCON	_MPEE1_EXEL1_WK6_EXEINCON	MPEE1_EXEL1_WK6_EXEINCON	MPEE1_EXEL1_WK6_EXEINCON	Select all that apply:
	MPEE1	EXEL1	6957	Select all that apply:	Multiple Answer	WK6_EXEINCON	3	Additional/Unscheduled exercise done	_MPEE1_EXEL1_WK6_EXEINCON	_MPEE1_EXEL1_WK6_EXEINCON	MPEE1_EXEL1_WK6_EXEINCON	MPEE1_EXEL1_WK6_EXEINCON	Select all that apply:
	MPEE1	EXEL1	6948	Was set exercise program not completed because the participant was injured or unwell?	Yes No	WK6_REASIU			_MPEE1_EXEL1_WK6_REASIU	_MPEE1_EXEL1_WK6_REASIU	MPEE1_EXEL1_WK6_REASIU	MPEE1_EXEL1_WK6_REASIU	Was set exercise program not completed because the participant was injured or unwell?
	MPEE1	EXEL1	6951	On exercycle - Length of exercise time (in minutes):	Numeric	WK6_TIME			_MPEE1_EXEL1_WK6_TIME	_MPEE1_EXEL1_WK6_TIME	MPEE1_EXEL1_WK6_TIME	MPEE1_EXEL1_WK6_TIME	On exercycle - Length of exercise time (in minutes):
	MPEE1	EXEL1	6952	On exercycle - Training RPM:	Numeric	WK6_RPM			_MPEE1_EXEL1_WK6_RPM	_MPEE1_EXEL1_WK6_RPM	MPEE1_EXEL1_WK6_RPM	MPEE1_EXEL1_WK6_RPM	On exercycle - Training RPM:
	MPEE1	EXEL1	6953	On exercycle - Resistance setting:	Single Answer	WK6_RESIS	1	Level 1	_MPEE1_EXEL1_WK6_RESIS	_MPEE1_EXEL1_WK6_RESIS	MPEE1_EXEL1_WK6_RESIS	MPEE1_EXEL1_WK6_RESIS	On exercycle - Resistance setting:
	MPEE1	EXEL1	6953	On exercycle - Resistance setting:	Single Answer	WK6_RESIS	2	Level 2	_MPEE1_EXEL1_WK6_RESIS	_MPEE1_EXEL1_WK6_RESIS	MPEE1_EXEL1_WK6_RESIS	MPEE1_EXEL1_WK6_RESIS	On exercycle - Resistance setting:
	MPEE1	EXEL1	6953	On exercycle - Resistance setting:	Single Answer	WK6_RESIS	3	Level 3	_MPEE1_EXEL1_WK6_RESIS	_MPEE1_EXEL1_WK6_RESIS	MPEE1_EXEL1_WK6_RESIS	MPEE1_EXEL1_WK6_RESIS	On exercycle - Resistance setting:
	MPEE1	EXEL1	6953	On exercycle - Resistance setting:	Single Answer	WK6_RESIS	4	Level 4	_MPEE1_EXEL1_WK6_RESIS	_MPEE1_EXEL1_WK6_RESIS	MPEE1_EXEL1_WK6_RESIS	MPEE1_EXEL1_WK6_RESIS	On exercycle - Resistance setting:
	MPEE1	EXEL1	6953	On exercycle - Resistance setting:	Single Answer	WK6_RESIS	5	Level 5	_MPEE1_EXEL1_WK6_RESIS	_MPEE1_EXEL1_WK6_RESIS	MPEE1_EXEL1_WK6_RESIS	MPEE1_EXEL1_WK6_RESIS	On exercycle - Resistance setting:
	MPEE1	EXEL1	6953	On exercycle - Resistance setting:	Single Answer	WK6_RESIS	6	Level 6	_MPEE1_EXEL1_WK6_RESIS	_MPEE1_EXEL1_WK6_RESIS	MPEE1_EXEL1_WK6_RESIS	MPEE1_EXEL1_WK6_RESIS	On exercycle - Resistance setting:
	MPEE1	EXEL1	6953	On exercycle - Resistance setting:	Single Answer	WK6_RESIS	7	Level 7	_MPEE1_EXEL1_WK6_RESIS	_MPEE1_EXEL1_WK6_RESIS	MPEE1_EXEL1_WK6_RESIS	MPEE1_EXEL1_WK6_RESIS	On exercycle - Resistance setting:
	MPEE1	EXEL1	6953	On exercycle - Resistance setting:	Single Answer	WK6_RESIS	8	Level 8	_MPEE1_EXEL1_WK6_RESIS	_MPEE1_EXEL1_WK6_RESIS	MPEE1_EXEL1_WK6_RESIS	MPEE1_EXEL1_WK6_RESIS	On exercycle - Resistance setting:
	MPEE1	EXEL1	6953	On exercycle - Resistance setting:	Single Answer	WK6_RESIS	9	Unknown	_MPEE1_EXEL1_WK6_RESIS	_MPEE1_EXEL1_WK6_RESIS	MPEE1_EXEL1_WK6_RESIS	MPEE1_EXEL1_WK6_RESIS	On exercycle - Resistance setting:
	MPEE1	EXEL1	6956	List type of additional exercise performed and time spent:	Text	WK6_EXELIST			_MPEE1_EXEL1_WK6_EXELIST	_MPEE1_EXEL1_WK6_EXELIST	MPEE1_EXEL1_WK6_EXELIST	MPEE1_EXEL1_WK6_EXELIST	List type of additional exercise performed and time spent:
	WPCA	WINFO	6861	Was the participant successfully contacted as per protocol?	Yes No	WK_PRTCONTCT			_WPCA_WINFO_WK_PRTCONTCT	_WPCA_WINFO_WK_PRTCONTCT	WPCA_WINFO_WK_PRTCONTCT	WPCA_WINFO_WK_PRTCONTCT	Was the participant successfully contacted as per protocol?
	WPCA	WINFO	6862	Reason not contacted:	Text	WK_PRTCONTCTREASND			_WPCA_WINFO_WK_PRTCONTCTREASND	_WPCA_WINFO_WK_PRTCONTCTREASND	WPCA_WINFO_WK_PRTCONTCTREASND	WPCA_WINFO_WK_PRTCONTCTREASND	Reason not contacted:
	WPCA	WINFO	6863	Date of contact:	Date Time	WK_PRTCONTCTDAT			_WPCA_WINFO_WK_PRTCONTCTDAT	_WPCA_WINFO_WK_PRTCONTCTDAT	WPCA_WINFO_WK_PRTCONTCTDAT	WPCA_WINFO_WK_PRTCONTCTDAT	Date of contact:
	WPCA	WINFO	6864	Mode of contact:	Multiple Answer	WK_PRTCONTMODE	1	Phone	_WPCA_WINFO_WK_PRTCONTMODE	_WPCA_WINFO_WK_PRTCONTMODE	WPCA_WINFO_WK_PRTCONTMODE	WPCA_WINFO_WK_PRTCONTMODE	Mode of contact:
	WPCA	WINFO	6864	Mode of contact:	Multiple Answer	WK_PRTCONTMODE	2	SMS	_WPCA_WINFO_WK_PRTCONTMODE	_WPCA_WINFO_WK_PRTCONTMODE	WPCA_WINFO_WK_PRTCONTMODE	WPCA_WINFO_WK_PRTCONTMODE	Mode of contact:
	WPCA	WINFO	6864	Mode of contact:	Multiple Answer	WK_PRTCONTMODE	3	Email	_WPCA_WINFO_WK_PRTCONTMODE	_WPCA_WINFO_WK_PRTCONTMODE	WPCA_WINFO_WK_PRTCONTMODE	WPCA_WINFO_WK_PRTCONTMODE	Mode of contact:
	WPCA	WINFO	6866	Discussed treatment dosing and compliance?	Yes No	WK_TRTCOMP			_WPCA_WINFO_WK_TRTCOMP	_WPCA_WINFO_WK_TRTCOMP	WPCA_WINFO_WK_TRTCOMP	WPCA_WINFO_WK_TRTCOMP	Discussed treatment dosing and compliance?
	WPCA	WINFO	6867	Discussed exercise program and compliance?	Yes No	WK_EXECOMP			_WPCA_WINFO_WK_EXECOMP	_WPCA_WINFO_WK_EXECOMP	WPCA_WINFO_WK_EXECOMP	WPCA_WINFO_WK_EXECOMP	Discussed exercise program and compliance?
	WPCA	WINFO	6868	Reminded about completing the diary?	Yes No	WK_DIARY			_WPCA_WINFO_WK_DIARY	_WPCA_WINFO_WK_DIARY	WPCA_WINFO_WK_DIARY	WPCA_WINFO_WK_DIARY	Reminded about completing the diary?
	WPCA	WINFO	6869	Any new adverse events reported since last visit/call?	Yes No	WK_NEWAE			_WPCA_WINFO_WK_NEWAE	_WPCA_WINFO_WK_NEWAE	WPCA_WINFO_WK_NEWAE	WPCA_WINFO_WK_NEWAE	Any new adverse events reported since last visit/call?
	WPCA	WINFO	6870	Ongoing adverse events followed-up?	Single Answer	WK_AEFU	1	Yes	_WPCA_WINFO_WK_AEFU	_WPCA_WINFO_WK_AEFU	WPCA_WINFO_WK_AEFU	WPCA_WINFO_WK_AEFU	Ongoing adverse events followed-up?
	WPCA	WINFO	6870	Ongoing adverse events followed-up?	Single Answer	WK_AEFU	2	No	_WPCA_WINFO_WK_AEFU	_WPCA_WINFO_WK_AEFU	WPCA_WINFO_WK_AEFU	WPCA_WINFO_WK_AEFU	Ongoing adverse events followed-up?
	WPCA	WINFO	6870	Ongoing adverse events followed-up?	Single Answer	WK_AEFU	3	Not applicable (no existing AEs)	_WPCA_WINFO_WK_AEFU	_WPCA_WINFO_WK_AEFU	WPCA_WINFO_WK_AEFU	WPCA_WINFO_WK_AEFU	Ongoing adverse events followed-up?
EOS	DOV	VISIT	7375	Date of visit:	Date Time	VISDAT			EOS_DOV_VISIT_VISDAT	EOS_DOV_VISIT_VISDAT	EOS_DOV_VISIT_VISDAT	EOS_DOV_VISIT_VISDAT	Date of visit:
EOS	VS	VSD	7376	Assessment done?	Yes No	VSYN			EOS_VS_VSD_VSYN	EOS_VS_VSD_VSYN	EOS_VS_VSD_VSYN	EOS_VS_VSD_VSYN	Assessment done?
EOS	VS	VSD	7377	Reason not done:	Text	VSREASND			EOS_VS_VSD_VSREASND	EOS_VS_VSD_VSREASND	EOS_VS_VSD_VSREASND	EOS_VS_VSD_VSREASND	Reason not done:
EOS	VS	VSD	7378	Date of assessment:	Date Time	VSDAT			EOS_VS_VSD_VSDAT	EOS_VS_VSD_VSDAT	EOS_VS_VSD_VSDAT	EOS_VS_VSD_VSDAT	Date of assessment:
EOS	VS	VSD	7379	Notification:	Label	NOTIF_VS1			EOS_VS_VSD_NOTIF_VS1	EOS_VS_VSD_NOTIF_VS1	EOS_VS_VSD_NOTIF_VS1	EOS_VS_VSD_NOTIF_VS1	Notification:
EOS	VS	VSD	7380	SBP (mmHg):	Numeric	SYSBP_VSORRES			EOS_VS_VSD_SYSBP_VSORRES	EOS_VS_VSD_SYSBP_VSORRES	EOS_VS_VSD_SYSBP_VSORRES	EOS_VS_VSD_SYSBP_VSORRES	SBP (mmHg):
EOS	VS	VSD	7381	DBP (mmHg):	Numeric	DIABP_VSORRES			EOS_VS_VSD_DIABP_VSORRES	EOS_VS_VSD_DIABP_VSORRES	EOS_VS_VSD_DIABP_VSORRES	EOS_VS_VSD_DIABP_VSORRES	DBP (mmHg):
EOS	VS	VSD	7382	Pulse (bpm):	Numeric	PULSE_VSORRES			EOS_VS_VSD_PULSE_VSORRES	EOS_VS_VSD_PULSE_VSORRES	EOS_VS_VSD_PULSE_VSORRES	EOS_VS_VSD_PULSE_VSORRES	Pulse (bpm):
EOS	VS	VSD	7383	Pulse oximetry (%):	Numeric	POXI_VSORRES			EOS_VS_VSD_POXI_VSORRES	EOS_VS_VSD_POXI_VSORRES	EOS_VS_VSD_POXI_VSORRES	EOS_VS_VSD_POXI_VSORRES	Pulse oximetry (%):
EOS	LB	LBSC	7451	Lab test done?	Yes No	LBYN			EOS_LB_LBSC_LBYN	EOS_LB_LBSC_LBYN	EOS_LB_LBSC_LBYN	EOS_LB_LBSC_LBYN	Lab test done?
EOS	LB	LBSC	7452	Reason not done:	Text	LBREASND			EOS_LB_LBSC_LBREASND	EOS_LB_LBSC_LBREASND	EOS_LB_LBSC_LBREASND	EOS_LB_LBSC_LBREASND	Reason not done:
EOS	LB	LBSC	7453	Laboratory name:	Text	LBNAME			EOS_LB_LBSC_LBNAME	EOS_LB_LBSC_LBNAME	EOS_LB_LBSC_LBNAME	EOS_LB_LBSC_LBNAME	Laboratory name:
EOS	LB	LBSC	7454	Date of sample collection:	Date Time	LBDAT			EOS_LB_LBSC_LBDAT	EOS_LB_LBSC_LBDAT	EOS_LB_LBSC_LBDAT	EOS_LB_LBSC_LBDAT	Date of sample collection:
EOS	LB	HB	7455	Haemoglobin (g/L):	Numeric	HB_LBORRES			EOS_LB_HB_HB_LBORRES	EOS_LB_HB_HB_LBORRES	EOS_LB_HB_HB_LBORRES	EOS_LB_HB_HB_LBORRES	Haemoglobin (g/L):
EOS	LB	HB	7456	If abnormal, then clinically significant?	Yes No	HB_ABNORM			EOS_LB_HB_HB_ABNORM	EOS_LB_HB_HB_ABNORM	EOS_LB_HB_HB_ABNORM	EOS_LB_HB_HB_ABNORM	If abnormal, then clinically significant?
EOS	LB	HB	7457	Not done:	Multiple Answer	HB_ND	1	Not done	EOS_LB_HB_HB_ND	EOS_LB_HB_HB_ND	EOS_LB_HB_HB_ND	EOS_LB_HB_HB_ND	Not done:
EOS	LB	HRT	7458	Haematocrit (ratio):	Numeric	HRT_LBORRES			EOS_LB_HRT_HRT_LBORRES	EOS_LB_HRT_HRT_LBORRES	EOS_LB_HRT_HRT_LBORRES	EOS_LB_HRT_HRT_LBORRES	Haematocrit (ratio):
EOS	LB	HRT	7459	If abnormal, then clinically significant?	Yes No	HRT_ABNORM			EOS_LB_HRT_HRT_ABNORM	EOS_LB_HRT_HRT_ABNORM	EOS_LB_HRT_HRT_ABNORM	EOS_LB_HRT_HRT_ABNORM	If abnormal, then clinically significant?
EOS	LB	HRT	7460	Not done:	Multiple Answer	HRT_ND	1	Not done	EOS_LB_HRT_HRT_ND	EOS_LB_HRT_HRT_ND	EOS_LB_HRT_HRT_ND	EOS_LB_HRT_HRT_ND	Not done:
EOS	LB	RBC	7461	RBC (x 10(12)/L):	Numeric	RBC_LBORRES			EOS_LB_RBC_RBC_LBORRES	EOS_LB_RBC_RBC_LBORRES	EOS_LB_RBC_RBC_LBORRES	EOS_LB_RBC_RBC_LBORRES	RBC (x 10(12)/L):
EOS	LB	RBC	7462	If abnormal, then clinically significant?	Yes No	RBC_ABNORM			EOS_LB_RBC_RBC_ABNORM	EOS_LB_RBC_RBC_ABNORM	EOS_LB_RBC_RBC_ABNORM	EOS_LB_RBC_RBC_ABNORM	If abnormal, then clinically significant?
EOS	LB	RBC	7463	Not done:	Multiple Answer	RBC_ND	1	Not done	EOS_LB_RBC_RBC_ND	EOS_LB_RBC_RBC_ND	EOS_LB_RBC_RBC_ND	EOS_LB_RBC_RBC_ND	Not done:
EOS	LB	MCV	7464	MCV (fl):	Numeric	MCV__LBORRES			EOS_LB_MCV_MCV__LBORRES	EOS_LB_MCV_MCV__LBORRES	EOS_LB_MCV_MCV__LBORRES	EOS_LB_MCV_MCV__LBORRES	MCV (fl):
EOS	LB	MCV	7465	If abnormal, then clinically significant?	Yes No	MCV_ABNORM			EOS_LB_MCV_MCV_ABNORM	EOS_LB_MCV_MCV_ABNORM	EOS_LB_MCV_MCV_ABNORM	EOS_LB_MCV_MCV_ABNORM	If abnormal, then clinically significant?
EOS	LB	MCV	7466	Not done:	Multiple Answer	MCV_ND	1	Not done	EOS_LB_MCV_MCV_ND	EOS_LB_MCV_MCV_ND	EOS_LB_MCV_MCV_ND	EOS_LB_MCV_MCV_ND	Not done:
EOS	LB	PLT	7467	Platelets (x 10(9)/L):	Numeric	PLT_LBORRES			EOS_LB_PLT_PLT_LBORRES	EOS_LB_PLT_PLT_LBORRES	EOS_LB_PLT_PLT_LBORRES	EOS_LB_PLT_PLT_LBORRES	Platelets (x 10(9)/L):
EOS	LB	PLT	7468	If abnormal, then clinically significant?	Yes No	PLT_ABNORM			EOS_LB_PLT_PLT_ABNORM	EOS_LB_PLT_PLT_ABNORM	EOS_LB_PLT_PLT_ABNORM	EOS_LB_PLT_PLT_ABNORM	If abnormal, then clinically significant?
EOS	LB	PLT	7469	Not done:	Multiple Answer	PLT_ND	1	Not done	EOS_LB_PLT_PLT_ND	EOS_LB_PLT_PLT_ND	EOS_LB_PLT_PLT_ND	EOS_LB_PLT_PLT_ND	Not done:
EOS	LB	NEU	7470	Neutrophils (x 10(9)/L):	Numeric	NEU_LBORRES			EOS_LB_NEU_NEU_LBORRES	EOS_LB_NEU_NEU_LBORRES	EOS_LB_NEU_NEU_LBORRES	EOS_LB_NEU_NEU_LBORRES	Neutrophils (x 10(9)/L):
EOS	LB	NEU	7471	If abnormal, then clinically significant?	Yes No	NEU_ABNORM			EOS_LB_NEU_NEU_ABNORM	EOS_LB_NEU_NEU_ABNORM	EOS_LB_NEU_NEU_ABNORM	EOS_LB_NEU_NEU_ABNORM	If abnormal, then clinically significant?
EOS	LB	NEU	7472	Not done:	Multiple Answer	NEU_ND	1	Not done	EOS_LB_NEU_NEU_ND	EOS_LB_NEU_NEU_ND	EOS_LB_NEU_NEU_ND	EOS_LB_NEU_NEU_ND	Not done:
EOS	LB	LYM	7473	Lymphocytes (x 10(9)/L):	Numeric	LYM_LBORRES			EOS_LB_LYM_LYM_LBORRES	EOS_LB_LYM_LYM_LBORRES	EOS_LB_LYM_LYM_LBORRES	EOS_LB_LYM_LYM_LBORRES	Lymphocytes (x 10(9)/L):
EOS	LB	LYM	7474	If abnormal, then clinically significant?	Yes No	LYM_ABNORM			EOS_LB_LYM_LYM_ABNORM	EOS_LB_LYM_LYM_ABNORM	EOS_LB_LYM_LYM_ABNORM	EOS_LB_LYM_LYM_ABNORM	If abnormal, then clinically significant?
EOS	LB	LYM	7475	Not done:	Multiple Answer	LYM_ND	1	Not done	EOS_LB_LYM_LYM_ND	EOS_LB_LYM_LYM_ND	EOS_LB_LYM_LYM_ND	EOS_LB_LYM_LYM_ND	Not done:
EOS	LB	MONO	7476	Monocytes (x 10(9)/L):	Numeric	MONO_LBORRES			EOS_LB_MONO_MONO_LBORRES	EOS_LB_MONO_MONO_LBORRES	EOS_LB_MONO_MONO_LBORRES	EOS_LB_MONO_MONO_LBORRES	Monocytes (x 10(9)/L):
EOS	LB	MONO	7477	If abnormal, then clinically significant?	Yes No	MONO_ABNORM			EOS_LB_MONO_MONO_ABNORM	EOS_LB_MONO_MONO_ABNORM	EOS_LB_MONO_MONO_ABNORM	EOS_LB_MONO_MONO_ABNORM	If abnormal, then clinically significant?
EOS	LB	MONO	7478	Not done:	Multiple Answer	MONO_ND	1	Not done	EOS_LB_MONO_MONO_ND	EOS_LB_MONO_MONO_ND	EOS_LB_MONO_MONO_ND	EOS_LB_MONO_MONO_ND	Not done:
EOS	LB	EOSI	7479	Eosinophils (x 10(9)/L):	Numeric	EOS_LBORRES			EOS_LB_EOSI_EOS_LBORRES	EOS_LB_EOSI_EOS_LBORRES	EOS_LB_EOSI_EOS_LBORRES	EOS_LB_EOSI_EOS_LBORRES	Eosinophils (x 10(9)/L):
EOS	LB	EOSI	7480	If abnormal, then clinically significant?	Yes No	EOS_ABNORM			EOS_LB_EOSI_EOS_ABNORM	EOS_LB_EOSI_EOS_ABNORM	EOS_LB_EOSI_EOS_ABNORM	EOS_LB_EOSI_EOS_ABNORM	If abnormal, then clinically significant?
EOS	LB	EOSI	7481	Not done:	Multiple Answer	EOS_ND	1	Not done	EOS_LB_EOSI_EOS_ND	EOS_LB_EOSI_EOS_ND	EOS_LB_EOSI_EOS_ND	EOS_LB_EOSI_EOS_ND	Not done:
EOS	LB	BASO	7482	Basophils (x 10(9)/L):	Numeric	BAS_LBORRES			EOS_LB_BASO_BAS_LBORRES	EOS_LB_BASO_BAS_LBORRES	EOS_LB_BASO_BAS_LBORRES	EOS_LB_BASO_BAS_LBORRES	Basophils (x 10(9)/L):
EOS	LB	BASO	7483	If abnormal, then clinically significant?	Yes No	BAS_ABNORM			EOS_LB_BASO_BAS_ABNORM	EOS_LB_BASO_BAS_ABNORM	EOS_LB_BASO_BAS_ABNORM	EOS_LB_BASO_BAS_ABNORM	If abnormal, then clinically significant?
EOS	LB	BASO	7484	Not done:	Multiple Answer	BAS_ND	1	Not done	EOS_LB_BASO_BAS_ND	EOS_LB_BASO_BAS_ND	EOS_LB_BASO_BAS_ND	EOS_LB_BASO_BAS_ND	Not done:
EOS	LB	EGFR	7485	eGFR (mL /min/1.73m2):	Numeric	EGFR_LBORRES			EOS_LB_EGFR_EGFR_LBORRES	EOS_LB_EGFR_EGFR_LBORRES	EOS_LB_EGFR_EGFR_LBORRES	EOS_LB_EGFR_EGFR_LBORRES	eGFR (mL /min/1.73m2):
EOS	LB	EGFR	7486	If abnormal, then clinically significant?	Yes No	EGFR_ABNORM			EOS_LB_EGFR_EGFR_ABNORM	EOS_LB_EGFR_EGFR_ABNORM	EOS_LB_EGFR_EGFR_ABNORM	EOS_LB_EGFR_EGFR_ABNORM	If abnormal, then clinically significant?
EOS	LB	EGFR	7487	Not done:	Multiple Answer	EGFR_ND	1	Not done	EOS_LB_EGFR_EGFR_ND	EOS_LB_EGFR_EGFR_ND	EOS_LB_EGFR_EGFR_ND	EOS_LB_EGFR_EGFR_ND	Not done:
EOS	LB	UREA	7488	Urea (mmol/L):	Numeric	UREA_LBORRES			EOS_LB_UREA_UREA_LBORRES	EOS_LB_UREA_UREA_LBORRES	EOS_LB_UREA_UREA_LBORRES	EOS_LB_UREA_UREA_LBORRES	Urea (mmol/L):
EOS	LB	UREA	7489	If abnormal, then clinically significant?	Yes No	UREA_ABNORM			EOS_LB_UREA_UREA_ABNORM	EOS_LB_UREA_UREA_ABNORM	EOS_LB_UREA_UREA_ABNORM	EOS_LB_UREA_UREA_ABNORM	If abnormal, then clinically significant?
EOS	LB	UREA	7490	Not done:	Multiple Answer	UREA_ND	1	Not done	EOS_LB_UREA_UREA_ND	EOS_LB_UREA_UREA_ND	EOS_LB_UREA_UREA_ND	EOS_LB_UREA_UREA_ND	Not done:
EOS	LB	SOD	7491	Sodium (mmol/L):	Numeric	SOD_LBORRES			EOS_LB_SOD_SOD_LBORRES	EOS_LB_SOD_SOD_LBORRES	EOS_LB_SOD_SOD_LBORRES	EOS_LB_SOD_SOD_LBORRES	Sodium (mmol/L):
EOS	LB	SOD	7492	If abnormal, then clinically significant?	Yes No	SOD_ABNORM			EOS_LB_SOD_SOD_ABNORM	EOS_LB_SOD_SOD_ABNORM	EOS_LB_SOD_SOD_ABNORM	EOS_LB_SOD_SOD_ABNORM	If abnormal, then clinically significant?
EOS	LB	SOD	7493	Not done:	Multiple Answer	SOD_ND	1	Not done	EOS_LB_SOD_SOD_ND	EOS_LB_SOD_SOD_ND	EOS_LB_SOD_SOD_ND	EOS_LB_SOD_SOD_ND	Not done:
EOS	LB	POT	7494	Potassium (mmol/L):	Numeric	POT_LBORRES			EOS_LB_POT_POT_LBORRES	EOS_LB_POT_POT_LBORRES	EOS_LB_POT_POT_LBORRES	EOS_LB_POT_POT_LBORRES	Potassium (mmol/L):
EOS	LB	POT	7495	If abnormal, then clinically significant?	Yes No	POT_ABNORM			EOS_LB_POT_POT_ABNORM	EOS_LB_POT_POT_ABNORM	EOS_LB_POT_POT_ABNORM	EOS_LB_POT_POT_ABNORM	If abnormal, then clinically significant?
EOS	LB	POT	7496	Not done:	Multiple Answer	POT_ND	1	Not done	EOS_LB_POT_POT_ND	EOS_LB_POT_POT_ND	EOS_LB_POT_POT_ND	EOS_LB_POT_POT_ND	Not done:
EOS	LB	CREAT	7497	Creatinine (umol/L):	Numeric	CREAT_LBORRES			EOS_LB_CREAT_CREAT_LBORRES	EOS_LB_CREAT_CREAT_LBORRES	EOS_LB_CREAT_CREAT_LBORRES	EOS_LB_CREAT_CREAT_LBORRES	Creatinine (umol/L):
EOS	LB	CREAT	7498	If abnormal, then clinically significant?	Yes No	CREAT_ABNORM			EOS_LB_CREAT_CREAT_ABNORM	EOS_LB_CREAT_CREAT_ABNORM	EOS_LB_CREAT_CREAT_ABNORM	EOS_LB_CREAT_CREAT_ABNORM	If abnormal, then clinically significant?
EOS	LB	CREAT	7499	Not done:	Multiple Answer	CREAT_ND	1	Not done	EOS_LB_CREAT_CREAT_ND	EOS_LB_CREAT_CREAT_ND	EOS_LB_CREAT_CREAT_ND	EOS_LB_CREAT_CREAT_ND	Not done:
EOS	LB	ALP	7500	Alkaline Phosphatase (U/L):	Numeric	ALP_LBORRES			EOS_LB_ALP_ALP_LBORRES	EOS_LB_ALP_ALP_LBORRES	EOS_LB_ALP_ALP_LBORRES	EOS_LB_ALP_ALP_LBORRES	Alkaline Phosphatase (U/L):
EOS	LB	ALP	7501	If abnormal, then clinically significant?	Yes No	ALP_ABNORM			EOS_LB_ALP_ALP_ABNORM	EOS_LB_ALP_ALP_ABNORM	EOS_LB_ALP_ALP_ABNORM	EOS_LB_ALP_ALP_ABNORM	If abnormal, then clinically significant?
EOS	LB	ALP	7502	Not done:	Multiple Answer	ALP_ND	1	Not done	EOS_LB_ALP_ALP_ND	EOS_LB_ALP_ALP_ND	EOS_LB_ALP_ALP_ND	EOS_LB_ALP_ALP_ND	Not done:
EOS	LB	BILI	7503	Bilirubin (umol/L):	Numeric	BILI_LBORRES			EOS_LB_BILI_BILI_LBORRES	EOS_LB_BILI_BILI_LBORRES	EOS_LB_BILI_BILI_LBORRES	EOS_LB_BILI_BILI_LBORRES	Bilirubin (umol/L):
EOS	LB	BILI	7504	If abnormal, then clinically significant?	Yes No	BILI_ABNORM			EOS_LB_BILI_BILI_ABNORM	EOS_LB_BILI_BILI_ABNORM	EOS_LB_BILI_BILI_ABNORM	EOS_LB_BILI_BILI_ABNORM	If abnormal, then clinically significant?
EOS	LB	BILI	7505	Not done:	Multiple Answer	BILI_ND	1	Not done	EOS_LB_BILI_BILI_ND	EOS_LB_BILI_BILI_ND	EOS_LB_BILI_BILI_ND	EOS_LB_BILI_BILI_ND	Not done:
EOS	LB	GGT	7506	GGT (U/L):	Numeric	GGT_LBORRES			EOS_LB_GGT_GGT_LBORRES	EOS_LB_GGT_GGT_LBORRES	EOS_LB_GGT_GGT_LBORRES	EOS_LB_GGT_GGT_LBORRES	GGT (U/L):
EOS	LB	GGT	7507	If abnormal, then clinically significant?	Yes No	GGT_ABNORM			EOS_LB_GGT_GGT_ABNORM	EOS_LB_GGT_GGT_ABNORM	EOS_LB_GGT_GGT_ABNORM	EOS_LB_GGT_GGT_ABNORM	If abnormal, then clinically significant?
EOS	LB	GGT	7508	Not done:	Multiple Answer	GGT_ND	1	Not done	EOS_LB_GGT_GGT_ND	EOS_LB_GGT_GGT_ND	EOS_LB_GGT_GGT_ND	EOS_LB_GGT_GGT_ND	Not done:
EOS	LB	ALT	7509	ALT (U/L):	Numeric	ALT_LBORRES			EOS_LB_ALT_ALT_LBORRES	EOS_LB_ALT_ALT_LBORRES	EOS_LB_ALT_ALT_LBORRES	EOS_LB_ALT_ALT_LBORRES	ALT (U/L):
EOS	LB	ALT	7510	If abnormal, then clinically significant?	Yes No	ALT_ABNORM			EOS_LB_ALT_ALT_ABNORM	EOS_LB_ALT_ALT_ABNORM	EOS_LB_ALT_ALT_ABNORM	EOS_LB_ALT_ALT_ABNORM	If abnormal, then clinically significant?
EOS	LB	ALT	7511	Not done:	Multiple Answer	ALT_ND	1	Not done	EOS_LB_ALT_ALT_ND	EOS_LB_ALT_ALT_ND	EOS_LB_ALT_ALT_ND	EOS_LB_ALT_ALT_ND	Not done:
EOS	LB	AST	7512	AST (U/L):	Numeric	AST_LBORRES			EOS_LB_AST_AST_LBORRES	EOS_LB_AST_AST_LBORRES	EOS_LB_AST_AST_LBORRES	EOS_LB_AST_AST_LBORRES	AST (U/L):
EOS	LB	AST	7513	If abnormal, then clinically significant?	Yes No	AST_ABNORM			EOS_LB_AST_AST_ABNORM	EOS_LB_AST_AST_ABNORM	EOS_LB_AST_AST_ABNORM	EOS_LB_AST_AST_ABNORM	If abnormal, then clinically significant?
EOS	LB	AST	7514	Not done:	Multiple Answer	AST_ND	1	Not done	EOS_LB_AST_AST_ND	EOS_LB_AST_AST_ND	EOS_LB_AST_AST_ND	EOS_LB_AST_AST_ND	Not done:
EOS	LB	PROT	7515	Protein (g/L):	Numeric	PROT_LBORRES			EOS_LB_PROT_PROT_LBORRES	EOS_LB_PROT_PROT_LBORRES	EOS_LB_PROT_PROT_LBORRES	EOS_LB_PROT_PROT_LBORRES	Protein (g/L):
EOS	LB	PROT	7516	If abnormal, then clinically significant?	Yes No	PROT_ABNORM			EOS_LB_PROT_PROT_ABNORM	EOS_LB_PROT_PROT_ABNORM	EOS_LB_PROT_PROT_ABNORM	EOS_LB_PROT_PROT_ABNORM	If abnormal, then clinically significant?
EOS	LB	PROT	7517	Not done:	Multiple Answer	PROT_ND	1	Not done	EOS_LB_PROT_PROT_ND	EOS_LB_PROT_PROT_ND	EOS_LB_PROT_PROT_ND	EOS_LB_PROT_PROT_ND	Not done:
EOS	LB	ALB	7518	Albumin (g/L):	Numeric	ALB_LBORRES			EOS_LB_ALB_ALB_LBORRES	EOS_LB_ALB_ALB_LBORRES	EOS_LB_ALB_ALB_LBORRES	EOS_LB_ALB_ALB_LBORRES	Albumin (g/L):
EOS	LB	ALB	7519	If abnormal, then clinically significant?	Yes No	ALB_ABNORM			EOS_LB_ALB_ALB_ABNORM	EOS_LB_ALB_ALB_ABNORM	EOS_LB_ALB_ALB_ABNORM	EOS_LB_ALB_ALB_ABNORM	If abnormal, then clinically significant?
EOS	LB	ALB	7520	Not done:	Multiple Answer	ALB_ND	1	Not done	EOS_LB_ALB_ALB_ND	EOS_LB_ALB_ALB_ND	EOS_LB_ALB_ALB_ND	EOS_LB_ALB_ALB_ND	Not done:
EOS	LB	GLOB	7521	Globulin (g/L):	Numeric	GLOB_LBORRES			EOS_LB_GLOB_GLOB_LBORRES	EOS_LB_GLOB_GLOB_LBORRES	EOS_LB_GLOB_GLOB_LBORRES	EOS_LB_GLOB_GLOB_LBORRES	Globulin (g/L):
EOS	LB	GLOB	7522	If abnormal, then clinically significant?	Yes No	GLOB_ABNORM			EOS_LB_GLOB_GLOB_ABNORM	EOS_LB_GLOB_GLOB_ABNORM	EOS_LB_GLOB_GLOB_ABNORM	EOS_LB_GLOB_GLOB_ABNORM	If abnormal, then clinically significant?
EOS	LB	GLOB	7523	Not done:	Multiple Answer	GLOB_ND	1	Not done	EOS_LB_GLOB_GLOB_ND	EOS_LB_GLOB_GLOB_ND	EOS_LB_GLOB_GLOB_ND	EOS_LB_GLOB_GLOB_ND	Not done:
EOS	LB	HBA	7524	HbA1C (mmol/mol Hb):	Numeric	HBA1C_LBORRES			EOS_LB_HBA_HBA1C_LBORRES	EOS_LB_HBA_HBA1C_LBORRES	EOS_LB_HBA_HBA1C_LBORRES	EOS_LB_HBA_HBA1C_LBORRES	HbA1C (mmol/mol Hb):
EOS	LB	HBA	7525	If abnormal, then clinically significant?	Yes No	HBA1C_ABNORM			EOS_LB_HBA_HBA1C_ABNORM	EOS_LB_HBA_HBA1C_ABNORM	EOS_LB_HBA_HBA1C_ABNORM	EOS_LB_HBA_HBA1C_ABNORM	If abnormal, then clinically significant?
EOS	LB	HBA	7526	Not done:	Multiple Answer	HBA1C_ND	1	Not done	EOS_LB_HBA_HBA1C_ND	EOS_LB_HBA_HBA1C_ND	EOS_LB_HBA_HBA1C_ND	EOS_LB_HBA_HBA1C_ND	Not done:
EOS	LB	IGF	7527	IGF-1 (ng/mL):	Numeric	IGF1_LBORRES			EOS_LB_IGF_IGF1_LBORRES	EOS_LB_IGF_IGF1_LBORRES	EOS_LB_IGF_IGF1_LBORRES	EOS_LB_IGF_IGF1_LBORRES	IGF-1 (ng/mL):
EOS	LB	IGF	7528	If abnormal, then clinically significant?	Yes No	IGF1_ABNORM			EOS_LB_IGF_IGF1_ABNORM	EOS_LB_IGF_IGF1_ABNORM	EOS_LB_IGF_IGF1_ABNORM	EOS_LB_IGF_IGF1_ABNORM	If abnormal, then clinically significant?
EOS	LB	IGF	7529	Not done:	Multiple Answer	IGF1_ND	1	Not done	EOS_LB_IGF_IGF1_ND	EOS_LB_IGF_IGF1_ND	EOS_LB_IGF_IGF1_ND	EOS_LB_IGF_IGF1_ND	Not done:
EOS	LB	CHOL	7530	Cholesterol (mmol/L):	Numeric	CHOL_LBORRES			EOS_LB_CHOL_CHOL_LBORRES	EOS_LB_CHOL_CHOL_LBORRES	EOS_LB_CHOL_CHOL_LBORRES	EOS_LB_CHOL_CHOL_LBORRES	Cholesterol (mmol/L):
EOS	LB	CHOL	7531	If abnormal, then clinically significant?	Yes No	CHOL_ABNORM			EOS_LB_CHOL_CHOL_ABNORM	EOS_LB_CHOL_CHOL_ABNORM	EOS_LB_CHOL_CHOL_ABNORM	EOS_LB_CHOL_CHOL_ABNORM	If abnormal, then clinically significant?
EOS	LB	CHOL	7532	Not done:	Multiple Answer	CHOL_ND	1	Not done	EOS_LB_CHOL_CHOL_ND	EOS_LB_CHOL_CHOL_ND	EOS_LB_CHOL_CHOL_ND	EOS_LB_CHOL_CHOL_ND	Not done:
EOS	LB	TRIG	7533	Triglycerides (mmol/L):	Numeric	TRIG_LBORRES			EOS_LB_TRIG_TRIG_LBORRES	EOS_LB_TRIG_TRIG_LBORRES	EOS_LB_TRIG_TRIG_LBORRES	EOS_LB_TRIG_TRIG_LBORRES	Triglycerides (mmol/L):
EOS	LB	TRIG	7534	If abnormal, then clinically significant?	Yes No	TRIG_ABNORM			EOS_LB_TRIG_TRIG_ABNORM	EOS_LB_TRIG_TRIG_ABNORM	EOS_LB_TRIG_TRIG_ABNORM	EOS_LB_TRIG_TRIG_ABNORM	If abnormal, then clinically significant?
EOS	LB	TRIG	7535	Not done:	Multiple Answer	TRIG_ND	1	Not done	EOS_LB_TRIG_TRIG_ND	EOS_LB_TRIG_TRIG_ND	EOS_LB_TRIG_TRIG_ND	EOS_LB_TRIG_TRIG_ND	Not done:
EOS	LB	HDLC	7536	HDL Cholesterol (mmol/L):	Numeric	HDLCHOL_LBORRES			EOS_LB_HDLC_HDLCHOL_LBORRES	EOS_LB_HDLC_HDLCHOL_LBORRES	EOS_LB_HDLC_HDLCHOL_LBORRES	EOS_LB_HDLC_HDLCHOL_LBORRES	HDL Cholesterol (mmol/L):
EOS	LB	HDLC	7537	If abnormal, then clinically significant?	Yes No	HDLCHOL_ABNORM			EOS_LB_HDLC_HDLCHOL_ABNORM	EOS_LB_HDLC_HDLCHOL_ABNORM	EOS_LB_HDLC_HDLCHOL_ABNORM	EOS_LB_HDLC_HDLCHOL_ABNORM	If abnormal, then clinically significant?
EOS	LB	HDLC	7538	Not done:	Multiple Answer	HDLCHOL_ND	1	Not done	EOS_LB_HDLC_HDLCHOL_ND	EOS_LB_HDLC_HDLCHOL_ND	EOS_LB_HDLC_HDLCHOL_ND	EOS_LB_HDLC_HDLCHOL_ND	Not done:
EOS	LB	LDLC	7539	LDL Cholesterol (mmol/L):	Numeric	LDLCHOL_LBORRES			EOS_LB_LDLC_LDLCHOL_LBORRES	EOS_LB_LDLC_LDLCHOL_LBORRES	EOS_LB_LDLC_LDLCHOL_LBORRES	EOS_LB_LDLC_LDLCHOL_LBORRES	LDL Cholesterol (mmol/L):
EOS	LB	LDLC	7540	If abnormal, then clinically significant?	Yes No	LDLCHOL_ABNORM			EOS_LB_LDLC_LDLCHOL_ABNORM	EOS_LB_LDLC_LDLCHOL_ABNORM	EOS_LB_LDLC_LDLCHOL_ABNORM	EOS_LB_LDLC_LDLCHOL_ABNORM	If abnormal, then clinically significant?
EOS	LB	LDLC	7541	Not done:	Multiple Answer	LDLCHOL_ND	1	Not done	EOS_LB_LDLC_LDLCHOL_ND	EOS_LB_LDLC_LDLCHOL_ND	EOS_LB_LDLC_LDLCHOL_ND	EOS_LB_LDLC_LDLCHOL_ND	Not done:
EOS	LB	CHRAT	7542	Cholesterol/HDL (ratio):	Numeric	CHOLRATIO_LBORRES			EOS_LB_CHRAT_CHOLRATIO_LBORRES	EOS_LB_CHRAT_CHOLRATIO_LBORRES	EOS_LB_CHRAT_CHOLRATIO_LBORRES	EOS_LB_CHRAT_CHOLRATIO_LBORRES	Cholesterol/HDL (ratio):
EOS	LB	CHRAT	7543	If abnormal, then clinically significant?	Yes No	CHOLRATIO_ABNORM			EOS_LB_CHRAT_CHOLRATIO_ABNORM	EOS_LB_CHRAT_CHOLRATIO_ABNORM	EOS_LB_CHRAT_CHOLRATIO_ABNORM	EOS_LB_CHRAT_CHOLRATIO_ABNORM	If abnormal, then clinically significant?
EOS	LB	CHRAT	7544	Not done:	Multiple Answer	CHOLRATIO_ND	1	Not done	EOS_LB_CHRAT_CHOLRATIO_ND	EOS_LB_CHRAT_CHOLRATIO_ND	EOS_LB_CHRAT_CHOLRATIO_ND	EOS_LB_CHRAT_CHOLRATIO_ND	Not done:
EOS	LB	HSCRP	7545	Hs-CRP (mg/L):	Numeric	HSCRP_LBORRES			EOS_LB_HSCRP_HSCRP_LBORRES	EOS_LB_HSCRP_HSCRP_LBORRES	EOS_LB_HSCRP_HSCRP_LBORRES	EOS_LB_HSCRP_HSCRP_LBORRES	Hs-CRP (mg/L):
EOS	LB	HSCRP	7546	If abnormal, then clinically significant?	Yes No	HSCRP_ABNORM			EOS_LB_HSCRP_HSCRP_ABNORM	EOS_LB_HSCRP_HSCRP_ABNORM	EOS_LB_HSCRP_HSCRP_ABNORM	EOS_LB_HSCRP_HSCRP_ABNORM	If abnormal, then clinically significant?
EOS	LB	HSCRP	7547	Not done:	Multiple Answer	HSCRP_ND	1	Not done	EOS_LB_HSCRP_HSCRP_ND	EOS_LB_HSCRP_HSCRP_ND	EOS_LB_HSCRP_HSCRP_ND	EOS_LB_HSCRP_HSCRP_ND	Not done:
EOS	SCST	SCST3	7384	Assessment done?	Yes No	CSTYN			EOS_SCST_SCST3_CSTYN	EOS_SCST_SCST3_CSTYN	EOS_SCST_SCST3_CSTYN	EOS_SCST_SCST3_CSTYN	Assessment done?
EOS	SCST	SCST3	7385	Reason not done:	Text	CSTREASND			EOS_SCST_SCST3_CSTREASND	EOS_SCST_SCST3_CSTREASND	EOS_SCST_SCST3_CSTREASND	EOS_SCST_SCST3_CSTREASND	Reason not done:
EOS	SCST	SCST3	7386	Date of assessment:	Date Time	CSTDAT			EOS_SCST_SCST3_CSTDAT	EOS_SCST_SCST3_CSTDAT	EOS_SCST_SCST3_CSTDAT	EOS_SCST_SCST3_CSTDAT	Date of assessment:
EOS	SCST	SCST3	7387	30CST result: (the number of times the participant comes to a full standing position in 30 seconds)	Numeric	CST_ORRES			EOS_SCST_SCST3_CST_ORRES	EOS_SCST_SCST3_CST_ORRES	EOS_SCST_SCST3_CST_ORRES	EOS_SCST_SCST3_CST_ORRES	30CST result: (the number of times the participant comes to a full standing position in 30 seconds)
EOS	HGS	HGSA	7388	Assessment done?	Yes No	HGSYN			EOS_HGS_HGSA_HGSYN	EOS_HGS_HGSA_HGSYN	EOS_HGS_HGSA_HGSYN	EOS_HGS_HGSA_HGSYN	Assessment done?
EOS	HGS	HGSA	7389	Reason not done:	Text	HGSREASND			EOS_HGS_HGSA_HGSREASND	EOS_HGS_HGSA_HGSREASND	EOS_HGS_HGSA_HGSREASND	EOS_HGS_HGSA_HGSREASND	Reason not done:
EOS	HGS	HGSA	7390	Date of assessment:	Date Time	HGSDAT			EOS_HGS_HGSA_HGSDAT	EOS_HGS_HGSA_HGSDAT	EOS_HGS_HGSA_HGSDAT	EOS_HGS_HGSA_HGSDAT	Date of assessment:
EOS	HGS	HGSA	7391	Which hand was used for the test?	Single Answer	HGSHANDLR	1	Left	EOS_HGS_HGSA_HGSHANDLR	EOS_HGS_HGSA_HGSHANDLR	EOS_HGS_HGSA_HGSHANDLR	EOS_HGS_HGSA_HGSHANDLR	Which hand was used for the test?
EOS	HGS	HGSA	7391	Which hand was used for the test?	Single Answer	HGSHANDLR	2	Right	EOS_HGS_HGSA_HGSHANDLR	EOS_HGS_HGSA_HGSHANDLR	EOS_HGS_HGSA_HGSHANDLR	EOS_HGS_HGSA_HGSHANDLR	Which hand was used for the test?
EOS	HGS	HGSA	7392	Was it participant’s dominant hand?	Yes No	HGSDOMHAND			EOS_HGS_HGSA_HGSDOMHAND	EOS_HGS_HGSA_HGSDOMHAND	EOS_HGS_HGSA_HGSDOMHAND	EOS_HGS_HGSA_HGSDOMHAND	Was it participant’s dominant hand?
EOS	HGS	HGSA	7393	Reason dominant hand was not used:	Text	HGSDOMHANDREAS			EOS_HGS_HGSA_HGSDOMHANDREAS	EOS_HGS_HGSA_HGSDOMHANDREAS	EOS_HGS_HGSA_HGSDOMHANDREAS	EOS_HGS_HGSA_HGSDOMHANDREAS	Reason dominant hand was not used:
EOS	HGS	HGSA	7394	Average dynamometer score:	Text	HGS_ORRES			EOS_HGS_HGSA_HGS_ORRES	EOS_HGS_HGSA_HGS_ORRES	EOS_HGS_HGSA_HGS_ORRES	EOS_HGS_HGSA_HGS_ORRES	Average dynamometer score:
EOS	SF36	SF36	7395	Has questionnaire been completed by participant?	Yes No	QSSF36YN			EOS_SF36_SF36_QSSF36YN	EOS_SF36_SF36_QSSF36YN	EOS_SF36_SF36_QSSF36YN	EOS_SF36_SF36_QSSF36YN	Has questionnaire been completed by participant?
EOS	SF36	SF36	7396	Reason not completed:	Text	QSSF36REASND			EOS_SF36_SF36_QSSF36REASND	EOS_SF36_SF36_QSSF36REASND	EOS_SF36_SF36_QSSF36REASND	EOS_SF36_SF36_QSSF36REASND	Reason not completed:
EOS	SF36	SF36	7397	Date questionnaire completed:	Date Time	QSSF36DAT			EOS_SF36_SF36_QSSF36DAT	EOS_SF36_SF36_QSSF36DAT	EOS_SF36_SF36_QSSF36DAT	EOS_SF36_SF36_QSSF36DAT	Date questionnaire completed:
EOS	SF36	GH	7398	In general, would you say your health is:	Single Answer	QSSF36GH_01	1	Excellent	EOS_SF36_GH_QSSF36GH_01	EOS_SF36_GH_QSSF36GH_01	EOS_SF36_GH_QSSF36GH_01	EOS_SF36_GH_QSSF36GH_01	In general, would you say your health is:
EOS	SF36	GH	7398	In general, would you say your health is:	Single Answer	QSSF36GH_01	2	Very Good	EOS_SF36_GH_QSSF36GH_01	EOS_SF36_GH_QSSF36GH_01	EOS_SF36_GH_QSSF36GH_01	EOS_SF36_GH_QSSF36GH_01	In general, would you say your health is:
EOS	SF36	GH	7398	In general, would you say your health is:	Single Answer	QSSF36GH_01	3	Good	EOS_SF36_GH_QSSF36GH_01	EOS_SF36_GH_QSSF36GH_01	EOS_SF36_GH_QSSF36GH_01	EOS_SF36_GH_QSSF36GH_01	In general, would you say your health is:
EOS	SF36	GH	7398	In general, would you say your health is:	Single Answer	QSSF36GH_01	4	Fair	EOS_SF36_GH_QSSF36GH_01	EOS_SF36_GH_QSSF36GH_01	EOS_SF36_GH_QSSF36GH_01	EOS_SF36_GH_QSSF36GH_01	In general, would you say your health is:
EOS	SF36	GH	7398	In general, would you say your health is:	Single Answer	QSSF36GH_01	5	Poor	EOS_SF36_GH_QSSF36GH_01	EOS_SF36_GH_QSSF36GH_01	EOS_SF36_GH_QSSF36GH_01	EOS_SF36_GH_QSSF36GH_01	In general, would you say your health is:
EOS	SF36	GH	7399	Compared to one year ago, how would you rate your health in general now?	Single Answer	QSSF36GH_02	1	Much better now than one year ago	EOS_SF36_GH_QSSF36GH_02	EOS_SF36_GH_QSSF36GH_02	EOS_SF36_GH_QSSF36GH_02	EOS_SF36_GH_QSSF36GH_02	Compared to one year ago, how would you rate your health in general now?
EOS	SF36	GH	7399	Compared to one year ago, how would you rate your health in general now?	Single Answer	QSSF36GH_02	2	Somewhat better now than one year ago	EOS_SF36_GH_QSSF36GH_02	EOS_SF36_GH_QSSF36GH_02	EOS_SF36_GH_QSSF36GH_02	EOS_SF36_GH_QSSF36GH_02	Compared to one year ago, how would you rate your health in general now?
EOS	SF36	GH	7399	Compared to one year ago, how would you rate your health in general now?	Single Answer	QSSF36GH_02	3	About the same	EOS_SF36_GH_QSSF36GH_02	EOS_SF36_GH_QSSF36GH_02	EOS_SF36_GH_QSSF36GH_02	EOS_SF36_GH_QSSF36GH_02	Compared to one year ago, how would you rate your health in general now?
EOS	SF36	GH	7399	Compared to one year ago, how would you rate your health in general now?	Single Answer	QSSF36GH_02	4	Somewhat worse now than one year ago	EOS_SF36_GH_QSSF36GH_02	EOS_SF36_GH_QSSF36GH_02	EOS_SF36_GH_QSSF36GH_02	EOS_SF36_GH_QSSF36GH_02	Compared to one year ago, how would you rate your health in general now?
EOS	SF36	GH	7399	Compared to one year ago, how would you rate your health in general now?	Single Answer	QSSF36GH_02	5	Much worse than one year ago	EOS_SF36_GH_QSSF36GH_02	EOS_SF36_GH_QSSF36GH_02	EOS_SF36_GH_QSSF36GH_02	EOS_SF36_GH_QSSF36GH_02	Compared to one year ago, how would you rate your health in general now?
EOS	SF36	LA	7400	Notification	Label	NOTIF_SF36LA			EOS_SF36_LA_NOTIF_SF36LA	EOS_SF36_LA_NOTIF_SF36LA	EOS_SF36_LA_NOTIF_SF36LA	EOS_SF36_LA_NOTIF_SF36LA	Notification
EOS	SF36	LA	7401	Vigorous activities, such as running, lifting heavy objects, participating in strenuous sports:	Single Answer	QSSF36LA_01	1	Yes, Limited a lot	EOS_SF36_LA_QSSF36LA_01	EOS_SF36_LA_QSSF36LA_01	EOS_SF36_LA_QSSF36LA_01	EOS_SF36_LA_QSSF36LA_01	Vigorous activities, such as running, lifting heavy objects, participating in strenuous sports:
EOS	SF36	LA	7401	Vigorous activities, such as running, lifting heavy objects, participating in strenuous sports:	Single Answer	QSSF36LA_01	2	Yes, Limited a Little	EOS_SF36_LA_QSSF36LA_01	EOS_SF36_LA_QSSF36LA_01	EOS_SF36_LA_QSSF36LA_01	EOS_SF36_LA_QSSF36LA_01	Vigorous activities, such as running, lifting heavy objects, participating in strenuous sports:
EOS	SF36	LA	7401	Vigorous activities, such as running, lifting heavy objects, participating in strenuous sports:	Single Answer	QSSF36LA_01	3	No, Not Limited at all	EOS_SF36_LA_QSSF36LA_01	EOS_SF36_LA_QSSF36LA_01	EOS_SF36_LA_QSSF36LA_01	EOS_SF36_LA_QSSF36LA_01	Vigorous activities, such as running, lifting heavy objects, participating in strenuous sports:
EOS	SF36	LA	7402	Moderate activities, such as moving a table, pushing a vacuum cleaner, bowling, or playing golf:	Single Answer	QSSF36LA_02	1	Yes, Limited a lot	EOS_SF36_LA_QSSF36LA_02	EOS_SF36_LA_QSSF36LA_02	EOS_SF36_LA_QSSF36LA_02	EOS_SF36_LA_QSSF36LA_02	Moderate activities, such as moving a table, pushing a vacuum cleaner, bowling, or playing golf:
EOS	SF36	LA	7402	Moderate activities, such as moving a table, pushing a vacuum cleaner, bowling, or playing golf:	Single Answer	QSSF36LA_02	2	Yes, Limited a Little	EOS_SF36_LA_QSSF36LA_02	EOS_SF36_LA_QSSF36LA_02	EOS_SF36_LA_QSSF36LA_02	EOS_SF36_LA_QSSF36LA_02	Moderate activities, such as moving a table, pushing a vacuum cleaner, bowling, or playing golf:
EOS	SF36	LA	7402	Moderate activities, such as moving a table, pushing a vacuum cleaner, bowling, or playing golf:	Single Answer	QSSF36LA_02	3	No, Not Limited at all	EOS_SF36_LA_QSSF36LA_02	EOS_SF36_LA_QSSF36LA_02	EOS_SF36_LA_QSSF36LA_02	EOS_SF36_LA_QSSF36LA_02	Moderate activities, such as moving a table, pushing a vacuum cleaner, bowling, or playing golf:
EOS	SF36	LA	7403	Lifting or carrying groceries:	Single Answer	QSSF36LA_03	1	Yes, Limited a lot	EOS_SF36_LA_QSSF36LA_03	EOS_SF36_LA_QSSF36LA_03	EOS_SF36_LA_QSSF36LA_03	EOS_SF36_LA_QSSF36LA_03	Lifting or carrying groceries:
EOS	SF36	LA	7403	Lifting or carrying groceries:	Single Answer	QSSF36LA_03	2	Yes, Limited a Little	EOS_SF36_LA_QSSF36LA_03	EOS_SF36_LA_QSSF36LA_03	EOS_SF36_LA_QSSF36LA_03	EOS_SF36_LA_QSSF36LA_03	Lifting or carrying groceries:
EOS	SF36	LA	7403	Lifting or carrying groceries:	Single Answer	QSSF36LA_03	3	No, Not Limited at all	EOS_SF36_LA_QSSF36LA_03	EOS_SF36_LA_QSSF36LA_03	EOS_SF36_LA_QSSF36LA_03	EOS_SF36_LA_QSSF36LA_03	Lifting or carrying groceries:
EOS	SF36	LA	7404	Climbing several flights of stairs:	Single Answer	QSSF36LA_04	1	Yes, Limited a lot	EOS_SF36_LA_QSSF36LA_04	EOS_SF36_LA_QSSF36LA_04	EOS_SF36_LA_QSSF36LA_04	EOS_SF36_LA_QSSF36LA_04	Climbing several flights of stairs:
EOS	SF36	LA	7404	Climbing several flights of stairs:	Single Answer	QSSF36LA_04	2	Yes, Limited a Little	EOS_SF36_LA_QSSF36LA_04	EOS_SF36_LA_QSSF36LA_04	EOS_SF36_LA_QSSF36LA_04	EOS_SF36_LA_QSSF36LA_04	Climbing several flights of stairs:
EOS	SF36	LA	7404	Climbing several flights of stairs:	Single Answer	QSSF36LA_04	3	No, Not Limited at all	EOS_SF36_LA_QSSF36LA_04	EOS_SF36_LA_QSSF36LA_04	EOS_SF36_LA_QSSF36LA_04	EOS_SF36_LA_QSSF36LA_04	Climbing several flights of stairs:
EOS	SF36	LA	7405	Climbing one flight of stairs:	Single Answer	QSSF36LA_05	1	Yes, Limited a lot	EOS_SF36_LA_QSSF36LA_05	EOS_SF36_LA_QSSF36LA_05	EOS_SF36_LA_QSSF36LA_05	EOS_SF36_LA_QSSF36LA_05	Climbing one flight of stairs:
EOS	SF36	LA	7405	Climbing one flight of stairs:	Single Answer	QSSF36LA_05	2	Yes, Limited a Little	EOS_SF36_LA_QSSF36LA_05	EOS_SF36_LA_QSSF36LA_05	EOS_SF36_LA_QSSF36LA_05	EOS_SF36_LA_QSSF36LA_05	Climbing one flight of stairs:
EOS	SF36	LA	7405	Climbing one flight of stairs:	Single Answer	QSSF36LA_05	3	No, Not Limited at all	EOS_SF36_LA_QSSF36LA_05	EOS_SF36_LA_QSSF36LA_05	EOS_SF36_LA_QSSF36LA_05	EOS_SF36_LA_QSSF36LA_05	Climbing one flight of stairs:
EOS	SF36	LA	7406	Bending, kneeling, or stooping:	Single Answer	QSSF36LA_06	1	Yes, Limited a lot	EOS_SF36_LA_QSSF36LA_06	EOS_SF36_LA_QSSF36LA_06	EOS_SF36_LA_QSSF36LA_06	EOS_SF36_LA_QSSF36LA_06	Bending, kneeling, or stooping:
EOS	SF36	LA	7406	Bending, kneeling, or stooping:	Single Answer	QSSF36LA_06	2	Yes, Limited a Little	EOS_SF36_LA_QSSF36LA_06	EOS_SF36_LA_QSSF36LA_06	EOS_SF36_LA_QSSF36LA_06	EOS_SF36_LA_QSSF36LA_06	Bending, kneeling, or stooping:
EOS	SF36	LA	7406	Bending, kneeling, or stooping:	Single Answer	QSSF36LA_06	3	No, Not Limited at all	EOS_SF36_LA_QSSF36LA_06	EOS_SF36_LA_QSSF36LA_06	EOS_SF36_LA_QSSF36LA_06	EOS_SF36_LA_QSSF36LA_06	Bending, kneeling, or stooping:
EOS	SF36	LA	7407	Walking more than a mile:	Single Answer	QSSF36LA_07	1	Yes, Limited a lot	EOS_SF36_LA_QSSF36LA_07	EOS_SF36_LA_QSSF36LA_07	EOS_SF36_LA_QSSF36LA_07	EOS_SF36_LA_QSSF36LA_07	Walking more than a mile:
EOS	SF36	LA	7407	Walking more than a mile:	Single Answer	QSSF36LA_07	2	Yes, Limited a Little	EOS_SF36_LA_QSSF36LA_07	EOS_SF36_LA_QSSF36LA_07	EOS_SF36_LA_QSSF36LA_07	EOS_SF36_LA_QSSF36LA_07	Walking more than a mile:
EOS	SF36	LA	7407	Walking more than a mile:	Single Answer	QSSF36LA_07	3	No, Not Limited at all	EOS_SF36_LA_QSSF36LA_07	EOS_SF36_LA_QSSF36LA_07	EOS_SF36_LA_QSSF36LA_07	EOS_SF36_LA_QSSF36LA_07	Walking more than a mile:
EOS	SF36	LA	7408	Walking several blocks:	Single Answer	QSSF36LA_08	1	Yes, Limited a lot	EOS_SF36_LA_QSSF36LA_08	EOS_SF36_LA_QSSF36LA_08	EOS_SF36_LA_QSSF36LA_08	EOS_SF36_LA_QSSF36LA_08	Walking several blocks:
EOS	SF36	LA	7408	Walking several blocks:	Single Answer	QSSF36LA_08	2	Yes, Limited a Little	EOS_SF36_LA_QSSF36LA_08	EOS_SF36_LA_QSSF36LA_08	EOS_SF36_LA_QSSF36LA_08	EOS_SF36_LA_QSSF36LA_08	Walking several blocks:
EOS	SF36	LA	7408	Walking several blocks:	Single Answer	QSSF36LA_08	3	No, Not Limited at all	EOS_SF36_LA_QSSF36LA_08	EOS_SF36_LA_QSSF36LA_08	EOS_SF36_LA_QSSF36LA_08	EOS_SF36_LA_QSSF36LA_08	Walking several blocks:
EOS	SF36	LA	7409	Walking one block:	Single Answer	QSSF36LA_09	1	Yes, Limited a lot	EOS_SF36_LA_QSSF36LA_09	EOS_SF36_LA_QSSF36LA_09	EOS_SF36_LA_QSSF36LA_09	EOS_SF36_LA_QSSF36LA_09	Walking one block:
EOS	SF36	LA	7409	Walking one block:	Single Answer	QSSF36LA_09	2	Yes, Limited a Little	EOS_SF36_LA_QSSF36LA_09	EOS_SF36_LA_QSSF36LA_09	EOS_SF36_LA_QSSF36LA_09	EOS_SF36_LA_QSSF36LA_09	Walking one block:
EOS	SF36	LA	7409	Walking one block:	Single Answer	QSSF36LA_09	3	No, Not Limited at all	EOS_SF36_LA_QSSF36LA_09	EOS_SF36_LA_QSSF36LA_09	EOS_SF36_LA_QSSF36LA_09	EOS_SF36_LA_QSSF36LA_09	Walking one block:
EOS	SF36	LA	7410	Bathing or dressing yourself:	Single Answer	QSSF36LA_10	1	Yes, Limited a lot	EOS_SF36_LA_QSSF36LA_10	EOS_SF36_LA_QSSF36LA_10	EOS_SF36_LA_QSSF36LA_10	EOS_SF36_LA_QSSF36LA_10	Bathing or dressing yourself:
EOS	SF36	LA	7410	Bathing or dressing yourself:	Single Answer	QSSF36LA_10	2	Yes, Limited a Little	EOS_SF36_LA_QSSF36LA_10	EOS_SF36_LA_QSSF36LA_10	EOS_SF36_LA_QSSF36LA_10	EOS_SF36_LA_QSSF36LA_10	Bathing or dressing yourself:
EOS	SF36	LA	7410	Bathing or dressing yourself:	Single Answer	QSSF36LA_10	3	No, Not Limited at all	EOS_SF36_LA_QSSF36LA_10	EOS_SF36_LA_QSSF36LA_10	EOS_SF36_LA_QSSF36LA_10	EOS_SF36_LA_QSSF36LA_10	Bathing or dressing yourself:
EOS	SF36	PHP	7411	Notification	Label	NOTIF_SF36PHP			EOS_SF36_PHP_NOTIF_SF36PHP	EOS_SF36_PHP_NOTIF_SF36PHP	EOS_SF36_PHP_NOTIF_SF36PHP	EOS_SF36_PHP_NOTIF_SF36PHP	Notification
EOS	SF36	PHP	7412	Cut down the amount of time you spent on work or other activities:	Yes No	QSSF36PHP_01			EOS_SF36_PHP_QSSF36PHP_01	EOS_SF36_PHP_QSSF36PHP_01	EOS_SF36_PHP_QSSF36PHP_01	EOS_SF36_PHP_QSSF36PHP_01	Cut down the amount of time you spent on work or other activities:
EOS	SF36	PHP	7413	Accomplished less than you would like:	Yes No	QSSF36PHP_02			EOS_SF36_PHP_QSSF36PHP_02	EOS_SF36_PHP_QSSF36PHP_02	EOS_SF36_PHP_QSSF36PHP_02	EOS_SF36_PHP_QSSF36PHP_02	Accomplished less than you would like:
EOS	SF36	PHP	7414	Were limited in the kind of work or other activities:	Yes No	QSSF36PHP_03			EOS_SF36_PHP_QSSF36PHP_03	EOS_SF36_PHP_QSSF36PHP_03	EOS_SF36_PHP_QSSF36PHP_03	EOS_SF36_PHP_QSSF36PHP_03	Were limited in the kind of work or other activities:
EOS	SF36	PHP	7415	Had difficulty performing the work or other activities (for example, it took extra effort):	Yes No	QSSF36PHP_04			EOS_SF36_PHP_QSSF36PHP_04	EOS_SF36_PHP_QSSF36PHP_04	EOS_SF36_PHP_QSSF36PHP_04	EOS_SF36_PHP_QSSF36PHP_04	Had difficulty performing the work or other activities (for example, it took extra effort):
EOS	SF36	EHP	7416	Notification	Label	NOTIF_SF36EHP			EOS_SF36_EHP_NOTIF_SF36EHP	EOS_SF36_EHP_NOTIF_SF36EHP	EOS_SF36_EHP_NOTIF_SF36EHP	EOS_SF36_EHP_NOTIF_SF36EHP	Notification
EOS	SF36	EHP	7417	Cut down the amount of time you spent on work or other activities	Yes No	QSSF36EHP_01			EOS_SF36_EHP_QSSF36EHP_01	EOS_SF36_EHP_QSSF36EHP_01	EOS_SF36_EHP_QSSF36EHP_01	EOS_SF36_EHP_QSSF36EHP_01	Cut down the amount of time you spent on work or other activities
EOS	SF36	EHP	7418	Accomplished less than you would like	Yes No	QSSF36EHP_02			EOS_SF36_EHP_QSSF36EHP_02	EOS_SF36_EHP_QSSF36EHP_02	EOS_SF36_EHP_QSSF36EHP_02	EOS_SF36_EHP_QSSF36EHP_02	Accomplished less than you would like
EOS	SF36	EHP	7419	Didn't do work or other activities as carefully as usual	Yes No	QSSF36EHP_03			EOS_SF36_EHP_QSSF36EHP_03	EOS_SF36_EHP_QSSF36EHP_03	EOS_SF36_EHP_QSSF36EHP_03	EOS_SF36_EHP_QSSF36EHP_03	Didn't do work or other activities as carefully as usual
EOS	SF36	SA	7420	Emotional problems interfered with your normal social activities with family, friends, neighbors, or groups?	Single Answer	QSSF36SA_01	1	Not at all	EOS_SF36_SA_QSSF36SA_01	EOS_SF36_SA_QSSF36SA_01	EOS_SF36_SA_QSSF36SA_01	EOS_SF36_SA_QSSF36SA_01	Emotional problems interfered with your normal social activities with family, friends, neighbors, or groups?
EOS	SF36	SA	7420	Emotional problems interfered with your normal social activities with family, friends, neighbors, or groups?	Single Answer	QSSF36SA_01	2	Slightly	EOS_SF36_SA_QSSF36SA_01	EOS_SF36_SA_QSSF36SA_01	EOS_SF36_SA_QSSF36SA_01	EOS_SF36_SA_QSSF36SA_01	Emotional problems interfered with your normal social activities with family, friends, neighbors, or groups?
EOS	SF36	SA	7420	Emotional problems interfered with your normal social activities with family, friends, neighbors, or groups?	Single Answer	QSSF36SA_01	3	Moderately	EOS_SF36_SA_QSSF36SA_01	EOS_SF36_SA_QSSF36SA_01	EOS_SF36_SA_QSSF36SA_01	EOS_SF36_SA_QSSF36SA_01	Emotional problems interfered with your normal social activities with family, friends, neighbors, or groups?
EOS	SF36	SA	7420	Emotional problems interfered with your normal social activities with family, friends, neighbors, or groups?	Single Answer	QSSF36SA_01	4	Severe	EOS_SF36_SA_QSSF36SA_01	EOS_SF36_SA_QSSF36SA_01	EOS_SF36_SA_QSSF36SA_01	EOS_SF36_SA_QSSF36SA_01	Emotional problems interfered with your normal social activities with family, friends, neighbors, or groups?
EOS	SF36	SA	7420	Emotional problems interfered with your normal social activities with family, friends, neighbors, or groups?	Single Answer	QSSF36SA_01	5	Very Severe	EOS_SF36_SA_QSSF36SA_01	EOS_SF36_SA_QSSF36SA_01	EOS_SF36_SA_QSSF36SA_01	EOS_SF36_SA_QSSF36SA_01	Emotional problems interfered with your normal social activities with family, friends, neighbors, or groups?
EOS	SF36	PAIN	7421	How much bodily pain have you had during the past 4 weeks?	Single Answer	QSSF36PAIN_01	6	None	EOS_SF36_PAIN_QSSF36PAIN_01	EOS_SF36_PAIN_QSSF36PAIN_01	EOS_SF36_PAIN_QSSF36PAIN_01	EOS_SF36_PAIN_QSSF36PAIN_01	How much bodily pain have you had during the past 4 weeks?
EOS	SF36	PAIN	7421	How much bodily pain have you had during the past 4 weeks?	Single Answer	QSSF36PAIN_01	7	Very mild	EOS_SF36_PAIN_QSSF36PAIN_01	EOS_SF36_PAIN_QSSF36PAIN_01	EOS_SF36_PAIN_QSSF36PAIN_01	EOS_SF36_PAIN_QSSF36PAIN_01	How much bodily pain have you had during the past 4 weeks?
EOS	SF36	PAIN	7421	How much bodily pain have you had during the past 4 weeks?	Single Answer	QSSF36PAIN_01	8	Mild	EOS_SF36_PAIN_QSSF36PAIN_01	EOS_SF36_PAIN_QSSF36PAIN_01	EOS_SF36_PAIN_QSSF36PAIN_01	EOS_SF36_PAIN_QSSF36PAIN_01	How much bodily pain have you had during the past 4 weeks?
EOS	SF36	PAIN	7421	How much bodily pain have you had during the past 4 weeks?	Single Answer	QSSF36PAIN_01	9	Moderate	EOS_SF36_PAIN_QSSF36PAIN_01	EOS_SF36_PAIN_QSSF36PAIN_01	EOS_SF36_PAIN_QSSF36PAIN_01	EOS_SF36_PAIN_QSSF36PAIN_01	How much bodily pain have you had during the past 4 weeks?
EOS	SF36	PAIN	7421	How much bodily pain have you had during the past 4 weeks?	Single Answer	QSSF36PAIN_01	10	Severe	EOS_SF36_PAIN_QSSF36PAIN_01	EOS_SF36_PAIN_QSSF36PAIN_01	EOS_SF36_PAIN_QSSF36PAIN_01	EOS_SF36_PAIN_QSSF36PAIN_01	How much bodily pain have you had during the past 4 weeks?
EOS	SF36	PAIN	7421	How much bodily pain have you had during the past 4 weeks?	Single Answer	QSSF36PAIN_01	11	Very Severe	EOS_SF36_PAIN_QSSF36PAIN_01	EOS_SF36_PAIN_QSSF36PAIN_01	EOS_SF36_PAIN_QSSF36PAIN_01	EOS_SF36_PAIN_QSSF36PAIN_01	How much bodily pain have you had during the past 4 weeks?
EOS	SF36	PAIN	7422	During the past 4 weeks, how much did pain interfere with your normal work (including both work outside the home and housework)?	Single Answer	QSSF36PAIN_02	1	Not at all	EOS_SF36_PAIN_QSSF36PAIN_02	EOS_SF36_PAIN_QSSF36PAIN_02	EOS_SF36_PAIN_QSSF36PAIN_02	EOS_SF36_PAIN_QSSF36PAIN_02	During the past 4 weeks, how much did pain interfere with your normal work (including both work outside the home and housework)?
EOS	SF36	PAIN	7422	During the past 4 weeks, how much did pain interfere with your normal work (including both work outside the home and housework)?	Single Answer	QSSF36PAIN_02	2	A little bit	EOS_SF36_PAIN_QSSF36PAIN_02	EOS_SF36_PAIN_QSSF36PAIN_02	EOS_SF36_PAIN_QSSF36PAIN_02	EOS_SF36_PAIN_QSSF36PAIN_02	During the past 4 weeks, how much did pain interfere with your normal work (including both work outside the home and housework)?
EOS	SF36	PAIN	7422	During the past 4 weeks, how much did pain interfere with your normal work (including both work outside the home and housework)?	Single Answer	QSSF36PAIN_02	3	Moderately	EOS_SF36_PAIN_QSSF36PAIN_02	EOS_SF36_PAIN_QSSF36PAIN_02	EOS_SF36_PAIN_QSSF36PAIN_02	EOS_SF36_PAIN_QSSF36PAIN_02	During the past 4 weeks, how much did pain interfere with your normal work (including both work outside the home and housework)?
EOS	SF36	PAIN	7422	During the past 4 weeks, how much did pain interfere with your normal work (including both work outside the home and housework)?	Single Answer	QSSF36PAIN_02	4	Quite a bit	EOS_SF36_PAIN_QSSF36PAIN_02	EOS_SF36_PAIN_QSSF36PAIN_02	EOS_SF36_PAIN_QSSF36PAIN_02	EOS_SF36_PAIN_QSSF36PAIN_02	During the past 4 weeks, how much did pain interfere with your normal work (including both work outside the home and housework)?
EOS	SF36	PAIN	7422	During the past 4 weeks, how much did pain interfere with your normal work (including both work outside the home and housework)?	Single Answer	QSSF36PAIN_02	5	Extremely	EOS_SF36_PAIN_QSSF36PAIN_02	EOS_SF36_PAIN_QSSF36PAIN_02	EOS_SF36_PAIN_QSSF36PAIN_02	EOS_SF36_PAIN_QSSF36PAIN_02	During the past 4 weeks, how much did pain interfere with your normal work (including both work outside the home and housework)?
EOS	SF36	EAE	7423	Notification	Label	NOTIF_SF36EE			EOS_SF36_EAE_NOTIF_SF36EE	EOS_SF36_EAE_NOTIF_SF36EE	EOS_SF36_EAE_NOTIF_SF36EE	EOS_SF36_EAE_NOTIF_SF36EE	Notification
EOS	SF36	EAE	7424	Did you feel full of pep?	Single Answer	QSSF36EAE_01	1	All of the time	EOS_SF36_EAE_QSSF36EAE_01	EOS_SF36_EAE_QSSF36EAE_01	EOS_SF36_EAE_QSSF36EAE_01	EOS_SF36_EAE_QSSF36EAE_01	Did you feel full of pep?
EOS	SF36	EAE	7424	Did you feel full of pep?	Single Answer	QSSF36EAE_01	2	Most of the time	EOS_SF36_EAE_QSSF36EAE_01	EOS_SF36_EAE_QSSF36EAE_01	EOS_SF36_EAE_QSSF36EAE_01	EOS_SF36_EAE_QSSF36EAE_01	Did you feel full of pep?
EOS	SF36	EAE	7424	Did you feel full of pep?	Single Answer	QSSF36EAE_01	3	A good Bit of the Time	EOS_SF36_EAE_QSSF36EAE_01	EOS_SF36_EAE_QSSF36EAE_01	EOS_SF36_EAE_QSSF36EAE_01	EOS_SF36_EAE_QSSF36EAE_01	Did you feel full of pep?
EOS	SF36	EAE	7424	Did you feel full of pep?	Single Answer	QSSF36EAE_01	4	Some of the time	EOS_SF36_EAE_QSSF36EAE_01	EOS_SF36_EAE_QSSF36EAE_01	EOS_SF36_EAE_QSSF36EAE_01	EOS_SF36_EAE_QSSF36EAE_01	Did you feel full of pep?
EOS	SF36	EAE	7424	Did you feel full of pep?	Single Answer	QSSF36EAE_01	5	A little bit of the time	EOS_SF36_EAE_QSSF36EAE_01	EOS_SF36_EAE_QSSF36EAE_01	EOS_SF36_EAE_QSSF36EAE_01	EOS_SF36_EAE_QSSF36EAE_01	Did you feel full of pep?
EOS	SF36	EAE	7424	Did you feel full of pep?	Single Answer	QSSF36EAE_01	6	None of the Time	EOS_SF36_EAE_QSSF36EAE_01	EOS_SF36_EAE_QSSF36EAE_01	EOS_SF36_EAE_QSSF36EAE_01	EOS_SF36_EAE_QSSF36EAE_01	Did you feel full of pep?
EOS	SF36	EAE	7425	Have you been a very nervous person?	Single Answer	QSSF36EAE_02	1	All of the time	EOS_SF36_EAE_QSSF36EAE_02	EOS_SF36_EAE_QSSF36EAE_02	EOS_SF36_EAE_QSSF36EAE_02	EOS_SF36_EAE_QSSF36EAE_02	Have you been a very nervous person?
EOS	SF36	EAE	7425	Have you been a very nervous person?	Single Answer	QSSF36EAE_02	2	Most of the time	EOS_SF36_EAE_QSSF36EAE_02	EOS_SF36_EAE_QSSF36EAE_02	EOS_SF36_EAE_QSSF36EAE_02	EOS_SF36_EAE_QSSF36EAE_02	Have you been a very nervous person?
EOS	SF36	EAE	7425	Have you been a very nervous person?	Single Answer	QSSF36EAE_02	3	A good Bit of the Time	EOS_SF36_EAE_QSSF36EAE_02	EOS_SF36_EAE_QSSF36EAE_02	EOS_SF36_EAE_QSSF36EAE_02	EOS_SF36_EAE_QSSF36EAE_02	Have you been a very nervous person?
EOS	SF36	EAE	7425	Have you been a very nervous person?	Single Answer	QSSF36EAE_02	4	Some of the time	EOS_SF36_EAE_QSSF36EAE_02	EOS_SF36_EAE_QSSF36EAE_02	EOS_SF36_EAE_QSSF36EAE_02	EOS_SF36_EAE_QSSF36EAE_02	Have you been a very nervous person?
EOS	SF36	EAE	7425	Have you been a very nervous person?	Single Answer	QSSF36EAE_02	5	A little bit of the time	EOS_SF36_EAE_QSSF36EAE_02	EOS_SF36_EAE_QSSF36EAE_02	EOS_SF36_EAE_QSSF36EAE_02	EOS_SF36_EAE_QSSF36EAE_02	Have you been a very nervous person?
EOS	SF36	EAE	7425	Have you been a very nervous person?	Single Answer	QSSF36EAE_02	6	None of the Time	EOS_SF36_EAE_QSSF36EAE_02	EOS_SF36_EAE_QSSF36EAE_02	EOS_SF36_EAE_QSSF36EAE_02	EOS_SF36_EAE_QSSF36EAE_02	Have you been a very nervous person?
EOS	SF36	EAE	7426	Have you felt so down in the dumps that nothing could cheer you up?	Single Answer	QSSF36EAE_03	1	All of the time	EOS_SF36_EAE_QSSF36EAE_03	EOS_SF36_EAE_QSSF36EAE_03	EOS_SF36_EAE_QSSF36EAE_03	EOS_SF36_EAE_QSSF36EAE_03	Have you felt so down in the dumps that nothing could cheer you up?
EOS	SF36	EAE	7426	Have you felt so down in the dumps that nothing could cheer you up?	Single Answer	QSSF36EAE_03	2	Most of the time	EOS_SF36_EAE_QSSF36EAE_03	EOS_SF36_EAE_QSSF36EAE_03	EOS_SF36_EAE_QSSF36EAE_03	EOS_SF36_EAE_QSSF36EAE_03	Have you felt so down in the dumps that nothing could cheer you up?
EOS	SF36	EAE	7426	Have you felt so down in the dumps that nothing could cheer you up?	Single Answer	QSSF36EAE_03	3	A good Bit of the Time	EOS_SF36_EAE_QSSF36EAE_03	EOS_SF36_EAE_QSSF36EAE_03	EOS_SF36_EAE_QSSF36EAE_03	EOS_SF36_EAE_QSSF36EAE_03	Have you felt so down in the dumps that nothing could cheer you up?
EOS	SF36	EAE	7426	Have you felt so down in the dumps that nothing could cheer you up?	Single Answer	QSSF36EAE_03	4	Some of the time	EOS_SF36_EAE_QSSF36EAE_03	EOS_SF36_EAE_QSSF36EAE_03	EOS_SF36_EAE_QSSF36EAE_03	EOS_SF36_EAE_QSSF36EAE_03	Have you felt so down in the dumps that nothing could cheer you up?
EOS	SF36	EAE	7426	Have you felt so down in the dumps that nothing could cheer you up?	Single Answer	QSSF36EAE_03	5	A little bit of the time	EOS_SF36_EAE_QSSF36EAE_03	EOS_SF36_EAE_QSSF36EAE_03	EOS_SF36_EAE_QSSF36EAE_03	EOS_SF36_EAE_QSSF36EAE_03	Have you felt so down in the dumps that nothing could cheer you up?
EOS	SF36	EAE	7426	Have you felt so down in the dumps that nothing could cheer you up?	Single Answer	QSSF36EAE_03	6	None of the Time	EOS_SF36_EAE_QSSF36EAE_03	EOS_SF36_EAE_QSSF36EAE_03	EOS_SF36_EAE_QSSF36EAE_03	EOS_SF36_EAE_QSSF36EAE_03	Have you felt so down in the dumps that nothing could cheer you up?
EOS	SF36	EAE	7427	Have you felt calm and peaceful?	Single Answer	QSSF36EAE_04	1	All of the time	EOS_SF36_EAE_QSSF36EAE_04	EOS_SF36_EAE_QSSF36EAE_04	EOS_SF36_EAE_QSSF36EAE_04	EOS_SF36_EAE_QSSF36EAE_04	Have you felt calm and peaceful?
EOS	SF36	EAE	7427	Have you felt calm and peaceful?	Single Answer	QSSF36EAE_04	2	Most of the time	EOS_SF36_EAE_QSSF36EAE_04	EOS_SF36_EAE_QSSF36EAE_04	EOS_SF36_EAE_QSSF36EAE_04	EOS_SF36_EAE_QSSF36EAE_04	Have you felt calm and peaceful?
EOS	SF36	EAE	7427	Have you felt calm and peaceful?	Single Answer	QSSF36EAE_04	3	A good Bit of the Time	EOS_SF36_EAE_QSSF36EAE_04	EOS_SF36_EAE_QSSF36EAE_04	EOS_SF36_EAE_QSSF36EAE_04	EOS_SF36_EAE_QSSF36EAE_04	Have you felt calm and peaceful?
EOS	SF36	EAE	7427	Have you felt calm and peaceful?	Single Answer	QSSF36EAE_04	4	Some of the time	EOS_SF36_EAE_QSSF36EAE_04	EOS_SF36_EAE_QSSF36EAE_04	EOS_SF36_EAE_QSSF36EAE_04	EOS_SF36_EAE_QSSF36EAE_04	Have you felt calm and peaceful?
EOS	SF36	EAE	7427	Have you felt calm and peaceful?	Single Answer	QSSF36EAE_04	5	A little bit of the time	EOS_SF36_EAE_QSSF36EAE_04	EOS_SF36_EAE_QSSF36EAE_04	EOS_SF36_EAE_QSSF36EAE_04	EOS_SF36_EAE_QSSF36EAE_04	Have you felt calm and peaceful?
EOS	SF36	EAE	7427	Have you felt calm and peaceful?	Single Answer	QSSF36EAE_04	6	None of the Time	EOS_SF36_EAE_QSSF36EAE_04	EOS_SF36_EAE_QSSF36EAE_04	EOS_SF36_EAE_QSSF36EAE_04	EOS_SF36_EAE_QSSF36EAE_04	Have you felt calm and peaceful?
EOS	SF36	EAE	7428	Did you have a lot of energy?	Single Answer	QSSF36EAE_05	1	All of the time	EOS_SF36_EAE_QSSF36EAE_05	EOS_SF36_EAE_QSSF36EAE_05	EOS_SF36_EAE_QSSF36EAE_05	EOS_SF36_EAE_QSSF36EAE_05	Did you have a lot of energy?
EOS	SF36	EAE	7428	Did you have a lot of energy?	Single Answer	QSSF36EAE_05	2	Most of the time	EOS_SF36_EAE_QSSF36EAE_05	EOS_SF36_EAE_QSSF36EAE_05	EOS_SF36_EAE_QSSF36EAE_05	EOS_SF36_EAE_QSSF36EAE_05	Did you have a lot of energy?
EOS	SF36	EAE	7428	Did you have a lot of energy?	Single Answer	QSSF36EAE_05	3	A good Bit of the Time	EOS_SF36_EAE_QSSF36EAE_05	EOS_SF36_EAE_QSSF36EAE_05	EOS_SF36_EAE_QSSF36EAE_05	EOS_SF36_EAE_QSSF36EAE_05	Did you have a lot of energy?
EOS	SF36	EAE	7428	Did you have a lot of energy?	Single Answer	QSSF36EAE_05	4	Some of the time	EOS_SF36_EAE_QSSF36EAE_05	EOS_SF36_EAE_QSSF36EAE_05	EOS_SF36_EAE_QSSF36EAE_05	EOS_SF36_EAE_QSSF36EAE_05	Did you have a lot of energy?
EOS	SF36	EAE	7428	Did you have a lot of energy?	Single Answer	QSSF36EAE_05	5	A little bit of the time	EOS_SF36_EAE_QSSF36EAE_05	EOS_SF36_EAE_QSSF36EAE_05	EOS_SF36_EAE_QSSF36EAE_05	EOS_SF36_EAE_QSSF36EAE_05	Did you have a lot of energy?
EOS	SF36	EAE	7428	Did you have a lot of energy?	Single Answer	QSSF36EAE_05	6	None of the Time	EOS_SF36_EAE_QSSF36EAE_05	EOS_SF36_EAE_QSSF36EAE_05	EOS_SF36_EAE_QSSF36EAE_05	EOS_SF36_EAE_QSSF36EAE_05	Did you have a lot of energy?
EOS	SF36	EAE	7429	Have you felt downhearted and blue?	Single Answer	QSSF36EAE_06	1	All of the time	EOS_SF36_EAE_QSSF36EAE_06	EOS_SF36_EAE_QSSF36EAE_06	EOS_SF36_EAE_QSSF36EAE_06	EOS_SF36_EAE_QSSF36EAE_06	Have you felt downhearted and blue?
EOS	SF36	EAE	7429	Have you felt downhearted and blue?	Single Answer	QSSF36EAE_06	2	Most of the time	EOS_SF36_EAE_QSSF36EAE_06	EOS_SF36_EAE_QSSF36EAE_06	EOS_SF36_EAE_QSSF36EAE_06	EOS_SF36_EAE_QSSF36EAE_06	Have you felt downhearted and blue?
EOS	SF36	EAE	7429	Have you felt downhearted and blue?	Single Answer	QSSF36EAE_06	3	A good Bit of the Time	EOS_SF36_EAE_QSSF36EAE_06	EOS_SF36_EAE_QSSF36EAE_06	EOS_SF36_EAE_QSSF36EAE_06	EOS_SF36_EAE_QSSF36EAE_06	Have you felt downhearted and blue?
EOS	SF36	EAE	7429	Have you felt downhearted and blue?	Single Answer	QSSF36EAE_06	4	Some of the time	EOS_SF36_EAE_QSSF36EAE_06	EOS_SF36_EAE_QSSF36EAE_06	EOS_SF36_EAE_QSSF36EAE_06	EOS_SF36_EAE_QSSF36EAE_06	Have you felt downhearted and blue?
EOS	SF36	EAE	7429	Have you felt downhearted and blue?	Single Answer	QSSF36EAE_06	5	A little bit of the time	EOS_SF36_EAE_QSSF36EAE_06	EOS_SF36_EAE_QSSF36EAE_06	EOS_SF36_EAE_QSSF36EAE_06	EOS_SF36_EAE_QSSF36EAE_06	Have you felt downhearted and blue?
EOS	SF36	EAE	7429	Have you felt downhearted and blue?	Single Answer	QSSF36EAE_06	6	None of the Time	EOS_SF36_EAE_QSSF36EAE_06	EOS_SF36_EAE_QSSF36EAE_06	EOS_SF36_EAE_QSSF36EAE_06	EOS_SF36_EAE_QSSF36EAE_06	Have you felt downhearted and blue?
EOS	SF36	EAE	7430	Did you feel worn out?	Single Answer	QSSF36EAE_07	1	All of the time	EOS_SF36_EAE_QSSF36EAE_07	EOS_SF36_EAE_QSSF36EAE_07	EOS_SF36_EAE_QSSF36EAE_07	EOS_SF36_EAE_QSSF36EAE_07	Did you feel worn out?
EOS	SF36	EAE	7430	Did you feel worn out?	Single Answer	QSSF36EAE_07	2	Most of the time	EOS_SF36_EAE_QSSF36EAE_07	EOS_SF36_EAE_QSSF36EAE_07	EOS_SF36_EAE_QSSF36EAE_07	EOS_SF36_EAE_QSSF36EAE_07	Did you feel worn out?
EOS	SF36	EAE	7430	Did you feel worn out?	Single Answer	QSSF36EAE_07	3	A good Bit of the Time	EOS_SF36_EAE_QSSF36EAE_07	EOS_SF36_EAE_QSSF36EAE_07	EOS_SF36_EAE_QSSF36EAE_07	EOS_SF36_EAE_QSSF36EAE_07	Did you feel worn out?
EOS	SF36	EAE	7430	Did you feel worn out?	Single Answer	QSSF36EAE_07	4	Some of the time	EOS_SF36_EAE_QSSF36EAE_07	EOS_SF36_EAE_QSSF36EAE_07	EOS_SF36_EAE_QSSF36EAE_07	EOS_SF36_EAE_QSSF36EAE_07	Did you feel worn out?
EOS	SF36	EAE	7430	Did you feel worn out?	Single Answer	QSSF36EAE_07	5	A little bit of the time	EOS_SF36_EAE_QSSF36EAE_07	EOS_SF36_EAE_QSSF36EAE_07	EOS_SF36_EAE_QSSF36EAE_07	EOS_SF36_EAE_QSSF36EAE_07	Did you feel worn out?
EOS	SF36	EAE	7430	Did you feel worn out?	Single Answer	QSSF36EAE_07	6	None of the Time	EOS_SF36_EAE_QSSF36EAE_07	EOS_SF36_EAE_QSSF36EAE_07	EOS_SF36_EAE_QSSF36EAE_07	EOS_SF36_EAE_QSSF36EAE_07	Did you feel worn out?
EOS	SF36	EAE	7431	Have you been a happy person?	Single Answer	QSSF36EAE_08	1	All of the time	EOS_SF36_EAE_QSSF36EAE_08	EOS_SF36_EAE_QSSF36EAE_08	EOS_SF36_EAE_QSSF36EAE_08	EOS_SF36_EAE_QSSF36EAE_08	Have you been a happy person?
EOS	SF36	EAE	7431	Have you been a happy person?	Single Answer	QSSF36EAE_08	2	Most of the time	EOS_SF36_EAE_QSSF36EAE_08	EOS_SF36_EAE_QSSF36EAE_08	EOS_SF36_EAE_QSSF36EAE_08	EOS_SF36_EAE_QSSF36EAE_08	Have you been a happy person?
EOS	SF36	EAE	7431	Have you been a happy person?	Single Answer	QSSF36EAE_08	3	A good Bit of the Time	EOS_SF36_EAE_QSSF36EAE_08	EOS_SF36_EAE_QSSF36EAE_08	EOS_SF36_EAE_QSSF36EAE_08	EOS_SF36_EAE_QSSF36EAE_08	Have you been a happy person?
EOS	SF36	EAE	7431	Have you been a happy person?	Single Answer	QSSF36EAE_08	4	Some of the time	EOS_SF36_EAE_QSSF36EAE_08	EOS_SF36_EAE_QSSF36EAE_08	EOS_SF36_EAE_QSSF36EAE_08	EOS_SF36_EAE_QSSF36EAE_08	Have you been a happy person?
EOS	SF36	EAE	7431	Have you been a happy person?	Single Answer	QSSF36EAE_08	5	A little bit of the time	EOS_SF36_EAE_QSSF36EAE_08	EOS_SF36_EAE_QSSF36EAE_08	EOS_SF36_EAE_QSSF36EAE_08	EOS_SF36_EAE_QSSF36EAE_08	Have you been a happy person?
EOS	SF36	EAE	7431	Have you been a happy person?	Single Answer	QSSF36EAE_08	6	None of the Time	EOS_SF36_EAE_QSSF36EAE_08	EOS_SF36_EAE_QSSF36EAE_08	EOS_SF36_EAE_QSSF36EAE_08	EOS_SF36_EAE_QSSF36EAE_08	Have you been a happy person?
EOS	SF36	EAE	7432	Did you feel tired?	Single Answer	QSSF36EAE_09	1	All of the time	EOS_SF36_EAE_QSSF36EAE_09	EOS_SF36_EAE_QSSF36EAE_09	EOS_SF36_EAE_QSSF36EAE_09	EOS_SF36_EAE_QSSF36EAE_09	Did you feel tired?
EOS	SF36	EAE	7432	Did you feel tired?	Single Answer	QSSF36EAE_09	2	A good Bit of the Time	EOS_SF36_EAE_QSSF36EAE_09	EOS_SF36_EAE_QSSF36EAE_09	EOS_SF36_EAE_QSSF36EAE_09	EOS_SF36_EAE_QSSF36EAE_09	Did you feel tired?
EOS	SF36	EAE	7432	Did you feel tired?	Single Answer	QSSF36EAE_09	3	Most of the time	EOS_SF36_EAE_QSSF36EAE_09	EOS_SF36_EAE_QSSF36EAE_09	EOS_SF36_EAE_QSSF36EAE_09	EOS_SF36_EAE_QSSF36EAE_09	Did you feel tired?
EOS	SF36	EAE	7432	Did you feel tired?	Single Answer	QSSF36EAE_09	4	Some of the time	EOS_SF36_EAE_QSSF36EAE_09	EOS_SF36_EAE_QSSF36EAE_09	EOS_SF36_EAE_QSSF36EAE_09	EOS_SF36_EAE_QSSF36EAE_09	Did you feel tired?
EOS	SF36	EAE	7432	Did you feel tired?	Single Answer	QSSF36EAE_09	5	A little bit of the time	EOS_SF36_EAE_QSSF36EAE_09	EOS_SF36_EAE_QSSF36EAE_09	EOS_SF36_EAE_QSSF36EAE_09	EOS_SF36_EAE_QSSF36EAE_09	Did you feel tired?
EOS	SF36	EAE	7432	Did you feel tired?	Single Answer	QSSF36EAE_09	6	None of the Time	EOS_SF36_EAE_QSSF36EAE_09	EOS_SF36_EAE_QSSF36EAE_09	EOS_SF36_EAE_QSSF36EAE_09	EOS_SF36_EAE_QSSF36EAE_09	Did you feel tired?
EOS	SF36	SAC	7433	During the past 4 weeks, how much of the time has your physical health or emotional problems interfered with your social activities (like visiting with friends, relatives, etc.)?	Single Answer	QSSF36SA_02	1	All of the time	EOS_SF36_SAC_QSSF36SA_02	EOS_SF36_SAC_QSSF36SA_02	EOS_SF36_SAC_QSSF36SA_02	EOS_SF36_SAC_QSSF36SA_02	During the past 4 weeks, how much of the time has your physical health or emotional problems interfered with your social activities (like visiting with friends, relatives, etc.)?
EOS	SF36	SAC	7433	During the past 4 weeks, how much of the time has your physical health or emotional problems interfered with your social activities (like visiting with friends, relatives, etc.)?	Single Answer	QSSF36SA_02	2	Most of the time	EOS_SF36_SAC_QSSF36SA_02	EOS_SF36_SAC_QSSF36SA_02	EOS_SF36_SAC_QSSF36SA_02	EOS_SF36_SAC_QSSF36SA_02	During the past 4 weeks, how much of the time has your physical health or emotional problems interfered with your social activities (like visiting with friends, relatives, etc.)?
EOS	SF36	SAC	7433	During the past 4 weeks, how much of the time has your physical health or emotional problems interfered with your social activities (like visiting with friends, relatives, etc.)?	Single Answer	QSSF36SA_02	3	Some of the time	EOS_SF36_SAC_QSSF36SA_02	EOS_SF36_SAC_QSSF36SA_02	EOS_SF36_SAC_QSSF36SA_02	EOS_SF36_SAC_QSSF36SA_02	During the past 4 weeks, how much of the time has your physical health or emotional problems interfered with your social activities (like visiting with friends, relatives, etc.)?
EOS	SF36	SAC	7433	During the past 4 weeks, how much of the time has your physical health or emotional problems interfered with your social activities (like visiting with friends, relatives, etc.)?	Single Answer	QSSF36SA_02	4	A little bit of the time	EOS_SF36_SAC_QSSF36SA_02	EOS_SF36_SAC_QSSF36SA_02	EOS_SF36_SAC_QSSF36SA_02	EOS_SF36_SAC_QSSF36SA_02	During the past 4 weeks, how much of the time has your physical health or emotional problems interfered with your social activities (like visiting with friends, relatives, etc.)?
EOS	SF36	SAC	7433	During the past 4 weeks, how much of the time has your physical health or emotional problems interfered with your social activities (like visiting with friends, relatives, etc.)?	Single Answer	QSSF36SA_02	5	None of the Time	EOS_SF36_SAC_QSSF36SA_02	EOS_SF36_SAC_QSSF36SA_02	EOS_SF36_SAC_QSSF36SA_02	EOS_SF36_SAC_QSSF36SA_02	During the past 4 weeks, how much of the time has your physical health or emotional problems interfered with your social activities (like visiting with friends, relatives, etc.)?
EOS	SF36	GHE	7434	Notification	Label	NOTIF_SF36GH			EOS_SF36_GHE_NOTIF_SF36GH	EOS_SF36_GHE_NOTIF_SF36GH	EOS_SF36_GHE_NOTIF_SF36GH	EOS_SF36_GHE_NOTIF_SF36GH	Notification
EOS	SF36	GHE	7435	I seem to get sick a little easier than other people:	Single Answer	QSSF36GH_03	1	Definitely true	EOS_SF36_GHE_QSSF36GH_03	EOS_SF36_GHE_QSSF36GH_03	EOS_SF36_GHE_QSSF36GH_03	EOS_SF36_GHE_QSSF36GH_03	I seem to get sick a little easier than other people:
EOS	SF36	GHE	7435	I seem to get sick a little easier than other people:	Single Answer	QSSF36GH_03	2	Mostly true	EOS_SF36_GHE_QSSF36GH_03	EOS_SF36_GHE_QSSF36GH_03	EOS_SF36_GHE_QSSF36GH_03	EOS_SF36_GHE_QSSF36GH_03	I seem to get sick a little easier than other people:
EOS	SF36	GHE	7435	I seem to get sick a little easier than other people:	Single Answer	QSSF36GH_03	3	Don't know	EOS_SF36_GHE_QSSF36GH_03	EOS_SF36_GHE_QSSF36GH_03	EOS_SF36_GHE_QSSF36GH_03	EOS_SF36_GHE_QSSF36GH_03	I seem to get sick a little easier than other people:
EOS	SF36	GHE	7435	I seem to get sick a little easier than other people:	Single Answer	QSSF36GH_03	4	Mostly false	EOS_SF36_GHE_QSSF36GH_03	EOS_SF36_GHE_QSSF36GH_03	EOS_SF36_GHE_QSSF36GH_03	EOS_SF36_GHE_QSSF36GH_03	I seem to get sick a little easier than other people:
EOS	SF36	GHE	7435	I seem to get sick a little easier than other people:	Single Answer	QSSF36GH_03	5	Definitely false	EOS_SF36_GHE_QSSF36GH_03	EOS_SF36_GHE_QSSF36GH_03	EOS_SF36_GHE_QSSF36GH_03	EOS_SF36_GHE_QSSF36GH_03	I seem to get sick a little easier than other people:
EOS	SF36	GHE	7436	I am as healthy as anybody I know:	Single Answer	QSSF36GH_04	1	Definitely true	EOS_SF36_GHE_QSSF36GH_04	EOS_SF36_GHE_QSSF36GH_04	EOS_SF36_GHE_QSSF36GH_04	EOS_SF36_GHE_QSSF36GH_04	I am as healthy as anybody I know:
EOS	SF36	GHE	7436	I am as healthy as anybody I know:	Single Answer	QSSF36GH_04	2	Mostly true	EOS_SF36_GHE_QSSF36GH_04	EOS_SF36_GHE_QSSF36GH_04	EOS_SF36_GHE_QSSF36GH_04	EOS_SF36_GHE_QSSF36GH_04	I am as healthy as anybody I know:
EOS	SF36	GHE	7436	I am as healthy as anybody I know:	Single Answer	QSSF36GH_04	3	Don't know	EOS_SF36_GHE_QSSF36GH_04	EOS_SF36_GHE_QSSF36GH_04	EOS_SF36_GHE_QSSF36GH_04	EOS_SF36_GHE_QSSF36GH_04	I am as healthy as anybody I know:
EOS	SF36	GHE	7436	I am as healthy as anybody I know:	Single Answer	QSSF36GH_04	4	Mostly false	EOS_SF36_GHE_QSSF36GH_04	EOS_SF36_GHE_QSSF36GH_04	EOS_SF36_GHE_QSSF36GH_04	EOS_SF36_GHE_QSSF36GH_04	I am as healthy as anybody I know:
EOS	SF36	GHE	7436	I am as healthy as anybody I know:	Single Answer	QSSF36GH_04	5	Definitely false	EOS_SF36_GHE_QSSF36GH_04	EOS_SF36_GHE_QSSF36GH_04	EOS_SF36_GHE_QSSF36GH_04	EOS_SF36_GHE_QSSF36GH_04	I am as healthy as anybody I know:
EOS	SF36	GHE	7437	I expect my health to get worse:	Single Answer	QSSF36GH_05	1	Definitely true	EOS_SF36_GHE_QSSF36GH_05	EOS_SF36_GHE_QSSF36GH_05	EOS_SF36_GHE_QSSF36GH_05	EOS_SF36_GHE_QSSF36GH_05	I expect my health to get worse:
EOS	SF36	GHE	7437	I expect my health to get worse:	Single Answer	QSSF36GH_05	2	Mostly true	EOS_SF36_GHE_QSSF36GH_05	EOS_SF36_GHE_QSSF36GH_05	EOS_SF36_GHE_QSSF36GH_05	EOS_SF36_GHE_QSSF36GH_05	I expect my health to get worse:
EOS	SF36	GHE	7437	I expect my health to get worse:	Single Answer	QSSF36GH_05	3	Don't know	EOS_SF36_GHE_QSSF36GH_05	EOS_SF36_GHE_QSSF36GH_05	EOS_SF36_GHE_QSSF36GH_05	EOS_SF36_GHE_QSSF36GH_05	I expect my health to get worse:
EOS	SF36	GHE	7437	I expect my health to get worse:	Single Answer	QSSF36GH_05	4	Mostly false	EOS_SF36_GHE_QSSF36GH_05	EOS_SF36_GHE_QSSF36GH_05	EOS_SF36_GHE_QSSF36GH_05	EOS_SF36_GHE_QSSF36GH_05	I expect my health to get worse:
EOS	SF36	GHE	7437	I expect my health to get worse:	Single Answer	QSSF36GH_05	5	Definitely false	EOS_SF36_GHE_QSSF36GH_05	EOS_SF36_GHE_QSSF36GH_05	EOS_SF36_GHE_QSSF36GH_05	EOS_SF36_GHE_QSSF36GH_05	I expect my health to get worse:
EOS	SF36	GHE	7438	My health is excellent:	Single Answer	QSSF36GH_06	1	Definitely true	EOS_SF36_GHE_QSSF36GH_06	EOS_SF36_GHE_QSSF36GH_06	EOS_SF36_GHE_QSSF36GH_06	EOS_SF36_GHE_QSSF36GH_06	My health is excellent:
EOS	SF36	GHE	7438	My health is excellent:	Single Answer	QSSF36GH_06	2	Mostly true	EOS_SF36_GHE_QSSF36GH_06	EOS_SF36_GHE_QSSF36GH_06	EOS_SF36_GHE_QSSF36GH_06	EOS_SF36_GHE_QSSF36GH_06	My health is excellent:
EOS	SF36	GHE	7438	My health is excellent:	Single Answer	QSSF36GH_06	3	Don't know	EOS_SF36_GHE_QSSF36GH_06	EOS_SF36_GHE_QSSF36GH_06	EOS_SF36_GHE_QSSF36GH_06	EOS_SF36_GHE_QSSF36GH_06	My health is excellent:
EOS	SF36	GHE	7438	My health is excellent:	Single Answer	QSSF36GH_06	4	Mostly false	EOS_SF36_GHE_QSSF36GH_06	EOS_SF36_GHE_QSSF36GH_06	EOS_SF36_GHE_QSSF36GH_06	EOS_SF36_GHE_QSSF36GH_06	My health is excellent:
EOS	SF36	GHE	7438	My health is excellent:	Single Answer	QSSF36GH_06	5	Definitely false	EOS_SF36_GHE_QSSF36GH_06	EOS_SF36_GHE_QSSF36GH_06	EOS_SF36_GHE_QSSF36GH_06	EOS_SF36_GHE_QSSF36GH_06	My health is excellent:
EOS	MWT	SMWT	7439	Assessment done?	Yes No	SMWTYN			EOS_MWT_SMWT_SMWTYN	EOS_MWT_SMWT_SMWTYN	EOS_MWT_SMWT_SMWTYN	EOS_MWT_SMWT_SMWTYN	Assessment done?
EOS	MWT	SMWT	7440	Reason not done:	Text	SMWTREASND			EOS_MWT_SMWT_SMWTREASND	EOS_MWT_SMWT_SMWTREASND	EOS_MWT_SMWT_SMWTREASND	EOS_MWT_SMWT_SMWTREASND	Reason not done:
EOS	MWT	SMWT	7441	Date of assessment:	Date Time	SMWTDAT			EOS_MWT_SMWT_SMWTDAT	EOS_MWT_SMWT_SMWTDAT	EOS_MWT_SMWT_SMWTDAT	EOS_MWT_SMWT_SMWTDAT	Date of assessment:
EOS	MWT	SMWT	7442	Total distance walked (meter):	Numeric	SMWT_DISTWALK			EOS_MWT_SMWT_SMWT_DISTWALK	EOS_MWT_SMWT_SMWT_DISTWALK	EOS_MWT_SMWT_SMWT_DISTWALK	EOS_MWT_SMWT_SMWT_DISTWALK	Total distance walked (meter):
EOS	DNAM	DNAMT	7443	Blood sample collected?	Yes No	DNAMETYN			EOS_DNAM_DNAMT_DNAMETYN	EOS_DNAM_DNAMT_DNAMETYN	EOS_DNAM_DNAMT_DNAMETYN	EOS_DNAM_DNAMT_DNAMETYN	Blood sample collected?
EOS	DNAM	DNAMT	7444	Reason not collected:	Text	DNAMETREASND			EOS_DNAM_DNAMT_DNAMETREASND	EOS_DNAM_DNAMT_DNAMETREASND	EOS_DNAM_DNAMT_DNAMETREASND	EOS_DNAM_DNAMT_DNAMETREASND	Reason not collected:
EOS	DNAM	DNAMT	7445	Date of sample collection:	Date Time	DNAMETDAT			EOS_DNAM_DNAMT_DNAMETDAT	EOS_DNAM_DNAMT_DNAMETDAT	EOS_DNAM_DNAMT_DNAMETDAT	EOS_DNAM_DNAMT_DNAMETDAT	Date of sample collection:
EOS	DNAM	DNAMT	7738	Barcode number:	Text	DNABARCODE			EOS_DNAM_DNAMT_DNABARCODE	EOS_DNAM_DNAMT_DNABARCODE	EOS_DNAM_DNAMT_DNABARCODE	EOS_DNAM_DNAMT_DNABARCODE	Barcode number:
EOS	DNAM	DNASR	7446	Was the sample required to be recollected?	Yes No	DNAMET_RECOL			EOS_DNAM_DNASR_DNAMET_RECOL	EOS_DNAM_DNASR_DNAMET_RECOL	EOS_DNAM_DNASR_DNAMET_RECOL	EOS_DNAM_DNASR_DNAMET_RECOL	Was the sample required to be recollected?
EOS	DNAM	DNASR	7447	Reason for recollection:	Multiple Answer	DNAMET_RECOLREAS	1	Blood sample lost	EOS_DNAM_DNASR_DNAMET_RECOLREAS	EOS_DNAM_DNASR_DNAMET_RECOLREAS	EOS_DNAM_DNASR_DNAMET_RECOLREAS	EOS_DNAM_DNASR_DNAMET_RECOLREAS	Reason for recollection:
EOS	DNAM	DNASR	7447	Reason for recollection:	Multiple Answer	DNAMET_RECOLREAS	2	Blood sample damaged	EOS_DNAM_DNASR_DNAMET_RECOLREAS	EOS_DNAM_DNASR_DNAMET_RECOLREAS	EOS_DNAM_DNASR_DNAMET_RECOLREAS	EOS_DNAM_DNASR_DNAMET_RECOLREAS	Reason for recollection:
EOS	DNAM	DNASR	7447	Reason for recollection:	Multiple Answer	DNAMET_RECOLREAS	3	Blood sample cannot be shipped to analysis	EOS_DNAM_DNASR_DNAMET_RECOLREAS	EOS_DNAM_DNASR_DNAMET_RECOLREAS	EOS_DNAM_DNASR_DNAMET_RECOLREAS	EOS_DNAM_DNASR_DNAMET_RECOLREAS	Reason for recollection:
EOS	DNAM	DNASR	7448	Date of sample recollection:	Date Time	DNAMET_RECOLDAT			EOS_DNAM_DNASR_DNAMET_RECOLDAT	EOS_DNAM_DNASR_DNAMET_RECOLDAT	EOS_DNAM_DNASR_DNAMET_RECOLDAT	EOS_DNAM_DNASR_DNAMET_RECOLDAT	Date of sample recollection:
EOS	DNAM	DNASR	7739	Barcode number:	Text	DNABARCODER			EOS_DNAM_DNASR_DNABARCODER	EOS_DNAM_DNASR_DNABARCODER	EOS_DNAM_DNASR_DNABARCODER	EOS_DNAM_DNASR_DNABARCODER	Barcode number:
EOS	DNAM	DNASD	7449	Date shipped:	Date Time	DNAMET_SHIPDAT			EOS_DNAM_DNASD_DNAMET_SHIPDAT	EOS_DNAM_DNASD_DNAMET_SHIPDAT	EOS_DNAM_DNASD_DNAMET_SHIPDAT	EOS_DNAM_DNASD_DNAMET_SHIPDAT	Date shipped:
EOS	DNAM	DNASD	7450	Waybill number:	Text	DNAMET_BILLNUM			EOS_DNAM_DNASD_DNAMET_BILLNUM	EOS_DNAM_DNASD_DNAMET_BILLNUM	EOS_DNAM_DNASD_DNAMET_BILLNUM	EOS_DNAM_DNASD_DNAMET_BILLNUM	Waybill number:
EOS	AEC	AECP	7109	Any new adverse events reported?	Yes No	AE_NEWREPORT			EOS_AEC_AECP_AE_NEWREPORT	EOS_AEC_AECP_AE_NEWREPORT	EOS_AEC_AECP_AE_NEWREPORT	EOS_AEC_AECP_AE_NEWREPORT	Any new adverse events reported?
EOS	AEC	AECP	7110	Notification	Label	NOTIF_AEPROMT1			EOS_AEC_AECP_NOTIF_AEPROMT1	EOS_AEC_AECP_NOTIF_AEPROMT1	EOS_AEC_AECP_NOTIF_AEPROMT1	EOS_AEC_AECP_NOTIF_AEPROMT1	Notification
EOS	AEC	AECP	7111	Ongoing adverse events followed-up?	Single Answer	AE_AEONGOFU	1	Yes	EOS_AEC_AECP_AE_AEONGOFU	EOS_AEC_AECP_AE_AEONGOFU	EOS_AEC_AECP_AE_AEONGOFU	EOS_AEC_AECP_AE_AEONGOFU	Ongoing adverse events followed-up?
EOS	AEC	AECP	7111	Ongoing adverse events followed-up?	Single Answer	AE_AEONGOFU	2	No	EOS_AEC_AECP_AE_AEONGOFU	EOS_AEC_AECP_AE_AEONGOFU	EOS_AEC_AECP_AE_AEONGOFU	EOS_AEC_AECP_AE_AEONGOFU	Ongoing adverse events followed-up?
EOS	AEC	AECP	7111	Ongoing adverse events followed-up?	Single Answer	AE_AEONGOFU	3	Not applicable (no existing AEs)	EOS_AEC_AECP_AE_AEONGOFU	EOS_AEC_AECP_AE_AEONGOFU	EOS_AEC_AECP_AE_AEONGOFU	EOS_AEC_AECP_AE_AEONGOFU	Ongoing adverse events followed-up?
EOS	AEC	AECP	7746	Notification	Label	NOTIF_AEPROMT2			EOS_AEC_AECP_NOTIF_AEPROMT2	EOS_AEC_AECP_NOTIF_AEPROMT2	EOS_AEC_AECP_NOTIF_AEPROMT2	EOS_AEC_AECP_NOTIF_AEPROMT2	Notification
EOS	PDC	DCP	6874	Was the diary collected back from participant?	Yes No	DIARYCOLL			EOS_PDC_DCP_DIARYCOLL	EOS_PDC_DCP_DIARYCOLL	EOS_PDC_DCP_DIARYCOLL	EOS_PDC_DCP_DIARYCOLL	Was the diary collected back from participant?
EOS	PDC	DCP	6875	Reason diary not returned:	Text	DIARYCOLLREASND			EOS_PDC_DCP_DIARYCOLLREASND	EOS_PDC_DCP_DIARYCOLLREASND	EOS_PDC_DCP_DIARYCOLLREASND	EOS_PDC_DCP_DIARYCOLLREASND	Reason diary not returned:
EOS	PDC	DCP	6876	Date diary returned:	Date Time	DIARYDAT			EOS_PDC_DCP_DIARYDAT	EOS_PDC_DCP_DIARYDAT	EOS_PDC_DCP_DIARYDAT	EOS_PDC_DCP_DIARYDAT	Date diary returned:
	TA	TALP1	7114	Blister pack code:	Text	WK7_BLISTPACKCODE			_TA_TALP1_WK7_BLISTPACKCODE	_TA_TALP1_WK7_BLISTPACKCODE	TA_TALP1_WK7_BLISTPACKCODE	TA_TALP1_WK7_BLISTPACKCODE	Blister pack code:
	TA	TALP1	7115	Total number of capsules dispensed:	Numeric	WK7_TRTTOTALDISP			_TA_TALP1_WK7_TRTTOTALDISP	_TA_TALP1_WK7_TRTTOTALDISP	TA_TALP1_WK7_TRTTOTALDISP	TA_TALP1_WK7_TRTTOTALDISP	Total number of capsules dispensed:
	TA	TALP1	7116	Date of first dose:	Date Time	WK7_TRTSTDOSEDAT			_TA_TALP1_WK7_TRTSTDOSEDAT	_TA_TALP1_WK7_TRTSTDOSEDAT	TA_TALP1_WK7_TRTSTDOSEDAT	TA_TALP1_WK7_TRTSTDOSEDAT	Date of first dose:
	TA	TALP1	7117	Number of capsules returned at the end of the period:	Numeric	WK7_TRTTOTALRET			_TA_TALP1_WK7_TRTTOTALRET	_TA_TALP1_WK7_TRTTOTALRET	TA_TALP1_WK7_TRTTOTALRET	TA_TALP1_WK7_TRTTOTALRET	Number of capsules returned at the end of the period:
	TA	TALP1	7118	Date of last dose:	Date Time	WK7_TRTENDOSEDAT			_TA_TALP1_WK7_TRTENDOSEDAT	_TA_TALP1_WK7_TRTENDOSEDAT	TA_TALP1_WK7_TRTENDOSEDAT	TA_TALP1_WK7_TRTENDOSEDAT	Date of last dose:
	TA	TALP1	7119	Any dose missed?	Yes No	WK7_TRTMISDOSE			_TA_TALP1_WK7_TRTMISDOSE	_TA_TALP1_WK7_TRTMISDOSE	TA_TALP1_WK7_TRTMISDOSE	TA_TALP1_WK7_TRTMISDOSE	Any dose missed?
	TA	TALP1	7120	Notification:	Label	NOTIF_TA2			_TA_TALP1_NOTIF_TA2	_TA_TALP1_NOTIF_TA2	TA_TALP1_NOTIF_TA2	TA_TALP1_NOTIF_TA2	Notification:
	EXAD2	EXAD2	7734	Did participant complete Part 2 scheduled exercise per protocol?	Yes No	EXE_P2COMP			_EXAD2_EXAD2_EXE_P2COMP	_EXAD2_EXAD2_EXE_P2COMP	EXAD2_EXAD2_EXE_P2COMP	EXAD2_EXAD2_EXE_P2COMP	Did participant complete Part 2 scheduled exercise per protocol?
	EXAD2	EXAD2	7735	Notification:	Label	NOTIF_EXAD2			_EXAD2_EXAD2_NOTIF_EXAD2	_EXAD2_EXAD2_NOTIF_EXAD2	EXAD2_EXAD2_NOTIF_EXAD2	EXAD2_EXAD2_NOTIF_EXAD2	Notification:
	MTR	MTD	7121	Week number when dose was missed or partially taken:	Single Answer	WK7_WNDM	1	Week 7	_MTR_MTD_WK7_WNDM	_MTR_MTD_WK7_WNDM	MTR_MTD_WK7_WNDM	MTR_MTD_WK7_WNDM	Week number when dose was missed or partially taken:
	MTR	MTD	7121	Week number when dose was missed or partially taken:	Single Answer	WK7_WNDM	2	Week 8	_MTR_MTD_WK7_WNDM	_MTR_MTD_WK7_WNDM	MTR_MTD_WK7_WNDM	MTR_MTD_WK7_WNDM	Week number when dose was missed or partially taken:
	MTR	MTD	7121	Week number when dose was missed or partially taken:	Single Answer	WK7_WNDM	3	Week 9	_MTR_MTD_WK7_WNDM	_MTR_MTD_WK7_WNDM	MTR_MTD_WK7_WNDM	MTR_MTD_WK7_WNDM	Week number when dose was missed or partially taken:
	MTR	MTD	7121	Week number when dose was missed or partially taken:	Single Answer	WK7_WNDM	4	Week 10	_MTR_MTD_WK7_WNDM	_MTR_MTD_WK7_WNDM	MTR_MTD_WK7_WNDM	MTR_MTD_WK7_WNDM	Week number when dose was missed or partially taken:
	MTR	MTD	7121	Week number when dose was missed or partially taken:	Single Answer	WK7_WNDM	5	Week 11	_MTR_MTD_WK7_WNDM	_MTR_MTD_WK7_WNDM	MTR_MTD_WK7_WNDM	MTR_MTD_WK7_WNDM	Week number when dose was missed or partially taken:
	MTR	MTD	7121	Week number when dose was missed or partially taken:	Single Answer	WK7_WNDM	6	Week 12	_MTR_MTD_WK7_WNDM	_MTR_MTD_WK7_WNDM	MTR_MTD_WK7_WNDM	MTR_MTD_WK7_WNDM	Week number when dose was missed or partially taken:
	MTR	MTD	7121	Week number when dose was missed or partially taken:	Single Answer	WK7_WNDM	7	Week 13	_MTR_MTD_WK7_WNDM	_MTR_MTD_WK7_WNDM	MTR_MTD_WK7_WNDM	MTR_MTD_WK7_WNDM	Week number when dose was missed or partially taken:
	MTR	MTD	7122	Was the dose not taken because participant was unwell?	Yes No	WK7_RSDM			_MTR_MTD_WK7_RSDM	_MTR_MTD_WK7_RSDM	MTR_MTD_WK7_RSDM	MTR_MTD_WK7_RSDM	Was the dose not taken because participant was unwell?
	MTR	MTD	7123	Were all 3 capsules missed? (select 'No' if 1 or 2 capsules are taken)	Yes No	WK7_ALLDM			_MTR_MTD_WK7_ALLDM	_MTR_MTD_WK7_ALLDM	MTR_MTD_WK7_ALLDM	MTR_MTD_WK7_ALLDM	Were all 3 capsules missed? (select 'No' if 1 or 2 capsules are taken)
	MTR	MTD	7124	Total number of capsules taken: (should be less than 3)	Numeric	WK7_TOTALDT			_MTR_MTD_WK7_TOTALDT	_MTR_MTD_WK7_TOTALDT	MTR_MTD_WK7_TOTALDT	MTR_MTD_WK7_TOTALDT	Total number of capsules taken: (should be less than 3)
	MTR	MTD	7125	Date dose taken:	Date Time	WK7_DTDAT			_MTR_MTD_WK7_DTDAT	_MTR_MTD_WK7_DTDAT	MTR_MTD_WK7_DTDAT	MTR_MTD_WK7_DTDAT	Date dose taken:
	MPEE2	EXEL2	7126	Select week:	Single Answer	WK7_WEEKNUM	1	Week 7	_MPEE2_EXEL2_WK7_WEEKNUM	_MPEE2_EXEL2_WK7_WEEKNUM	MPEE2_EXEL2_WK7_WEEKNUM	MPEE2_EXEL2_WK7_WEEKNUM	Select week:
	MPEE2	EXEL2	7126	Select week:	Single Answer	WK7_WEEKNUM	2	Week 8	_MPEE2_EXEL2_WK7_WEEKNUM	_MPEE2_EXEL2_WK7_WEEKNUM	MPEE2_EXEL2_WK7_WEEKNUM	MPEE2_EXEL2_WK7_WEEKNUM	Select week:
	MPEE2	EXEL2	7126	Select week:	Single Answer	WK7_WEEKNUM	3	Week 9	_MPEE2_EXEL2_WK7_WEEKNUM	_MPEE2_EXEL2_WK7_WEEKNUM	MPEE2_EXEL2_WK7_WEEKNUM	MPEE2_EXEL2_WK7_WEEKNUM	Select week:
	MPEE2	EXEL2	7126	Select week:	Single Answer	WK7_WEEKNUM	4	Week 10	_MPEE2_EXEL2_WK7_WEEKNUM	_MPEE2_EXEL2_WK7_WEEKNUM	MPEE2_EXEL2_WK7_WEEKNUM	MPEE2_EXEL2_WK7_WEEKNUM	Select week:
	MPEE2	EXEL2	7126	Select week:	Single Answer	WK7_WEEKNUM	5	Week 11	_MPEE2_EXEL2_WK7_WEEKNUM	_MPEE2_EXEL2_WK7_WEEKNUM	MPEE2_EXEL2_WK7_WEEKNUM	MPEE2_EXEL2_WK7_WEEKNUM	Select week:
	MPEE2	EXEL2	7126	Select week:	Single Answer	WK7_WEEKNUM	6	Week 12	_MPEE2_EXEL2_WK7_WEEKNUM	_MPEE2_EXEL2_WK7_WEEKNUM	MPEE2_EXEL2_WK7_WEEKNUM	MPEE2_EXEL2_WK7_WEEKNUM	Select week:
	MPEE2	EXEL2	7126	Select week:	Single Answer	WK7_WEEKNUM	7	Week 13	_MPEE2_EXEL2_WK7_WEEKNUM	_MPEE2_EXEL2_WK7_WEEKNUM	MPEE2_EXEL2_WK7_WEEKNUM	MPEE2_EXEL2_WK7_WEEKNUM	Select week:
	MPEE2	EXEL2	7127	Select day:	Single Answer	WK7_DAYNUM	1	Day 1	_MPEE2_EXEL2_WK7_DAYNUM	_MPEE2_EXEL2_WK7_DAYNUM	MPEE2_EXEL2_WK7_DAYNUM	MPEE2_EXEL2_WK7_DAYNUM	Select day:
	MPEE2	EXEL2	7127	Select day:	Single Answer	WK7_DAYNUM	2	Day 2	_MPEE2_EXEL2_WK7_DAYNUM	_MPEE2_EXEL2_WK7_DAYNUM	MPEE2_EXEL2_WK7_DAYNUM	MPEE2_EXEL2_WK7_DAYNUM	Select day:
	MPEE2	EXEL2	7127	Select day:	Single Answer	WK7_DAYNUM	3	Day 3	_MPEE2_EXEL2_WK7_DAYNUM	_MPEE2_EXEL2_WK7_DAYNUM	MPEE2_EXEL2_WK7_DAYNUM	MPEE2_EXEL2_WK7_DAYNUM	Select day:
	MPEE2	EXEL2	7127	Select day:	Single Answer	WK7_DAYNUM	4	Day 4	_MPEE2_EXEL2_WK7_DAYNUM	_MPEE2_EXEL2_WK7_DAYNUM	MPEE2_EXEL2_WK7_DAYNUM	MPEE2_EXEL2_WK7_DAYNUM	Select day:
	MPEE2	EXEL2	7127	Select day:	Single Answer	WK7_DAYNUM	5	Day 5	_MPEE2_EXEL2_WK7_DAYNUM	_MPEE2_EXEL2_WK7_DAYNUM	MPEE2_EXEL2_WK7_DAYNUM	MPEE2_EXEL2_WK7_DAYNUM	Select day:
	MPEE2	EXEL2	7127	Select day:	Single Answer	WK7_DAYNUM	6	Day 6	_MPEE2_EXEL2_WK7_DAYNUM	_MPEE2_EXEL2_WK7_DAYNUM	MPEE2_EXEL2_WK7_DAYNUM	MPEE2_EXEL2_WK7_DAYNUM	Select day:
	MPEE2	EXEL2	7127	Select day:	Single Answer	WK7_DAYNUM	7	Day 7	_MPEE2_EXEL2_WK7_DAYNUM	_MPEE2_EXEL2_WK7_DAYNUM	MPEE2_EXEL2_WK7_DAYNUM	MPEE2_EXEL2_WK7_DAYNUM	Select day:
	MPEE2	EXEL2	7128	Date:	Date Time	WK7_DATE			_MPEE2_EXEL2_WK7_DATE	_MPEE2_EXEL2_WK7_DATE	MPEE2_EXEL2_WK7_DATE	MPEE2_EXEL2_WK7_DATE	Date:
	MPEE2	EXEL2	7129	Select all that apply:	Multiple Answer	WK7_EXEINCON	1	Scheduled exercise not done	_MPEE2_EXEL2_WK7_EXEINCON	_MPEE2_EXEL2_WK7_EXEINCON	MPEE2_EXEL2_WK7_EXEINCON	MPEE2_EXEL2_WK7_EXEINCON	Select all that apply:
	MPEE2	EXEL2	7129	Select all that apply:	Multiple Answer	WK7_EXEINCON	2	Partial scheduled exercise done	_MPEE2_EXEL2_WK7_EXEINCON	_MPEE2_EXEL2_WK7_EXEINCON	MPEE2_EXEL2_WK7_EXEINCON	MPEE2_EXEL2_WK7_EXEINCON	Select all that apply:
	MPEE2	EXEL2	7129	Select all that apply:	Multiple Answer	WK7_EXEINCON	3	Additional/Unscheduled exercise done	_MPEE2_EXEL2_WK7_EXEINCON	_MPEE2_EXEL2_WK7_EXEINCON	MPEE2_EXEL2_WK7_EXEINCON	MPEE2_EXEL2_WK7_EXEINCON	Select all that apply:
	MPEE2	EXEL2	7130	Was set exercise program not completed because the participant was injured or unwell?	Yes No	WK7_REASIU			_MPEE2_EXEL2_WK7_REASIU	_MPEE2_EXEL2_WK7_REASIU	MPEE2_EXEL2_WK7_REASIU	MPEE2_EXEL2_WK7_REASIU	Was set exercise program not completed because the participant was injured or unwell?
	MPEE2	EXEL2	7131	On exercycle - Length of exercise time (in minutes):	Numeric	WK7_TIME			_MPEE2_EXEL2_WK7_TIME	_MPEE2_EXEL2_WK7_TIME	MPEE2_EXEL2_WK7_TIME	MPEE2_EXEL2_WK7_TIME	On exercycle - Length of exercise time (in minutes):
	MPEE2	EXEL2	7132	On exercycle - Training RPM:	Numeric	WK7_RMP			_MPEE2_EXEL2_WK7_RMP	_MPEE2_EXEL2_WK7_RMP	MPEE2_EXEL2_WK7_RMP	MPEE2_EXEL2_WK7_RMP	On exercycle - Training RPM:
	MPEE2	EXEL2	7133	On exercycle - Resistance setting (level):	Single Answer	WK7_RESIS	1	Level 1	_MPEE2_EXEL2_WK7_RESIS	_MPEE2_EXEL2_WK7_RESIS	MPEE2_EXEL2_WK7_RESIS	MPEE2_EXEL2_WK7_RESIS	On exercycle - Resistance setting (level):
	MPEE2	EXEL2	7133	On exercycle - Resistance setting (level):	Single Answer	WK7_RESIS	2	Level 2	_MPEE2_EXEL2_WK7_RESIS	_MPEE2_EXEL2_WK7_RESIS	MPEE2_EXEL2_WK7_RESIS	MPEE2_EXEL2_WK7_RESIS	On exercycle - Resistance setting (level):
	MPEE2	EXEL2	7133	On exercycle - Resistance setting (level):	Single Answer	WK7_RESIS	3	Level 3	_MPEE2_EXEL2_WK7_RESIS	_MPEE2_EXEL2_WK7_RESIS	MPEE2_EXEL2_WK7_RESIS	MPEE2_EXEL2_WK7_RESIS	On exercycle - Resistance setting (level):
	MPEE2	EXEL2	7133	On exercycle - Resistance setting (level):	Single Answer	WK7_RESIS	4	Level 4	_MPEE2_EXEL2_WK7_RESIS	_MPEE2_EXEL2_WK7_RESIS	MPEE2_EXEL2_WK7_RESIS	MPEE2_EXEL2_WK7_RESIS	On exercycle - Resistance setting (level):
	MPEE2	EXEL2	7133	On exercycle - Resistance setting (level):	Single Answer	WK7_RESIS	5	Level 5	_MPEE2_EXEL2_WK7_RESIS	_MPEE2_EXEL2_WK7_RESIS	MPEE2_EXEL2_WK7_RESIS	MPEE2_EXEL2_WK7_RESIS	On exercycle - Resistance setting (level):
	MPEE2	EXEL2	7133	On exercycle - Resistance setting (level):	Single Answer	WK7_RESIS	6	Level 6	_MPEE2_EXEL2_WK7_RESIS	_MPEE2_EXEL2_WK7_RESIS	MPEE2_EXEL2_WK7_RESIS	MPEE2_EXEL2_WK7_RESIS	On exercycle - Resistance setting (level):
	MPEE2	EXEL2	7133	On exercycle - Resistance setting (level):	Single Answer	WK7_RESIS	7	Level 7	_MPEE2_EXEL2_WK7_RESIS	_MPEE2_EXEL2_WK7_RESIS	MPEE2_EXEL2_WK7_RESIS	MPEE2_EXEL2_WK7_RESIS	On exercycle - Resistance setting (level):
	MPEE2	EXEL2	7133	On exercycle - Resistance setting (level):	Single Answer	WK7_RESIS	8	Level 8	_MPEE2_EXEL2_WK7_RESIS	_MPEE2_EXEL2_WK7_RESIS	MPEE2_EXEL2_WK7_RESIS	MPEE2_EXEL2_WK7_RESIS	On exercycle - Resistance setting (level):
	MPEE2	EXEL2	7133	On exercycle - Resistance setting (level):	Single Answer	WK7_RESIS	9	Unknown	_MPEE2_EXEL2_WK7_RESIS	_MPEE2_EXEL2_WK7_RESIS	MPEE2_EXEL2_WK7_RESIS	MPEE2_EXEL2_WK7_RESIS	On exercycle - Resistance setting (level):
	MPEE2	EXEL2	7134	List type of additional exercise performed and time spent:	Text	WK7_EXELIST			_MPEE2_EXEL2_WK7_EXELIST	_MPEE2_EXEL2_WK7_EXELIST	MPEE2_EXEL2_WK7_EXELIST	MPEE2_EXEL2_WK7_EXELIST	List type of additional exercise performed and time spent:
	AE	AELOG	6958	Adverse event term / description:	Text	AETERM			_AE_AELOG_AETERM	_AE_AELOG_AETERM	AE_AELOG_AETERM	AE_AELOG_AETERM	Adverse event term / description:
	AE	AELOG	6959	Start date:	Date Time	AESTDAT			_AE_AELOG_AESTDAT	_AE_AELOG_AESTDAT	AE_AELOG_AESTDAT	AE_AELOG_AESTDAT	Start date:
	AE	AELOG	6962	Severity:	Single Answer	AESEV	1	Mild	_AE_AELOG_AESEV	_AE_AELOG_AESEV	AE_AELOG_AESEV	AE_AELOG_AESEV	Severity:
	AE	AELOG	6962	Severity:	Single Answer	AESEV	2	Moderate	_AE_AELOG_AESEV	_AE_AELOG_AESEV	AE_AELOG_AESEV	AE_AELOG_AESEV	Severity:
	AE	AELOG	6962	Severity:	Single Answer	AESEV	3	Severe	_AE_AELOG_AESEV	_AE_AELOG_AESEV	AE_AELOG_AESEV	AE_AELOG_AESEV	Severity:
	AE	AELOG	6962	Severity:	Single Answer	AESEV	4	Life-Threatening	_AE_AELOG_AESEV	_AE_AELOG_AESEV	AE_AELOG_AESEV	AE_AELOG_AESEV	Severity:
	AE	AELOG	6963	Serious adverse event?	Yes No	AESER			_AE_AELOG_AESER	_AE_AELOG_AESER	AE_AELOG_AESER	AE_AELOG_AESER	Serious adverse event?
	AE	AELOG	6965	Relationship to the treatment:	Single Answer	AEREL	0	Not related	_AE_AELOG_AEREL	_AE_AELOG_AEREL	AE_AELOG_AEREL	AE_AELOG_AEREL	Relationship to the treatment:
	AE	AELOG	6965	Relationship to the treatment:	Single Answer	AEREL	1	Unlikely related	_AE_AELOG_AEREL	_AE_AELOG_AEREL	AE_AELOG_AEREL	AE_AELOG_AEREL	Relationship to the treatment:
	AE	AELOG	6965	Relationship to the treatment:	Single Answer	AEREL	2	Possibly related	_AE_AELOG_AEREL	_AE_AELOG_AEREL	AE_AELOG_AEREL	AE_AELOG_AEREL	Relationship to the treatment:
	AE	AELOG	6965	Relationship to the treatment:	Single Answer	AEREL	3	Probably related	_AE_AELOG_AEREL	_AE_AELOG_AEREL	AE_AELOG_AEREL	AE_AELOG_AEREL	Relationship to the treatment:
	AE	AELOG	6965	Relationship to the treatment:	Single Answer	AEREL	4	Definitely related	_AE_AELOG_AEREL	_AE_AELOG_AEREL	AE_AELOG_AEREL	AE_AELOG_AEREL	Relationship to the treatment:
	AE	AELOG	6966	Action taken:	Multiple Answer	AEACN	0	None	_AE_AELOG_AEACN	_AE_AELOG_AEACN	AE_AELOG_AEACN	AE_AELOG_AEACN	Action taken:
	AE	AELOG	6966	Action taken:	Multiple Answer	AEACN	1	Dose modification	_AE_AELOG_AEACN	_AE_AELOG_AEACN	AE_AELOG_AEACN	AE_AELOG_AEACN	Action taken:
	AE	AELOG	6966	Action taken:	Multiple Answer	AEACN	2	Medical Intervention	_AE_AELOG_AEACN	_AE_AELOG_AEACN	AE_AELOG_AEACN	AE_AELOG_AEACN	Action taken:
	AE	AELOG	6966	Action taken:	Multiple Answer	AEACN	3	Hospitalization	_AE_AELOG_AEACN	_AE_AELOG_AEACN	AE_AELOG_AEACN	AE_AELOG_AEACN	Action taken:
	AE	AELOG	6966	Action taken:	Multiple Answer	AEACN	4	Intervention discontinued	_AE_AELOG_AEACN	_AE_AELOG_AEACN	AE_AELOG_AEACN	AE_AELOG_AEACN	Action taken:
	AE	AELOG	6966	Action taken:	Multiple Answer	AEACN	5	Other	_AE_AELOG_AEACN	_AE_AELOG_AEACN	AE_AELOG_AEACN	AE_AELOG_AEACN	Action taken:
	AE	AELOG	6967	Other action taken:	Text	AEACNOTH			_AE_AELOG_AEACNOTH	_AE_AELOG_AEACNOTH	AE_AELOG_AEACNOTH	AE_AELOG_AEACNOTH	Other action taken:
	AE	AELOG	6968	Outcome:	Single Answer	AEOUT	1	Resolved	_AE_AELOG_AEOUT	_AE_AELOG_AEOUT	AE_AELOG_AEOUT	AE_AELOG_AEOUT	Outcome:
	AE	AELOG	6968	Outcome:	Single Answer	AEOUT	2	Recovered with minor sequelae	_AE_AELOG_AEOUT	_AE_AELOG_AEOUT	AE_AELOG_AEOUT	AE_AELOG_AEOUT	Outcome:
	AE	AELOG	6968	Outcome:	Single Answer	AEOUT	3	Recovered with major sequelae	_AE_AELOG_AEOUT	_AE_AELOG_AEOUT	AE_AELOG_AEOUT	AE_AELOG_AEOUT	Outcome:
	AE	AELOG	6968	Outcome:	Single Answer	AEOUT	4	Ongoing/Continuing treatment	_AE_AELOG_AEOUT	_AE_AELOG_AEOUT	AE_AELOG_AEOUT	AE_AELOG_AEOUT	Outcome:
	AE	AELOG	6968	Outcome:	Single Answer	AEOUT	5	Condition worsening	_AE_AELOG_AEOUT	_AE_AELOG_AEOUT	AE_AELOG_AEOUT	AE_AELOG_AEOUT	Outcome:
	AE	AELOG	6968	Outcome:	Single Answer	AEOUT	6	Death	_AE_AELOG_AEOUT	_AE_AELOG_AEOUT	AE_AELOG_AEOUT	AE_AELOG_AEOUT	Outcome:
	AE	AELOG	6968	Outcome:	Single Answer	AEOUT	7	Unknown	_AE_AELOG_AEOUT	_AE_AELOG_AEOUT	AE_AELOG_AEOUT	AE_AELOG_AEOUT	Outcome:
	AE	AELOG	6960	End date:	Date Time	AEENDAT			_AE_AELOG_AEENDAT	_AE_AELOG_AEENDAT	AE_AELOG_AEENDAT	AE_AELOG_AEENDAT	End date:
	AE	AELOG	6961	Ongoing? (at the end of study)	Yes No	AEONGO			_AE_AELOG_AEONGO	_AE_AELOG_AEONGO	AE_AELOG_AEONGO	AE_AELOG_AEONGO	Ongoing? (at the end of study)
	AE	SAED	6969	SAE onset date:	Date Time	SAESTDAT			_AE_SAED_SAESTDAT	_AE_SAED_SAESTDAT	AE_SAED_SAESTDAT	AE_SAED_SAESTDAT	SAE onset date:
	AE	SAED	6970	SAE stop date:	Date Time	SAEENDAT			_AE_SAED_SAEENDAT	_AE_SAED_SAEENDAT	AE_SAED_SAEENDAT	AE_SAED_SAEENDAT	SAE stop date:
	AE	SAED	6971	Serious adverse event category:	Single Answer	SAECAT	1	Resulted in death	_AE_SAED_SAECAT	_AE_SAED_SAECAT	AE_SAED_SAECAT	AE_SAED_SAECAT	Serious adverse event category:
	AE	SAED	6971	Serious adverse event category:	Single Answer	SAECAT	2	Life-threatening	_AE_SAED_SAECAT	_AE_SAED_SAECAT	AE_SAED_SAECAT	AE_SAED_SAECAT	Serious adverse event category:
	AE	SAED	6971	Serious adverse event category:	Single Answer	SAECAT	3	Required in-patient hospitalization or prolongation of existing hospitalization	_AE_SAED_SAECAT	_AE_SAED_SAECAT	AE_SAED_SAECAT	AE_SAED_SAECAT	Serious adverse event category:
	AE	SAED	6971	Serious adverse event category:	Single Answer	SAECAT	4	Persistent of significant disability/ incapacity	_AE_SAED_SAECAT	_AE_SAED_SAECAT	AE_SAED_SAECAT	AE_SAED_SAECAT	Serious adverse event category:
	AE	SAED	6971	Serious adverse event category:	Single Answer	SAECAT	5	Congenital anomaly/birth defect	_AE_SAED_SAECAT	_AE_SAED_SAECAT	AE_SAED_SAECAT	AE_SAED_SAECAT	Serious adverse event category:
	AE	SAED	6971	Serious adverse event category:	Single Answer	SAECAT	6	Other important medical events which in the opinion of the investigator are likely to become serious if untreated	_AE_SAED_SAECAT	_AE_SAED_SAECAT	AE_SAED_SAECAT	AE_SAED_SAECAT	Serious adverse event category:
	AE	SAED	6972	SAE Description:	Text	SAETERM			_AE_SAED_SAETERM	_AE_SAED_SAETERM	AE_SAED_SAETERM	AE_SAED_SAETERM	SAE Description:
	AE	SAED	7113	Notification	Label	NOTIF_AE1			_AE_SAED_NOTIF_AE1	_AE_SAED_NOTIF_AE1	AE_SAED_NOTIF_AE1	AE_SAED_NOTIF_AE1	Notification
	SAE	SAEFU	6973	AE number:	Text	SAE_AENUM			_SAE_SAEFU_SAE_AENUM	_SAE_SAEFU_SAE_AENUM	SAE_SAEFU_SAE_AENUM	SAE_SAEFU_SAE_AENUM	AE number:
	SAE	SAEFU	7731	Adverse event term/description:	Text	SAE_AETERM			_SAE_SAEFU_SAE_AETERM	_SAE_SAEFU_SAE_AETERM	SAE_SAEFU_SAE_AETERM	SAE_SAEFU_SAE_AETERM	Adverse event term/description:
	SAE	SAEFU	6974	Follow-up date:	Date Time	SAE_FUDAT			_SAE_SAEFU_SAE_FUDAT	_SAE_SAEFU_SAE_FUDAT	SAE_SAEFU_SAE_FUDAT	SAE_SAEFU_SAE_FUDAT	Follow-up date:
	SAE	SAEFU	6975	SAE Description:	Text	SAETERM			_SAE_SAEFU_SAETERM	_SAE_SAEFU_SAETERM	SAE_SAEFU_SAETERM	SAE_SAEFU_SAETERM	SAE Description:
	CM	CMED	7135	Medication name:	Text	CMTRT			_CM_CMED_CMTRT	_CM_CMED_CMTRT	CM_CMED_CMTRT	CM_CMED_CMTRT	Medication name:
	CM	CMED	7136	Indication:	Text	CMINDC			_CM_CMED_CMINDC	_CM_CMED_CMINDC	CM_CMED_CMINDC	CM_CMED_CMINDC	Indication:
	CM	CMED	7137	Given for?	Multiple Answer	CMLINK	1	Adverse event	_CM_CMED_CMLINK	_CM_CMED_CMLINK	CM_CMED_CMLINK	CM_CMED_CMLINK	Given for?
	CM	CMED	7137	Given for?	Multiple Answer	CMLINK	2	Medical history	_CM_CMED_CMLINK	_CM_CMED_CMLINK	CM_CMED_CMLINK	CM_CMED_CMLINK	Given for?
	CM	CMED	7138	Adverse event number:	Text	CM_AENUM			_CM_CMED_CM_AENUM	_CM_CMED_CM_AENUM	CM_CMED_CM_AENUM	CM_CMED_CM_AENUM	Adverse event number:
	CM	CMED	7139	Medical history number:	Text	CM_MHNUM			_CM_CMED_CM_MHNUM	_CM_CMED_CM_MHNUM	CM_CMED_CM_MHNUM	CM_CMED_CM_MHNUM	Medical history number:
	CM	CMED	7140	Start date:	Date Time	CMSTDAT			_CM_CMED_CMSTDAT	_CM_CMED_CMSTDAT	CM_CMED_CMSTDAT	CM_CMED_CMSTDAT	Start date:
	CM	CMED	7141	Ongoing?	Yes No	CMONGO			_CM_CMED_CMONGO	_CM_CMED_CMONGO	CM_CMED_CMONGO	CM_CMED_CMONGO	Ongoing?
	CM	CMED	7142	End date:	Date Time	CMENDAT			_CM_CMED_CMENDAT	_CM_CMED_CMENDAT	CM_CMED_CMENDAT	CM_CMED_CMENDAT	End date:
	CM	CMED	7146	Dose strength:	Text	CMDOSSTR			_CM_CMED_CMDOSSTR	_CM_CMED_CMDOSSTR	CM_CMED_CMDOSSTR	CM_CMED_CMDOSSTR	Dose strength:
	CM	CMED	7144	Dose unit:	Single Answer	CMDOSU	1	mg (milligram)	_CM_CMED_CMDOSU	_CM_CMED_CMDOSU	CM_CMED_CMDOSU	CM_CMED_CMDOSU	Dose unit:
	CM	CMED	7144	Dose unit:	Single Answer	CMDOSU	2	g (gram)	_CM_CMED_CMDOSU	_CM_CMED_CMDOSU	CM_CMED_CMDOSU	CM_CMED_CMDOSU	Dose unit:
	CM	CMED	7144	Dose unit:	Single Answer	CMDOSU	3	mcg or µg (microgram)	_CM_CMED_CMDOSU	_CM_CMED_CMDOSU	CM_CMED_CMDOSU	CM_CMED_CMDOSU	Dose unit:
	CM	CMED	7144	Dose unit:	Single Answer	CMDOSU	4	mL (milliliter)	_CM_CMED_CMDOSU	_CM_CMED_CMDOSU	CM_CMED_CMDOSU	CM_CMED_CMDOSU	Dose unit:
	CM	CMED	7144	Dose unit:	Single Answer	CMDOSU	5	L (liter)	_CM_CMED_CMDOSU	_CM_CMED_CMDOSU	CM_CMED_CMDOSU	CM_CMED_CMDOSU	Dose unit:
	CM	CMED	7144	Dose unit:	Single Answer	CMDOSU	6	U (unit)	_CM_CMED_CMDOSU	_CM_CMED_CMDOSU	CM_CMED_CMDOSU	CM_CMED_CMDOSU	Dose unit:
	CM	CMED	7144	Dose unit:	Single Answer	CMDOSU	7	IU (international unit)	_CM_CMED_CMDOSU	_CM_CMED_CMDOSU	CM_CMED_CMDOSU	CM_CMED_CMDOSU	Dose unit:
	CM	CMED	7144	Dose unit:	Single Answer	CMDOSU	8	gtt (drop)	_CM_CMED_CMDOSU	_CM_CMED_CMDOSU	CM_CMED_CMDOSU	CM_CMED_CMDOSU	Dose unit:
	CM	CMED	7144	Dose unit:	Single Answer	CMDOSU	9	tab (tablet)	_CM_CMED_CMDOSU	_CM_CMED_CMDOSU	CM_CMED_CMDOSU	CM_CMED_CMDOSU	Dose unit:
	CM	CMED	7144	Dose unit:	Single Answer	CMDOSU	10	cap (capsule)	_CM_CMED_CMDOSU	_CM_CMED_CMDOSU	CM_CMED_CMDOSU	CM_CMED_CMDOSU	Dose unit:
	CM	CMED	7144	Dose unit:	Single Answer	CMDOSU	11	oz (ounce)	_CM_CMED_CMDOSU	_CM_CMED_CMDOSU	CM_CMED_CMDOSU	CM_CMED_CMDOSU	Dose unit:
	CM	CMED	7144	Dose unit:	Single Answer	CMDOSU	12	tsp (teaspoon)	_CM_CMED_CMDOSU	_CM_CMED_CMDOSU	CM_CMED_CMDOSU	CM_CMED_CMDOSU	Dose unit:
	CM	CMED	7144	Dose unit:	Single Answer	CMDOSU	13	tbsp (tablespoon)	_CM_CMED_CMDOSU	_CM_CMED_CMDOSU	CM_CMED_CMDOSU	CM_CMED_CMDOSU	Dose unit:
	CM	CMED	7144	Dose unit:	Single Answer	CMDOSU	14	puff	_CM_CMED_CMDOSU	_CM_CMED_CMDOSU	CM_CMED_CMDOSU	CM_CMED_CMDOSU	Dose unit:
	CM	CMED	7144	Dose unit:	Single Answer	CMDOSU	15	Other	_CM_CMED_CMDOSU	_CM_CMED_CMDOSU	CM_CMED_CMDOSU	CM_CMED_CMDOSU	Dose unit:
	CM	CMED	7143	Dose form:	Single Answer	CMDOSFRM	1	Tablet (tab)	_CM_CMED_CMDOSFRM	_CM_CMED_CMDOSFRM	CM_CMED_CMDOSFRM	CM_CMED_CMDOSFRM	Dose form:
	CM	CMED	7143	Dose form:	Single Answer	CMDOSFRM	2	Capsule (cap)	_CM_CMED_CMDOSFRM	_CM_CMED_CMDOSFRM	CM_CMED_CMDOSFRM	CM_CMED_CMDOSFRM	Dose form:
	CM	CMED	7143	Dose form:	Single Answer	CMDOSFRM	3	Oral solution	_CM_CMED_CMDOSFRM	_CM_CMED_CMDOSFRM	CM_CMED_CMDOSFRM	CM_CMED_CMDOSFRM	Dose form:
	CM	CMED	7143	Dose form:	Single Answer	CMDOSFRM	4	Oral suspension	_CM_CMED_CMDOSFRM	_CM_CMED_CMDOSFRM	CM_CMED_CMDOSFRM	CM_CMED_CMDOSFRM	Dose form:
	CM	CMED	7143	Dose form:	Single Answer	CMDOSFRM	5	Syrup	_CM_CMED_CMDOSFRM	_CM_CMED_CMDOSFRM	CM_CMED_CMDOSFRM	CM_CMED_CMDOSFRM	Dose form:
	CM	CMED	7143	Dose form:	Single Answer	CMDOSFRM	6	Cream	_CM_CMED_CMDOSFRM	_CM_CMED_CMDOSFRM	CM_CMED_CMDOSFRM	CM_CMED_CMDOSFRM	Dose form:
	CM	CMED	7143	Dose form:	Single Answer	CMDOSFRM	7	Ointment	_CM_CMED_CMDOSFRM	_CM_CMED_CMDOSFRM	CM_CMED_CMDOSFRM	CM_CMED_CMDOSFRM	Dose form:
	CM	CMED	7143	Dose form:	Single Answer	CMDOSFRM	8	Gel	_CM_CMED_CMDOSFRM	_CM_CMED_CMDOSFRM	CM_CMED_CMDOSFRM	CM_CMED_CMDOSFRM	Dose form:
	CM	CMED	7143	Dose form:	Single Answer	CMDOSFRM	9	Lotion	_CM_CMED_CMDOSFRM	_CM_CMED_CMDOSFRM	CM_CMED_CMDOSFRM	CM_CMED_CMDOSFRM	Dose form:
	CM	CMED	7143	Dose form:	Single Answer	CMDOSFRM	10	Patch (transdermal patch)	_CM_CMED_CMDOSFRM	_CM_CMED_CMDOSFRM	CM_CMED_CMDOSFRM	CM_CMED_CMDOSFRM	Dose form:
	CM	CMED	7143	Dose form:	Single Answer	CMDOSFRM	11	Injection	_CM_CMED_CMDOSFRM	_CM_CMED_CMDOSFRM	CM_CMED_CMDOSFRM	CM_CMED_CMDOSFRM	Dose form:
	CM	CMED	7143	Dose form:	Single Answer	CMDOSFRM	12	Intravenous (IV)	_CM_CMED_CMDOSFRM	_CM_CMED_CMDOSFRM	CM_CMED_CMDOSFRM	CM_CMED_CMDOSFRM	Dose form:
	CM	CMED	7143	Dose form:	Single Answer	CMDOSFRM	13	Intramuscular (IM)	_CM_CMED_CMDOSFRM	_CM_CMED_CMDOSFRM	CM_CMED_CMDOSFRM	CM_CMED_CMDOSFRM	Dose form:
	CM	CMED	7143	Dose form:	Single Answer	CMDOSFRM	14	Subcutaneous (SC)	_CM_CMED_CMDOSFRM	_CM_CMED_CMDOSFRM	CM_CMED_CMDOSFRM	CM_CMED_CMDOSFRM	Dose form:
	CM	CMED	7143	Dose form:	Single Answer	CMDOSFRM	15	Inhaler	_CM_CMED_CMDOSFRM	_CM_CMED_CMDOSFRM	CM_CMED_CMDOSFRM	CM_CMED_CMDOSFRM	Dose form:
	CM	CMED	7143	Dose form:	Single Answer	CMDOSFRM	16	Nebulizer solution	_CM_CMED_CMDOSFRM	_CM_CMED_CMDOSFRM	CM_CMED_CMDOSFRM	CM_CMED_CMDOSFRM	Dose form:
	CM	CMED	7143	Dose form:	Single Answer	CMDOSFRM	17	Suppository (supp)	_CM_CMED_CMDOSFRM	_CM_CMED_CMDOSFRM	CM_CMED_CMDOSFRM	CM_CMED_CMDOSFRM	Dose form:
	CM	CMED	7143	Dose form:	Single Answer	CMDOSFRM	18	Cream	_CM_CMED_CMDOSFRM	_CM_CMED_CMDOSFRM	CM_CMED_CMDOSFRM	CM_CMED_CMDOSFRM	Dose form:
	CM	CMED	7143	Dose form:	Single Answer	CMDOSFRM	19	Tablet	_CM_CMED_CMDOSFRM	_CM_CMED_CMDOSFRM	CM_CMED_CMDOSFRM	CM_CMED_CMDOSFRM	Dose form:
	CM	CMED	7143	Dose form:	Single Answer	CMDOSFRM	20	Eye drops	_CM_CMED_CMDOSFRM	_CM_CMED_CMDOSFRM	CM_CMED_CMDOSFRM	CM_CMED_CMDOSFRM	Dose form:
	CM	CMED	7143	Dose form:	Single Answer	CMDOSFRM	21	Eye ointment	_CM_CMED_CMDOSFRM	_CM_CMED_CMDOSFRM	CM_CMED_CMDOSFRM	CM_CMED_CMDOSFRM	Dose form:
	CM	CMED	7143	Dose form:	Single Answer	CMDOSFRM	22	Ear drops	_CM_CMED_CMDOSFRM	_CM_CMED_CMDOSFRM	CM_CMED_CMDOSFRM	CM_CMED_CMDOSFRM	Dose form:
	CM	CMED	7143	Dose form:	Single Answer	CMDOSFRM	23	Buccal tablet	_CM_CMED_CMDOSFRM	_CM_CMED_CMDOSFRM	CM_CMED_CMDOSFRM	CM_CMED_CMDOSFRM	Dose form:
	CM	CMED	7143	Dose form:	Single Answer	CMDOSFRM	24	Sublingual tablet	_CM_CMED_CMDOSFRM	_CM_CMED_CMDOSFRM	CM_CMED_CMDOSFRM	CM_CMED_CMDOSFRM	Dose form:
	CM	CMED	7143	Dose form:	Single Answer	CMDOSFRM	25	Other	_CM_CMED_CMDOSFRM	_CM_CMED_CMDOSFRM	CM_CMED_CMDOSFRM	CM_CMED_CMDOSFRM	Dose form:
	CM	CMED	7145	Dose frequency:	Single Answer	CMDOSFRQ	1	qd: Once a day (every day)	_CM_CMED_CMDOSFRQ	_CM_CMED_CMDOSFRQ	CM_CMED_CMDOSFRQ	CM_CMED_CMDOSFRQ	Dose frequency:
	CM	CMED	7145	Dose frequency:	Single Answer	CMDOSFRQ	2	bid: Twice a day	_CM_CMED_CMDOSFRQ	_CM_CMED_CMDOSFRQ	CM_CMED_CMDOSFRQ	CM_CMED_CMDOSFRQ	Dose frequency:
	CM	CMED	7145	Dose frequency:	Single Answer	CMDOSFRQ	3	tid: Three times a day	_CM_CMED_CMDOSFRQ	_CM_CMED_CMDOSFRQ	CM_CMED_CMDOSFRQ	CM_CMED_CMDOSFRQ	Dose frequency:
	CM	CMED	7145	Dose frequency:	Single Answer	CMDOSFRQ	4	qid: Four times a day	_CM_CMED_CMDOSFRQ	_CM_CMED_CMDOSFRQ	CM_CMED_CMDOSFRQ	CM_CMED_CMDOSFRQ	Dose frequency:
	CM	CMED	7145	Dose frequency:	Single Answer	CMDOSFRQ	5	qod: Every other day	_CM_CMED_CMDOSFRQ	_CM_CMED_CMDOSFRQ	CM_CMED_CMDOSFRQ	CM_CMED_CMDOSFRQ	Dose frequency:
	CM	CMED	7145	Dose frequency:	Single Answer	CMDOSFRQ	6	q4h: Every 4 hours	_CM_CMED_CMDOSFRQ	_CM_CMED_CMDOSFRQ	CM_CMED_CMDOSFRQ	CM_CMED_CMDOSFRQ	Dose frequency:
	CM	CMED	7145	Dose frequency:	Single Answer	CMDOSFRQ	7	q6h: Every 6 hours	_CM_CMED_CMDOSFRQ	_CM_CMED_CMDOSFRQ	CM_CMED_CMDOSFRQ	CM_CMED_CMDOSFRQ	Dose frequency:
	CM	CMED	7145	Dose frequency:	Single Answer	CMDOSFRQ	8	q8h: Every 8 hours	_CM_CMED_CMDOSFRQ	_CM_CMED_CMDOSFRQ	CM_CMED_CMDOSFRQ	CM_CMED_CMDOSFRQ	Dose frequency:
	CM	CMED	7145	Dose frequency:	Single Answer	CMDOSFRQ	9	q12h: Every 12 hours	_CM_CMED_CMDOSFRQ	_CM_CMED_CMDOSFRQ	CM_CMED_CMDOSFRQ	CM_CMED_CMDOSFRQ	Dose frequency:
	CM	CMED	7145	Dose frequency:	Single Answer	CMDOSFRQ	10	prn: As needed	_CM_CMED_CMDOSFRQ	_CM_CMED_CMDOSFRQ	CM_CMED_CMDOSFRQ	CM_CMED_CMDOSFRQ	Dose frequency:
	CM	CMED	7145	Dose frequency:	Single Answer	CMDOSFRQ	11	stat: Immediately	_CM_CMED_CMDOSFRQ	_CM_CMED_CMDOSFRQ	CM_CMED_CMDOSFRQ	CM_CMED_CMDOSFRQ	Dose frequency:
	CM	CMED	7145	Dose frequency:	Single Answer	CMDOSFRQ	12	hs: At bedtime	_CM_CMED_CMDOSFRQ	_CM_CMED_CMDOSFRQ	CM_CMED_CMDOSFRQ	CM_CMED_CMDOSFRQ	Dose frequency:
	CM	CMED	7145	Dose frequency:	Single Answer	CMDOSFRQ	13	ac: Before meals	_CM_CMED_CMDOSFRQ	_CM_CMED_CMDOSFRQ	CM_CMED_CMDOSFRQ	CM_CMED_CMDOSFRQ	Dose frequency:
	CM	CMED	7145	Dose frequency:	Single Answer	CMDOSFRQ	14	pc: After meals	_CM_CMED_CMDOSFRQ	_CM_CMED_CMDOSFRQ	CM_CMED_CMDOSFRQ	CM_CMED_CMDOSFRQ	Dose frequency:
	CM	CMED	7145	Dose frequency:	Single Answer	CMDOSFRQ	15	qwk: Once a week	_CM_CMED_CMDOSFRQ	_CM_CMED_CMDOSFRQ	CM_CMED_CMDOSFRQ	CM_CMED_CMDOSFRQ	Dose frequency:
	CM	CMED	7145	Dose frequency:	Single Answer	CMDOSFRQ	16	qam: Every morning	_CM_CMED_CMDOSFRQ	_CM_CMED_CMDOSFRQ	CM_CMED_CMDOSFRQ	CM_CMED_CMDOSFRQ	Dose frequency:
	CM	CMED	7145	Dose frequency:	Single Answer	CMDOSFRQ	17	qpm: Every evening	_CM_CMED_CMDOSFRQ	_CM_CMED_CMDOSFRQ	CM_CMED_CMDOSFRQ	CM_CMED_CMDOSFRQ	Dose frequency:
	CM	CMED	7145	Dose frequency:	Single Answer	CMDOSFRQ	18	Other	_CM_CMED_CMDOSFRQ	_CM_CMED_CMDOSFRQ	CM_CMED_CMDOSFRQ	CM_CMED_CMDOSFRQ	Dose frequency:
	CM	CMED	7147	Notification:	Label	NOTIF_CM1			_CM_CMED_NOTIF_CM1	_CM_CMED_NOTIF_CM1	CM_CMED_NOTIF_CM1	CM_CMED_NOTIF_CM1	Notification:
	CM	CMED	7148	Additional information:	Text	CMADINFO			_CM_CMED_CMADINFO	_CM_CMED_CMADINFO	CM_CMED_CMADINFO	CM_CMED_CMADINFO	Additional information:
SD	EOSD	EOSDT	6976	Has the participant completed the study as per protocol?	Yes No	DSYN			SD_EOSD_EOSDT_DSYN	SD_EOSD_EOSDT_DSYN	SD_EOSD_EOSDT_DSYN	SD_EOSD_EOSDT_DSYN	Has the participant completed the study as per protocol?
SD	EOSD	EOSDT	6977	Study completion date:	Date Time	DSSCDAT			SD_EOSD_EOSDT_DSSCDAT	SD_EOSD_EOSDT_DSSCDAT	SD_EOSD_EOSDT_DSSCDAT	SD_EOSD_EOSDT_DSSCDAT	Study completion date:
SD	EOSD	EOSDT	6978	Reason for early termination:	Single Answer	DS_ETREAS	1	Participant not eligible/Screen fail	SD_EOSD_EOSDT_DS_ETREAS	SD_EOSD_EOSDT_DS_ETREAS	SD_EOSD_EOSDT_DS_ETREAS	SD_EOSD_EOSDT_DS_ETREAS	Reason for early termination:
SD	EOSD	EOSDT	6978	Reason for early termination:	Single Answer	DS_ETREAS	2	Consent withdrawn	SD_EOSD_EOSDT_DS_ETREAS	SD_EOSD_EOSDT_DS_ETREAS	SD_EOSD_EOSDT_DS_ETREAS	SD_EOSD_EOSDT_DS_ETREAS	Reason for early termination:
SD	EOSD	EOSDT	6978	Reason for early termination:	Single Answer	DS_ETREAS	3	Participant lost to follow-up	SD_EOSD_EOSDT_DS_ETREAS	SD_EOSD_EOSDT_DS_ETREAS	SD_EOSD_EOSDT_DS_ETREAS	SD_EOSD_EOSDT_DS_ETREAS	Reason for early termination:
SD	EOSD	EOSDT	6978	Reason for early termination:	Single Answer	DS_ETREAS	4	Clinician’s decision	SD_EOSD_EOSDT_DS_ETREAS	SD_EOSD_EOSDT_DS_ETREAS	SD_EOSD_EOSDT_DS_ETREAS	SD_EOSD_EOSDT_DS_ETREAS	Reason for early termination:
SD	EOSD	EOSDT	6978	Reason for early termination:	Single Answer	DS_ETREAS	5	Participant’s choice	SD_EOSD_EOSDT_DS_ETREAS	SD_EOSD_EOSDT_DS_ETREAS	SD_EOSD_EOSDT_DS_ETREAS	SD_EOSD_EOSDT_DS_ETREAS	Reason for early termination:
SD	EOSD	EOSDT	6978	Reason for early termination:	Single Answer	DS_ETREAS	6	Death	SD_EOSD_EOSDT_DS_ETREAS	SD_EOSD_EOSDT_DS_ETREAS	SD_EOSD_EOSDT_DS_ETREAS	SD_EOSD_EOSDT_DS_ETREAS	Reason for early termination:
SD	EOSD	EOSDT	6978	Reason for early termination:	Single Answer	DS_ETREAS	7	Other	SD_EOSD_EOSDT_DS_ETREAS	SD_EOSD_EOSDT_DS_ETREAS	SD_EOSD_EOSDT_DS_ETREAS	SD_EOSD_EOSDT_DS_ETREAS	Reason for early termination:
SD	EOSD	EOSDT	6979	Other reason for early termination:	Text	DS_OTHETREAS			SD_EOSD_EOSDT_DS_OTHETREAS	SD_EOSD_EOSDT_DS_OTHETREAS	SD_EOSD_EOSDT_DS_OTHETREAS	SD_EOSD_EOSDT_DS_OTHETREAS	Other reason for early termination:
SD	EOSD	EOSDT	6980	Early termination date:	Date Time	DSSETDAT			SD_EOSD_EOSDT_DSSETDAT	SD_EOSD_EOSDT_DSSETDAT	SD_EOSD_EOSDT_DSSETDAT	SD_EOSD_EOSDT_DSSETDAT	Early termination date:
SD	EOSD	EOSDT	6981	Date of death:	Date Time	DTHDAT			SD_EOSD_EOSDT_DTHDAT	SD_EOSD_EOSDT_DTHDAT	SD_EOSD_EOSDT_DTHDAT	SD_EOSD_EOSDT_DTHDAT	Date of death:
	VS	VSD	7550	Date of assessment:	Date Time	VSDAT			_VS_VSD_VSDAT	_VS_VSD_VSDAT	VS_VSD_VSDAT	VS_VSD_VSDAT	Date of assessment:
	VS	VSD	7552	SBP (mmHg):	Numeric	SYSBP_VSORRES			_VS_VSD_SYSBP_VSORRES	_VS_VSD_SYSBP_VSORRES	VS_VSD_SYSBP_VSORRES	VS_VSD_SYSBP_VSORRES	SBP (mmHg):
	VS	VSD	7553	DBP (mmHg):	Numeric	DIABP_VSORRES			_VS_VSD_DIABP_VSORRES	_VS_VSD_DIABP_VSORRES	VS_VSD_DIABP_VSORRES	VS_VSD_DIABP_VSORRES	DBP (mmHg):
	VS	VSD	7554	Pulse (bpm):	Numeric	PULSE_VSORRES			_VS_VSD_PULSE_VSORRES	_VS_VSD_PULSE_VSORRES	VS_VSD_PULSE_VSORRES	VS_VSD_PULSE_VSORRES	Pulse (bpm):
	VS	VSD	7555	Pulse oximetry (%):	Numeric	POXI_VSORRES			_VS_VSD_POXI_VSORRES	_VS_VSD_POXI_VSORRES	VS_VSD_POXI_VSORRES	VS_VSD_POXI_VSORRES	Pulse oximetry (%):
	LB	LBSC	7558	Laboratory name:	Text	LBNAME			_LB_LBSC_LBNAME	_LB_LBSC_LBNAME	LB_LBSC_LBNAME	LB_LBSC_LBNAME	Laboratory name:
	LB	LBSC	7559	Date of sample collection:	Date Time	LBDAT			_LB_LBSC_LBDAT	_LB_LBSC_LBDAT	LB_LBSC_LBDAT	LB_LBSC_LBDAT	Date of sample collection:
	LB	HB	7560	Haemoglobin (g/L):	Numeric	HB_LBORRES			_LB_HB_HB_LBORRES	_LB_HB_HB_LBORRES	LB_HB_HB_LBORRES	LB_HB_HB_LBORRES	Haemoglobin (g/L):
	LB	HB	7561	If abnormal, then clinically significant?	Yes No	HB_ABNORM			_LB_HB_HB_ABNORM	_LB_HB_HB_ABNORM	LB_HB_HB_ABNORM	LB_HB_HB_ABNORM	If abnormal, then clinically significant?
	LB	HB	7562	Not done:	Multiple Answer	HB_ND	1	Not done	_LB_HB_HB_ND	_LB_HB_HB_ND	LB_HB_HB_ND	LB_HB_HB_ND	Not done:
	LB	HRT	7563	Haematocrit (ratio):	Numeric	HRT_LBORRES			_LB_HRT_HRT_LBORRES	_LB_HRT_HRT_LBORRES	LB_HRT_HRT_LBORRES	LB_HRT_HRT_LBORRES	Haematocrit (ratio):
	LB	HRT	7564	If abnormal, then clinically significant?	Yes No	HRT_ABNORM			_LB_HRT_HRT_ABNORM	_LB_HRT_HRT_ABNORM	LB_HRT_HRT_ABNORM	LB_HRT_HRT_ABNORM	If abnormal, then clinically significant?
	LB	HRT	7565	Not done:	Multiple Answer	HRT_ND	1	Not done	_LB_HRT_HRT_ND	_LB_HRT_HRT_ND	LB_HRT_HRT_ND	LB_HRT_HRT_ND	Not done:
	LB	RBC	7566	RBC (x 10(12)/L):	Numeric	RBC_LBORRES			_LB_RBC_RBC_LBORRES	_LB_RBC_RBC_LBORRES	LB_RBC_RBC_LBORRES	LB_RBC_RBC_LBORRES	RBC (x 10(12)/L):
	LB	RBC	7567	If abnormal, then clinically significant?	Yes No	RBC_ABNORM			_LB_RBC_RBC_ABNORM	_LB_RBC_RBC_ABNORM	LB_RBC_RBC_ABNORM	LB_RBC_RBC_ABNORM	If abnormal, then clinically significant?
	LB	RBC	7568	Not done:	Multiple Answer	RBC_ND	1	Not done	_LB_RBC_RBC_ND	_LB_RBC_RBC_ND	LB_RBC_RBC_ND	LB_RBC_RBC_ND	Not done:
	LB	MCV	7569	MCV (fl):	Numeric	MCV__LBORRES			_LB_MCV_MCV__LBORRES	_LB_MCV_MCV__LBORRES	LB_MCV_MCV__LBORRES	LB_MCV_MCV__LBORRES	MCV (fl):
	LB	MCV	7570	If abnormal, then clinically significant?	Yes No	MCV_ABNORM			_LB_MCV_MCV_ABNORM	_LB_MCV_MCV_ABNORM	LB_MCV_MCV_ABNORM	LB_MCV_MCV_ABNORM	If abnormal, then clinically significant?
	LB	MCV	7571	Not done:	Multiple Answer	MCV_ND	1	Not done	_LB_MCV_MCV_ND	_LB_MCV_MCV_ND	LB_MCV_MCV_ND	LB_MCV_MCV_ND	Not done:
	LB	PLT	7572	Platelets (x 10(9)/L):	Numeric	PLT_LBORRES			_LB_PLT_PLT_LBORRES	_LB_PLT_PLT_LBORRES	LB_PLT_PLT_LBORRES	LB_PLT_PLT_LBORRES	Platelets (x 10(9)/L):
	LB	PLT	7573	If abnormal, then clinically significant?	Yes No	PLT_ABNORM			_LB_PLT_PLT_ABNORM	_LB_PLT_PLT_ABNORM	LB_PLT_PLT_ABNORM	LB_PLT_PLT_ABNORM	If abnormal, then clinically significant?
	LB	PLT	7574	Not done:	Multiple Answer	PLT_ND	1	Not done	_LB_PLT_PLT_ND	_LB_PLT_PLT_ND	LB_PLT_PLT_ND	LB_PLT_PLT_ND	Not done:
	LB	NEU	7575	Neutrophils (x 10(9)/L):	Numeric	NEU_LBORRES			_LB_NEU_NEU_LBORRES	_LB_NEU_NEU_LBORRES	LB_NEU_NEU_LBORRES	LB_NEU_NEU_LBORRES	Neutrophils (x 10(9)/L):
	LB	NEU	7576	If abnormal, then clinically significant?	Yes No	NEU_ABNORM			_LB_NEU_NEU_ABNORM	_LB_NEU_NEU_ABNORM	LB_NEU_NEU_ABNORM	LB_NEU_NEU_ABNORM	If abnormal, then clinically significant?
	LB	NEU	7577	Not done:	Multiple Answer	NEU_ND	1	Not done	_LB_NEU_NEU_ND	_LB_NEU_NEU_ND	LB_NEU_NEU_ND	LB_NEU_NEU_ND	Not done:
	LB	LYM	7578	Lymphocytes (x 10(9)/L):	Numeric	LYM_LBORRES			_LB_LYM_LYM_LBORRES	_LB_LYM_LYM_LBORRES	LB_LYM_LYM_LBORRES	LB_LYM_LYM_LBORRES	Lymphocytes (x 10(9)/L):
	LB	LYM	7579	If abnormal, then clinically significant?	Yes No	LYM_ABNORM			_LB_LYM_LYM_ABNORM	_LB_LYM_LYM_ABNORM	LB_LYM_LYM_ABNORM	LB_LYM_LYM_ABNORM	If abnormal, then clinically significant?
	LB	LYM	7580	Not done:	Multiple Answer	LYM_ND	1	Not done	_LB_LYM_LYM_ND	_LB_LYM_LYM_ND	LB_LYM_LYM_ND	LB_LYM_LYM_ND	Not done:
	LB	MONO	7581	Monocytes (x 10(9)/L):	Numeric	MONO_LBORRES			_LB_MONO_MONO_LBORRES	_LB_MONO_MONO_LBORRES	LB_MONO_MONO_LBORRES	LB_MONO_MONO_LBORRES	Monocytes (x 10(9)/L):
	LB	MONO	7582	If abnormal, then clinically significant?	Yes No	MONO_ABNORM			_LB_MONO_MONO_ABNORM	_LB_MONO_MONO_ABNORM	LB_MONO_MONO_ABNORM	LB_MONO_MONO_ABNORM	If abnormal, then clinically significant?
	LB	MONO	7583	Not done:	Multiple Answer	MONO_ND	1	Not done	_LB_MONO_MONO_ND	_LB_MONO_MONO_ND	LB_MONO_MONO_ND	LB_MONO_MONO_ND	Not done:
	LB	EOSI	7584	Eosinophils (x 10(9)/L):	Numeric	EOS_LBORRES			_LB_EOSI_EOS_LBORRES	_LB_EOSI_EOS_LBORRES	LB_EOSI_EOS_LBORRES	LB_EOSI_EOS_LBORRES	Eosinophils (x 10(9)/L):
	LB	EOSI	7585	If abnormal, then clinically significant?	Yes No	EOS_ABNORM			_LB_EOSI_EOS_ABNORM	_LB_EOSI_EOS_ABNORM	LB_EOSI_EOS_ABNORM	LB_EOSI_EOS_ABNORM	If abnormal, then clinically significant?
	LB	EOSI	7586	Not done:	Multiple Answer	EOS_ND	1	Not done	_LB_EOSI_EOS_ND	_LB_EOSI_EOS_ND	LB_EOSI_EOS_ND	LB_EOSI_EOS_ND	Not done:
	LB	BASO	7587	Basophils (x 10(9)/L):	Numeric	BAS_LBORRES			_LB_BASO_BAS_LBORRES	_LB_BASO_BAS_LBORRES	LB_BASO_BAS_LBORRES	LB_BASO_BAS_LBORRES	Basophils (x 10(9)/L):
	LB	BASO	7588	If abnormal, then clinically significant?	Yes No	BAS_ABNORM			_LB_BASO_BAS_ABNORM	_LB_BASO_BAS_ABNORM	LB_BASO_BAS_ABNORM	LB_BASO_BAS_ABNORM	If abnormal, then clinically significant?
	LB	BASO	7589	Not done:	Multiple Answer	BAS_ND	1	Not done	_LB_BASO_BAS_ND	_LB_BASO_BAS_ND	LB_BASO_BAS_ND	LB_BASO_BAS_ND	Not done:
	LB	EGFR	7590	eGFR (mL /min/1.73m2):	Numeric	EGFR_LBORRES			_LB_EGFR_EGFR_LBORRES	_LB_EGFR_EGFR_LBORRES	LB_EGFR_EGFR_LBORRES	LB_EGFR_EGFR_LBORRES	eGFR (mL /min/1.73m2):
	LB	EGFR	7591	If abnormal, then clinically significant?	Yes No	EGFR_ABNORM			_LB_EGFR_EGFR_ABNORM	_LB_EGFR_EGFR_ABNORM	LB_EGFR_EGFR_ABNORM	LB_EGFR_EGFR_ABNORM	If abnormal, then clinically significant?
	LB	EGFR	7592	Not done:	Multiple Answer	EGFR_ND	1	Not done	_LB_EGFR_EGFR_ND	_LB_EGFR_EGFR_ND	LB_EGFR_EGFR_ND	LB_EGFR_EGFR_ND	Not done:
	LB	UREA	7593	Urea (mmol/L):	Numeric	UREA_LBORRES			_LB_UREA_UREA_LBORRES	_LB_UREA_UREA_LBORRES	LB_UREA_UREA_LBORRES	LB_UREA_UREA_LBORRES	Urea (mmol/L):
	LB	UREA	7594	If abnormal, then clinically significant?	Yes No	UREA_ABNORM			_LB_UREA_UREA_ABNORM	_LB_UREA_UREA_ABNORM	LB_UREA_UREA_ABNORM	LB_UREA_UREA_ABNORM	If abnormal, then clinically significant?
	LB	UREA	7595	Not done:	Multiple Answer	UREA_ND	1	Not done	_LB_UREA_UREA_ND	_LB_UREA_UREA_ND	LB_UREA_UREA_ND	LB_UREA_UREA_ND	Not done:
	LB	SOD	7596	Sodium (mmol/L):	Numeric	SOD_LBORRES			_LB_SOD_SOD_LBORRES	_LB_SOD_SOD_LBORRES	LB_SOD_SOD_LBORRES	LB_SOD_SOD_LBORRES	Sodium (mmol/L):
	LB	SOD	7597	If abnormal, then clinically significant?	Yes No	SOD_ABNORM			_LB_SOD_SOD_ABNORM	_LB_SOD_SOD_ABNORM	LB_SOD_SOD_ABNORM	LB_SOD_SOD_ABNORM	If abnormal, then clinically significant?
	LB	SOD	7598	Not done:	Multiple Answer	SOD_ND	1	Not done	_LB_SOD_SOD_ND	_LB_SOD_SOD_ND	LB_SOD_SOD_ND	LB_SOD_SOD_ND	Not done:
	LB	POT	7599	Potassium (mmol/L):	Numeric	POT_LBORRES			_LB_POT_POT_LBORRES	_LB_POT_POT_LBORRES	LB_POT_POT_LBORRES	LB_POT_POT_LBORRES	Potassium (mmol/L):
	LB	POT	7600	If abnormal, then clinically significant?	Yes No	POT_ABNORM			_LB_POT_POT_ABNORM	_LB_POT_POT_ABNORM	LB_POT_POT_ABNORM	LB_POT_POT_ABNORM	If abnormal, then clinically significant?
	LB	POT	7601	Not done:	Multiple Answer	POT_ND	1	Not done	_LB_POT_POT_ND	_LB_POT_POT_ND	LB_POT_POT_ND	LB_POT_POT_ND	Not done:
	LB	CREAT	7602	Creatinine (umol/L):	Numeric	CREAT_LBORRES			_LB_CREAT_CREAT_LBORRES	_LB_CREAT_CREAT_LBORRES	LB_CREAT_CREAT_LBORRES	LB_CREAT_CREAT_LBORRES	Creatinine (umol/L):
	LB	CREAT	7603	If abnormal, then clinically significant?	Yes No	CREAT_ABNORM			_LB_CREAT_CREAT_ABNORM	_LB_CREAT_CREAT_ABNORM	LB_CREAT_CREAT_ABNORM	LB_CREAT_CREAT_ABNORM	If abnormal, then clinically significant?
	LB	CREAT	7604	Not done:	Multiple Answer	CREAT_ND	1	Not done	_LB_CREAT_CREAT_ND	_LB_CREAT_CREAT_ND	LB_CREAT_CREAT_ND	LB_CREAT_CREAT_ND	Not done:
	LB	ALP	7605	Alkaline Phosphatase (U/L):	Numeric	ALP_LBORRES			_LB_ALP_ALP_LBORRES	_LB_ALP_ALP_LBORRES	LB_ALP_ALP_LBORRES	LB_ALP_ALP_LBORRES	Alkaline Phosphatase (U/L):
	LB	ALP	7606	If abnormal, then clinically significant?	Yes No	ALP_ABNORM			_LB_ALP_ALP_ABNORM	_LB_ALP_ALP_ABNORM	LB_ALP_ALP_ABNORM	LB_ALP_ALP_ABNORM	If abnormal, then clinically significant?
	LB	ALP	7607	Not done:	Multiple Answer	ALP_ND	1	Not done	_LB_ALP_ALP_ND	_LB_ALP_ALP_ND	LB_ALP_ALP_ND	LB_ALP_ALP_ND	Not done:
	LB	BILI	7608	Bilirubin (umol/L):	Numeric	BILI_LBORRES			_LB_BILI_BILI_LBORRES	_LB_BILI_BILI_LBORRES	LB_BILI_BILI_LBORRES	LB_BILI_BILI_LBORRES	Bilirubin (umol/L):
	LB	BILI	7609	If abnormal, then clinically significant?	Yes No	BILI_ABNORM			_LB_BILI_BILI_ABNORM	_LB_BILI_BILI_ABNORM	LB_BILI_BILI_ABNORM	LB_BILI_BILI_ABNORM	If abnormal, then clinically significant?
	LB	BILI	7610	Not done:	Multiple Answer	BILI_ND	1	Not done	_LB_BILI_BILI_ND	_LB_BILI_BILI_ND	LB_BILI_BILI_ND	LB_BILI_BILI_ND	Not done:
	LB	GGT	7611	GGT (U/L):	Numeric	GGT_LBORRES			_LB_GGT_GGT_LBORRES	_LB_GGT_GGT_LBORRES	LB_GGT_GGT_LBORRES	LB_GGT_GGT_LBORRES	GGT (U/L):
	LB	GGT	7612	If abnormal, then clinically significant?	Yes No	GGT_ABNORM			_LB_GGT_GGT_ABNORM	_LB_GGT_GGT_ABNORM	LB_GGT_GGT_ABNORM	LB_GGT_GGT_ABNORM	If abnormal, then clinically significant?
	LB	GGT	7613	Not done:	Multiple Answer	GGT_ND	1	Not done	_LB_GGT_GGT_ND	_LB_GGT_GGT_ND	LB_GGT_GGT_ND	LB_GGT_GGT_ND	Not done:
	LB	ALT	7614	ALT (U/L):	Numeric	ALT_LBORRES			_LB_ALT_ALT_LBORRES	_LB_ALT_ALT_LBORRES	LB_ALT_ALT_LBORRES	LB_ALT_ALT_LBORRES	ALT (U/L):
	LB	ALT	7615	If abnormal, then clinically significant?	Yes No	ALT_ABNORM			_LB_ALT_ALT_ABNORM	_LB_ALT_ALT_ABNORM	LB_ALT_ALT_ABNORM	LB_ALT_ALT_ABNORM	If abnormal, then clinically significant?
	LB	ALT	7616	Not done:	Multiple Answer	ALT_ND	1	Not done	_LB_ALT_ALT_ND	_LB_ALT_ALT_ND	LB_ALT_ALT_ND	LB_ALT_ALT_ND	Not done:
	LB	AST	7617	AST (U/L):	Numeric	AST_LBORRES			_LB_AST_AST_LBORRES	_LB_AST_AST_LBORRES	LB_AST_AST_LBORRES	LB_AST_AST_LBORRES	AST (U/L):
	LB	AST	7618	If abnormal, then clinically significant?	Yes No	AST_ABNORM			_LB_AST_AST_ABNORM	_LB_AST_AST_ABNORM	LB_AST_AST_ABNORM	LB_AST_AST_ABNORM	If abnormal, then clinically significant?
	LB	AST	7619	Not done:	Multiple Answer	AST_ND	1	Not done	_LB_AST_AST_ND	_LB_AST_AST_ND	LB_AST_AST_ND	LB_AST_AST_ND	Not done:
	LB	PROT	7620	Protein (g/L):	Numeric	PROT_LBORRES			_LB_PROT_PROT_LBORRES	_LB_PROT_PROT_LBORRES	LB_PROT_PROT_LBORRES	LB_PROT_PROT_LBORRES	Protein (g/L):
	LB	PROT	7621	If abnormal, then clinically significant?	Yes No	PROT_ABNORM			_LB_PROT_PROT_ABNORM	_LB_PROT_PROT_ABNORM	LB_PROT_PROT_ABNORM	LB_PROT_PROT_ABNORM	If abnormal, then clinically significant?
	LB	PROT	7622	Not done:	Multiple Answer	PROT_ND	1	Not done	_LB_PROT_PROT_ND	_LB_PROT_PROT_ND	LB_PROT_PROT_ND	LB_PROT_PROT_ND	Not done:
	LB	ALB	7623	Albumin (g/L):	Numeric	ALB_LBORRES			_LB_ALB_ALB_LBORRES	_LB_ALB_ALB_LBORRES	LB_ALB_ALB_LBORRES	LB_ALB_ALB_LBORRES	Albumin (g/L):
	LB	ALB	7624	If abnormal, then clinically significant?	Yes No	ALB_ABNORM			_LB_ALB_ALB_ABNORM	_LB_ALB_ALB_ABNORM	LB_ALB_ALB_ABNORM	LB_ALB_ALB_ABNORM	If abnormal, then clinically significant?
	LB	ALB	7625	Not done:	Multiple Answer	ALB_ND	1	Not done	_LB_ALB_ALB_ND	_LB_ALB_ALB_ND	LB_ALB_ALB_ND	LB_ALB_ALB_ND	Not done:
	LB	GLOB	7626	Globulin (g/L):	Numeric	GLOB_LBORRES			_LB_GLOB_GLOB_LBORRES	_LB_GLOB_GLOB_LBORRES	LB_GLOB_GLOB_LBORRES	LB_GLOB_GLOB_LBORRES	Globulin (g/L):
	LB	GLOB	7627	If abnormal, then clinically significant?	Yes No	GLOB_ABNORM			_LB_GLOB_GLOB_ABNORM	_LB_GLOB_GLOB_ABNORM	LB_GLOB_GLOB_ABNORM	LB_GLOB_GLOB_ABNORM	If abnormal, then clinically significant?
	LB	GLOB	7628	Not done:	Multiple Answer	GLOB_ND	1	Not done	_LB_GLOB_GLOB_ND	_LB_GLOB_GLOB_ND	LB_GLOB_GLOB_ND	LB_GLOB_GLOB_ND	Not done:
	LB	HBA	7629	HbA1C (mmol/mol Hb):	Numeric	HBA1C_LBORRES			_LB_HBA_HBA1C_LBORRES	_LB_HBA_HBA1C_LBORRES	LB_HBA_HBA1C_LBORRES	LB_HBA_HBA1C_LBORRES	HbA1C (mmol/mol Hb):
	LB	HBA	7630	If abnormal, then clinically significant?	Yes No	HBA1C_ABNORM			_LB_HBA_HBA1C_ABNORM	_LB_HBA_HBA1C_ABNORM	LB_HBA_HBA1C_ABNORM	LB_HBA_HBA1C_ABNORM	If abnormal, then clinically significant?
	LB	HBA	7631	Not done:	Multiple Answer	HBA1C_ND	1	Not done	_LB_HBA_HBA1C_ND	_LB_HBA_HBA1C_ND	LB_HBA_HBA1C_ND	LB_HBA_HBA1C_ND	Not done:
	LB	IGF	7632	IGF-1 (ng/mL):	Numeric	IGF1_LBORRES			_LB_IGF_IGF1_LBORRES	_LB_IGF_IGF1_LBORRES	LB_IGF_IGF1_LBORRES	LB_IGF_IGF1_LBORRES	IGF-1 (ng/mL):
	LB	IGF	7633	If abnormal, then clinically significant?	Yes No	IGF1_ABNORM			_LB_IGF_IGF1_ABNORM	_LB_IGF_IGF1_ABNORM	LB_IGF_IGF1_ABNORM	LB_IGF_IGF1_ABNORM	If abnormal, then clinically significant?
	LB	IGF	7634	Not done:	Multiple Answer	IGF1_ND	1	Not done	_LB_IGF_IGF1_ND	_LB_IGF_IGF1_ND	LB_IGF_IGF1_ND	LB_IGF_IGF1_ND	Not done:
	LB	CHOL	7635	Cholesterol (mmol/L):	Numeric	CHOL_LBORRES			_LB_CHOL_CHOL_LBORRES	_LB_CHOL_CHOL_LBORRES	LB_CHOL_CHOL_LBORRES	LB_CHOL_CHOL_LBORRES	Cholesterol (mmol/L):
	LB	CHOL	7636	If abnormal, then clinically significant?	Yes No	CHOL_ABNORM			_LB_CHOL_CHOL_ABNORM	_LB_CHOL_CHOL_ABNORM	LB_CHOL_CHOL_ABNORM	LB_CHOL_CHOL_ABNORM	If abnormal, then clinically significant?
	LB	CHOL	7637	Not done:	Multiple Answer	CHOL_ND	1	Not done	_LB_CHOL_CHOL_ND	_LB_CHOL_CHOL_ND	LB_CHOL_CHOL_ND	LB_CHOL_CHOL_ND	Not done:
	LB	TRIG	7638	Triglycerides (mmol/L):	Numeric	TRIG_LBORRES			_LB_TRIG_TRIG_LBORRES	_LB_TRIG_TRIG_LBORRES	LB_TRIG_TRIG_LBORRES	LB_TRIG_TRIG_LBORRES	Triglycerides (mmol/L):
	LB	TRIG	7639	If abnormal, then clinically significant?	Yes No	TRIG_ABNORM			_LB_TRIG_TRIG_ABNORM	_LB_TRIG_TRIG_ABNORM	LB_TRIG_TRIG_ABNORM	LB_TRIG_TRIG_ABNORM	If abnormal, then clinically significant?
	LB	TRIG	7640	Not done:	Multiple Answer	TRIG_ND	1	Not done	_LB_TRIG_TRIG_ND	_LB_TRIG_TRIG_ND	LB_TRIG_TRIG_ND	LB_TRIG_TRIG_ND	Not done:
	LB	HDLC	7641	HDL Cholesterol (mmol/L):	Numeric	HDLCHOL_LBORRES			_LB_HDLC_HDLCHOL_LBORRES	_LB_HDLC_HDLCHOL_LBORRES	LB_HDLC_HDLCHOL_LBORRES	LB_HDLC_HDLCHOL_LBORRES	HDL Cholesterol (mmol/L):
	LB	HDLC	7642	If abnormal, then clinically significant?	Yes No	HDLCHOL_ABNORM			_LB_HDLC_HDLCHOL_ABNORM	_LB_HDLC_HDLCHOL_ABNORM	LB_HDLC_HDLCHOL_ABNORM	LB_HDLC_HDLCHOL_ABNORM	If abnormal, then clinically significant?
	LB	HDLC	7643	Not done:	Multiple Answer	HDLCHOL_ND	1	Not done	_LB_HDLC_HDLCHOL_ND	_LB_HDLC_HDLCHOL_ND	LB_HDLC_HDLCHOL_ND	LB_HDLC_HDLCHOL_ND	Not done:
	LB	LDLC	7644	LDL Cholesterol (mmol/L):	Numeric	LDLCHOL_LBORRES			_LB_LDLC_LDLCHOL_LBORRES	_LB_LDLC_LDLCHOL_LBORRES	LB_LDLC_LDLCHOL_LBORRES	LB_LDLC_LDLCHOL_LBORRES	LDL Cholesterol (mmol/L):
	LB	LDLC	7645	If abnormal, then clinically significant?	Yes No	LDLCHOL_ABNORM			_LB_LDLC_LDLCHOL_ABNORM	_LB_LDLC_LDLCHOL_ABNORM	LB_LDLC_LDLCHOL_ABNORM	LB_LDLC_LDLCHOL_ABNORM	If abnormal, then clinically significant?
	LB	LDLC	7646	Not done:	Multiple Answer	LDLCHOL_ND	1	Not done	_LB_LDLC_LDLCHOL_ND	_LB_LDLC_LDLCHOL_ND	LB_LDLC_LDLCHOL_ND	LB_LDLC_LDLCHOL_ND	Not done:
	LB	CHRAT	7647	Cholesterol/HDL (ratio):	Numeric	CHOLRATIO_LBORRES			_LB_CHRAT_CHOLRATIO_LBORRES	_LB_CHRAT_CHOLRATIO_LBORRES	LB_CHRAT_CHOLRATIO_LBORRES	LB_CHRAT_CHOLRATIO_LBORRES	Cholesterol/HDL (ratio):
	LB	CHRAT	7648	If abnormal, then clinically significant?	Yes No	CHOLRATIO_ABNORM			_LB_CHRAT_CHOLRATIO_ABNORM	_LB_CHRAT_CHOLRATIO_ABNORM	LB_CHRAT_CHOLRATIO_ABNORM	LB_CHRAT_CHOLRATIO_ABNORM	If abnormal, then clinically significant?
	LB	CHRAT	7649	Not done:	Multiple Answer	CHOLRATIO_ND	1	Not done	_LB_CHRAT_CHOLRATIO_ND	_LB_CHRAT_CHOLRATIO_ND	LB_CHRAT_CHOLRATIO_ND	LB_CHRAT_CHOLRATIO_ND	Not done:
	LB	HSCRP	7650	Hs-CRP (mg/L):	Numeric	HSCRP_LBORRES			_LB_HSCRP_HSCRP_LBORRES	_LB_HSCRP_HSCRP_LBORRES	LB_HSCRP_HSCRP_LBORRES	LB_HSCRP_HSCRP_LBORRES	Hs-CRP (mg/L):
	LB	HSCRP	7651	If abnormal, then clinically significant?	Yes No	HSCRP_ABNORM			_LB_HSCRP_HSCRP_ABNORM	_LB_HSCRP_HSCRP_ABNORM	LB_HSCRP_HSCRP_ABNORM	LB_HSCRP_HSCRP_ABNORM	If abnormal, then clinically significant?
	LB	HSCRP	7652	Not done:	Multiple Answer	HSCRP_ND	1	Not done	_LB_HSCRP_HSCRP_ND	_LB_HSCRP_HSCRP_ND	LB_HSCRP_HSCRP_ND	LB_HSCRP_HSCRP_ND	Not done:
	SCST	SCST3	7655	Date of assessment:	Date Time	CSTDAT			_SCST_SCST3_CSTDAT	_SCST_SCST3_CSTDAT	SCST_SCST3_CSTDAT	SCST_SCST3_CSTDAT	Date of assessment:
	SCST	SCST3	7656	30CST result: (the number of times the participant comes to a full standing position in 30 seconds)	Numeric	CST_ORRES			_SCST_SCST3_CST_ORRES	_SCST_SCST3_CST_ORRES	SCST_SCST3_CST_ORRES	SCST_SCST3_CST_ORRES	30CST result: (the number of times the participant comes to a full standing position in 30 seconds)
	HGS	HGSA	7659	Date of assessment:	Date Time	HGSDAT			_HGS_HGSA_HGSDAT	_HGS_HGSA_HGSDAT	HGS_HGSA_HGSDAT	HGS_HGSA_HGSDAT	Date of assessment:
	HGS	HGSA	7660	Which hand was used for the test?	Single Answer	HGSHANDLR	1	Left	_HGS_HGSA_HGSHANDLR	_HGS_HGSA_HGSHANDLR	HGS_HGSA_HGSHANDLR	HGS_HGSA_HGSHANDLR	Which hand was used for the test?
	HGS	HGSA	7660	Which hand was used for the test?	Single Answer	HGSHANDLR	2	Right	_HGS_HGSA_HGSHANDLR	_HGS_HGSA_HGSHANDLR	HGS_HGSA_HGSHANDLR	HGS_HGSA_HGSHANDLR	Which hand was used for the test?
	HGS	HGSA	7661	Was it participant’s dominant hand?	Yes No	HGSDOMHAND			_HGS_HGSA_HGSDOMHAND	_HGS_HGSA_HGSDOMHAND	HGS_HGSA_HGSDOMHAND	HGS_HGSA_HGSDOMHAND	Was it participant’s dominant hand?
	HGS	HGSA	7662	Reason dominant hand was not used:	Text	HGSDOMHANDREAS			_HGS_HGSA_HGSDOMHANDREAS	_HGS_HGSA_HGSDOMHANDREAS	HGS_HGSA_HGSDOMHANDREAS	HGS_HGSA_HGSDOMHANDREAS	Reason dominant hand was not used:
	HGS	HGSA	7663	Average dynamometer score:	Text	HGS_ORRES			_HGS_HGSA_HGS_ORRES	_HGS_HGSA_HGS_ORRES	HGS_HGSA_HGS_ORRES	HGS_HGSA_HGS_ORRES	Average dynamometer score:
	MWT	SMWT	7710	Date of assessment:	Date Time	SMWTDAT			_MWT_SMWT_SMWTDAT	_MWT_SMWT_SMWTDAT	MWT_SMWT_SMWTDAT	MWT_SMWT_SMWTDAT	Date of assessment:
	MWT	SMWT	7711	Total distance walked (meter):	Numeric	SMWT_DISTWALK			_MWT_SMWT_SMWT_DISTWALK	_MWT_SMWT_SMWT_DISTWALK	MWT_SMWT_SMWT_DISTWALK	MWT_SMWT_SMWT_DISTWALK	Total distance walked (meter):
	AUH	HAC	7722	Date of assessment:	Date Time	AHDAT			_AUH_HAC_AHDAT	_AUH_HAC_AHDAT	AUH_HAC_AHDAT	AUH_HAC_AHDAT	Date of assessment:
	AUH	HAC	7723	Any abnormalities noted?	Yes No	AHABNORM			_AUH_HAC_AHABNORM	_AUH_HAC_AHABNORM	AUH_HAC_AHABNORM	AUH_HAC_AHABNORM	Any abnormalities noted?
	AUH	HAC	7724	Clinically significant?	Yes No	AHCSYN			_AUH_HAC_AHCSYN	_AUH_HAC_AHCSYN	AUH_HAC_AHCSYN	AUH_HAC_AHCSYN	Clinically significant?
	ECG	ECGD	7727	Date of assessment:	Date Time	EGDAT			_ECG_ECGD_EGDAT	_ECG_ECGD_EGDAT	ECG_ECGD_EGDAT	ECG_ECGD_EGDAT	Date of assessment:
	ECG	ECGD	7728	Overall ECG assessment:	Single Answer	INTP_EGORRES	1	Normal	_ECG_ECGD_INTP_EGORRES	_ECG_ECGD_INTP_EGORRES	ECG_ECGD_INTP_EGORRES	ECG_ECGD_INTP_EGORRES	Overall ECG assessment:
	ECG	ECGD	7728	Overall ECG assessment:	Single Answer	INTP_EGORRES	2	Abnormal	_ECG_ECGD_INTP_EGORRES	_ECG_ECGD_INTP_EGORRES	ECG_ECGD_INTP_EGORRES	ECG_ECGD_INTP_EGORRES	Overall ECG assessment:
	ECG	ECGD	7729	Abnormality description:	Text	ABN_EGORRES			_ECG_ECGD_ABN_EGORRES	_ECG_ECGD_ABN_EGORRES	ECG_ECGD_ABN_EGORRES	ECG_ECGD_ABN_EGORRES	Abnormality description:
	ECG	ECGD	7730	Clinically significant?	Yes No	EGCLSIG			_ECG_ECGD_EGCLSIG	_ECG_ECGD_EGCLSIG	ECG_ECGD_EGCLSIG	ECG_ECGD_EGCLSIG	Clinically significant?

## Sheet: Data dictionary
Chapter	Export tag	Subchapter	Export tag	Recurrent	Conditions	Paragraph	Export tag	Conditions	Component Id	Component	Component type	Export tag	Values	Scores	Descriptions	Conditions	Hidden	Mandatory
Visit 1-Screening	SCR	Date of Visit	DOV	No		Visit information	VISIT		6733	Date of visit:	Date Time	VISDAT					No	Yes
Visit 1-Screening	SCR	Demographics	DM	No		Participant Information	PI		6734	Participant initials: (e.g. ABC, A-C)	Text	INIT					No	Yes
Visit 1-Screening	SCR	Demographics	DM	No		Participant Information	PI		7741	Date of Birth	Date Time	BRTHDAT					No	Yes
Visit 1-Screening	SCR	Demographics	DM	No		Participant Information	PI		6736	Gender at birth:	Single Answer	GENDER	1		Female		No	Yes
													2		Male
Visit 1-Screening	SCR	Demographics	DM	No		Participant Information	PI		6737	Race: (select all that apply)	Multiple Answer	RACE	1		European (NZ or other)		No	Yes
													2		Māori
													3		Pacific Peoples
													4		Asian
													5		MELAA (Middle Eastern / Latin American / African)
													6		Other
Visit 1-Screening	SCR	Demographics	DM	No		Participant Information	PI		6738	Please specify other: (separate multiple entries with comma)	Text	RACE_OTH				Visit 1-Screening - Demographics - Participant Information - Race: (select all that apply) contains Other	No	No
Visit 1-Screening	SCR	Demographics	DM	No		Physical Information	PHI		6745	Height (cm):	Numeric	HEIGHT_VSORRES					No	Yes
Visit 1-Screening	SCR	Demographics	DM	No		Physical Information	PHI		6746	Weight (kg):	Numeric	WEIGHT_VSORRES					No	Yes
Visit 1-Screening	SCR	Informed Consent	IC	No		Consent Information	CI		6739	Date informed consent signed:	Date Time	RFICDAT					No	Yes
Visit 1-Screening	SCR	Informed Consent	IC	No		Consent Information	CI		6740	Age at consent:	Calculated	AGE					No	No
Visit 1-Screening	SCR	Informed Consent	IC	No		Consent Information	CI		6742	Consent version:	Numeric	RFICVERSION					No	Yes
Visit 1-Screening	SCR	Informed Consent	IC	No		Consent Information	CI		6743	Consent version date:	Date Time	ICDAT					No	Yes
Visit 1-Screening	SCR	Informed Consent	IC	No		Consent Information	CI		6744	Does participant request to receive a summary of the study results?	Yes No	STUDY_COLSRT					No	Yes
Visit 1-Screening	SCR	Informed Consent	IC	No		Reconsent Information	RCI		6747	Has the participant reconsented?	Yes No	RFRICYN					No	Yes
Visit 1-Screening	SCR	Informed Consent	IC	No		Reconsent Information	RCI		6748	Reason for reconsent:	Multiple Answer	RFRICREAS	1		Re-screen	Visit 1-Screening - Informed Consent - Reconsent Information - Has the participant reconsented? = Yes	No	Yes
													2		New consent version
Visit 1-Screening	SCR	Informed Consent	IC	No		Reconsent Information	RCI		6749	Date participant reconsented:	Date Time	RFRICDAT				Visit 1-Screening - Informed Consent - Reconsent Information - Has the participant reconsented? = Yes	No	Yes
Visit 1-Screening	SCR	Informed Consent	IC	No		Reconsent Information	RCI		6750	Consent version:	Numeric	RFRICVERSION				Visit 1-Screening - Informed Consent - Reconsent Information - Has the participant reconsented? = Yes	No	Yes
Visit 1-Screening	SCR	Informed Consent	IC	No		Reconsent Information	RCI		6751	Consent version date:	Date Time	RICDAT				Visit 1-Screening - Informed Consent - Reconsent Information - Has the participant reconsented? = Yes	No	Yes
Visit 1-Screening	SCR	Eligibility	IE	No		Inclusion/Exclusion	IE		6757	Date eligibility assessed:	Date Time	IEDAT					No	Yes
Visit 1-Screening	SCR	Eligibility	IE	No		Inclusion/Exclusion	IE		6758	Does participant meet all inclusion criteria?	Yes No	IEINYN					No	Yes
Visit 1-Screening	SCR	Eligibility	IE	No		Inclusion/Exclusion	IE		6759	Does participant meet any of the exclusion criteria?	Yes No	IEEXYN					No	Yes
Visit 1-Screening	SCR	Eligibility	IE	No		Inclusion/Exclusion	IE		6760	Please select all inclusion criteria that participant failed to meet:	Multiple Answer	IEIN_FAILED	1		IEIN01	Visit 1-Screening - Eligibility - Inclusion/Exclusion - Does participant meet all inclusion criteria? = No	No	Yes
													2		IEIN02
													3		IEIN03
													4		IEIN04
													5		IEIN05
													6		IEIN06
													7		IEIN07
													8		IEIN08
Visit 1-Screening	SCR	Eligibility	IE	No		Inclusion/Exclusion	IE		6761	Please select all exclusion criteria that participant met:	Multiple Answer	IEEX_FAILED	1		IEEX01	Visit 1-Screening - Eligibility - Inclusion/Exclusion - Does participant meet any of the exclusion criteria? = Yes	No	Yes
													2		IEEX02
													3		IEEX03
													4		IEEX04
													5		IEEX05
													6		IEEX06
													7		IEEX07
													8		IEEX08
													9		IEEX09
													10		IEEX10
													11		IEEX11
													12		IEEX12
													13		IEEX13
													14		IEEX14
													15		IEEX15
													16		IEEX16
													17		IEEX17
													18		IEEX18
													19		IEEX19
Visit 1-Screening	SCR	Auscultation of the Heart	AUH	No		Heart auscultation to check for murmurs	HAC		6824	Assessment done?	Yes No	AHYN					No	Yes
Visit 1-Screening	SCR	Auscultation of the Heart	AUH	No		Heart auscultation to check for murmurs	HAC		6825	Reason not done:	Text	AHREASND				Visit 1-Screening - Auscultation of the Heart - Heart auscultation to check for murmurs - Assessment done? = No	No	Yes
Visit 1-Screening	SCR	Auscultation of the Heart	AUH	No		Heart auscultation to check for murmurs	HAC		6826	Date of assessment:	Date Time	AHDAT				Visit 1-Screening - Auscultation of the Heart - Heart auscultation to check for murmurs - Assessment done? = Yes	No	Yes
Visit 1-Screening	SCR	Auscultation of the Heart	AUH	No		Heart auscultation to check for murmurs	HAC		6827	Any abnormalities noted?	Yes No	AHABNORM				Visit 1-Screening - Auscultation of the Heart - Heart auscultation to check for murmurs - Assessment done? = Yes	No	Yes
Visit 1-Screening	SCR	Auscultation of the Heart	AUH	No		Heart auscultation to check for murmurs	HAC		6828	Clinically significant?	Yes No	AHCSYN				Visit 1-Screening - Auscultation of the Heart - Heart auscultation to check for murmurs - Any abnormalities noted? = Yes	No	Yes
Visit 1-Screening	SCR	Auscultation of the Heart	AUH	No		Heart auscultation to check for murmurs	HAC		7742	Notification	Label	NOTIF_HA1				Visit 1-Screening - Auscultation of the Heart - Heart auscultation to check for murmurs - Clinically significant? = Yes	No	No
Visit 1-Screening	SCR	Vital Signs	VS	No		Vital signs details	VSD		6762	Assessment done?	Yes No	VSYN					No	Yes
Visit 1-Screening	SCR	Vital Signs	VS	No		Vital signs details	VSD		6763	Reason not done:	Text	VSREASND				Visit 1-Screening - Vital Signs - Vital signs details - Assessment done? = No	No	Yes
Visit 1-Screening	SCR	Vital Signs	VS	No		Vital signs details	VSD		6764	Date of assessment:	Date Time	VSDAT				Visit 1-Screening - Vital Signs - Vital signs details - Assessment done? = Yes	No	Yes
Visit 1-Screening	SCR	Vital Signs	VS	No		Vital signs details	VSD		6995	Notification:	Label	NOTIF_VS1				Visit 1-Screening - Vital Signs - Vital signs details - Assessment done? = Yes	No	No
Visit 1-Screening	SCR	Vital Signs	VS	No		Vital signs details	VSD		6765	SBP (mmHg):	Numeric	SYSBP_VSORRES				Visit 1-Screening - Vital Signs - Vital signs details - Assessment done? = Yes	No	Yes
Visit 1-Screening	SCR	Vital Signs	VS	No		Vital signs details	VSD		6766	DBP (mmHg):	Numeric	DIABP_VSORRES				Visit 1-Screening - Vital Signs - Vital signs details - Assessment done? = Yes	No	Yes
Visit 1-Screening	SCR	Vital Signs	VS	No		Vital signs details	VSD		6767	Pulse (bpm):	Numeric	PULSE_VSORRES				Visit 1-Screening - Vital Signs - Vital signs details - Assessment done? = Yes	No	Yes
Visit 1-Screening	SCR	Vital Signs	VS	No		Vital signs details	VSD		6768	Pulse oximetry (%):	Numeric	POXI_VSORRES				Visit 1-Screening - Vital Signs - Vital signs details - Assessment done? = Yes	No	Yes
Visit 1-Screening	SCR	ECG	ECG	No		ECG details	ECGD		6769	Assessment done?	Yes No	EGPERF					No	Yes
Visit 1-Screening	SCR	ECG	ECG	No		ECG details	ECGD		6770	Reason not done:	Text	EGREASND				Visit 1-Screening - ECG - ECG details - Assessment done? = No	No	Yes
Visit 1-Screening	SCR	ECG	ECG	No		ECG details	ECGD		6771	Date of assessment:	Date Time	EGDAT				Visit 1-Screening - ECG - ECG details - Assessment done? = Yes	No	Yes
Visit 1-Screening	SCR	ECG	ECG	No		ECG details	ECGD		6772	Overall ECG assessment:	Single Answer	INTP_EGORRES	1		Normal	Visit 1-Screening - ECG - ECG details - Assessment done? = Yes	No	Yes
													2		Abnormal
Visit 1-Screening	SCR	ECG	ECG	No		ECG details	ECGD		6773	Abnormality description:	Text	ABN_EGORRES				Visit 1-Screening - ECG - ECG details - Overall ECG assessment: = Abnormal	No	Yes
Visit 1-Screening	SCR	ECG	ECG	No		ECG details	ECGD		6774	Clinically significant?	Yes No	EGCLSIG				Visit 1-Screening - ECG - ECG details - Overall ECG assessment: = Abnormal	No	Yes
Visit 1-Screening	SCR	ECG	ECG	No		ECG details	ECGD		7743	Notification	Label	NOTIF_ECG1				Visit 1-Screening - ECG - ECG details - Clinically significant? = Yes	No	No
Visit 1-Screening	SCR	Lab Tests	LB	No		Sample collection	LBSC		6996	Lab test done?	Yes No	LBYN					No	Yes
Visit 1-Screening	SCR	Lab Tests	LB	No		Sample collection	LBSC		6997	Reason not done:	Text	LBREASND				Visit 1-Screening - Lab Tests - Sample collection - Lab test done? = No	No	Yes
Visit 1-Screening	SCR	Lab Tests	LB	No		Sample collection	LBSC		6998	Laboratory name:	Text	LBNAME				Visit 1-Screening - Lab Tests - Sample collection - Lab test done? = Yes	No	Yes
Visit 1-Screening	SCR	Lab Tests	LB	No		Sample collection	LBSC		6999	Date of sample collection:	Date Time	LBDAT				Visit 1-Screening - Lab Tests - Sample collection - Lab test done? = Yes	No	Yes
Visit 1-Screening	SCR	Lab Tests	LB	No		Haemoglobin	HB	Visit 1-Screening - Lab Tests - Sample collection - Lab test done? = Yes	7003	Haemoglobin (g/L):	Numeric	HB_LBORRES					No	No
Visit 1-Screening	SCR	Lab Tests	LB	No		Haemoglobin	HB	Visit 1-Screening - Lab Tests - Sample collection - Lab test done? = Yes	7004	If abnormal, then clinically significant?	Yes No	HB_ABNORM					No	No
Visit 1-Screening	SCR	Lab Tests	LB	No		Haemoglobin	HB	Visit 1-Screening - Lab Tests - Sample collection - Lab test done? = Yes	7005	Not done:	Multiple Answer	HB_ND	1		Not done		No	No
Visit 1-Screening	SCR	Lab Tests	LB	No		Haematocrit	HRT	Visit 1-Screening - Lab Tests - Sample collection - Lab test done? = Yes	7006	Haematocrit (ratio):	Numeric	HRT_LBORRES					No	No
Visit 1-Screening	SCR	Lab Tests	LB	No		Haematocrit	HRT	Visit 1-Screening - Lab Tests - Sample collection - Lab test done? = Yes	7007	If abnormal, then clinically significant?	Yes No	HRT_ABNORM					No	No
Visit 1-Screening	SCR	Lab Tests	LB	No		Haematocrit	HRT	Visit 1-Screening - Lab Tests - Sample collection - Lab test done? = Yes	7008	Not done:	Multiple Answer	HRT_ND	1		Not done		No	No
Visit 1-Screening	SCR	Lab Tests	LB	No		RBC	RBC	Visit 1-Screening - Lab Tests - Sample collection - Lab test done? = Yes	7009	RBC (x 10(12)/L):	Numeric	RBC_LBORRES					No	No
Visit 1-Screening	SCR	Lab Tests	LB	No		RBC	RBC	Visit 1-Screening - Lab Tests - Sample collection - Lab test done? = Yes	7010	If abnormal, then clinically significant?	Yes No	RBC_ABNORM					No	No
Visit 1-Screening	SCR	Lab Tests	LB	No		RBC	RBC	Visit 1-Screening - Lab Tests - Sample collection - Lab test done? = Yes	7011	Not done:	Multiple Answer	RBC_ND	1		Not done		No	No
Visit 1-Screening	SCR	Lab Tests	LB	No		MCV	MCV	Visit 1-Screening - Lab Tests - Sample collection - Lab test done? = Yes	7012	MCV (fl):	Numeric	MCV__LBORRES					No	No
Visit 1-Screening	SCR	Lab Tests	LB	No		MCV	MCV	Visit 1-Screening - Lab Tests - Sample collection - Lab test done? = Yes	7013	If abnormal, then clinically significant?	Yes No	MCV_ABNORM					No	No
Visit 1-Screening	SCR	Lab Tests	LB	No		MCV	MCV	Visit 1-Screening - Lab Tests - Sample collection - Lab test done? = Yes	7014	Not done:	Multiple Answer	MCV_ND	1		Not done		No	No
Visit 1-Screening	SCR	Lab Tests	LB	No		Platelets	PLT	Visit 1-Screening - Lab Tests - Sample collection - Lab test done? = Yes	7015	Platelets (x 10(9)/L):	Numeric	PLT_LBORRES					No	No
Visit 1-Screening	SCR	Lab Tests	LB	No		Platelets	PLT	Visit 1-Screening - Lab Tests - Sample collection - Lab test done? = Yes	7016	If abnormal, then clinically significant?	Yes No	PLT_ABNORM					No	No
Visit 1-Screening	SCR	Lab Tests	LB	No		Platelets	PLT	Visit 1-Screening - Lab Tests - Sample collection - Lab test done? = Yes	7017	Not done:	Multiple Answer	PLT_ND	1		Not done		No	No
Visit 1-Screening	SCR	Lab Tests	LB	No		Neutrophils	NEU	Visit 1-Screening - Lab Tests - Sample collection - Lab test done? = Yes	7018	Neutrophils (x 10(9)/L):	Numeric	NEU_LBORRES					No	No
Visit 1-Screening	SCR	Lab Tests	LB	No		Neutrophils	NEU	Visit 1-Screening - Lab Tests - Sample collection - Lab test done? = Yes	7019	If abnormal, then clinically significant?	Yes No	NEU_ABNORM					No	No
Visit 1-Screening	SCR	Lab Tests	LB	No		Neutrophils	NEU	Visit 1-Screening - Lab Tests - Sample collection - Lab test done? = Yes	7020	Not done:	Multiple Answer	NEU_ND	1		Not done		No	No
Visit 1-Screening	SCR	Lab Tests	LB	No		Lymphocytes	LYM	Visit 1-Screening - Lab Tests - Sample collection - Lab test done? = Yes	7021	Lymphocytes (x 10(9)/L):	Numeric	LYM_LBORRES					No	No
Visit 1-Screening	SCR	Lab Tests	LB	No		Lymphocytes	LYM	Visit 1-Screening - Lab Tests - Sample collection - Lab test done? = Yes	7022	If abnormal, then clinically significant?	Yes No	LYM_ABNORM					No	No
Visit 1-Screening	SCR	Lab Tests	LB	No		Lymphocytes	LYM	Visit 1-Screening - Lab Tests - Sample collection - Lab test done? = Yes	7023	Not done:	Multiple Answer	LYM_ND	1		Not done		No	No
Visit 1-Screening	SCR	Lab Tests	LB	No		Monocytes	MONO	Visit 1-Screening - Lab Tests - Sample collection - Lab test done? = Yes	7024	Monocytes (x 10(9)/L):	Numeric	MONO_LBORRES					No	No
Visit 1-Screening	SCR	Lab Tests	LB	No		Monocytes	MONO	Visit 1-Screening - Lab Tests - Sample collection - Lab test done? = Yes	7025	If abnormal, then clinically significant?	Yes No	MONO_ABNORM					No	No
Visit 1-Screening	SCR	Lab Tests	LB	No		Monocytes	MONO	Visit 1-Screening - Lab Tests - Sample collection - Lab test done? = Yes	7026	Not done:	Multiple Answer	MONO_ND	1		Not done		No	No
Visit 1-Screening	SCR	Lab Tests	LB	No		Eosinophils	EOSI	Visit 1-Screening - Lab Tests - Sample collection - Lab test done? = Yes	7027	Eosinophils (x 10(9)/L):	Numeric	EOS_LBORRES					No	No
Visit 1-Screening	SCR	Lab Tests	LB	No		Eosinophils	EOSI	Visit 1-Screening - Lab Tests - Sample collection - Lab test done? = Yes	7028	If abnormal, then clinically significant?	Yes No	EOS_ABNORM					No	No
Visit 1-Screening	SCR	Lab Tests	LB	No		Eosinophils	EOSI	Visit 1-Screening - Lab Tests - Sample collection - Lab test done? = Yes	7029	Not done:	Multiple Answer	EOS_ND	1		Not done		No	No
Visit 1-Screening	SCR	Lab Tests	LB	No		Basophils	BASO	Visit 1-Screening - Lab Tests - Sample collection - Lab test done? = Yes	7030	Basophils (x 10(9)/L):	Numeric	BAS_LBORRES					No	No
Visit 1-Screening	SCR	Lab Tests	LB	No		Basophils	BASO	Visit 1-Screening - Lab Tests - Sample collection - Lab test done? = Yes	7031	If abnormal, then clinically significant?	Yes No	BAS_ABNORM					No	No
Visit 1-Screening	SCR	Lab Tests	LB	No		Basophils	BASO	Visit 1-Screening - Lab Tests - Sample collection - Lab test done? = Yes	7032	Not done:	Multiple Answer	BAS_ND	1		Not done		No	No
Visit 1-Screening	SCR	Lab Tests	LB	No		eGFR	EGFR	Visit 1-Screening - Lab Tests - Sample collection - Lab test done? = Yes	7033	eGFR (mL /min/1.73m2):	Numeric	EGFR_LBORRES					No	No
Visit 1-Screening	SCR	Lab Tests	LB	No		eGFR	EGFR	Visit 1-Screening - Lab Tests - Sample collection - Lab test done? = Yes	7034	If abnormal, then clinically significant?	Yes No	EGFR_ABNORM					No	No
Visit 1-Screening	SCR	Lab Tests	LB	No		eGFR	EGFR	Visit 1-Screening - Lab Tests - Sample collection - Lab test done? = Yes	7035	Not done:	Multiple Answer	EGFR_ND	1		Not done		No	No
Visit 1-Screening	SCR	Lab Tests	LB	No		Urea	UREA	Visit 1-Screening - Lab Tests - Sample collection - Lab test done? = Yes	7036	Urea (mmol/L):	Numeric	UREA_LBORRES					No	No
Visit 1-Screening	SCR	Lab Tests	LB	No		Urea	UREA	Visit 1-Screening - Lab Tests - Sample collection - Lab test done? = Yes	7037	If abnormal, then clinically significant?	Yes No	UREA_ABNORM					No	No
Visit 1-Screening	SCR	Lab Tests	LB	No		Urea	UREA	Visit 1-Screening - Lab Tests - Sample collection - Lab test done? = Yes	7038	Not done:	Multiple Answer	UREA_ND	1		Not done		No	No
Visit 1-Screening	SCR	Lab Tests	LB	No		Sodium	SOD	Visit 1-Screening - Lab Tests - Sample collection - Lab test done? = Yes	7039	Sodium (mmol/L):	Numeric	SOD_LBORRES					No	No
Visit 1-Screening	SCR	Lab Tests	LB	No		Sodium	SOD	Visit 1-Screening - Lab Tests - Sample collection - Lab test done? = Yes	7040	If abnormal, then clinically significant?	Yes No	SOD_ABNORM					No	No
Visit 1-Screening	SCR	Lab Tests	LB	No		Sodium	SOD	Visit 1-Screening - Lab Tests - Sample collection - Lab test done? = Yes	7041	Not done:	Multiple Answer	SOD_ND	1		Not done		No	No
Visit 1-Screening	SCR	Lab Tests	LB	No		Potassium	POT	Visit 1-Screening - Lab Tests - Sample collection - Lab test done? = Yes	7042	Potassium (mmol/L):	Numeric	POT_LBORRES					No	No
Visit 1-Screening	SCR	Lab Tests	LB	No		Potassium	POT	Visit 1-Screening - Lab Tests - Sample collection - Lab test done? = Yes	7043	If abnormal, then clinically significant?	Yes No	POT_ABNORM					No	No
Visit 1-Screening	SCR	Lab Tests	LB	No		Potassium	POT	Visit 1-Screening - Lab Tests - Sample collection - Lab test done? = Yes	7044	Not done:	Multiple Answer	POT_ND	1		Not done		No	No
Visit 1-Screening	SCR	Lab Tests	LB	No		Creatinine	CREAT	Visit 1-Screening - Lab Tests - Sample collection - Lab test done? = Yes	7045	Creatinine (umol/L):	Numeric	CREAT_LBORRES					No	No
Visit 1-Screening	SCR	Lab Tests	LB	No		Creatinine	CREAT	Visit 1-Screening - Lab Tests - Sample collection - Lab test done? = Yes	7046	If abnormal, then clinically significant?	Yes No	CREAT_ABNORM					No	No
Visit 1-Screening	SCR	Lab Tests	LB	No		Creatinine	CREAT	Visit 1-Screening - Lab Tests - Sample collection - Lab test done? = Yes	7047	Not done:	Multiple Answer	CREAT_ND	1		Not done		No	No
Visit 1-Screening	SCR	Lab Tests	LB	No		Alkaline Phosphatase	ALP	Visit 1-Screening - Lab Tests - Sample collection - Lab test done? = Yes	7048	Alkaline Phosphatase (U/L):	Numeric	ALP_LBORRES					No	No
Visit 1-Screening	SCR	Lab Tests	LB	No		Alkaline Phosphatase	ALP	Visit 1-Screening - Lab Tests - Sample collection - Lab test done? = Yes	7049	If abnormal, then clinically significant?	Yes No	ALP_ABNORM					No	No
Visit 1-Screening	SCR	Lab Tests	LB	No		Alkaline Phosphatase	ALP	Visit 1-Screening - Lab Tests - Sample collection - Lab test done? = Yes	7050	Not done:	Multiple Answer	ALP_ND	1		Not done		No	No
Visit 1-Screening	SCR	Lab Tests	LB	No		Bilirubin	BILI	Visit 1-Screening - Lab Tests - Sample collection - Lab test done? = Yes	7051	Bilirubin (umol/L):	Numeric	BILI_LBORRES					No	No
Visit 1-Screening	SCR	Lab Tests	LB	No		Bilirubin	BILI	Visit 1-Screening - Lab Tests - Sample collection - Lab test done? = Yes	7052	If abnormal, then clinically significant?	Yes No	BILI_ABNORM					No	No
Visit 1-Screening	SCR	Lab Tests	LB	No		Bilirubin	BILI	Visit 1-Screening - Lab Tests - Sample collection - Lab test done? = Yes	7053	Not done:	Multiple Answer	BILI_ND	1		Not done		No	No
Visit 1-Screening	SCR	Lab Tests	LB	No		GGT	GGT	Visit 1-Screening - Lab Tests - Sample collection - Lab test done? = Yes	7054	GGT (U/L):	Numeric	GGT_LBORRES					No	No
Visit 1-Screening	SCR	Lab Tests	LB	No		GGT	GGT	Visit 1-Screening - Lab Tests - Sample collection - Lab test done? = Yes	7055	If abnormal, then clinically significant?	Yes No	GGT_ABNORM					No	No
Visit 1-Screening	SCR	Lab Tests	LB	No		GGT	GGT	Visit 1-Screening - Lab Tests - Sample collection - Lab test done? = Yes	7056	Not done:	Multiple Answer	GGT_ND	1		Not done		No	No
Visit 1-Screening	SCR	Lab Tests	LB	No		ALT	ALT	Visit 1-Screening - Lab Tests - Sample collection - Lab test done? = Yes	7057	ALT (U/L):	Numeric	ALT_LBORRES					No	No
Visit 1-Screening	SCR	Lab Tests	LB	No		ALT	ALT	Visit 1-Screening - Lab Tests - Sample collection - Lab test done? = Yes	7058	If abnormal, then clinically significant?	Yes No	ALT_ABNORM					No	No
Visit 1-Screening	SCR	Lab Tests	LB	No		ALT	ALT	Visit 1-Screening - Lab Tests - Sample collection - Lab test done? = Yes	7059	Not done:	Multiple Answer	ALT_ND	1		Not done		No	No
Visit 1-Screening	SCR	Lab Tests	LB	No		AST	AST	Visit 1-Screening - Lab Tests - Sample collection - Lab test done? = Yes	7060	AST (U/L):	Numeric	AST_LBORRES					No	No
Visit 1-Screening	SCR	Lab Tests	LB	No		AST	AST	Visit 1-Screening - Lab Tests - Sample collection - Lab test done? = Yes	7061	If abnormal, then clinically significant?	Yes No	AST_ABNORM					No	No
Visit 1-Screening	SCR	Lab Tests	LB	No		AST	AST	Visit 1-Screening - Lab Tests - Sample collection - Lab test done? = Yes	7062	Not done:	Multiple Answer	AST_ND	1		Not done		No	No
Visit 1-Screening	SCR	Lab Tests	LB	No		Protein	PROT	Visit 1-Screening - Lab Tests - Sample collection - Lab test done? = Yes	7063	Protein (g/L):	Numeric	PROT_LBORRES					No	No
Visit 1-Screening	SCR	Lab Tests	LB	No		Protein	PROT	Visit 1-Screening - Lab Tests - Sample collection - Lab test done? = Yes	7064	If abnormal, then clinically significant?	Yes No	PROT_ABNORM					No	No
Visit 1-Screening	SCR	Lab Tests	LB	No		Protein	PROT	Visit 1-Screening - Lab Tests - Sample collection - Lab test done? = Yes	7065	Not done:	Multiple Answer	PROT_ND	1		Not done		No	No
Visit 1-Screening	SCR	Lab Tests	LB	No		Albumin	ALB	Visit 1-Screening - Lab Tests - Sample collection - Lab test done? = Yes	7066	Albumin (g/L):	Numeric	ALB_LBORRES					No	No
Visit 1-Screening	SCR	Lab Tests	LB	No		Albumin	ALB	Visit 1-Screening - Lab Tests - Sample collection - Lab test done? = Yes	7067	If abnormal, then clinically significant?	Yes No	ALB_ABNORM					No	No
Visit 1-Screening	SCR	Lab Tests	LB	No		Albumin	ALB	Visit 1-Screening - Lab Tests - Sample collection - Lab test done? = Yes	7068	Not done:	Multiple Answer	ALB_ND	1		Not done		No	No
Visit 1-Screening	SCR	Lab Tests	LB	No		Globulin	GLOB	Visit 1-Screening - Lab Tests - Sample collection - Lab test done? = Yes	7069	Globulin (g/L):	Numeric	GLOB_LBORRES					No	No
Visit 1-Screening	SCR	Lab Tests	LB	No		Globulin	GLOB	Visit 1-Screening - Lab Tests - Sample collection - Lab test done? = Yes	7070	If abnormal, then clinically significant?	Yes No	GLOB_ABNORM					No	No
Visit 1-Screening	SCR	Lab Tests	LB	No		Globulin	GLOB	Visit 1-Screening - Lab Tests - Sample collection - Lab test done? = Yes	7071	Not done:	Multiple Answer	GLOB_ND	1		Not done		No	No
Visit 1-Screening	SCR	Lab Tests	LB	No		HbA1C	HBA	Visit 1-Screening - Lab Tests - Sample collection - Lab test done? = Yes	7072	HbA1C (mmol/mol Hb):	Numeric	HBA1C_LBORRES					No	No
Visit 1-Screening	SCR	Lab Tests	LB	No		HbA1C	HBA	Visit 1-Screening - Lab Tests - Sample collection - Lab test done? = Yes	7073	If abnormal, then clinically significant?	Yes No	HBA1C_ABNORM					No	No
Visit 1-Screening	SCR	Lab Tests	LB	No		HbA1C	HBA	Visit 1-Screening - Lab Tests - Sample collection - Lab test done? = Yes	7074	Not done:	Multiple Answer	HBA1C_ND	1		Not done		No	No
Visit 1-Screening	SCR	Lab Tests	LB	No		IGF-1	IGF	Visit 1-Screening - Lab Tests - Sample collection - Lab test done? = Yes	7075	IGF-1 (ng/mL):	Numeric	IGF1_LBORRES					No	No
Visit 1-Screening	SCR	Lab Tests	LB	No		IGF-1	IGF	Visit 1-Screening - Lab Tests - Sample collection - Lab test done? = Yes	7076	If abnormal, then clinically significant?	Yes No	IGF1_ABNORM					No	No
Visit 1-Screening	SCR	Lab Tests	LB	No		IGF-1	IGF	Visit 1-Screening - Lab Tests - Sample collection - Lab test done? = Yes	7077	Not done:	Multiple Answer	IGF1_ND	1		Not done		No	No
Visit 1-Screening	SCR	Lab Tests	LB	No		Cholesterol	CHOL	Visit 1-Screening - Lab Tests - Sample collection - Lab test done? = Yes	7078	Cholesterol (mmol/L):	Numeric	CHOL_LBORRES					No	No
Visit 1-Screening	SCR	Lab Tests	LB	No		Cholesterol	CHOL	Visit 1-Screening - Lab Tests - Sample collection - Lab test done? = Yes	7079	If abnormal, then clinically significant?	Yes No	CHOL_ABNORM					No	No
Visit 1-Screening	SCR	Lab Tests	LB	No		Cholesterol	CHOL	Visit 1-Screening - Lab Tests - Sample collection - Lab test done? = Yes	7080	Not done:	Multiple Answer	CHOL_ND	1		Not done		No	No
Visit 1-Screening	SCR	Lab Tests	LB	No		Triglycerides	TRIG	Visit 1-Screening - Lab Tests - Sample collection - Lab test done? = Yes	7081	Triglycerides (mmol/L):	Numeric	TRIG_LBORRES					No	No
Visit 1-Screening	SCR	Lab Tests	LB	No		Triglycerides	TRIG	Visit 1-Screening - Lab Tests - Sample collection - Lab test done? = Yes	7082	If abnormal, then clinically significant?	Yes No	TRIG_ABNORM					No	No
Visit 1-Screening	SCR	Lab Tests	LB	No		Triglycerides	TRIG	Visit 1-Screening - Lab Tests - Sample collection - Lab test done? = Yes	7083	Not done:	Multiple Answer	TRIG_ND	1		Not done		No	No
Visit 1-Screening	SCR	Lab Tests	LB	No		HDL Cholesterol	HDLC	Visit 1-Screening - Lab Tests - Sample collection - Lab test done? = Yes	7084	HDL Cholesterol (mmol/L):	Numeric	HDLCHOL_LBORRES					No	No
Visit 1-Screening	SCR	Lab Tests	LB	No		HDL Cholesterol	HDLC	Visit 1-Screening - Lab Tests - Sample collection - Lab test done? = Yes	7085	If abnormal, then clinically significant?	Yes No	HDLCHOL_ABNORM					No	No
Visit 1-Screening	SCR	Lab Tests	LB	No		HDL Cholesterol	HDLC	Visit 1-Screening - Lab Tests - Sample collection - Lab test done? = Yes	7086	Not done:	Multiple Answer	HDLCHOL_ND	1		Not done		No	No
Visit 1-Screening	SCR	Lab Tests	LB	No		LDL Cholesterol	LDLC	Visit 1-Screening - Lab Tests - Sample collection - Lab test done? = Yes	7087	LDL Cholesterol (mmol/L):	Numeric	LDLCHOL_LBORRES					No	No
Visit 1-Screening	SCR	Lab Tests	LB	No		LDL Cholesterol	LDLC	Visit 1-Screening - Lab Tests - Sample collection - Lab test done? = Yes	7088	If abnormal, then clinically significant?	Yes No	LDLCHOL_ABNORM					No	No
Visit 1-Screening	SCR	Lab Tests	LB	No		LDL Cholesterol	LDLC	Visit 1-Screening - Lab Tests - Sample collection - Lab test done? = Yes	7089	Not done:	Multiple Answer	LDLCHOL_ND	1		Not done		No	No
Visit 1-Screening	SCR	Lab Tests	LB	No		Cholesterol/HDL ratio	CHRAT	Visit 1-Screening - Lab Tests - Sample collection - Lab test done? = Yes	7090	Cholesterol/HDL (ratio):	Numeric	CHOLRATIO_LBORRES					No	No
Visit 1-Screening	SCR	Lab Tests	LB	No		Cholesterol/HDL ratio	CHRAT	Visit 1-Screening - Lab Tests - Sample collection - Lab test done? = Yes	7091	If abnormal, then clinically significant?	Yes No	CHOLRATIO_ABNORM					No	No
Visit 1-Screening	SCR	Lab Tests	LB	No		Cholesterol/HDL ratio	CHRAT	Visit 1-Screening - Lab Tests - Sample collection - Lab test done? = Yes	7092	Not done:	Multiple Answer	CHOLRATIO_ND	1		Not done		No	No
Visit 1-Screening	SCR	Lab Tests	LB	No		Hs-CRP	HSCRP	Visit 1-Screening - Lab Tests - Sample collection - Lab test done? = Yes	7093	Hs-CRP (mg/L):	Numeric	HSCRP_LBORRES					No	No
Visit 1-Screening	SCR	Lab Tests	LB	No		Hs-CRP	HSCRP	Visit 1-Screening - Lab Tests - Sample collection - Lab test done? = Yes	7094	If abnormal, then clinically significant?	Yes No	HSCRP_ABNORM					No	No
Visit 1-Screening	SCR	Lab Tests	LB	No		Hs-CRP	HSCRP	Visit 1-Screening - Lab Tests - Sample collection - Lab test done? = Yes	7095	Not done:	Multiple Answer	HSCRP_ND	1		Not done		No	No
Visit 1-Screening	SCR	30 Second Chair-Stand Test	SCST	No		30s Chair-Stand Test	SCST3		6775	Assessment done?	Yes No	CSTYN					No	Yes
Visit 1-Screening	SCR	30 Second Chair-Stand Test	SCST	No		30s Chair-Stand Test	SCST3		6776	Reason not done:	Text	CSTREASND				Visit 1-Screening - 30 Second Chair-Stand Test - 30s Chair-Stand Test - Assessment done? = No	No	Yes
Visit 1-Screening	SCR	30 Second Chair-Stand Test	SCST	No		30s Chair-Stand Test	SCST3		6777	Date of assessment:	Date Time	CSTDAT				Visit 1-Screening - 30 Second Chair-Stand Test - 30s Chair-Stand Test - Assessment done? = Yes	No	Yes
Visit 1-Screening	SCR	30 Second Chair-Stand Test	SCST	No		30s Chair-Stand Test	SCST3		6778	30CST result: (the number of times the participant comes to a full standing position in 30 seconds)	Numeric	CST_ORRES				Visit 1-Screening - 30 Second Chair-Stand Test - 30s Chair-Stand Test - Assessment done? = Yes	No	Yes
Medical History		Medical History	MH	Yes		Medical history details	MHD		6888	Is this a medical history that occurred within the last 30 days or an ongoing medical condition for which the participant is receiving concomitant medication?	Single Answer	MHYN	1		Condition occurred in last 30 days		No	Yes
													2		Ongoing condition with medication
Medical History		Medical History	MH	Yes		Medical history details	MHD		6819	Medical history term:	Text	MHTERM					No	No
Medical History		Medical History	MH	Yes		Medical history details	MHD		6820	Start date:	Date Time	MHSTDAT					No	No
Medical History		Medical History	MH	Yes		Medical history details	MHD		6821	Ongoing?	Yes No	MHONGO					No	No
Medical History		Medical History	MH	Yes		Medical history details	MHD		6822	End date:	Date Time	MHENDDAT				Visit 1-Screening - Medical History - Medical history details - Ongoing? = No	No	No
Medical History		Medical History	MH	Yes		Medical history details	MHD		6823	Concomitant medication?	Yes No	MHCONMEDYN					No	No
Medical History		Medical History	MH	Yes		Medical history details	MHD		6994	Notification:	Label	NOTIF_MH1				Visit 1-Screening - Medical History - Medical history details - Concomitant medication? = Yes	No	No
Visit 2-Randomization	RAND	Eligibility Confirmation	EC	No		Eligibility confirmation	EC		6741	Is the participant fully eligible and continuing further in the study?	Yes No	IECONF					No	Yes
Visit 2-Randomization	RAND	Eligibility Confirmation	EC	No		Eligibility confirmation	EC		6985	Notification	Label	NOTIF_EC1				Visit 2-Randomization - Eligibility Confirmation - Eligibility confirmation - Is the participant fully eligible and continuing further in the study? = No	No	No
Visit 2-Randomization	RAND	Eligibility Confirmation	EC	No		Eligibility confirmation	EC		7096	Notification	Label	NOTIF_EC2				Visit 2-Randomization - Eligibility Confirmation - Eligibility confirmation - Is the participant fully eligible and continuing further in the study? = Yes	No	No
Visit 2-Randomization	RAND	Allocation of Weekly Medication	AWM	No		Medication Distribution	MEDD1		6986	Was the participant randomized?	Yes No	PTRANDYN					No	Yes
Visit 2-Randomization	RAND	Allocation of Weekly Medication	AWM	No		Medication Distribution	MEDD1		6987	Notification:	Label	NOTIF_MEDD1				Visit 2-Randomization - Allocation of Weekly Medication - Medication Distribution - Was the participant randomized? = No	No	No
Visit 2-Randomization	RAND	Allocation of Weekly Medication	AWM	No		Medication Distribution	MEDD1		6988	Date blister pack given to participant:	Date Time	BLISTPACKDAT				Visit 2-Randomization - Allocation of Weekly Medication - Medication Distribution - Was the participant randomized? = Yes	No	Yes
Visit 2-Randomization	RAND	Allocation of Weekly Medication	AWM	No		Medication Distribution	MEDD1		6989	Blister pack code:	Text	BLISTPACKCODE				Visit 2-Randomization - Allocation of Weekly Medication - Medication Distribution - Was the participant randomized? = Yes	No	Yes
Visit 2 - Baseline Assessment	BS	Date of Visit	DOV	No		Visit information	VISIT		6756	Date of visit	Date Time	VISDAT					No	Yes
Visit 2 - Baseline Assessment	BS	Vital Signs	VS	No		Vital signs details	VSD		7149	Assessment done?	Yes No	VSYN					No	Yes
Visit 2 - Baseline Assessment	BS	Vital Signs	VS	No		Vital signs details	VSD		7150	Reason not done:	Text	VSREASND				Visit 2 - Baseline Assessment - Vital Signs - Vital signs details - Assessment done? = No	No	Yes
Visit 2 - Baseline Assessment	BS	Vital Signs	VS	No		Vital signs details	VSD		7151	Date of assessment:	Date Time	VSDAT				Visit 2 - Baseline Assessment - Vital Signs - Vital signs details - Assessment done? = Yes	No	Yes
Visit 2 - Baseline Assessment	BS	Vital Signs	VS	No		Vital signs details	VSD		7152	Notification:	Label	NOTIF_VS1				Visit 2 - Baseline Assessment - Vital Signs - Vital signs details - Assessment done? = Yes	No	No
Visit 2 - Baseline Assessment	BS	Vital Signs	VS	No		Vital signs details	VSD		7153	SBP (mmHg):	Numeric	SYSBP_VSORRES				Visit 2 - Baseline Assessment - Vital Signs - Vital signs details - Assessment done? = Yes	No	Yes
Visit 2 - Baseline Assessment	BS	Vital Signs	VS	No		Vital signs details	VSD		7154	DBP (mmHg):	Numeric	DIABP_VSORRES				Visit 2 - Baseline Assessment - Vital Signs - Vital signs details - Assessment done? = Yes	No	Yes
Visit 2 - Baseline Assessment	BS	Vital Signs	VS	No		Vital signs details	VSD		7155	Pulse (bpm):	Numeric	PULSE_VSORRES				Visit 2 - Baseline Assessment - Vital Signs - Vital signs details - Assessment done? = Yes	No	Yes
Visit 2 - Baseline Assessment	BS	Vital Signs	VS	No		Vital signs details	VSD		7156	Pulse oximetry (%):	Numeric	POXI_VSORRES				Visit 2 - Baseline Assessment - Vital Signs - Vital signs details - Assessment done? = Yes	No	Yes
Visit 2 - Baseline Assessment	BS	SF-36 Questionnaire	SF36	No		SF-36 Questionnaire	SF36		6779	Has questionnaire been completed by participant?	Yes No	QSSF36YN					No	Yes
Visit 2 - Baseline Assessment	BS	SF-36 Questionnaire	SF36	No		SF-36 Questionnaire	SF36		6780	Reason not completed:	Text	QSSF36REASND				Visit 2 - Baseline Assessment - SF-36 Questionnaire - SF-36 Questionnaire - Has questionnaire been completed by participant? = No	No	Yes
Visit 2 - Baseline Assessment	BS	SF-36 Questionnaire	SF36	No		SF-36 Questionnaire	SF36		7097	Date questionnaire completed:	Date Time	QSSF36DAT				Visit 2 - Baseline Assessment - SF-36 Questionnaire - SF-36 Questionnaire - Has questionnaire been completed by participant? = Yes	No	Yes
Visit 2 - Baseline Assessment	BS	SF-36 Questionnaire	SF36	No		General Health	GH	Visit 2 - Baseline Assessment - SF-36 Questionnaire - SF-36 Questionnaire - Has questionnaire been completed by participant? = Yes	6781	In general, would you say your health is:	Single Answer	QSSF36GH_01	1		Excellent		No	No
													2		Very Good
													3		Good
													4		Fair
													5		Poor
Visit 2 - Baseline Assessment	BS	SF-36 Questionnaire	SF36	No		General Health	GH	Visit 2 - Baseline Assessment - SF-36 Questionnaire - SF-36 Questionnaire - Has questionnaire been completed by participant? = Yes	6782	Compared to one year ago, how would you rate your health in general now?	Single Answer	QSSF36GH_02	1		Much better now than one year ago		No	No
													2		Somewhat better now than one year ago
													3		About the same
													4		Somewhat worse now than one year ago
													5		Much worse than one year ago
Visit 2 - Baseline Assessment	BS	SF-36 Questionnaire	SF36	No		Limitations of Activities	LA	Visit 2 - Baseline Assessment - SF-36 Questionnaire - SF-36 Questionnaire - Has questionnaire been completed by participant? = Yes	7098	Notification	Label	NOTIF_SF36LA					No	No
Visit 2 - Baseline Assessment	BS	SF-36 Questionnaire	SF36	No		Limitations of Activities	LA	Visit 2 - Baseline Assessment - SF-36 Questionnaire - SF-36 Questionnaire - Has questionnaire been completed by participant? = Yes	6783	Vigorous activities, such as running, lifting heavy objects, participating in strenuous sports:	Single Answer	QSSF36LA_01	1		Yes, Limited a lot		No	No
													2		Yes, Limited a Little
													3		No, Not Limited at all
Visit 2 - Baseline Assessment	BS	SF-36 Questionnaire	SF36	No		Limitations of Activities	LA	Visit 2 - Baseline Assessment - SF-36 Questionnaire - SF-36 Questionnaire - Has questionnaire been completed by participant? = Yes	6784	Moderate activities, such as moving a table, pushing a vacuum cleaner, bowling, or playing golf:	Single Answer	QSSF36LA_02	1		Yes, Limited a lot		No	No
													2		Yes, Limited a Little
													3		No, Not Limited at all
Visit 2 - Baseline Assessment	BS	SF-36 Questionnaire	SF36	No		Limitations of Activities	LA	Visit 2 - Baseline Assessment - SF-36 Questionnaire - SF-36 Questionnaire - Has questionnaire been completed by participant? = Yes	6785	Lifting or carrying groceries:	Single Answer	QSSF36LA_03	1		Yes, Limited a lot		No	No
													2		Yes, Limited a Little
													3		No, Not Limited at all
Visit 2 - Baseline Assessment	BS	SF-36 Questionnaire	SF36	No		Limitations of Activities	LA	Visit 2 - Baseline Assessment - SF-36 Questionnaire - SF-36 Questionnaire - Has questionnaire been completed by participant? = Yes	6786	Climbing several flights of stairs:	Single Answer	QSSF36LA_04	1		Yes, Limited a lot		No	No
													2		Yes, Limited a Little
													3		No, Not Limited at all
Visit 2 - Baseline Assessment	BS	SF-36 Questionnaire	SF36	No		Limitations of Activities	LA	Visit 2 - Baseline Assessment - SF-36 Questionnaire - SF-36 Questionnaire - Has questionnaire been completed by participant? = Yes	6787	Climbing one flight of stairs:	Single Answer	QSSF36LA_05	1		Yes, Limited a lot		No	No
													2		Yes, Limited a Little
													3		No, Not Limited at all
Visit 2 - Baseline Assessment	BS	SF-36 Questionnaire	SF36	No		Limitations of Activities	LA	Visit 2 - Baseline Assessment - SF-36 Questionnaire - SF-36 Questionnaire - Has questionnaire been completed by participant? = Yes	6788	Bending, kneeling, or stooping:	Single Answer	QSSF36LA_06	1		Yes, Limited a lot		No	No
													2		Yes, Limited a Little
													3		No, Not Limited at all
Visit 2 - Baseline Assessment	BS	SF-36 Questionnaire	SF36	No		Limitations of Activities	LA	Visit 2 - Baseline Assessment - SF-36 Questionnaire - SF-36 Questionnaire - Has questionnaire been completed by participant? = Yes	6789	Walking more than a mile:	Single Answer	QSSF36LA_07	1		Yes, Limited a lot		No	No
													2		Yes, Limited a Little
													3		No, Not Limited at all
Visit 2 - Baseline Assessment	BS	SF-36 Questionnaire	SF36	No		Limitations of Activities	LA	Visit 2 - Baseline Assessment - SF-36 Questionnaire - SF-36 Questionnaire - Has questionnaire been completed by participant? = Yes	6790	Walking several blocks:	Single Answer	QSSF36LA_08	1		Yes, Limited a lot		No	No
													2		Yes, Limited a Little
													3		No, Not Limited at all
Visit 2 - Baseline Assessment	BS	SF-36 Questionnaire	SF36	No		Limitations of Activities	LA	Visit 2 - Baseline Assessment - SF-36 Questionnaire - SF-36 Questionnaire - Has questionnaire been completed by participant? = Yes	6791	Walking one block:	Single Answer	QSSF36LA_09	1		Yes, Limited a lot		No	No
													2		Yes, Limited a Little
													3		No, Not Limited at all
Visit 2 - Baseline Assessment	BS	SF-36 Questionnaire	SF36	No		Limitations of Activities	LA	Visit 2 - Baseline Assessment - SF-36 Questionnaire - SF-36 Questionnaire - Has questionnaire been completed by participant? = Yes	6792	Bathing or dressing yourself:	Single Answer	QSSF36LA_10	1		Yes, Limited a lot		No	No
													2		Yes, Limited a Little
													3		No, Not Limited at all
Visit 2 - Baseline Assessment	BS	SF-36 Questionnaire	SF36	No		Physical Health Problems	PHP	Visit 2 - Baseline Assessment - SF-36 Questionnaire - SF-36 Questionnaire - Has questionnaire been completed by participant? = Yes	7099	Notification	Label	NOTIF_SF36PHP					No	No
Visit 2 - Baseline Assessment	BS	SF-36 Questionnaire	SF36	No		Physical Health Problems	PHP	Visit 2 - Baseline Assessment - SF-36 Questionnaire - SF-36 Questionnaire - Has questionnaire been completed by participant? = Yes	6793	Cut down the amount of time you spent on work or other activities:	Yes No	QSSF36PHP_01					No	No
Visit 2 - Baseline Assessment	BS	SF-36 Questionnaire	SF36	No		Physical Health Problems	PHP	Visit 2 - Baseline Assessment - SF-36 Questionnaire - SF-36 Questionnaire - Has questionnaire been completed by participant? = Yes	6794	Accomplished less than you would like:	Yes No	QSSF36PHP_02					No	No
Visit 2 - Baseline Assessment	BS	SF-36 Questionnaire	SF36	No		Physical Health Problems	PHP	Visit 2 - Baseline Assessment - SF-36 Questionnaire - SF-36 Questionnaire - Has questionnaire been completed by participant? = Yes	6795	Were limited in the kind of work or other activities:	Yes No	QSSF36PHP_03					No	No
Visit 2 - Baseline Assessment	BS	SF-36 Questionnaire	SF36	No		Physical Health Problems	PHP	Visit 2 - Baseline Assessment - SF-36 Questionnaire - SF-36 Questionnaire - Has questionnaire been completed by participant? = Yes	6796	Had difficulty performing the work or other activities (for example, it took extra effort):	Yes No	QSSF36PHP_04					No	No
Visit 2 - Baseline Assessment	BS	SF-36 Questionnaire	SF36	No		Emotional Health Problems	EHP	Visit 2 - Baseline Assessment - SF-36 Questionnaire - SF-36 Questionnaire - Has questionnaire been completed by participant? = Yes	7100	Notification	Label	NOTIF_SF36EHP					No	No
Visit 2 - Baseline Assessment	BS	SF-36 Questionnaire	SF36	No		Emotional Health Problems	EHP	Visit 2 - Baseline Assessment - SF-36 Questionnaire - SF-36 Questionnaire - Has questionnaire been completed by participant? = Yes	6798	Cut down the amount of time you spent on work or other activities	Yes No	QSSF36EHP_01					No	No
Visit 2 - Baseline Assessment	BS	SF-36 Questionnaire	SF36	No		Emotional Health Problems	EHP	Visit 2 - Baseline Assessment - SF-36 Questionnaire - SF-36 Questionnaire - Has questionnaire been completed by participant? = Yes	6799	Accomplished less than you would like	Yes No	QSSF36EHP_02					No	No
Visit 2 - Baseline Assessment	BS	SF-36 Questionnaire	SF36	No		Emotional Health Problems	EHP	Visit 2 - Baseline Assessment - SF-36 Questionnaire - SF-36 Questionnaire - Has questionnaire been completed by participant? = Yes	6800	Didn't do work or other activities as carefully as usual	Yes No	QSSF36EHP_03					No	No
Visit 2 - Baseline Assessment	BS	SF-36 Questionnaire	SF36	No		Social Activities	SA	Visit 2 - Baseline Assessment - SF-36 Questionnaire - SF-36 Questionnaire - Has questionnaire been completed by participant? = Yes	6801	Emotional problems interfered with your normal social activities with family, friends, neighbors, or groups?	Single Answer	QSSF36SA_01	1		Not at all		No	No
													2		Slightly
													3		Moderately
													4		Severe
													5		Very Severe
Visit 2 - Baseline Assessment	BS	SF-36 Questionnaire	SF36	No		Pain	PAIN	Visit 2 - Baseline Assessment - SF-36 Questionnaire - SF-36 Questionnaire - Has questionnaire been completed by participant? = Yes	6802	How much bodily pain have you had during the past 4 weeks?	Single Answer	QSSF36PAIN_01	6		None		No	No
													7		Very mild
													8		Mild
													9		Moderate
													10		Severe
													11		Very severe
Visit 2 - Baseline Assessment	BS	SF-36 Questionnaire	SF36	No		Pain	PAIN	Visit 2 - Baseline Assessment - SF-36 Questionnaire - SF-36 Questionnaire - Has questionnaire been completed by participant? = Yes	6803	During the past 4 weeks, how much did pain interfere with your normal work (including both work outside the home and housework)?	Single Answer	QSSF36PAIN_02	1		Not at all		No	No
													2		A little bit
													3		Moderately
													4		Quite a bit
													5		Extremely
Visit 2 - Baseline Assessment	BS	SF-36 Questionnaire	SF36	No		Energy and Emotions	EAE	Visit 2 - Baseline Assessment - SF-36 Questionnaire - SF-36 Questionnaire - Has questionnaire been completed by participant? = Yes	7101	Notification	Label	NOTIF_SF36EE					No	No
Visit 2 - Baseline Assessment	BS	SF-36 Questionnaire	SF36	No		Energy and Emotions	EAE	Visit 2 - Baseline Assessment - SF-36 Questionnaire - SF-36 Questionnaire - Has questionnaire been completed by participant? = Yes	6804	Did you feel full of pep?	Single Answer	QSSF36EAE_01	1		All of the time		No	No
													2		Most of the time
													3		A good Bit of the Time
													4		Some of the time
													5		A little bit of the time
													6		None of the Time
Visit 2 - Baseline Assessment	BS	SF-36 Questionnaire	SF36	No		Energy and Emotions	EAE	Visit 2 - Baseline Assessment - SF-36 Questionnaire - SF-36 Questionnaire - Has questionnaire been completed by participant? = Yes	6805	Have you been a very nervous person?	Single Answer	QSSF36EAE_02	1		All of the time		No	No
													2		Most of the time
													3		A good Bit of the Time
													4		Some of the time
													5		A little bit of the time
													6		None of the Time
Visit 2 - Baseline Assessment	BS	SF-36 Questionnaire	SF36	No		Energy and Emotions	EAE	Visit 2 - Baseline Assessment - SF-36 Questionnaire - SF-36 Questionnaire - Has questionnaire been completed by participant? = Yes	6806	Have you felt so down in the dumps that nothing could cheer you up?	Single Answer	QSSF36EAE_03	1		All of the time		No	No
													2		Most of the time
													3		A good Bit of the Time
													4		Some of the time
													5		A little bit of the time
													6		None of the Time
Visit 2 - Baseline Assessment	BS	SF-36 Questionnaire	SF36	No		Energy and Emotions	EAE	Visit 2 - Baseline Assessment - SF-36 Questionnaire - SF-36 Questionnaire - Has questionnaire been completed by participant? = Yes	6807	Have you felt calm and peaceful?	Single Answer	QSSF36EAE_04	1		All of the time		No	No
													2		Most of the time
													3		A good Bit of the Time
													4		Some of the time
													5		A little bit of the time
													6		None of the Time
Visit 2 - Baseline Assessment	BS	SF-36 Questionnaire	SF36	No		Energy and Emotions	EAE	Visit 2 - Baseline Assessment - SF-36 Questionnaire - SF-36 Questionnaire - Has questionnaire been completed by participant? = Yes	6808	Did you have a lot of energy?	Single Answer	QSSF36EAE_05	1		All of the time		No	No
													2		Most of the time
													3		A good Bit of the Time
													4		Some of the time
													5		A little bit of the time
													6		None of the Time
Visit 2 - Baseline Assessment	BS	SF-36 Questionnaire	SF36	No		Energy and Emotions	EAE	Visit 2 - Baseline Assessment - SF-36 Questionnaire - SF-36 Questionnaire - Has questionnaire been completed by participant? = Yes	6809	Have you felt downhearted and blue?	Single Answer	QSSF36EAE_06	1		All of the time		No	No
													2		Most of the time
													3		A good Bit of the Time
													4		Some of the time
													5		A little bit of the time
													6		None of the Time
Visit 2 - Baseline Assessment	BS	SF-36 Questionnaire	SF36	No		Energy and Emotions	EAE	Visit 2 - Baseline Assessment - SF-36 Questionnaire - SF-36 Questionnaire - Has questionnaire been completed by participant? = Yes	6810	Did you feel worn out?	Single Answer	QSSF36EAE_07	1		All of the time		No	No
													2		Most of the time
													3		A good Bit of the Time
													4		Some of the time
													5		A little bit of the time
													6		None of the Time
Visit 2 - Baseline Assessment	BS	SF-36 Questionnaire	SF36	No		Energy and Emotions	EAE	Visit 2 - Baseline Assessment - SF-36 Questionnaire - SF-36 Questionnaire - Has questionnaire been completed by participant? = Yes	6811	Have you been a happy person?	Single Answer	QSSF36EAE_08	1		All of the time		No	No
													2		Most of the time
													3		A good Bit of the Time
													4		Some of the time
													5		A little bit of the time
													6		None of the Time
Visit 2 - Baseline Assessment	BS	SF-36 Questionnaire	SF36	No		Energy and Emotions	EAE	Visit 2 - Baseline Assessment - SF-36 Questionnaire - SF-36 Questionnaire - Has questionnaire been completed by participant? = Yes	6812	Did you feel tired?	Single Answer	QSSF36EAE_09	1		All of the time		No	No
													2		A good Bit of the Time
													3		Most of the time
													4		Some of the time
													5		A little bit of the time
													6		None of the Time
Visit 2 - Baseline Assessment	BS	SF-36 Questionnaire	SF36	No		Social Activities	SAC	Visit 2 - Baseline Assessment - SF-36 Questionnaire - SF-36 Questionnaire - Has questionnaire been completed by participant? = Yes	6813	During the past 4 weeks, how much of the time has your physical health or emotional problems interfered with your social activities (like visiting with friends, relatives, etc.)?	Single Answer	QSSF36SA_02	1		All of the time		No	No
													2		Most of the time
													3		Some of the time
													4		A little bit of the time
													5		None of the Time
Visit 2 - Baseline Assessment	BS	SF-36 Questionnaire	SF36	No		General Health	GHE	Visit 2 - Baseline Assessment - SF-36 Questionnaire - SF-36 Questionnaire - Has questionnaire been completed by participant? = Yes	7102	Notification	Label	NOTIF_SF36GH					No	No
Visit 2 - Baseline Assessment	BS	SF-36 Questionnaire	SF36	No		General Health	GHE	Visit 2 - Baseline Assessment - SF-36 Questionnaire - SF-36 Questionnaire - Has questionnaire been completed by participant? = Yes	6814	I seem to get sick a little easier than other people:	Single Answer	QSSF36GH_03	1		Definitely true		No	No
													2		Mostly true
													3		Don't know
													4		Mostly false
													5		Definitely false
Visit 2 - Baseline Assessment	BS	SF-36 Questionnaire	SF36	No		General Health	GHE	Visit 2 - Baseline Assessment - SF-36 Questionnaire - SF-36 Questionnaire - Has questionnaire been completed by participant? = Yes	6815	I am as healthy as anybody I know:	Single Answer	QSSF36GH_04	1		Definitely true		No	No
													2		Mostly true
													3		Don't know
													4		Mostly false
													5		Definitely false
Visit 2 - Baseline Assessment	BS	SF-36 Questionnaire	SF36	No		General Health	GHE	Visit 2 - Baseline Assessment - SF-36 Questionnaire - SF-36 Questionnaire - Has questionnaire been completed by participant? = Yes	6816	I expect my health to get worse:	Single Answer	QSSF36GH_05	1		Definitely true		No	No
													2		Mostly true
													3		Don't know
													4		Mostly false
													5		Definitely false
Visit 2 - Baseline Assessment	BS	SF-36 Questionnaire	SF36	No		General Health	GHE	Visit 2 - Baseline Assessment - SF-36 Questionnaire - SF-36 Questionnaire - Has questionnaire been completed by participant? = Yes	6817	My health is excellent:	Single Answer	QSSF36GH_06	1		Definitely true		No	No
													2		Mostly true
													3		Don't know
													4		Mostly false
													5		Definitely false
Visit 2 - Baseline Assessment	BS	30 Second Chair-Stand Test	SCS	No		30s Chair-Stand Test	SCST3		7254	Assessment done?	Yes No	CSTYN					No	Yes
Visit 2 - Baseline Assessment	BS	30 Second Chair-Stand Test	SCS	No		30s Chair-Stand Test	SCST3		7255	Reason not done:	Text	CSTREASND				Visit 2 - Baseline Assessment - 30 Second Chair-Stand Test - 30s Chair-Stand Test - Assessment done? = No	No	Yes
Visit 2 - Baseline Assessment	BS	30 Second Chair-Stand Test	SCS	No		30s Chair-Stand Test	SCST3		7256	Date of assessment:	Date Time	CSTDAT				Visit 2 - Baseline Assessment - 30 Second Chair-Stand Test - 30s Chair-Stand Test - Assessment done? = Yes	No	Yes
Visit 2 - Baseline Assessment	BS	30 Second Chair-Stand Test	SCS	No		30s Chair-Stand Test	SCST3		7257	30CST result: (the number of times the participant comes to a full standing position in 30 seconds)	Numeric	CST_ORRES				Visit 2 - Baseline Assessment - 30 Second Chair-Stand Test - 30s Chair-Stand Test - Assessment done? = Yes	No	Yes
Visit 2 - Baseline Assessment	BS	Hand Grip Strength	HGS	No		Hand Grip Strength Assessment	HGSA		6837	Assessment done?	Yes No	HGSYN					No	Yes
Visit 2 - Baseline Assessment	BS	Hand Grip Strength	HGS	No		Hand Grip Strength Assessment	HGSA		6838	Reason not done:	Text	HGSREASND				Visit 2 - Baseline Assessment - Hand Grip Strength - Hand Grip Strength Assessment - Assessment done? = No	No	Yes
Visit 2 - Baseline Assessment	BS	Hand Grip Strength	HGS	No		Hand Grip Strength Assessment	HGSA		6839	Date of assessment:	Date Time	HGSDAT				Visit 2 - Baseline Assessment - Hand Grip Strength - Hand Grip Strength Assessment - Assessment done? = Yes	No	Yes
Visit 2 - Baseline Assessment	BS	Hand Grip Strength	HGS	No		Hand Grip Strength Assessment	HGSA		6840	Which hand was used for the test?	Single Answer	HGSHANDLR	1		Left	Visit 2 - Baseline Assessment - Hand Grip Strength - Hand Grip Strength Assessment - Assessment done? = Yes	No	Yes
													2		Right
Visit 2 - Baseline Assessment	BS	Hand Grip Strength	HGS	No		Hand Grip Strength Assessment	HGSA		6841	Was it participant’s dominant hand?	Yes No	HGSDOMHAND				Visit 2 - Baseline Assessment - Hand Grip Strength - Hand Grip Strength Assessment - Assessment done? = Yes	No	Yes
Visit 2 - Baseline Assessment	BS	Hand Grip Strength	HGS	No		Hand Grip Strength Assessment	HGSA		6842	Reason dominant hand was not used:	Text	HGSDOMHANDREAS				Visit 2 - Baseline Assessment - Hand Grip Strength - Hand Grip Strength Assessment - Was it participant&rsquo;s dominant hand? = No	No	Yes
Visit 2 - Baseline Assessment	BS	Hand Grip Strength	HGS	No		Hand Grip Strength Assessment	HGSA		6843	Average dynamometer score:	Numeric	HGS_ORRES				Visit 2 - Baseline Assessment - Hand Grip Strength - Hand Grip Strength Assessment - Assessment done? = Yes	No	Yes
Visit 2 - Baseline Assessment	BS	6-Minute Walk Test	MWT	No		6-minute walk test	SMWT		6844	Assessment done?	Yes No	SMWTYN					No	Yes
Visit 2 - Baseline Assessment	BS	6-Minute Walk Test	MWT	No		6-minute walk test	SMWT		6845	Reason not done:	Text	SMWTREASND				Visit 2 - Baseline Assessment - 6-Minute Walk Test - 6-minute walk test - Assessment done? = No	No	Yes
Visit 2 - Baseline Assessment	BS	6-Minute Walk Test	MWT	No		6-minute walk test	SMWT		6846	Date of assessment:	Date Time	SMWTDAT				Visit 2 - Baseline Assessment - 6-Minute Walk Test - 6-minute walk test - Assessment done? = Yes	No	Yes
Visit 2 - Baseline Assessment	BS	6-Minute Walk Test	MWT	No		6-minute walk test	SMWT		6847	Total distance walked (meter):	Numeric	SMWT_DISTWALK				Visit 2 - Baseline Assessment - 6-Minute Walk Test - 6-minute walk test - Assessment done? = Yes	No	Yes
Visit 2 - Baseline Assessment	BS	DNA Methylation	DNAM	No		DNA Methylation testing with TruDiagnosticTM	DNAMT		6829	Blood sample collected?	Yes No	DNAMETYN					No	Yes
Visit 2 - Baseline Assessment	BS	DNA Methylation	DNAM	No		DNA Methylation testing with TruDiagnosticTM	DNAMT		6830	Reason not collected:	Text	DNAMETREASND				Visit 2 - Baseline Assessment - DNA Methylation - DNA Methylation testing with TruDiagnosticTM - Blood sample collected? = No	No	Yes
Visit 2 - Baseline Assessment	BS	DNA Methylation	DNAM	No		DNA Methylation testing with TruDiagnosticTM	DNAMT		6831	Date of sample collection:	Date Time	DNAMETDAT				Visit 2 - Baseline Assessment - DNA Methylation - DNA Methylation testing with TruDiagnosticTM - Blood sample collected? = Yes	No	Yes
Visit 2 - Baseline Assessment	BS	DNA Methylation	DNAM	No		DNA Methylation testing with TruDiagnosticTM	DNAMT		7736	Barcode number:	Text	DNABARCODE				Visit 2 - Baseline Assessment - DNA Methylation - DNA Methylation testing with TruDiagnosticTM - Blood sample collected? = Yes	No	Yes
Visit 2 - Baseline Assessment	BS	DNA Methylation	DNAM	No		Sample recollection	DNASR		6832	Was the sample required to be recollected?	Yes No	DNAMET_RECOL					No	Yes
Visit 2 - Baseline Assessment	BS	DNA Methylation	DNAM	No		Sample recollection	DNASR		6833	Reason for recollection:	Multiple Answer	DNAMET_RECOLREAS	1		Blood sample lost	Visit 2 - Baseline Assessment - DNA Methylation - Sample recollection - Was the sample required to be recollected? = Yes	No	Yes
													2		Blood sample damaged
													3		Blood sample cannot be shipped to analysis
Visit 2 - Baseline Assessment	BS	DNA Methylation	DNAM	No		Sample recollection	DNASR		6834	Date of sample recollection:	Date Time	DNAMET_RECOLDAT				Visit 2 - Baseline Assessment - DNA Methylation - Sample recollection - Was the sample required to be recollected? = Yes	No	Yes
Visit 2 - Baseline Assessment	BS	DNA Methylation	DNAM	No		Sample recollection	DNASR		7737	Barcode number:	Text	DNABARCODER				Visit 2 - Baseline Assessment - DNA Methylation - Sample recollection - Was the sample required to be recollected? = Yes	No	Yes
Visit 2 - Baseline Assessment	BS	DNA Methylation	DNAM	No		Shipment details	DNASD		6835	Date shipped:	Date Time	DNAMET_SHIPDAT					No	Yes
Visit 2 - Baseline Assessment	BS	DNA Methylation	DNAM	No		Shipment details	DNASD		6836	Waybill number:	Text	DNAMET_BILLNUM					No	Yes
Visit 2 - Baseline Assessment	BS	Participant Diary Distribution	PDD	No		Diary distribution	DD		6848	Diary distributed to participant?	Yes No	DIARYDISTR					No	Yes
Visit 2 - Baseline Assessment	BS	Participant Diary Distribution	PDD	No		Diary distribution	DD		6849	Reason diary not distributed:	Text	DIARYDISTRREASND				Visit 2 - Baseline Assessment - Participant Diary Distribution - Diary distribution - Diary distributed to participant? = No	No	Yes
Visit 2 - Baseline Assessment	BS	Participant Diary Distribution	PDD	No		Diary distribution	DD		6850	Date diary distributed:	Date Time	DIARYDISTRDAT				Visit 2 - Baseline Assessment - Participant Diary Distribution - Diary distribution - Diary distributed to participant? = Yes	No	Yes
Visit 2 - Baseline Assessment	BS	Adverse Event Collection	AEC	No		Adverse event collection prompt	AECP		6982	Any new adverse events reported?	Yes No	AE_NEWREPORT					No	Yes
Visit 2 - Baseline Assessment	BS	Adverse Event Collection	AEC	No		Adverse event collection prompt	AECP		6983	Notification	Label	NOTIF_AEPROMT1				Visit 2 - Baseline Assessment - Adverse Event Collection - Adverse event collection prompt - Any new adverse events reported? = Yes	No	No
Visit 2 - Baseline Assessment	BS	Adverse Event Collection	AEC	No		Adverse event collection prompt	AECP		6984	Ongoing adverse events followed-up?	Single Answer	AE_AEONGOFU	1		Yes		No	Yes
													2		No
													3		Not applicable (no existing AEs)
Visit 2 - Baseline Assessment	BS	Adverse Event Collection	AEC	No		Adverse event collection prompt	AECP		7744	Notification	Label	NOTIF_AEPROMT2				Visit 2 - Baseline Assessment - Adverse Event Collection - Adverse event collection prompt - Ongoing adverse events followed-up? = Yes	No	No
Visit 2a - Phone Call	PHC	Weekly Participant Contact - Week 1	WEEK1	No		Week 1	WK1		6851	Was the participant successfully contacted as per protocol?	Yes No	WK1_PRTCONTCT					No	Yes
Visit 2a - Phone Call	PHC	Weekly Participant Contact - Week 1	WEEK1	No		Week 1	WK1		6852	Reason not contacted:	Text	WK1_PRTCONTCTREASND				Visit 2a - Phone Call - Weekly Participant Contact - Week 1 - Week 1 - Was the participant successfully contacted as per protocol? = No	No	Yes
Visit 2a - Phone Call	PHC	Weekly Participant Contact - Week 1	WEEK1	No		Week 1	WK1		6853	Date of contact:	Date Time	WK1_PRTCONTCTDAT				Visit 2a - Phone Call - Weekly Participant Contact - Week 1 - Week 1 - Was the participant successfully contacted as per protocol? = Yes	No	Yes
Visit 2a - Phone Call	PHC	Weekly Participant Contact - Week 1	WEEK1	No		Week 1	WK1		6854	Mode of contact:	Multiple Answer	WK1_PRTCONTMODE	1		Phone	Visit 2a - Phone Call - Weekly Participant Contact - Week 1 - Week 1 - Was the participant successfully contacted as per protocol? = Yes	No	No
													2		SMS
													3		Email
Visit 2a - Phone Call	PHC	Weekly Participant Contact - Week 1	WEEK1	No		Week 1	WK1		6855	Date of Day 1:	Date Time	WK1_DAY1DAT				Visit 2a - Phone Call - Weekly Participant Contact - Week 1 - Week 1 - Was the participant successfully contacted as per protocol? = Yes	No	Yes
Visit 2a - Phone Call	PHC	Weekly Participant Contact - Week 1	WEEK1	No		Week 1	WK1		6856	Discussed treatment dosing and compliance?	Yes No	WK1_TRTCOMP				Visit 2a - Phone Call - Weekly Participant Contact - Week 1 - Week 1 - Was the participant successfully contacted as per protocol? = Yes	No	Yes
Visit 2a - Phone Call	PHC	Weekly Participant Contact - Week 1	WEEK1	No		Week 1	WK1		6857	Discussed exercise program and compliance?	Yes No	WK1_EXECOMP				Visit 2a - Phone Call - Weekly Participant Contact - Week 1 - Week 1 - Was the participant successfully contacted as per protocol? = Yes	No	Yes
Visit 2a - Phone Call	PHC	Weekly Participant Contact - Week 1	WEEK1	No		Week 1	WK1		6858	Reminded about completing the diary?	Yes No	WK1_DIARY				Visit 2a - Phone Call - Weekly Participant Contact - Week 1 - Week 1 - Was the participant successfully contacted as per protocol? = Yes	No	Yes
Visit 2a - Phone Call	PHC	Weekly Participant Contact - Week 1	WEEK1	No		Week 1	WK1		6859	Any new adverse events reported since last visit/call?	Yes No	WK1_NEWAE				Visit 2a - Phone Call - Weekly Participant Contact - Week 1 - Week 1 - Was the participant successfully contacted as per protocol? = Yes	No	No
Visit 2a - Phone Call	PHC	Weekly Participant Contact - Week 1	WEEK1	No		Week 1	WK1		6860	Ongoing adverse events followed-up?	Single Answer	WK1_AEFU	1		Yes	Visit 2a - Phone Call - Weekly Participant Contact - Week 1 - Week 1 - Was the participant successfully contacted as per protocol? = Yes	No	No
													2		No
													3		Not applicable (no existing AEs)
Visit 3 - Interim Assessment	IA	Date of Visit	DOV	No		Visit information	VISIT		7258	Date of visit:	Date Time	VISDAT					No	Yes
Visit 3 - Interim Assessment	IA	Vital Signs	VS	No		Vital signs details	VSD		7259	Assessment done?	Yes No	VSYN					No	Yes
Visit 3 - Interim Assessment	IA	Vital Signs	VS	No		Vital signs details	VSD		7260	Reason not done:	Text	VSREASND				Visit 3 - Interim Assessment - Vital Signs - Vital signs details - Assessment done? = No	No	Yes
Visit 3 - Interim Assessment	IA	Vital Signs	VS	No		Vital signs details	VSD		7261	Date of assessment:	Date Time	VSDAT				Visit 3 - Interim Assessment - Vital Signs - Vital signs details - Assessment done? = Yes	No	Yes
Visit 3 - Interim Assessment	IA	Vital Signs	VS	No		Vital signs details	VSD		7262	Notification:	Label	NOTIF_VS1				Visit 3 - Interim Assessment - Vital Signs - Vital signs details - Assessment done? = Yes	No	No
Visit 3 - Interim Assessment	IA	Vital Signs	VS	No		Vital signs details	VSD		7263	SBP (mmHg):	Numeric	SYSBP_VSORRES				Visit 3 - Interim Assessment - Vital Signs - Vital signs details - Assessment done? = Yes	No	Yes
Visit 3 - Interim Assessment	IA	Vital Signs	VS	No		Vital signs details	VSD		7264	DBP (mmHg):	Numeric	DIABP_VSORRES				Visit 3 - Interim Assessment - Vital Signs - Vital signs details - Assessment done? = Yes	No	Yes
Visit 3 - Interim Assessment	IA	Vital Signs	VS	No		Vital signs details	VSD		7265	Pulse (bpm):	Numeric	PULSE_VSORRES				Visit 3 - Interim Assessment - Vital Signs - Vital signs details - Assessment done? = Yes	No	Yes
Visit 3 - Interim Assessment	IA	Vital Signs	VS	No		Vital signs details	VSD		7266	Pulse oximetry (%):	Numeric	POXI_VSORRES				Visit 3 - Interim Assessment - Vital Signs - Vital signs details - Assessment done? = Yes	No	Yes
Visit 3 - Interim Assessment	IA	Lab Tests	LB	No		Sample collection	LBSC		7267	Lab test done?	Yes No	LBYN					No	Yes
Visit 3 - Interim Assessment	IA	Lab Tests	LB	No		Sample collection	LBSC		7268	Reason not done:	Text	LBREASND				Visit 3 - Interim Assessment - Lab Tests - Sample collection - Lab test done? = No	No	Yes
Visit 3 - Interim Assessment	IA	Lab Tests	LB	No		Sample collection	LBSC		7269	Laboratory name:	Text	LBNAME				Visit 3 - Interim Assessment - Lab Tests - Sample collection - Lab test done? = Yes	No	Yes
Visit 3 - Interim Assessment	IA	Lab Tests	LB	No		Sample collection	LBSC		7270	Date of sample collection:	Date Time	LBDAT				Visit 3 - Interim Assessment - Lab Tests - Sample collection - Lab test done? = Yes	No	Yes
Visit 3 - Interim Assessment	IA	Lab Tests	LB	No		Haemoglobin	HB	Visit 3 - Interim Assessment - Lab Tests - Sample collection - Lab test done? = Yes	7271	Haemoglobin (g/L):	Numeric	HB_LBORRES					No	No
Visit 3 - Interim Assessment	IA	Lab Tests	LB	No		Haemoglobin	HB	Visit 3 - Interim Assessment - Lab Tests - Sample collection - Lab test done? = Yes	7272	If abnormal, then clinically significant?	Yes No	HB_ABNORM					No	No
Visit 3 - Interim Assessment	IA	Lab Tests	LB	No		Haemoglobin	HB	Visit 3 - Interim Assessment - Lab Tests - Sample collection - Lab test done? = Yes	7273	Not done:	Multiple Answer	HB_ND	1		Not done		No	No
Visit 3 - Interim Assessment	IA	Lab Tests	LB	No		Haematocrit	HRT	Visit 3 - Interim Assessment - Lab Tests - Sample collection - Lab test done? = Yes	7274	Haematocrit (ratio):	Numeric	HRT_LBORRES					No	No
Visit 3 - Interim Assessment	IA	Lab Tests	LB	No		Haematocrit	HRT	Visit 3 - Interim Assessment - Lab Tests - Sample collection - Lab test done? = Yes	7275	If abnormal, then clinically significant?	Yes No	HRT_ABNORM					No	No
Visit 3 - Interim Assessment	IA	Lab Tests	LB	No		Haematocrit	HRT	Visit 3 - Interim Assessment - Lab Tests - Sample collection - Lab test done? = Yes	7276	Not done:	Multiple Answer	HRT_ND	1		Not done		No	No
Visit 3 - Interim Assessment	IA	Lab Tests	LB	No		RBC	RBC	Visit 3 - Interim Assessment - Lab Tests - Sample collection - Lab test done? = Yes	7277	RBC (x 10(12)/L):	Numeric	RBC_LBORRES					No	No
Visit 3 - Interim Assessment	IA	Lab Tests	LB	No		RBC	RBC	Visit 3 - Interim Assessment - Lab Tests - Sample collection - Lab test done? = Yes	7278	If abnormal, then clinically significant?	Yes No	RBC_ABNORM					No	No
Visit 3 - Interim Assessment	IA	Lab Tests	LB	No		RBC	RBC	Visit 3 - Interim Assessment - Lab Tests - Sample collection - Lab test done? = Yes	7279	Not done:	Multiple Answer	RBC_ND	1		Not done		No	No
Visit 3 - Interim Assessment	IA	Lab Tests	LB	No		MCV	MCV	Visit 3 - Interim Assessment - Lab Tests - Sample collection - Lab test done? = Yes	7280	MCV (fl):	Numeric	MCV__LBORRES					No	No
Visit 3 - Interim Assessment	IA	Lab Tests	LB	No		MCV	MCV	Visit 3 - Interim Assessment - Lab Tests - Sample collection - Lab test done? = Yes	7281	If abnormal, then clinically significant?	Yes No	MCV_ABNORM					No	No
Visit 3 - Interim Assessment	IA	Lab Tests	LB	No		MCV	MCV	Visit 3 - Interim Assessment - Lab Tests - Sample collection - Lab test done? = Yes	7282	Not done:	Multiple Answer	MCV_ND	1		Not done		No	No
Visit 3 - Interim Assessment	IA	Lab Tests	LB	No		Platelets	PLT	Visit 3 - Interim Assessment - Lab Tests - Sample collection - Lab test done? = Yes	7283	Platelets (x 10(9)/L):	Numeric	PLT_LBORRES					No	No
Visit 3 - Interim Assessment	IA	Lab Tests	LB	No		Platelets	PLT	Visit 3 - Interim Assessment - Lab Tests - Sample collection - Lab test done? = Yes	7284	If abnormal, then clinically significant?	Yes No	PLT_ABNORM					No	No
Visit 3 - Interim Assessment	IA	Lab Tests	LB	No		Platelets	PLT	Visit 3 - Interim Assessment - Lab Tests - Sample collection - Lab test done? = Yes	7285	Not done:	Multiple Answer	PLT_ND	1		Not done		No	No
Visit 3 - Interim Assessment	IA	Lab Tests	LB	No		Neutrophils	NEU	Visit 3 - Interim Assessment - Lab Tests - Sample collection - Lab test done? = Yes	7286	Neutrophils (x 10(9)/L):	Numeric	NEU_LBORRES					No	No
Visit 3 - Interim Assessment	IA	Lab Tests	LB	No		Neutrophils	NEU	Visit 3 - Interim Assessment - Lab Tests - Sample collection - Lab test done? = Yes	7287	If abnormal, then clinically significant?	Yes No	NEU_ABNORM					No	No
Visit 3 - Interim Assessment	IA	Lab Tests	LB	No		Neutrophils	NEU	Visit 3 - Interim Assessment - Lab Tests - Sample collection - Lab test done? = Yes	7288	Not done:	Multiple Answer	NEU_ND	1		Not done		No	No
Visit 3 - Interim Assessment	IA	Lab Tests	LB	No		Lymphocytes	LYM	Visit 3 - Interim Assessment - Lab Tests - Sample collection - Lab test done? = Yes	7289	Lymphocytes (x 10(9)/L):	Numeric	LYM_LBORRES					No	No
Visit 3 - Interim Assessment	IA	Lab Tests	LB	No		Lymphocytes	LYM	Visit 3 - Interim Assessment - Lab Tests - Sample collection - Lab test done? = Yes	7290	If abnormal, then clinically significant?	Yes No	LYM_ABNORM					No	No
Visit 3 - Interim Assessment	IA	Lab Tests	LB	No		Lymphocytes	LYM	Visit 3 - Interim Assessment - Lab Tests - Sample collection - Lab test done? = Yes	7291	Not done:	Multiple Answer	LYM_ND	1		Not done		No	No
Visit 3 - Interim Assessment	IA	Lab Tests	LB	No		Monocytes	MONO	Visit 3 - Interim Assessment - Lab Tests - Sample collection - Lab test done? = Yes	7292	Monocytes (x 10(9)/L):	Numeric	MONO_LBORRES					No	No
Visit 3 - Interim Assessment	IA	Lab Tests	LB	No		Monocytes	MONO	Visit 3 - Interim Assessment - Lab Tests - Sample collection - Lab test done? = Yes	7293	If abnormal, then clinically significant?	Yes No	MONO_ABNORM					No	No
Visit 3 - Interim Assessment	IA	Lab Tests	LB	No		Monocytes	MONO	Visit 3 - Interim Assessment - Lab Tests - Sample collection - Lab test done? = Yes	7294	Not done:	Multiple Answer	MONO_ND	1		Not done		No	No
Visit 3 - Interim Assessment	IA	Lab Tests	LB	No		Eosinophils	EOSI	Visit 3 - Interim Assessment - Lab Tests - Sample collection - Lab test done? = Yes	7295	Eosinophils (x 10(9)/L):	Numeric	EOS_LBORRES					No	No
Visit 3 - Interim Assessment	IA	Lab Tests	LB	No		Eosinophils	EOSI	Visit 3 - Interim Assessment - Lab Tests - Sample collection - Lab test done? = Yes	7296	If abnormal, then clinically significant?	Yes No	EOS_ABNORM					No	No
Visit 3 - Interim Assessment	IA	Lab Tests	LB	No		Eosinophils	EOSI	Visit 3 - Interim Assessment - Lab Tests - Sample collection - Lab test done? = Yes	7297	Not done:	Multiple Answer	EOS_ND	1		Not done		No	No
Visit 3 - Interim Assessment	IA	Lab Tests	LB	No		Basophils	BASO	Visit 3 - Interim Assessment - Lab Tests - Sample collection - Lab test done? = Yes	7298	Basophils (x 10(9)/L):	Numeric	BAS_LBORRES					No	No
Visit 3 - Interim Assessment	IA	Lab Tests	LB	No		Basophils	BASO	Visit 3 - Interim Assessment - Lab Tests - Sample collection - Lab test done? = Yes	7299	If abnormal, then clinically significant?	Yes No	BAS_ABNORM					No	No
Visit 3 - Interim Assessment	IA	Lab Tests	LB	No		Basophils	BASO	Visit 3 - Interim Assessment - Lab Tests - Sample collection - Lab test done? = Yes	7300	Not done:	Multiple Answer	BAS_ND	1		Not done		No	No
Visit 3 - Interim Assessment	IA	Lab Tests	LB	No		eGFR	EGFR	Visit 3 - Interim Assessment - Lab Tests - Sample collection - Lab test done? = Yes	7301	eGFR (mL /min/1.73m2):	Numeric	EGFR_LBORRES					No	No
Visit 3 - Interim Assessment	IA	Lab Tests	LB	No		eGFR	EGFR	Visit 3 - Interim Assessment - Lab Tests - Sample collection - Lab test done? = Yes	7302	If abnormal, then clinically significant?	Yes No	EGFR_ABNORM					No	No
Visit 3 - Interim Assessment	IA	Lab Tests	LB	No		eGFR	EGFR	Visit 3 - Interim Assessment - Lab Tests - Sample collection - Lab test done? = Yes	7303	Not done:	Multiple Answer	EGFR_ND	1		Not done		No	No
Visit 3 - Interim Assessment	IA	Lab Tests	LB	No		Urea	UREA	Visit 3 - Interim Assessment - Lab Tests - Sample collection - Lab test done? = Yes	7304	Urea (mmol/L):	Numeric	UREA_LBORRES					No	No
Visit 3 - Interim Assessment	IA	Lab Tests	LB	No		Urea	UREA	Visit 3 - Interim Assessment - Lab Tests - Sample collection - Lab test done? = Yes	7305	If abnormal, then clinically significant?	Yes No	UREA_ABNORM					No	No
Visit 3 - Interim Assessment	IA	Lab Tests	LB	No		Urea	UREA	Visit 3 - Interim Assessment - Lab Tests - Sample collection - Lab test done? = Yes	7306	Not done:	Multiple Answer	UREA_ND	1		Not done		No	No
Visit 3 - Interim Assessment	IA	Lab Tests	LB	No		Sodium	SOD	Visit 3 - Interim Assessment - Lab Tests - Sample collection - Lab test done? = Yes	7307	Sodium (mmol/L):	Numeric	SOD_LBORRES					No	No
Visit 3 - Interim Assessment	IA	Lab Tests	LB	No		Sodium	SOD	Visit 3 - Interim Assessment - Lab Tests - Sample collection - Lab test done? = Yes	7308	If abnormal, then clinically significant?	Yes No	SOD_ABNORM					No	No
Visit 3 - Interim Assessment	IA	Lab Tests	LB	No		Sodium	SOD	Visit 3 - Interim Assessment - Lab Tests - Sample collection - Lab test done? = Yes	7309	Not done:	Multiple Answer	SOD_ND	1		Not done		No	No
Visit 3 - Interim Assessment	IA	Lab Tests	LB	No		Potassium	POT	Visit 3 - Interim Assessment - Lab Tests - Sample collection - Lab test done? = Yes	7310	Potassium (mmol/L):	Numeric	POT_LBORRES					No	No
Visit 3 - Interim Assessment	IA	Lab Tests	LB	No		Potassium	POT	Visit 3 - Interim Assessment - Lab Tests - Sample collection - Lab test done? = Yes	7311	If abnormal, then clinically significant?	Yes No	POT_ABNORM					No	No
Visit 3 - Interim Assessment	IA	Lab Tests	LB	No		Potassium	POT	Visit 3 - Interim Assessment - Lab Tests - Sample collection - Lab test done? = Yes	7312	Not done:	Multiple Answer	POT_ND	1		Not done		No	No
Visit 3 - Interim Assessment	IA	Lab Tests	LB	No		Creatinine	CREAT	Visit 3 - Interim Assessment - Lab Tests - Sample collection - Lab test done? = Yes	7313	Creatinine (umol/L):	Numeric	CREAT_LBORRES					No	No
Visit 3 - Interim Assessment	IA	Lab Tests	LB	No		Creatinine	CREAT	Visit 3 - Interim Assessment - Lab Tests - Sample collection - Lab test done? = Yes	7314	If abnormal, then clinically significant?	Yes No	CREAT_ABNORM					No	No
Visit 3 - Interim Assessment	IA	Lab Tests	LB	No		Creatinine	CREAT	Visit 3 - Interim Assessment - Lab Tests - Sample collection - Lab test done? = Yes	7315	Not done:	Multiple Answer	CREAT_ND	1		Not done		No	No
Visit 3 - Interim Assessment	IA	Lab Tests	LB	No		Alkaline Phosphatase	ALP	Visit 3 - Interim Assessment - Lab Tests - Sample collection - Lab test done? = Yes	7316	Alkaline Phosphatase (U/L):	Numeric	ALP_LBORRES					No	No
Visit 3 - Interim Assessment	IA	Lab Tests	LB	No		Alkaline Phosphatase	ALP	Visit 3 - Interim Assessment - Lab Tests - Sample collection - Lab test done? = Yes	7317	If abnormal, then clinically significant?	Yes No	ALP_ABNORM					No	No
Visit 3 - Interim Assessment	IA	Lab Tests	LB	No		Alkaline Phosphatase	ALP	Visit 3 - Interim Assessment - Lab Tests - Sample collection - Lab test done? = Yes	7318	Not done:	Multiple Answer	ALP_ND	1		Not done		No	No
Visit 3 - Interim Assessment	IA	Lab Tests	LB	No		Bilirubin	BILI	Visit 3 - Interim Assessment - Lab Tests - Sample collection - Lab test done? = Yes	7319	Bilirubin (umol/L):	Numeric	BILI_LBORRES					No	No
Visit 3 - Interim Assessment	IA	Lab Tests	LB	No		Bilirubin	BILI	Visit 3 - Interim Assessment - Lab Tests - Sample collection - Lab test done? = Yes	7320	If abnormal, then clinically significant?	Yes No	BILI_ABNORM					No	No
Visit 3 - Interim Assessment	IA	Lab Tests	LB	No		Bilirubin	BILI	Visit 3 - Interim Assessment - Lab Tests - Sample collection - Lab test done? = Yes	7321	Not done:	Multiple Answer	BILI_ND	1		Not done		No	No
Visit 3 - Interim Assessment	IA	Lab Tests	LB	No		GGT	GGT	Visit 3 - Interim Assessment - Lab Tests - Sample collection - Lab test done? = Yes	7322	GGT (U/L):	Numeric	GGT_LBORRES					No	No
Visit 3 - Interim Assessment	IA	Lab Tests	LB	No		GGT	GGT	Visit 3 - Interim Assessment - Lab Tests - Sample collection - Lab test done? = Yes	7323	If abnormal, then clinically significant?	Yes No	GGT_ABNORM					No	No
Visit 3 - Interim Assessment	IA	Lab Tests	LB	No		GGT	GGT	Visit 3 - Interim Assessment - Lab Tests - Sample collection - Lab test done? = Yes	7324	Not done:	Multiple Answer	GGT_ND	1		Not done		No	No
Visit 3 - Interim Assessment	IA	Lab Tests	LB	No		ALT	ALT	Visit 3 - Interim Assessment - Lab Tests - Sample collection - Lab test done? = Yes	7325	ALT (U/L):	Numeric	ALT_LBORRES					No	No
Visit 3 - Interim Assessment	IA	Lab Tests	LB	No		ALT	ALT	Visit 3 - Interim Assessment - Lab Tests - Sample collection - Lab test done? = Yes	7326	If abnormal, then clinically significant?	Yes No	ALT_ABNORM					No	No
Visit 3 - Interim Assessment	IA	Lab Tests	LB	No		ALT	ALT	Visit 3 - Interim Assessment - Lab Tests - Sample collection - Lab test done? = Yes	7327	Not done:	Multiple Answer	ALT_ND	1		Not done		No	No
Visit 3 - Interim Assessment	IA	Lab Tests	LB	No		AST	AST	Visit 3 - Interim Assessment - Lab Tests - Sample collection - Lab test done? = Yes	7328	AST (U/L):	Numeric	AST_LBORRES					No	No
Visit 3 - Interim Assessment	IA	Lab Tests	LB	No		AST	AST	Visit 3 - Interim Assessment - Lab Tests - Sample collection - Lab test done? = Yes	7329	If abnormal, then clinically significant?	Yes No	AST_ABNORM					No	No
Visit 3 - Interim Assessment	IA	Lab Tests	LB	No		AST	AST	Visit 3 - Interim Assessment - Lab Tests - Sample collection - Lab test done? = Yes	7330	Not done:	Multiple Answer	AST_ND	1		Not done		No	No
Visit 3 - Interim Assessment	IA	Lab Tests	LB	No		Protein	PROT	Visit 3 - Interim Assessment - Lab Tests - Sample collection - Lab test done? = Yes	7331	Protein (g/L):	Numeric	PROT_LBORRES					No	No
Visit 3 - Interim Assessment	IA	Lab Tests	LB	No		Protein	PROT	Visit 3 - Interim Assessment - Lab Tests - Sample collection - Lab test done? = Yes	7332	If abnormal, then clinically significant?	Yes No	PROT_ABNORM					No	No
Visit 3 - Interim Assessment	IA	Lab Tests	LB	No		Protein	PROT	Visit 3 - Interim Assessment - Lab Tests - Sample collection - Lab test done? = Yes	7333	Not done:	Multiple Answer	PROT_ND	1		Not done		No	No
Visit 3 - Interim Assessment	IA	Lab Tests	LB	No		Albumin	ALB	Visit 3 - Interim Assessment - Lab Tests - Sample collection - Lab test done? = Yes	7334	Albumin (g/L):	Numeric	ALB_LBORRES					No	No
Visit 3 - Interim Assessment	IA	Lab Tests	LB	No		Albumin	ALB	Visit 3 - Interim Assessment - Lab Tests - Sample collection - Lab test done? = Yes	7335	If abnormal, then clinically significant?	Yes No	ALB_ABNORM					No	No
Visit 3 - Interim Assessment	IA	Lab Tests	LB	No		Albumin	ALB	Visit 3 - Interim Assessment - Lab Tests - Sample collection - Lab test done? = Yes	7336	Not done:	Multiple Answer	ALB_ND	1		Not done		No	No
Visit 3 - Interim Assessment	IA	Lab Tests	LB	No		Globulin	GLOB	Visit 3 - Interim Assessment - Lab Tests - Sample collection - Lab test done? = Yes	7337	Globulin (g/L):	Numeric	GLOB_LBORRES					No	No
Visit 3 - Interim Assessment	IA	Lab Tests	LB	No		Globulin	GLOB	Visit 3 - Interim Assessment - Lab Tests - Sample collection - Lab test done? = Yes	7338	If abnormal, then clinically significant?	Yes No	GLOB_ABNORM					No	No
Visit 3 - Interim Assessment	IA	Lab Tests	LB	No		Globulin	GLOB	Visit 3 - Interim Assessment - Lab Tests - Sample collection - Lab test done? = Yes	7339	Not done:	Multiple Answer	GLOB_ND	1		Not done		No	No
Visit 3 - Interim Assessment	IA	Lab Tests	LB	No		HbA1C	HBA	Visit 3 - Interim Assessment - Lab Tests - Sample collection - Lab test done? = Yes	7340	HbA1C (mmol/mol Hb):	Numeric	HBA1C_LBORRES					No	No
Visit 3 - Interim Assessment	IA	Lab Tests	LB	No		HbA1C	HBA	Visit 3 - Interim Assessment - Lab Tests - Sample collection - Lab test done? = Yes	7341	If abnormal, then clinically significant?	Yes No	HBA1C_ABNORM					No	No
Visit 3 - Interim Assessment	IA	Lab Tests	LB	No		HbA1C	HBA	Visit 3 - Interim Assessment - Lab Tests - Sample collection - Lab test done? = Yes	7342	Not done:	Multiple Answer	HBA1C_ND	1		Not done		No	No
Visit 3 - Interim Assessment	IA	Lab Tests	LB	No		IGF-1	IGF	Visit 3 - Interim Assessment - Lab Tests - Sample collection - Lab test done? = Yes	7343	IGF-1 (ng/mL):	Numeric	IGF1_LBORRES					No	No
Visit 3 - Interim Assessment	IA	Lab Tests	LB	No		IGF-1	IGF	Visit 3 - Interim Assessment - Lab Tests - Sample collection - Lab test done? = Yes	7344	If abnormal, then clinically significant?	Yes No	IGF1_ABNORM					No	No
Visit 3 - Interim Assessment	IA	Lab Tests	LB	No		IGF-1	IGF	Visit 3 - Interim Assessment - Lab Tests - Sample collection - Lab test done? = Yes	7345	Not done:	Multiple Answer	IGF1_ND	1		Not done		No	No
Visit 3 - Interim Assessment	IA	Lab Tests	LB	No		Cholesterol	CHOL	Visit 3 - Interim Assessment - Lab Tests - Sample collection - Lab test done? = Yes	7346	Cholesterol (mmol/L):	Numeric	CHOL_LBORRES					No	No
Visit 3 - Interim Assessment	IA	Lab Tests	LB	No		Cholesterol	CHOL	Visit 3 - Interim Assessment - Lab Tests - Sample collection - Lab test done? = Yes	7347	If abnormal, then clinically significant?	Yes No	CHOL_ABNORM					No	No
Visit 3 - Interim Assessment	IA	Lab Tests	LB	No		Cholesterol	CHOL	Visit 3 - Interim Assessment - Lab Tests - Sample collection - Lab test done? = Yes	7348	Not done:	Multiple Answer	CHOL_ND	1		Not done		No	No
Visit 3 - Interim Assessment	IA	Lab Tests	LB	No		Triglycerides	TRIG	Visit 3 - Interim Assessment - Lab Tests - Sample collection - Lab test done? = Yes	7349	Triglycerides (mmol/L):	Numeric	TRIG_LBORRES					No	No
Visit 3 - Interim Assessment	IA	Lab Tests	LB	No		Triglycerides	TRIG	Visit 3 - Interim Assessment - Lab Tests - Sample collection - Lab test done? = Yes	7350	If abnormal, then clinically significant?	Yes No	TRIG_ABNORM					No	No
Visit 3 - Interim Assessment	IA	Lab Tests	LB	No		Triglycerides	TRIG	Visit 3 - Interim Assessment - Lab Tests - Sample collection - Lab test done? = Yes	7351	Not done:	Multiple Answer	TRIG_ND	1		Not done		No	No
Visit 3 - Interim Assessment	IA	Lab Tests	LB	No		HDL Cholesterol	HDLC	Visit 3 - Interim Assessment - Lab Tests - Sample collection - Lab test done? = Yes	7352	HDL Cholesterol (mmol/L):	Numeric	HDLCHOL_LBORRES					No	No
Visit 3 - Interim Assessment	IA	Lab Tests	LB	No		HDL Cholesterol	HDLC	Visit 3 - Interim Assessment - Lab Tests - Sample collection - Lab test done? = Yes	7353	If abnormal, then clinically significant?	Yes No	HDLCHOL_ABNORM					No	No
Visit 3 - Interim Assessment	IA	Lab Tests	LB	No		HDL Cholesterol	HDLC	Visit 3 - Interim Assessment - Lab Tests - Sample collection - Lab test done? = Yes	7354	Not done:	Multiple Answer	HDLCHOL_ND	1		Not done		No	No
Visit 3 - Interim Assessment	IA	Lab Tests	LB	No		LDL Cholesterol	LDLC	Visit 3 - Interim Assessment - Lab Tests - Sample collection - Lab test done? = Yes	7355	LDL Cholesterol (mmol/L):	Numeric	LDLCHOL_LBORRES					No	No
Visit 3 - Interim Assessment	IA	Lab Tests	LB	No		LDL Cholesterol	LDLC	Visit 3 - Interim Assessment - Lab Tests - Sample collection - Lab test done? = Yes	7356	If abnormal, then clinically significant?	Yes No	LDLCHOL_ABNORM					No	No
Visit 3 - Interim Assessment	IA	Lab Tests	LB	No		LDL Cholesterol	LDLC	Visit 3 - Interim Assessment - Lab Tests - Sample collection - Lab test done? = Yes	7357	Not done:	Multiple Answer	LDLCHOL_ND	1		Not done		No	No
Visit 3 - Interim Assessment	IA	Lab Tests	LB	No		Cholesterol/HDL ratio	CHRAT	Visit 3 - Interim Assessment - Lab Tests - Sample collection - Lab test done? = Yes	7358	Cholesterol/HDL (ratio):	Numeric	CHOLRATIO_LBORRES					No	No
Visit 3 - Interim Assessment	IA	Lab Tests	LB	No		Cholesterol/HDL ratio	CHRAT	Visit 3 - Interim Assessment - Lab Tests - Sample collection - Lab test done? = Yes	7359	If abnormal, then clinically significant?	Yes No	CHOLRATIO_ABNORM					No	No
Visit 3 - Interim Assessment	IA	Lab Tests	LB	No		Cholesterol/HDL ratio	CHRAT	Visit 3 - Interim Assessment - Lab Tests - Sample collection - Lab test done? = Yes	7360	Not done:	Multiple Answer	CHOLRATIO_ND	1		Not done		No	No
Visit 3 - Interim Assessment	IA	Lab Tests	LB	No		Hs-CRP	HSCRP	Visit 3 - Interim Assessment - Lab Tests - Sample collection - Lab test done? = Yes	7361	Hs-CRP (mg/L):	Numeric	HSCRP_LBORRES					No	No
Visit 3 - Interim Assessment	IA	Lab Tests	LB	No		Hs-CRP	HSCRP	Visit 3 - Interim Assessment - Lab Tests - Sample collection - Lab test done? = Yes	7362	If abnormal, then clinically significant?	Yes No	HSCRP_ABNORM					No	No
Visit 3 - Interim Assessment	IA	Lab Tests	LB	No		Hs-CRP	HSCRP	Visit 3 - Interim Assessment - Lab Tests - Sample collection - Lab test done? = Yes	7363	Not done:	Multiple Answer	HSCRP_ND	1		Not done		No	No
Visit 3 - Interim Assessment	IA	30 Second Chair-Stand Test	SCST	No		30s Chair-Stand Test	SCST3		7364	Assessment done?	Yes No	CSTYN					No	Yes
Visit 3 - Interim Assessment	IA	30 Second Chair-Stand Test	SCST	No		30s Chair-Stand Test	SCST3		7365	Reason not done:	Text	CSTREASND				Visit 3 - Interim Assessment - 30 Second Chair-Stand Test - 30s Chair-Stand Test - Assessment done? = No	No	Yes
Visit 3 - Interim Assessment	IA	30 Second Chair-Stand Test	SCST	No		30s Chair-Stand Test	SCST3		7366	Date of assessment:	Date Time	CSTDAT				Visit 3 - Interim Assessment - 30 Second Chair-Stand Test - 30s Chair-Stand Test - Assessment done? = Yes	No	Yes
Visit 3 - Interim Assessment	IA	30 Second Chair-Stand Test	SCST	No		30s Chair-Stand Test	SCST3		7367	30CST result: (the number of times the participant comes to a full standing position in 30 seconds)	Numeric	CST_ORRES				Visit 3 - Interim Assessment - 30 Second Chair-Stand Test - 30s Chair-Stand Test - Assessment done? = Yes	No	Yes
Visit 3 - Interim Assessment	IA	Hand Grip Strength	HGS	No		Hand Grip Strength Assessment	HGSA		7368	Assessment done?	Yes No	HGSYN					No	Yes
Visit 3 - Interim Assessment	IA	Hand Grip Strength	HGS	No		Hand Grip Strength Assessment	HGSA		7369	Reason not done:	Text	HGSREASND				Visit 3 - Interim Assessment - Hand Grip Strength - Hand Grip Strength Assessment - Assessment done? = No	No	Yes
Visit 3 - Interim Assessment	IA	Hand Grip Strength	HGS	No		Hand Grip Strength Assessment	HGSA		7370	Date of assessment:	Date Time	HGSDAT				Visit 3 - Interim Assessment - Hand Grip Strength - Hand Grip Strength Assessment - Assessment done? = Yes	No	Yes
Visit 3 - Interim Assessment	IA	Hand Grip Strength	HGS	No		Hand Grip Strength Assessment	HGSA		7371	Which hand was used for the test?	Single Answer	HGSHANDLR	1		Left	Visit 3 - Interim Assessment - Hand Grip Strength - Hand Grip Strength Assessment - Assessment done? = Yes	No	Yes
													2		Right
Visit 3 - Interim Assessment	IA	Hand Grip Strength	HGS	No		Hand Grip Strength Assessment	HGSA		7372	Was it participant’s dominant hand?	Yes No	HGSDOMHAND				Visit 3 - Interim Assessment - Hand Grip Strength - Hand Grip Strength Assessment - Assessment done? = Yes	No	Yes
Visit 3 - Interim Assessment	IA	Hand Grip Strength	HGS	No		Hand Grip Strength Assessment	HGSA		7373	Reason dominant hand was not used:	Text	HGSDOMHANDREAS				Visit 3 - Interim Assessment - Hand Grip Strength - Hand Grip Strength Assessment - Was it participant&rsquo;s dominant hand? = No	No	Yes
Visit 3 - Interim Assessment	IA	Hand Grip Strength	HGS	No		Hand Grip Strength Assessment	HGSA		7374	Average dynamometer score:	Text	HGS_ORRES				Visit 3 - Interim Assessment - Hand Grip Strength - Hand Grip Strength Assessment - Assessment done? = Yes	No	Yes
Visit 3 - Interim Assessment	IA	Adverse Event Collection	AEC	No		Adverse event collection prompt	AECP		7106	Any new adverse events reported?	Yes No	AE_NEWREPORT					No	Yes
Visit 3 - Interim Assessment	IA	Adverse Event Collection	AEC	No		Adverse event collection prompt	AECP		7107	Notification	Label	NOTIF_AEPROMT1				Visit 3 - Interim Assessment - Adverse Event Collection - Adverse event collection prompt - Any new adverse events reported? = Yes	No	No
Visit 3 - Interim Assessment	IA	Adverse Event Collection	AEC	No		Adverse event collection prompt	AECP		7108	Ongoing adverse events followed-up?	Single Answer	AE_AEONGOFU	1		Yes		No	Yes
													2		No
													3		Not applicable (no existing AEs)
Visit 3 - Interim Assessment	IA	Adverse Event Collection	AEC	No		Adverse event collection prompt	AECP		7745	Notification	Label	NOTIF_AEPROMT2				Visit 3 - Interim Assessment - Adverse Event Collection - Adverse event collection prompt - Ongoing adverse events followed-up? = Yes	No	No
Visit 3 - Interim Assessment	IA	Participant Diary Collection	PDC	No		Diary collection prompt	DCP		6871	Was the diary collected back from participant?	Yes No	DIARYCOLL					No	Yes
Visit 3 - Interim Assessment	IA	Participant Diary Collection	PDC	No		Diary collection prompt	DCP		6872	Reason diary not returned:	Text	DIARYCOLLREASND				Visit 3 - Interim Assessment - Participant Diary Collection - Diary collection prompt - Was the diary collected back from participant? = No	No	Yes
Visit 3 - Interim Assessment	IA	Participant Diary Collection	PDC	No		Diary collection prompt	DCP		6873	Date diary returned:	Date Time	DIARYDAT				Visit 3 - Interim Assessment - Participant Diary Collection - Diary collection prompt - Was the diary collected back from participant? = Yes	No	Yes
Visit 3 - Interim Assessment	IA	Allocation of Weekly Medication	AWM	No		Medication Distribution	MEDD2		6990	Did you dispense week 7-13 treatment to participant?	Yes No	TRTDISPYN					No	Yes
Visit 3 - Interim Assessment	IA	Allocation of Weekly Medication	AWM	No		Medication Distribution	MEDD2		7740	Reason treatment not dispensed:	Text	TRTDISPRSND				Visit 3 - Interim Assessment - Allocation of Weekly Medication - Medication Distribution - Did you dispense week 7-13 treatment to participant? = No	No	Yes
Visit 3 - Interim Assessment	IA	Allocation of Weekly Medication	AWM	No		Medication Distribution	MEDD2		6992	Date blister pack given to participant:	Date Time	BLISTPACKDAT				Visit 3 - Interim Assessment - Allocation of Weekly Medication - Medication Distribution - Did you dispense week 7-13 treatment to participant? = Yes	No	Yes
Visit 3 - Interim Assessment	IA	Allocation of Weekly Medication	AWM	No		Medication Distribution	MEDD2		6993	Blister pack code:	Text	BLISTPACKCODE				Visit 3 - Interim Assessment - Allocation of Weekly Medication - Medication Distribution - Did you dispense week 7-13 treatment to participant? = Yes	No	Yes
Visit 3 - Interim Assessment	IA	Participant Diary Distribution	DD	No		Diary distribution	DD		7103	Diary distributed to participant?	Yes No	DIARYDISTR					No	Yes
Visit 3 - Interim Assessment	IA	Participant Diary Distribution	DD	No		Diary distribution	DD		7104	Reason diary not distributed:	Text	DIARYDISTRREASND				Visit 3 - Interim Assessment - Participant Diary Distribution - Diary distribution - Diary distributed to participant? = No	No	Yes
Visit 3 - Interim Assessment	IA	Participant Diary Distribution	DD	No		Diary distribution	DD		7105	Date diary distributed:	Date Time	DIARYDISTRDAT				Visit 3 - Interim Assessment - Participant Diary Distribution - Diary distribution - Diary distributed to participant? = Yes	No	Yes
Visit 3 - Accountability	IAACC	Treatment Adherence	TA	No		Treatment accountability log - Part 1	TALP1		6902	Blister pack code:	Text	WK6_BLISTPACKCODE					No	Yes
Visit 3 - Accountability	IAACC	Treatment Adherence	TA	No		Treatment accountability log - Part 1	TALP1		6903	Total number of capsules dispensed:	Numeric	WK6_TRTTOTALDISP					No	Yes
Visit 3 - Accountability	IAACC	Treatment Adherence	TA	No		Treatment accountability log - Part 1	TALP1		6904	Date of first dose:	Date Time	WK6_TRTSTDOSEDAT					No	Yes
Visit 3 - Accountability	IAACC	Treatment Adherence	TA	No		Treatment accountability log - Part 1	TALP1		6905	Number of capsules returned at the end of the period:	Numeric	WK6_TRTTOTALRET					No	Yes
Visit 3 - Accountability	IAACC	Treatment Adherence	TA	No		Treatment accountability log - Part 1	TALP1		6906	Date of last dose:	Date Time	WK6_TRTENDOSEDAT					No	Yes
Visit 3 - Accountability	IAACC	Treatment Adherence	TA	No		Treatment accountability log - Part 1	TALP1		6907	Any dose missed?	Yes No	WK6_TRTMISDOSE					No	Yes
Visit 3 - Accountability	IAACC	Treatment Adherence	TA	No		Treatment accountability log - Part 1	TALP1		6908	Notification:	Label	NOTIF_TA1				Visit 3 - Accountability - Treatment Adherence - Treatment accountability log - Part 1 - Any dose missed? = Yes	No	No
Visit 3 - Accountability	IAACC	Exercise Adherence	EXEAD	No		Exercise adherence - Part 1	EXAD1		7732	Did participant complete Part 1 scheduled exercise per protocol?	Yes No	EXE_P1COMP					No	Yes
Visit 3 - Accountability	IAACC	Exercise Adherence	EXEAD	No		Exercise adherence - Part 1	EXAD1		7733	Notification:	Label	NOTIF_EXAD1				Visit 3 - Accountability - Exercise Adherence - Exercise adherence - Part 1 - Did participant complete Part 1 scheduled exercise per protocol? = No	No	No
Missed Treatments 2		Missed Treatments	MTR_1	Yes		Missed treatment details	MTD		6909	Week number when dose was missed or partially taken:	Single Answer	WK6_WNDM	1		Week 1		No	Yes
													2		Week 2
													3		Week 3
													4		Week 4
													5		Week 5
													6		Week 6
Missed Treatments 2		Missed Treatments	MTR_1	Yes		Missed treatment details	MTD		6910	Was the dose not taken because participant was unwell?	Yes No	WK6_RSDM					No	Yes
Missed Treatments 2		Missed Treatments	MTR_1	Yes		Missed treatment details	MTD		6911	Were all 3 capsules missed? (select 'No' if 1 or 2 capsules are taken)	Yes No	WK6_ALLDM					No	Yes
Missed Treatments 2		Missed Treatments	MTR_1	Yes		Missed treatment details	MTD		6912	Total number of capsules taken: (should be less than 3)	Numeric	WK6_TOTALDT				Visit 3 - Accountability - Missed Treatments - Missed treatment details - Were all 3 capsules missed? (select 'No' if 1 or 2 capsules are taken) = No	No	Yes
Missed Treatments 2		Missed Treatments	MTR_1	Yes		Missed treatment details	MTD		6913	Date dose taken:	Date Time	WK6_DTDAT				Visit 3 - Accountability - Missed Treatments - Missed treatment details - Were all 3 capsules missed? (select 'No' if 1 or 2 capsules are taken) = No	No	Yes
Missed/Partial/Extra Exercise		Missed/Partial/Extra Exercise	MPEE1	Yes		Exercise Log -Part 1	EXEL1		6946	Select week:	Single Answer	WK6_WEEKNUM	1		Week 1		No	Yes
													2		Week 2
													3		Week 3
													4		Week 4
													5		Week 5
													6		Week 6
Missed/Partial/Extra Exercise		Missed/Partial/Extra Exercise	MPEE1	Yes		Exercise Log -Part 1	EXEL1		6947	Select day:	Single Answer	WK6_DAYNUM	1		Day 1		No	Yes
													2		Day 2
													3		Day 3
													4		Day 4
													5		Day 5
													6		Day 6
													7		Day 7
Missed/Partial/Extra Exercise		Missed/Partial/Extra Exercise	MPEE1	Yes		Exercise Log -Part 1	EXEL1		6950	Date:	Date Time	WK6_DATE					No	Yes
Missed/Partial/Extra Exercise		Missed/Partial/Extra Exercise	MPEE1	Yes		Exercise Log -Part 1	EXEL1		6957	Select all that apply:	Multiple Answer	WK6_EXEINCON	1		Scheduled exercise not done		No	Yes
													2		Partial scheduled exercise done
													3		Additional/Unscheduled exercise done
Missed/Partial/Extra Exercise		Missed/Partial/Extra Exercise	MPEE1	Yes		Exercise Log -Part 1	EXEL1		6948	Was set exercise program not completed because the participant was injured or unwell?	Yes No	WK6_REASIU				Visit 3 - Accountability - Missed/Partial/Extra Exercise - Exercise Log -Part 1 - Select all that apply: contains Scheduled exercise not done or Partial scheduled exercise done	No	Yes
Missed/Partial/Extra Exercise		Missed/Partial/Extra Exercise	MPEE1	Yes		Exercise Log -Part 1	EXEL1		6951	On exercycle - Length of exercise time (in minutes):	Numeric	WK6_TIME				Visit 3 - Accountability - Missed/Partial/Extra Exercise - Exercise Log -Part 1 - Select all that apply: contains Partial scheduled exercise done	No	No
Missed/Partial/Extra Exercise		Missed/Partial/Extra Exercise	MPEE1	Yes		Exercise Log -Part 1	EXEL1		6952	On exercycle - Training RPM:	Numeric	WK6_RPM				Visit 3 - Accountability - Missed/Partial/Extra Exercise - Exercise Log -Part 1 - Select all that apply: contains Partial scheduled exercise done	No	No
Missed/Partial/Extra Exercise		Missed/Partial/Extra Exercise	MPEE1	Yes		Exercise Log -Part 1	EXEL1		6953	On exercycle - Resistance setting:	Single Answer	WK6_RESIS	1		Level 1	Visit 3 - Accountability - Missed/Partial/Extra Exercise - Exercise Log -Part 1 - Select all that apply: contains Partial scheduled exercise done	No	No
													2		Level 2
													3		Level 3
													4		Level 4
													5		Level 5
													6		Level 6
													7		Level 7
													8		Level 8
													9		Unknown
Missed/Partial/Extra Exercise		Missed/Partial/Extra Exercise	MPEE1	Yes		Exercise Log -Part 1	EXEL1		6956	List type of additional exercise performed and time spent:	Text	WK6_EXELIST				Visit 3 - Accountability - Missed/Partial/Extra Exercise - Exercise Log -Part 1 - Select all that apply: contains Additional/Unscheduled exercise done	No	No
Weekly Participant Contact		Weekly Participant Contact	WPCA	Yes		Weekly Information	WINFO		6861	Was the participant successfully contacted as per protocol?	Yes No	WK_PRTCONTCT					No	Yes
Weekly Participant Contact		Weekly Participant Contact	WPCA	Yes		Weekly Information	WINFO		6862	Reason not contacted:	Text	WK_PRTCONTCTREASND				Weekly Contact - Weekly Participant Contact - Weekly Information - Was the participant successfully contacted as per protocol? = No	No	Yes
Weekly Participant Contact		Weekly Participant Contact	WPCA	Yes		Weekly Information	WINFO		6863	Date of contact:	Date Time	WK_PRTCONTCTDAT				Weekly Contact - Weekly Participant Contact - Weekly Information - Was the participant successfully contacted as per protocol? = Yes	No	Yes
Weekly Participant Contact		Weekly Participant Contact	WPCA	Yes		Weekly Information	WINFO		6864	Mode of contact:	Multiple Answer	WK_PRTCONTMODE	1		Phone	Weekly Contact - Weekly Participant Contact - Weekly Information - Was the participant successfully contacted as per protocol? = Yes	No	No
													2		SMS
													3		Email
Weekly Participant Contact		Weekly Participant Contact	WPCA	Yes		Weekly Information	WINFO		6866	Discussed treatment dosing and compliance?	Yes No	WK_TRTCOMP				Weekly Contact - Weekly Participant Contact - Weekly Information - Was the participant successfully contacted as per protocol? = Yes	No	Yes
Weekly Participant Contact		Weekly Participant Contact	WPCA	Yes		Weekly Information	WINFO		6867	Discussed exercise program and compliance?	Yes No	WK_EXECOMP				Weekly Contact - Weekly Participant Contact - Weekly Information - Was the participant successfully contacted as per protocol? = Yes	No	Yes
Weekly Participant Contact		Weekly Participant Contact	WPCA	Yes		Weekly Information	WINFO		6868	Reminded about completing the diary?	Yes No	WK_DIARY				Weekly Contact - Weekly Participant Contact - Weekly Information - Was the participant successfully contacted as per protocol? = Yes	No	Yes
Weekly Participant Contact		Weekly Participant Contact	WPCA	Yes		Weekly Information	WINFO		6869	Any new adverse events reported since last visit/call?	Yes No	WK_NEWAE				Weekly Contact - Weekly Participant Contact - Weekly Information - Was the participant successfully contacted as per protocol? = Yes	No	No
Weekly Participant Contact		Weekly Participant Contact	WPCA	Yes		Weekly Information	WINFO		6870	Ongoing adverse events followed-up?	Single Answer	WK_AEFU	1		Yes	Weekly Contact - Weekly Participant Contact - Weekly Information - Was the participant successfully contacted as per protocol? = Yes	No	No
													2		No
													3		Not applicable (no existing AEs)
Visit 4 - End of Study	EOS	Date of Visit	DOV	No		Visit information	VISIT		7375	Date of visit:	Date Time	VISDAT					No	Yes
Visit 4 - End of Study	EOS	Vital Signs	VS	No		Vital signs details	VSD		7376	Assessment done?	Yes No	VSYN					No	Yes
Visit 4 - End of Study	EOS	Vital Signs	VS	No		Vital signs details	VSD		7377	Reason not done:	Text	VSREASND				Visit 4 - End of Study - Vital Signs - Vital signs details - Assessment done? = No	No	Yes
Visit 4 - End of Study	EOS	Vital Signs	VS	No		Vital signs details	VSD		7378	Date of assessment:	Date Time	VSDAT				Visit 4 - End of Study - Vital Signs - Vital signs details - Assessment done? = Yes	No	Yes
Visit 4 - End of Study	EOS	Vital Signs	VS	No		Vital signs details	VSD		7379	Notification:	Label	NOTIF_VS1				Visit 4 - End of Study - Vital Signs - Vital signs details - Assessment done? = Yes	No	No
Visit 4 - End of Study	EOS	Vital Signs	VS	No		Vital signs details	VSD		7380	SBP (mmHg):	Numeric	SYSBP_VSORRES				Visit 4 - End of Study - Vital Signs - Vital signs details - Assessment done? = Yes	No	Yes
Visit 4 - End of Study	EOS	Vital Signs	VS	No		Vital signs details	VSD		7381	DBP (mmHg):	Numeric	DIABP_VSORRES				Visit 4 - End of Study - Vital Signs - Vital signs details - Assessment done? = Yes	No	Yes
Visit 4 - End of Study	EOS	Vital Signs	VS	No		Vital signs details	VSD		7382	Pulse (bpm):	Numeric	PULSE_VSORRES				Visit 4 - End of Study - Vital Signs - Vital signs details - Assessment done? = Yes	No	Yes
Visit 4 - End of Study	EOS	Vital Signs	VS	No		Vital signs details	VSD		7383	Pulse oximetry (%):	Numeric	POXI_VSORRES				Visit 4 - End of Study - Vital Signs - Vital signs details - Assessment done? = Yes	No	Yes
Visit 4 - End of Study	EOS	Lab Tests	LB	No		Sample collection	LBSC		7451	Lab test done?	Yes No	LBYN					No	Yes
Visit 4 - End of Study	EOS	Lab Tests	LB	No		Sample collection	LBSC		7452	Reason not done:	Text	LBREASND				Visit 4 - End of Study - Lab Tests - Sample collection - Lab test done? = No	No	Yes
Visit 4 - End of Study	EOS	Lab Tests	LB	No		Sample collection	LBSC		7453	Laboratory name:	Text	LBNAME				Visit 4 - End of Study - Lab Tests - Sample collection - Lab test done? = Yes	No	Yes
Visit 4 - End of Study	EOS	Lab Tests	LB	No		Sample collection	LBSC		7454	Date of sample collection:	Date Time	LBDAT				Visit 4 - End of Study - Lab Tests - Sample collection - Lab test done? = Yes	No	Yes
Visit 4 - End of Study	EOS	Lab Tests	LB	No		Haemoglobin	HB	Visit 4 - End of Study - Lab Tests - Sample collection - Lab test done? = Yes	7455	Haemoglobin (g/L):	Numeric	HB_LBORRES					No	No
Visit 4 - End of Study	EOS	Lab Tests	LB	No		Haemoglobin	HB	Visit 4 - End of Study - Lab Tests - Sample collection - Lab test done? = Yes	7456	If abnormal, then clinically significant?	Yes No	HB_ABNORM					No	No
Visit 4 - End of Study	EOS	Lab Tests	LB	No		Haemoglobin	HB	Visit 4 - End of Study - Lab Tests - Sample collection - Lab test done? = Yes	7457	Not done:	Multiple Answer	HB_ND	1		Not done		No	No
Visit 4 - End of Study	EOS	Lab Tests	LB	No		Haematocrit	HRT	Visit 4 - End of Study - Lab Tests - Sample collection - Lab test done? = Yes	7458	Haematocrit (ratio):	Numeric	HRT_LBORRES					No	No
Visit 4 - End of Study	EOS	Lab Tests	LB	No		Haematocrit	HRT	Visit 4 - End of Study - Lab Tests - Sample collection - Lab test done? = Yes	7459	If abnormal, then clinically significant?	Yes No	HRT_ABNORM					No	No
Visit 4 - End of Study	EOS	Lab Tests	LB	No		Haematocrit	HRT	Visit 4 - End of Study - Lab Tests - Sample collection - Lab test done? = Yes	7460	Not done:	Multiple Answer	HRT_ND	1		Not done		No	No
Visit 4 - End of Study	EOS	Lab Tests	LB	No		RBC	RBC	Visit 4 - End of Study - Lab Tests - Sample collection - Lab test done? = Yes	7461	RBC (x 10(12)/L):	Numeric	RBC_LBORRES					No	No
Visit 4 - End of Study	EOS	Lab Tests	LB	No		RBC	RBC	Visit 4 - End of Study - Lab Tests - Sample collection - Lab test done? = Yes	7462	If abnormal, then clinically significant?	Yes No	RBC_ABNORM					No	No
Visit 4 - End of Study	EOS	Lab Tests	LB	No		RBC	RBC	Visit 4 - End of Study - Lab Tests - Sample collection - Lab test done? = Yes	7463	Not done:	Multiple Answer	RBC_ND	1		Not done		No	No
Visit 4 - End of Study	EOS	Lab Tests	LB	No		MCV	MCV	Visit 4 - End of Study - Lab Tests - Sample collection - Lab test done? = Yes	7464	MCV (fl):	Numeric	MCV__LBORRES					No	No
Visit 4 - End of Study	EOS	Lab Tests	LB	No		MCV	MCV	Visit 4 - End of Study - Lab Tests - Sample collection - Lab test done? = Yes	7465	If abnormal, then clinically significant?	Yes No	MCV_ABNORM					No	No
Visit 4 - End of Study	EOS	Lab Tests	LB	No		MCV	MCV	Visit 4 - End of Study - Lab Tests - Sample collection - Lab test done? = Yes	7466	Not done:	Multiple Answer	MCV_ND	1		Not done		No	No
Visit 4 - End of Study	EOS	Lab Tests	LB	No		Platelets	PLT	Visit 4 - End of Study - Lab Tests - Sample collection - Lab test done? = Yes	7467	Platelets (x 10(9)/L):	Numeric	PLT_LBORRES					No	No
Visit 4 - End of Study	EOS	Lab Tests	LB	No		Platelets	PLT	Visit 4 - End of Study - Lab Tests - Sample collection - Lab test done? = Yes	7468	If abnormal, then clinically significant?	Yes No	PLT_ABNORM					No	No
Visit 4 - End of Study	EOS	Lab Tests	LB	No		Platelets	PLT	Visit 4 - End of Study - Lab Tests - Sample collection - Lab test done? = Yes	7469	Not done:	Multiple Answer	PLT_ND	1		Not done		No	No
Visit 4 - End of Study	EOS	Lab Tests	LB	No		Neutrophils	NEU	Visit 4 - End of Study - Lab Tests - Sample collection - Lab test done? = Yes	7470	Neutrophils (x 10(9)/L):	Numeric	NEU_LBORRES					No	No
Visit 4 - End of Study	EOS	Lab Tests	LB	No		Neutrophils	NEU	Visit 4 - End of Study - Lab Tests - Sample collection - Lab test done? = Yes	7471	If abnormal, then clinically significant?	Yes No	NEU_ABNORM					No	No
Visit 4 - End of Study	EOS	Lab Tests	LB	No		Neutrophils	NEU	Visit 4 - End of Study - Lab Tests - Sample collection - Lab test done? = Yes	7472	Not done:	Multiple Answer	NEU_ND	1		Not done		No	No
Visit 4 - End of Study	EOS	Lab Tests	LB	No		Lymphocytes	LYM	Visit 4 - End of Study - Lab Tests - Sample collection - Lab test done? = Yes	7473	Lymphocytes (x 10(9)/L):	Numeric	LYM_LBORRES					No	No
Visit 4 - End of Study	EOS	Lab Tests	LB	No		Lymphocytes	LYM	Visit 4 - End of Study - Lab Tests - Sample collection - Lab test done? = Yes	7474	If abnormal, then clinically significant?	Yes No	LYM_ABNORM					No	No
Visit 4 - End of Study	EOS	Lab Tests	LB	No		Lymphocytes	LYM	Visit 4 - End of Study - Lab Tests - Sample collection - Lab test done? = Yes	7475	Not done:	Multiple Answer	LYM_ND	1		Not done		No	No
Visit 4 - End of Study	EOS	Lab Tests	LB	No		Monocytes	MONO	Visit 4 - End of Study - Lab Tests - Sample collection - Lab test done? = Yes	7476	Monocytes (x 10(9)/L):	Numeric	MONO_LBORRES					No	No
Visit 4 - End of Study	EOS	Lab Tests	LB	No		Monocytes	MONO	Visit 4 - End of Study - Lab Tests - Sample collection - Lab test done? = Yes	7477	If abnormal, then clinically significant?	Yes No	MONO_ABNORM					No	No
Visit 4 - End of Study	EOS	Lab Tests	LB	No		Monocytes	MONO	Visit 4 - End of Study - Lab Tests - Sample collection - Lab test done? = Yes	7478	Not done:	Multiple Answer	MONO_ND	1		Not done		No	No
Visit 4 - End of Study	EOS	Lab Tests	LB	No		Eosinophils	EOSI	Visit 4 - End of Study - Lab Tests - Sample collection - Lab test done? = Yes	7479	Eosinophils (x 10(9)/L):	Numeric	EOS_LBORRES					No	No
Visit 4 - End of Study	EOS	Lab Tests	LB	No		Eosinophils	EOSI	Visit 4 - End of Study - Lab Tests - Sample collection - Lab test done? = Yes	7480	If abnormal, then clinically significant?	Yes No	EOS_ABNORM					No	No
Visit 4 - End of Study	EOS	Lab Tests	LB	No		Eosinophils	EOSI	Visit 4 - End of Study - Lab Tests - Sample collection - Lab test done? = Yes	7481	Not done:	Multiple Answer	EOS_ND	1		Not done		No	No
Visit 4 - End of Study	EOS	Lab Tests	LB	No		Basophils	BASO	Visit 4 - End of Study - Lab Tests - Sample collection - Lab test done? = Yes	7482	Basophils (x 10(9)/L):	Numeric	BAS_LBORRES					No	No
Visit 4 - End of Study	EOS	Lab Tests	LB	No		Basophils	BASO	Visit 4 - End of Study - Lab Tests - Sample collection - Lab test done? = Yes	7483	If abnormal, then clinically significant?	Yes No	BAS_ABNORM					No	No
Visit 4 - End of Study	EOS	Lab Tests	LB	No		Basophils	BASO	Visit 4 - End of Study - Lab Tests - Sample collection - Lab test done? = Yes	7484	Not done:	Multiple Answer	BAS_ND	1		Not done		No	No
Visit 4 - End of Study	EOS	Lab Tests	LB	No		eGFR	EGFR	Visit 4 - End of Study - Lab Tests - Sample collection - Lab test done? = Yes	7485	eGFR (mL /min/1.73m2):	Numeric	EGFR_LBORRES					No	No
Visit 4 - End of Study	EOS	Lab Tests	LB	No		eGFR	EGFR	Visit 4 - End of Study - Lab Tests - Sample collection - Lab test done? = Yes	7486	If abnormal, then clinically significant?	Yes No	EGFR_ABNORM					No	No
Visit 4 - End of Study	EOS	Lab Tests	LB	No		eGFR	EGFR	Visit 4 - End of Study - Lab Tests - Sample collection - Lab test done? = Yes	7487	Not done:	Multiple Answer	EGFR_ND	1		Not done		No	No
Visit 4 - End of Study	EOS	Lab Tests	LB	No		Urea	UREA	Visit 4 - End of Study - Lab Tests - Sample collection - Lab test done? = Yes	7488	Urea (mmol/L):	Numeric	UREA_LBORRES					No	No
Visit 4 - End of Study	EOS	Lab Tests	LB	No		Urea	UREA	Visit 4 - End of Study - Lab Tests - Sample collection - Lab test done? = Yes	7489	If abnormal, then clinically significant?	Yes No	UREA_ABNORM					No	No
Visit 4 - End of Study	EOS	Lab Tests	LB	No		Urea	UREA	Visit 4 - End of Study - Lab Tests - Sample collection - Lab test done? = Yes	7490	Not done:	Multiple Answer	UREA_ND	1		Not done		No	No
Visit 4 - End of Study	EOS	Lab Tests	LB	No		Sodium	SOD	Visit 4 - End of Study - Lab Tests - Sample collection - Lab test done? = Yes	7491	Sodium (mmol/L):	Numeric	SOD_LBORRES					No	No
Visit 4 - End of Study	EOS	Lab Tests	LB	No		Sodium	SOD	Visit 4 - End of Study - Lab Tests - Sample collection - Lab test done? = Yes	7492	If abnormal, then clinically significant?	Yes No	SOD_ABNORM					No	No
Visit 4 - End of Study	EOS	Lab Tests	LB	No		Sodium	SOD	Visit 4 - End of Study - Lab Tests - Sample collection - Lab test done? = Yes	7493	Not done:	Multiple Answer	SOD_ND	1		Not done		No	No
Visit 4 - End of Study	EOS	Lab Tests	LB	No		Potassium	POT	Visit 4 - End of Study - Lab Tests - Sample collection - Lab test done? = Yes	7494	Potassium (mmol/L):	Numeric	POT_LBORRES					No	No
Visit 4 - End of Study	EOS	Lab Tests	LB	No		Potassium	POT	Visit 4 - End of Study - Lab Tests - Sample collection - Lab test done? = Yes	7495	If abnormal, then clinically significant?	Yes No	POT_ABNORM					No	No
Visit 4 - End of Study	EOS	Lab Tests	LB	No		Potassium	POT	Visit 4 - End of Study - Lab Tests - Sample collection - Lab test done? = Yes	7496	Not done:	Multiple Answer	POT_ND	1		Not done		No	No
Visit 4 - End of Study	EOS	Lab Tests	LB	No		Creatinine	CREAT	Visit 4 - End of Study - Lab Tests - Sample collection - Lab test done? = Yes	7497	Creatinine (umol/L):	Numeric	CREAT_LBORRES					No	No
Visit 4 - End of Study	EOS	Lab Tests	LB	No		Creatinine	CREAT	Visit 4 - End of Study - Lab Tests - Sample collection - Lab test done? = Yes	7498	If abnormal, then clinically significant?	Yes No	CREAT_ABNORM					No	No
Visit 4 - End of Study	EOS	Lab Tests	LB	No		Creatinine	CREAT	Visit 4 - End of Study - Lab Tests - Sample collection - Lab test done? = Yes	7499	Not done:	Multiple Answer	CREAT_ND	1		Not done		No	No
Visit 4 - End of Study	EOS	Lab Tests	LB	No		Alkaline Phosphatase	ALP	Visit 4 - End of Study - Lab Tests - Sample collection - Lab test done? = Yes	7500	Alkaline Phosphatase (U/L):	Numeric	ALP_LBORRES					No	No
Visit 4 - End of Study	EOS	Lab Tests	LB	No		Alkaline Phosphatase	ALP	Visit 4 - End of Study - Lab Tests - Sample collection - Lab test done? = Yes	7501	If abnormal, then clinically significant?	Yes No	ALP_ABNORM					No	No
Visit 4 - End of Study	EOS	Lab Tests	LB	No		Alkaline Phosphatase	ALP	Visit 4 - End of Study - Lab Tests - Sample collection - Lab test done? = Yes	7502	Not done:	Multiple Answer	ALP_ND	1		Not done		No	No
Visit 4 - End of Study	EOS	Lab Tests	LB	No		Bilirubin	BILI	Visit 4 - End of Study - Lab Tests - Sample collection - Lab test done? = Yes	7503	Bilirubin (umol/L):	Numeric	BILI_LBORRES					No	No
Visit 4 - End of Study	EOS	Lab Tests	LB	No		Bilirubin	BILI	Visit 4 - End of Study - Lab Tests - Sample collection - Lab test done? = Yes	7504	If abnormal, then clinically significant?	Yes No	BILI_ABNORM					No	No
Visit 4 - End of Study	EOS	Lab Tests	LB	No		Bilirubin	BILI	Visit 4 - End of Study - Lab Tests - Sample collection - Lab test done? = Yes	7505	Not done:	Multiple Answer	BILI_ND	1		Not done		No	No
Visit 4 - End of Study	EOS	Lab Tests	LB	No		GGT	GGT	Visit 4 - End of Study - Lab Tests - Sample collection - Lab test done? = Yes	7506	GGT (U/L):	Numeric	GGT_LBORRES					No	No
Visit 4 - End of Study	EOS	Lab Tests	LB	No		GGT	GGT	Visit 4 - End of Study - Lab Tests - Sample collection - Lab test done? = Yes	7507	If abnormal, then clinically significant?	Yes No	GGT_ABNORM					No	No
Visit 4 - End of Study	EOS	Lab Tests	LB	No		GGT	GGT	Visit 4 - End of Study - Lab Tests - Sample collection - Lab test done? = Yes	7508	Not done:	Multiple Answer	GGT_ND	1		Not done		No	No
Visit 4 - End of Study	EOS	Lab Tests	LB	No		ALT	ALT	Visit 4 - End of Study - Lab Tests - Sample collection - Lab test done? = Yes	7509	ALT (U/L):	Numeric	ALT_LBORRES					No	No
Visit 4 - End of Study	EOS	Lab Tests	LB	No		ALT	ALT	Visit 4 - End of Study - Lab Tests - Sample collection - Lab test done? = Yes	7510	If abnormal, then clinically significant?	Yes No	ALT_ABNORM					No	No
Visit 4 - End of Study	EOS	Lab Tests	LB	No		ALT	ALT	Visit 4 - End of Study - Lab Tests - Sample collection - Lab test done? = Yes	7511	Not done:	Multiple Answer	ALT_ND	1		Not done		No	No
Visit 4 - End of Study	EOS	Lab Tests	LB	No		AST	AST	Visit 4 - End of Study - Lab Tests - Sample collection - Lab test done? = Yes	7512	AST (U/L):	Numeric	AST_LBORRES					No	No
Visit 4 - End of Study	EOS	Lab Tests	LB	No		AST	AST	Visit 4 - End of Study - Lab Tests - Sample collection - Lab test done? = Yes	7513	If abnormal, then clinically significant?	Yes No	AST_ABNORM					No	No
Visit 4 - End of Study	EOS	Lab Tests	LB	No		AST	AST	Visit 4 - End of Study - Lab Tests - Sample collection - Lab test done? = Yes	7514	Not done:	Multiple Answer	AST_ND	1		Not done		No	No
Visit 4 - End of Study	EOS	Lab Tests	LB	No		Protein	PROT	Visit 4 - End of Study - Lab Tests - Sample collection - Lab test done? = Yes	7515	Protein (g/L):	Numeric	PROT_LBORRES					No	No
Visit 4 - End of Study	EOS	Lab Tests	LB	No		Protein	PROT	Visit 4 - End of Study - Lab Tests - Sample collection - Lab test done? = Yes	7516	If abnormal, then clinically significant?	Yes No	PROT_ABNORM					No	No
Visit 4 - End of Study	EOS	Lab Tests	LB	No		Protein	PROT	Visit 4 - End of Study - Lab Tests - Sample collection - Lab test done? = Yes	7517	Not done:	Multiple Answer	PROT_ND	1		Not done		No	No
Visit 4 - End of Study	EOS	Lab Tests	LB	No		Albumin	ALB	Visit 4 - End of Study - Lab Tests - Sample collection - Lab test done? = Yes	7518	Albumin (g/L):	Numeric	ALB_LBORRES					No	No
Visit 4 - End of Study	EOS	Lab Tests	LB	No		Albumin	ALB	Visit 4 - End of Study - Lab Tests - Sample collection - Lab test done? = Yes	7519	If abnormal, then clinically significant?	Yes No	ALB_ABNORM					No	No
Visit 4 - End of Study	EOS	Lab Tests	LB	No		Albumin	ALB	Visit 4 - End of Study - Lab Tests - Sample collection - Lab test done? = Yes	7520	Not done:	Multiple Answer	ALB_ND	1		Not done		No	No
Visit 4 - End of Study	EOS	Lab Tests	LB	No		Globulin	GLOB	Visit 4 - End of Study - Lab Tests - Sample collection - Lab test done? = Yes	7521	Globulin (g/L):	Numeric	GLOB_LBORRES					No	No
Visit 4 - End of Study	EOS	Lab Tests	LB	No		Globulin	GLOB	Visit 4 - End of Study - Lab Tests - Sample collection - Lab test done? = Yes	7522	If abnormal, then clinically significant?	Yes No	GLOB_ABNORM					No	No
Visit 4 - End of Study	EOS	Lab Tests	LB	No		Globulin	GLOB	Visit 4 - End of Study - Lab Tests - Sample collection - Lab test done? = Yes	7523	Not done:	Multiple Answer	GLOB_ND	1		Not done		No	No
Visit 4 - End of Study	EOS	Lab Tests	LB	No		HbA1C	HBA	Visit 4 - End of Study - Lab Tests - Sample collection - Lab test done? = Yes	7524	HbA1C (mmol/mol Hb):	Numeric	HBA1C_LBORRES					No	No
Visit 4 - End of Study	EOS	Lab Tests	LB	No		HbA1C	HBA	Visit 4 - End of Study - Lab Tests - Sample collection - Lab test done? = Yes	7525	If abnormal, then clinically significant?	Yes No	HBA1C_ABNORM					No	No
Visit 4 - End of Study	EOS	Lab Tests	LB	No		HbA1C	HBA	Visit 4 - End of Study - Lab Tests - Sample collection - Lab test done? = Yes	7526	Not done:	Multiple Answer	HBA1C_ND	1		Not done		No	No
Visit 4 - End of Study	EOS	Lab Tests	LB	No		IGF-1	IGF	Visit 4 - End of Study - Lab Tests - Sample collection - Lab test done? = Yes	7527	IGF-1 (ng/mL):	Numeric	IGF1_LBORRES					No	No
Visit 4 - End of Study	EOS	Lab Tests	LB	No		IGF-1	IGF	Visit 4 - End of Study - Lab Tests - Sample collection - Lab test done? = Yes	7528	If abnormal, then clinically significant?	Yes No	IGF1_ABNORM					No	No
Visit 4 - End of Study	EOS	Lab Tests	LB	No		IGF-1	IGF	Visit 4 - End of Study - Lab Tests - Sample collection - Lab test done? = Yes	7529	Not done:	Multiple Answer	IGF1_ND	1		Not done		No	No
Visit 4 - End of Study	EOS	Lab Tests	LB	No		Cholesterol	CHOL	Visit 4 - End of Study - Lab Tests - Sample collection - Lab test done? = Yes	7530	Cholesterol (mmol/L):	Numeric	CHOL_LBORRES					No	No
Visit 4 - End of Study	EOS	Lab Tests	LB	No		Cholesterol	CHOL	Visit 4 - End of Study - Lab Tests - Sample collection - Lab test done? = Yes	7531	If abnormal, then clinically significant?	Yes No	CHOL_ABNORM					No	No
Visit 4 - End of Study	EOS	Lab Tests	LB	No		Cholesterol	CHOL	Visit 4 - End of Study - Lab Tests - Sample collection - Lab test done? = Yes	7532	Not done:	Multiple Answer	CHOL_ND	1		Not done		No	No
Visit 4 - End of Study	EOS	Lab Tests	LB	No		Triglycerides	TRIG	Visit 4 - End of Study - Lab Tests - Sample collection - Lab test done? = Yes	7533	Triglycerides (mmol/L):	Numeric	TRIG_LBORRES					No	No
Visit 4 - End of Study	EOS	Lab Tests	LB	No		Triglycerides	TRIG	Visit 4 - End of Study - Lab Tests - Sample collection - Lab test done? = Yes	7534	If abnormal, then clinically significant?	Yes No	TRIG_ABNORM					No	No
Visit 4 - End of Study	EOS	Lab Tests	LB	No		Triglycerides	TRIG	Visit 4 - End of Study - Lab Tests - Sample collection - Lab test done? = Yes	7535	Not done:	Multiple Answer	TRIG_ND	1		Not done		No	No
Visit 4 - End of Study	EOS	Lab Tests	LB	No		HDL Cholesterol	HDLC	Visit 4 - End of Study - Lab Tests - Sample collection - Lab test done? = Yes	7536	HDL Cholesterol (mmol/L):	Numeric	HDLCHOL_LBORRES					No	No
Visit 4 - End of Study	EOS	Lab Tests	LB	No		HDL Cholesterol	HDLC	Visit 4 - End of Study - Lab Tests - Sample collection - Lab test done? = Yes	7537	If abnormal, then clinically significant?	Yes No	HDLCHOL_ABNORM					No	No
Visit 4 - End of Study	EOS	Lab Tests	LB	No		HDL Cholesterol	HDLC	Visit 4 - End of Study - Lab Tests - Sample collection - Lab test done? = Yes	7538	Not done:	Multiple Answer	HDLCHOL_ND	1		Not done		No	No
Visit 4 - End of Study	EOS	Lab Tests	LB	No		LDL Cholesterol	LDLC	Visit 4 - End of Study - Lab Tests - Sample collection - Lab test done? = Yes	7539	LDL Cholesterol (mmol/L):	Numeric	LDLCHOL_LBORRES					No	No
Visit 4 - End of Study	EOS	Lab Tests	LB	No		LDL Cholesterol	LDLC	Visit 4 - End of Study - Lab Tests - Sample collection - Lab test done? = Yes	7540	If abnormal, then clinically significant?	Yes No	LDLCHOL_ABNORM					No	No
Visit 4 - End of Study	EOS	Lab Tests	LB	No		LDL Cholesterol	LDLC	Visit 4 - End of Study - Lab Tests - Sample collection - Lab test done? = Yes	7541	Not done:	Multiple Answer	LDLCHOL_ND	1		Not done		No	No
Visit 4 - End of Study	EOS	Lab Tests	LB	No		Cholesterol/HDL ratio	CHRAT	Visit 4 - End of Study - Lab Tests - Sample collection - Lab test done? = Yes	7542	Cholesterol/HDL (ratio):	Numeric	CHOLRATIO_LBORRES					No	No
Visit 4 - End of Study	EOS	Lab Tests	LB	No		Cholesterol/HDL ratio	CHRAT	Visit 4 - End of Study - Lab Tests - Sample collection - Lab test done? = Yes	7543	If abnormal, then clinically significant?	Yes No	CHOLRATIO_ABNORM					No	No
Visit 4 - End of Study	EOS	Lab Tests	LB	No		Cholesterol/HDL ratio	CHRAT	Visit 4 - End of Study - Lab Tests - Sample collection - Lab test done? = Yes	7544	Not done:	Multiple Answer	CHOLRATIO_ND	1		Not done		No	No
Visit 4 - End of Study	EOS	Lab Tests	LB	No		Hs-CRP	HSCRP	Visit 4 - End of Study - Lab Tests - Sample collection - Lab test done? = Yes	7545	Hs-CRP (mg/L):	Numeric	HSCRP_LBORRES					No	No
Visit 4 - End of Study	EOS	Lab Tests	LB	No		Hs-CRP	HSCRP	Visit 4 - End of Study - Lab Tests - Sample collection - Lab test done? = Yes	7546	If abnormal, then clinically significant?	Yes No	HSCRP_ABNORM					No	No
Visit 4 - End of Study	EOS	Lab Tests	LB	No		Hs-CRP	HSCRP	Visit 4 - End of Study - Lab Tests - Sample collection - Lab test done? = Yes	7547	Not done:	Multiple Answer	HSCRP_ND	1		Not done		No	No
Visit 4 - End of Study	EOS	30 Second Chair-Stand Test	SCST	No		30s Chair-Stand Test	SCST3		7384	Assessment done?	Yes No	CSTYN					No	Yes
Visit 4 - End of Study	EOS	30 Second Chair-Stand Test	SCST	No		30s Chair-Stand Test	SCST3		7385	Reason not done:	Text	CSTREASND				Visit 4 - End of Study - 30 Second Chair-Stand Test - 30s Chair-Stand Test - Assessment done? = No	No	Yes
Visit 4 - End of Study	EOS	30 Second Chair-Stand Test	SCST	No		30s Chair-Stand Test	SCST3		7386	Date of assessment:	Date Time	CSTDAT				Visit 4 - End of Study - 30 Second Chair-Stand Test - 30s Chair-Stand Test - Assessment done? = Yes	No	Yes
Visit 4 - End of Study	EOS	30 Second Chair-Stand Test	SCST	No		30s Chair-Stand Test	SCST3		7387	30CST result: (the number of times the participant comes to a full standing position in 30 seconds)	Numeric	CST_ORRES				Visit 4 - End of Study - 30 Second Chair-Stand Test - 30s Chair-Stand Test - Assessment done? = Yes	No	Yes
Visit 4 - End of Study	EOS	Hand Grip Strength	HGS	No		Hand Grip Strength Assessment	HGSA		7388	Assessment done?	Yes No	HGSYN					No	Yes
Visit 4 - End of Study	EOS	Hand Grip Strength	HGS	No		Hand Grip Strength Assessment	HGSA		7389	Reason not done:	Text	HGSREASND				Visit 4 - End of Study - Hand Grip Strength - Hand Grip Strength Assessment - Assessment done? = No	No	Yes
Visit 4 - End of Study	EOS	Hand Grip Strength	HGS	No		Hand Grip Strength Assessment	HGSA		7390	Date of assessment:	Date Time	HGSDAT				Visit 4 - End of Study - Hand Grip Strength - Hand Grip Strength Assessment - Assessment done? = Yes	No	Yes
Visit 4 - End of Study	EOS	Hand Grip Strength	HGS	No		Hand Grip Strength Assessment	HGSA		7391	Which hand was used for the test?	Single Answer	HGSHANDLR	1		Left	Visit 4 - End of Study - Hand Grip Strength - Hand Grip Strength Assessment - Assessment done? = Yes	No	Yes
													2		Right
Visit 4 - End of Study	EOS	Hand Grip Strength	HGS	No		Hand Grip Strength Assessment	HGSA		7392	Was it participant’s dominant hand?	Yes No	HGSDOMHAND				Visit 4 - End of Study - Hand Grip Strength - Hand Grip Strength Assessment - Assessment done? = Yes	No	Yes
Visit 4 - End of Study	EOS	Hand Grip Strength	HGS	No		Hand Grip Strength Assessment	HGSA		7393	Reason dominant hand was not used:	Text	HGSDOMHANDREAS				Visit 4 - End of Study - Hand Grip Strength - Hand Grip Strength Assessment - Was it participant&rsquo;s dominant hand? = No	No	Yes
Visit 4 - End of Study	EOS	Hand Grip Strength	HGS	No		Hand Grip Strength Assessment	HGSA		7394	Average dynamometer score:	Text	HGS_ORRES				Visit 4 - End of Study - Hand Grip Strength - Hand Grip Strength Assessment - Assessment done? = Yes	No	Yes
Visit 4 - End of Study	EOS	SF-36 Questionnaire	SF36	No		SF-36 Questionnaire	SF36		7395	Has questionnaire been completed by participant?	Yes No	QSSF36YN					No	Yes
Visit 4 - End of Study	EOS	SF-36 Questionnaire	SF36	No		SF-36 Questionnaire	SF36		7396	Reason not completed:	Text	QSSF36REASND				Visit 4 - End of Study - SF-36 Questionnaire - SF-36 Questionnaire - Has questionnaire been completed by participant? = No	No	Yes
Visit 4 - End of Study	EOS	SF-36 Questionnaire	SF36	No		SF-36 Questionnaire	SF36		7397	Date questionnaire completed:	Date Time	QSSF36DAT				Visit 4 - End of Study - SF-36 Questionnaire - SF-36 Questionnaire - Has questionnaire been completed by participant? = Yes	No	Yes
Visit 4 - End of Study	EOS	SF-36 Questionnaire	SF36	No		General Health	GH	Visit 4 - End of Study - SF-36 Questionnaire - SF-36 Questionnaire - Has questionnaire been completed by participant? = Yes	7398	In general, would you say your health is:	Single Answer	QSSF36GH_01	1		Excellent		No	No
													2		Very Good
													3		Good
													4		Fair
													5		Poor
Visit 4 - End of Study	EOS	SF-36 Questionnaire	SF36	No		General Health	GH	Visit 4 - End of Study - SF-36 Questionnaire - SF-36 Questionnaire - Has questionnaire been completed by participant? = Yes	7399	Compared to one year ago, how would you rate your health in general now?	Single Answer	QSSF36GH_02	1		Much better now than one year ago		No	No
													2		Somewhat better now than one year ago
													3		About the same
													4		Somewhat worse now than one year ago
													5		Much worse than one year ago
Visit 4 - End of Study	EOS	SF-36 Questionnaire	SF36	No		Limitations of Activities	LA	Visit 4 - End of Study - SF-36 Questionnaire - SF-36 Questionnaire - Has questionnaire been completed by participant? = Yes	7400	Notification	Label	NOTIF_SF36LA					No	No
Visit 4 - End of Study	EOS	SF-36 Questionnaire	SF36	No		Limitations of Activities	LA	Visit 4 - End of Study - SF-36 Questionnaire - SF-36 Questionnaire - Has questionnaire been completed by participant? = Yes	7401	Vigorous activities, such as running, lifting heavy objects, participating in strenuous sports:	Single Answer	QSSF36LA_01	1		Yes, Limited a lot		No	No
													2		Yes, Limited a Little
													3		No, Not Limited at all
Visit 4 - End of Study	EOS	SF-36 Questionnaire	SF36	No		Limitations of Activities	LA	Visit 4 - End of Study - SF-36 Questionnaire - SF-36 Questionnaire - Has questionnaire been completed by participant? = Yes	7402	Moderate activities, such as moving a table, pushing a vacuum cleaner, bowling, or playing golf:	Single Answer	QSSF36LA_02	1		Yes, Limited a lot		No	No
													2		Yes, Limited a Little
													3		No, Not Limited at all
Visit 4 - End of Study	EOS	SF-36 Questionnaire	SF36	No		Limitations of Activities	LA	Visit 4 - End of Study - SF-36 Questionnaire - SF-36 Questionnaire - Has questionnaire been completed by participant? = Yes	7403	Lifting or carrying groceries:	Single Answer	QSSF36LA_03	1		Yes, Limited a lot		No	No
													2		Yes, Limited a Little
													3		No, Not Limited at all
Visit 4 - End of Study	EOS	SF-36 Questionnaire	SF36	No		Limitations of Activities	LA	Visit 4 - End of Study - SF-36 Questionnaire - SF-36 Questionnaire - Has questionnaire been completed by participant? = Yes	7404	Climbing several flights of stairs:	Single Answer	QSSF36LA_04	1		Yes, Limited a lot		No	No
													2		Yes, Limited a Little
													3		No, Not Limited at all
Visit 4 - End of Study	EOS	SF-36 Questionnaire	SF36	No		Limitations of Activities	LA	Visit 4 - End of Study - SF-36 Questionnaire - SF-36 Questionnaire - Has questionnaire been completed by participant? = Yes	7405	Climbing one flight of stairs:	Single Answer	QSSF36LA_05	1		Yes, Limited a lot		No	No
													2		Yes, Limited a Little
													3		No, Not Limited at all
Visit 4 - End of Study	EOS	SF-36 Questionnaire	SF36	No		Limitations of Activities	LA	Visit 4 - End of Study - SF-36 Questionnaire - SF-36 Questionnaire - Has questionnaire been completed by participant? = Yes	7406	Bending, kneeling, or stooping:	Single Answer	QSSF36LA_06	1		Yes, Limited a lot		No	No
													2		Yes, Limited a Little
													3		No, Not Limited at all
Visit 4 - End of Study	EOS	SF-36 Questionnaire	SF36	No		Limitations of Activities	LA	Visit 4 - End of Study - SF-36 Questionnaire - SF-36 Questionnaire - Has questionnaire been completed by participant? = Yes	7407	Walking more than a mile:	Single Answer	QSSF36LA_07	1		Yes, Limited a lot		No	No
													2		Yes, Limited a Little
													3		No, Not Limited at all
Visit 4 - End of Study	EOS	SF-36 Questionnaire	SF36	No		Limitations of Activities	LA	Visit 4 - End of Study - SF-36 Questionnaire - SF-36 Questionnaire - Has questionnaire been completed by participant? = Yes	7408	Walking several blocks:	Single Answer	QSSF36LA_08	1		Yes, Limited a lot		No	No
													2		Yes, Limited a Little
													3		No, Not Limited at all
Visit 4 - End of Study	EOS	SF-36 Questionnaire	SF36	No		Limitations of Activities	LA	Visit 4 - End of Study - SF-36 Questionnaire - SF-36 Questionnaire - Has questionnaire been completed by participant? = Yes	7409	Walking one block:	Single Answer	QSSF36LA_09	1		Yes, Limited a lot		No	No
													2		Yes, Limited a Little
													3		No, Not Limited at all
Visit 4 - End of Study	EOS	SF-36 Questionnaire	SF36	No		Limitations of Activities	LA	Visit 4 - End of Study - SF-36 Questionnaire - SF-36 Questionnaire - Has questionnaire been completed by participant? = Yes	7410	Bathing or dressing yourself:	Single Answer	QSSF36LA_10	1		Yes, Limited a lot		No	No
													2		Yes, Limited a Little
													3		No, Not Limited at all
Visit 4 - End of Study	EOS	SF-36 Questionnaire	SF36	No		Physical Health Problems	PHP	Visit 4 - End of Study - SF-36 Questionnaire - SF-36 Questionnaire - Has questionnaire been completed by participant? = Yes	7411	Notification	Label	NOTIF_SF36PHP					No	No
Visit 4 - End of Study	EOS	SF-36 Questionnaire	SF36	No		Physical Health Problems	PHP	Visit 4 - End of Study - SF-36 Questionnaire - SF-36 Questionnaire - Has questionnaire been completed by participant? = Yes	7412	Cut down the amount of time you spent on work or other activities:	Yes No	QSSF36PHP_01					No	No
Visit 4 - End of Study	EOS	SF-36 Questionnaire	SF36	No		Physical Health Problems	PHP	Visit 4 - End of Study - SF-36 Questionnaire - SF-36 Questionnaire - Has questionnaire been completed by participant? = Yes	7413	Accomplished less than you would like:	Yes No	QSSF36PHP_02					No	No
Visit 4 - End of Study	EOS	SF-36 Questionnaire	SF36	No		Physical Health Problems	PHP	Visit 4 - End of Study - SF-36 Questionnaire - SF-36 Questionnaire - Has questionnaire been completed by participant? = Yes	7414	Were limited in the kind of work or other activities:	Yes No	QSSF36PHP_03					No	No
Visit 4 - End of Study	EOS	SF-36 Questionnaire	SF36	No		Physical Health Problems	PHP	Visit 4 - End of Study - SF-36 Questionnaire - SF-36 Questionnaire - Has questionnaire been completed by participant? = Yes	7415	Had difficulty performing the work or other activities (for example, it took extra effort):	Yes No	QSSF36PHP_04					No	No
Visit 4 - End of Study	EOS	SF-36 Questionnaire	SF36	No		Emotional Health Problems	EHP	Visit 4 - End of Study - SF-36 Questionnaire - SF-36 Questionnaire - Has questionnaire been completed by participant? = Yes	7416	Notification	Label	NOTIF_SF36EHP					No	No
Visit 4 - End of Study	EOS	SF-36 Questionnaire	SF36	No		Emotional Health Problems	EHP	Visit 4 - End of Study - SF-36 Questionnaire - SF-36 Questionnaire - Has questionnaire been completed by participant? = Yes	7417	Cut down the amount of time you spent on work or other activities	Yes No	QSSF36EHP_01					No	No
Visit 4 - End of Study	EOS	SF-36 Questionnaire	SF36	No		Emotional Health Problems	EHP	Visit 4 - End of Study - SF-36 Questionnaire - SF-36 Questionnaire - Has questionnaire been completed by participant? = Yes	7418	Accomplished less than you would like	Yes No	QSSF36EHP_02					No	No
Visit 4 - End of Study	EOS	SF-36 Questionnaire	SF36	No		Emotional Health Problems	EHP	Visit 4 - End of Study - SF-36 Questionnaire - SF-36 Questionnaire - Has questionnaire been completed by participant? = Yes	7419	Didn't do work or other activities as carefully as usual	Yes No	QSSF36EHP_03					No	No
Visit 4 - End of Study	EOS	SF-36 Questionnaire	SF36	No		Social Activities	SA	Visit 4 - End of Study - SF-36 Questionnaire - SF-36 Questionnaire - Has questionnaire been completed by participant? = Yes	7420	Emotional problems interfered with your normal social activities with family, friends, neighbors, or groups?	Single Answer	QSSF36SA_01	1		Not at all		No	No
													2		Slightly
													3		Moderately
													4		Severe
													5		Very Severe
Visit 4 - End of Study	EOS	SF-36 Questionnaire	SF36	No		Pain	PAIN	Visit 4 - End of Study - SF-36 Questionnaire - SF-36 Questionnaire - Has questionnaire been completed by participant? = Yes	7421	How much bodily pain have you had during the past 4 weeks?	Single Answer	QSSF36PAIN_01	6		None		No	No
													7		Very mild
													8		Mild
													9		Moderate
													10		Severe
													11		Very Severe
Visit 4 - End of Study	EOS	SF-36 Questionnaire	SF36	No		Pain	PAIN	Visit 4 - End of Study - SF-36 Questionnaire - SF-36 Questionnaire - Has questionnaire been completed by participant? = Yes	7422	During the past 4 weeks, how much did pain interfere with your normal work (including both work outside the home and housework)?	Single Answer	QSSF36PAIN_02	1		Not at all		No	No
													2		A little bit
													3		Moderately
													4		Quite a bit
													5		Extremely
Visit 4 - End of Study	EOS	SF-36 Questionnaire	SF36	No		Energy and Emotions	EAE	Visit 4 - End of Study - SF-36 Questionnaire - SF-36 Questionnaire - Has questionnaire been completed by participant? = Yes	7423	Notification	Label	NOTIF_SF36EE					No	No
Visit 4 - End of Study	EOS	SF-36 Questionnaire	SF36	No		Energy and Emotions	EAE	Visit 4 - End of Study - SF-36 Questionnaire - SF-36 Questionnaire - Has questionnaire been completed by participant? = Yes	7424	Did you feel full of pep?	Single Answer	QSSF36EAE_01	1		All of the time		No	No
													2		Most of the time
													3		A good Bit of the Time
													4		Some of the time
													5		A little bit of the time
													6		None of the Time
Visit 4 - End of Study	EOS	SF-36 Questionnaire	SF36	No		Energy and Emotions	EAE	Visit 4 - End of Study - SF-36 Questionnaire - SF-36 Questionnaire - Has questionnaire been completed by participant? = Yes	7425	Have you been a very nervous person?	Single Answer	QSSF36EAE_02	1		All of the time		No	No
													2		Most of the time
													3		A good Bit of the Time
													4		Some of the time
													5		A little bit of the time
													6		None of the Time
Visit 4 - End of Study	EOS	SF-36 Questionnaire	SF36	No		Energy and Emotions	EAE	Visit 4 - End of Study - SF-36 Questionnaire - SF-36 Questionnaire - Has questionnaire been completed by participant? = Yes	7426	Have you felt so down in the dumps that nothing could cheer you up?	Single Answer	QSSF36EAE_03	1		All of the time		No	No
													2		Most of the time
													3		A good Bit of the Time
													4		Some of the time
													5		A little bit of the time
													6		None of the Time
Visit 4 - End of Study	EOS	SF-36 Questionnaire	SF36	No		Energy and Emotions	EAE	Visit 4 - End of Study - SF-36 Questionnaire - SF-36 Questionnaire - Has questionnaire been completed by participant? = Yes	7427	Have you felt calm and peaceful?	Single Answer	QSSF36EAE_04	1		All of the time		No	No
													2		Most of the time
													3		A good Bit of the Time
													4		Some of the time
													5		A little bit of the time
													6		None of the Time
Visit 4 - End of Study	EOS	SF-36 Questionnaire	SF36	No		Energy and Emotions	EAE	Visit 4 - End of Study - SF-36 Questionnaire - SF-36 Questionnaire - Has questionnaire been completed by participant? = Yes	7428	Did you have a lot of energy?	Single Answer	QSSF36EAE_05	1		All of the time		No	No
													2		Most of the time
													3		A good Bit of the Time
													4		Some of the time
													5		A little bit of the time
													6		None of the Time
Visit 4 - End of Study	EOS	SF-36 Questionnaire	SF36	No		Energy and Emotions	EAE	Visit 4 - End of Study - SF-36 Questionnaire - SF-36 Questionnaire - Has questionnaire been completed by participant? = Yes	7429	Have you felt downhearted and blue?	Single Answer	QSSF36EAE_06	1		All of the time		No	No
													2		Most of the time
													3		A good Bit of the Time
													4		Some of the time
													5		A little bit of the time
													6		None of the Time
Visit 4 - End of Study	EOS	SF-36 Questionnaire	SF36	No		Energy and Emotions	EAE	Visit 4 - End of Study - SF-36 Questionnaire - SF-36 Questionnaire - Has questionnaire been completed by participant? = Yes	7430	Did you feel worn out?	Single Answer	QSSF36EAE_07	1		All of the time		No	No
													2		Most of the time
													3		A good Bit of the Time
													4		Some of the time
													5		A little bit of the time
													6		None of the Time
Visit 4 - End of Study	EOS	SF-36 Questionnaire	SF36	No		Energy and Emotions	EAE	Visit 4 - End of Study - SF-36 Questionnaire - SF-36 Questionnaire - Has questionnaire been completed by participant? = Yes	7431	Have you been a happy person?	Single Answer	QSSF36EAE_08	1		All of the time		No	No
													2		Most of the time
													3		A good Bit of the Time
													4		Some of the time
													5		A little bit of the time
													6		None of the Time
Visit 4 - End of Study	EOS	SF-36 Questionnaire	SF36	No		Energy and Emotions	EAE	Visit 4 - End of Study - SF-36 Questionnaire - SF-36 Questionnaire - Has questionnaire been completed by participant? = Yes	7432	Did you feel tired?	Single Answer	QSSF36EAE_09	1		All of the time		No	No
													2		A good Bit of the Time
													3		Most of the time
													4		Some of the time
													5		A little bit of the time
													6		None of the Time
Visit 4 - End of Study	EOS	SF-36 Questionnaire	SF36	No		Social Activities	SAC	Visit 4 - End of Study - SF-36 Questionnaire - SF-36 Questionnaire - Has questionnaire been completed by participant? = Yes	7433	During the past 4 weeks, how much of the time has your physical health or emotional problems interfered with your social activities (like visiting with friends, relatives, etc.)?	Single Answer	QSSF36SA_02	1		All of the time		No	No
													2		Most of the time
													3		Some of the time
													4		A little bit of the time
													5		None of the Time
Visit 4 - End of Study	EOS	SF-36 Questionnaire	SF36	No		General Health	GHE	Visit 4 - End of Study - SF-36 Questionnaire - SF-36 Questionnaire - Has questionnaire been completed by participant? = Yes	7434	Notification	Label	NOTIF_SF36GH					No	No
Visit 4 - End of Study	EOS	SF-36 Questionnaire	SF36	No		General Health	GHE	Visit 4 - End of Study - SF-36 Questionnaire - SF-36 Questionnaire - Has questionnaire been completed by participant? = Yes	7435	I seem to get sick a little easier than other people:	Single Answer	QSSF36GH_03	1		Definitely true		No	No
													2		Mostly true
													3		Don't know
													4		Mostly false
													5		Definitely false
Visit 4 - End of Study	EOS	SF-36 Questionnaire	SF36	No		General Health	GHE	Visit 4 - End of Study - SF-36 Questionnaire - SF-36 Questionnaire - Has questionnaire been completed by participant? = Yes	7436	I am as healthy as anybody I know:	Single Answer	QSSF36GH_04	1		Definitely true		No	No
													2		Mostly true
													3		Don't know
													4		Mostly false
													5		Definitely false
Visit 4 - End of Study	EOS	SF-36 Questionnaire	SF36	No		General Health	GHE	Visit 4 - End of Study - SF-36 Questionnaire - SF-36 Questionnaire - Has questionnaire been completed by participant? = Yes	7437	I expect my health to get worse:	Single Answer	QSSF36GH_05	1		Definitely true		No	No
													2		Mostly true
													3		Don't know
													4		Mostly false
													5		Definitely false
Visit 4 - End of Study	EOS	SF-36 Questionnaire	SF36	No		General Health	GHE	Visit 4 - End of Study - SF-36 Questionnaire - SF-36 Questionnaire - Has questionnaire been completed by participant? = Yes	7438	My health is excellent:	Single Answer	QSSF36GH_06	1		Definitely true		No	No
													2		Mostly true
													3		Don't know
													4		Mostly false
													5		Definitely false
Visit 4 - End of Study	EOS	6-Minute Walk Test	MWT	No		6-minute walk test	SMWT		7439	Assessment done?	Yes No	SMWTYN					No	Yes
Visit 4 - End of Study	EOS	6-Minute Walk Test	MWT	No		6-minute walk test	SMWT		7440	Reason not done:	Text	SMWTREASND				Visit 4 - End of Study - 6-Minute Walk Test - 6-minute walk test - Assessment done? = No	No	Yes
Visit 4 - End of Study	EOS	6-Minute Walk Test	MWT	No		6-minute walk test	SMWT		7441	Date of assessment:	Date Time	SMWTDAT				Visit 4 - End of Study - 6-Minute Walk Test - 6-minute walk test - Assessment done? = Yes	No	Yes
Visit 4 - End of Study	EOS	6-Minute Walk Test	MWT	No		6-minute walk test	SMWT		7442	Total distance walked (meter):	Numeric	SMWT_DISTWALK				Visit 4 - End of Study - 6-Minute Walk Test - 6-minute walk test - Assessment done? = Yes	No	Yes
Visit 4 - End of Study	EOS	DNA Methylation	DNAM	No		DNA Methylation testing with TruDiagnosticTM	DNAMT		7443	Blood sample collected?	Yes No	DNAMETYN					No	Yes
Visit 4 - End of Study	EOS	DNA Methylation	DNAM	No		DNA Methylation testing with TruDiagnosticTM	DNAMT		7444	Reason not collected:	Text	DNAMETREASND				Visit 4 - End of Study - DNA Methylation - DNA Methylation testing with TruDiagnosticTM - Blood sample collected? = No	No	Yes
Visit 4 - End of Study	EOS	DNA Methylation	DNAM	No		DNA Methylation testing with TruDiagnosticTM	DNAMT		7445	Date of sample collection:	Date Time	DNAMETDAT				Visit 4 - End of Study - DNA Methylation - DNA Methylation testing with TruDiagnosticTM - Blood sample collected? = Yes	No	Yes
Visit 4 - End of Study	EOS	DNA Methylation	DNAM	No		DNA Methylation testing with TruDiagnosticTM	DNAMT		7738	Barcode number:	Text	DNABARCODE				Visit 4 - End of Study - DNA Methylation - DNA Methylation testing with TruDiagnosticTM - Blood sample collected? = Yes	No	Yes
Visit 4 - End of Study	EOS	DNA Methylation	DNAM	No		Sample recollection	DNASR		7446	Was the sample required to be recollected?	Yes No	DNAMET_RECOL					No	Yes
Visit 4 - End of Study	EOS	DNA Methylation	DNAM	No		Sample recollection	DNASR		7447	Reason for recollection:	Multiple Answer	DNAMET_RECOLREAS	1		Blood sample lost	Visit 4 - End of Study - DNA Methylation - Sample recollection - Was the sample required to be recollected? = Yes	No	Yes
													2		Blood sample damaged
													3		Blood sample cannot be shipped to analysis
Visit 4 - End of Study	EOS	DNA Methylation	DNAM	No		Sample recollection	DNASR		7448	Date of sample recollection:	Date Time	DNAMET_RECOLDAT				Visit 4 - End of Study - DNA Methylation - Sample recollection - Was the sample required to be recollected? = Yes	No	Yes
Visit 4 - End of Study	EOS	DNA Methylation	DNAM	No		Sample recollection	DNASR		7739	Barcode number:	Text	DNABARCODER				Visit 4 - End of Study - DNA Methylation - Sample recollection - Was the sample required to be recollected? = Yes	No	Yes
Visit 4 - End of Study	EOS	DNA Methylation	DNAM	No		Shipment details	DNASD		7449	Date shipped:	Date Time	DNAMET_SHIPDAT					No	Yes
Visit 4 - End of Study	EOS	DNA Methylation	DNAM	No		Shipment details	DNASD		7450	Waybill number:	Text	DNAMET_BILLNUM					No	Yes
Visit 4 - End of Study	EOS	Adverse Event Collection	AEC	No		Adverse event collection prompt	AECP		7109	Any new adverse events reported?	Yes No	AE_NEWREPORT					No	Yes
Visit 4 - End of Study	EOS	Adverse Event Collection	AEC	No		Adverse event collection prompt	AECP		7110	Notification	Label	NOTIF_AEPROMT1				Visit 4 - End of Study - Adverse Event Collection - Adverse event collection prompt - Any new adverse events reported? = Yes	No	No
Visit 4 - End of Study	EOS	Adverse Event Collection	AEC	No		Adverse event collection prompt	AECP		7111	Ongoing adverse events followed-up?	Single Answer	AE_AEONGOFU	1		Yes		No	Yes
													2		No
													3		Not applicable (no existing AEs)
Visit 4 - End of Study	EOS	Adverse Event Collection	AEC	No		Adverse event collection prompt	AECP		7746	Notification	Label	NOTIF_AEPROMT2				Visit 4 - End of Study - Adverse Event Collection - Adverse event collection prompt - Ongoing adverse events followed-up? = Yes	No	No
Visit 4 - End of Study	EOS	Participant Diary Collection	PDC	No		Diary collection prompt	DCP		6874	Was the diary collected back from participant?	Yes No	DIARYCOLL					No	Yes
Visit 4 - End of Study	EOS	Participant Diary Collection	PDC	No		Diary collection prompt	DCP		6875	Reason diary not returned:	Text	DIARYCOLLREASND				Visit 4 - End of Study - Participant Diary Collection - Diary collection prompt - Was the diary collected back from participant? = No	No	Yes
Visit 4 - End of Study	EOS	Participant Diary Collection	PDC	No		Diary collection prompt	DCP		6876	Date diary returned:	Date Time	DIARYDAT				Visit 4 - End of Study - Participant Diary Collection - Diary collection prompt - Was the diary collected back from participant? = Yes	No	Yes
Visit 4 - Accountability		Treatment Adherence	TA	No		Treatment accountability log - Part 2	TALP1		7114	Blister pack code:	Text	WK7_BLISTPACKCODE					No	Yes
Visit 4 - Accountability		Treatment Adherence	TA	No		Treatment accountability log - Part 2	TALP1		7115	Total number of capsules dispensed:	Numeric	WK7_TRTTOTALDISP					No	Yes
Visit 4 - Accountability		Treatment Adherence	TA	No		Treatment accountability log - Part 2	TALP1		7116	Date of first dose:	Date Time	WK7_TRTSTDOSEDAT					No	Yes
Visit 4 - Accountability		Treatment Adherence	TA	No		Treatment accountability log - Part 2	TALP1		7117	Number of capsules returned at the end of the period:	Numeric	WK7_TRTTOTALRET					No	Yes
Visit 4 - Accountability		Treatment Adherence	TA	No		Treatment accountability log - Part 2	TALP1		7118	Date of last dose:	Date Time	WK7_TRTENDOSEDAT					No	Yes
Visit 4 - Accountability		Treatment Adherence	TA	No		Treatment accountability log - Part 2	TALP1		7119	Any dose missed?	Yes No	WK7_TRTMISDOSE					No	Yes
Visit 4 - Accountability		Treatment Adherence	TA	No		Treatment accountability log - Part 2	TALP1		7120	Notification:	Label	NOTIF_TA2				Visit 4 - Accountability - Treatment Adherence - Treatment accountability log - Part 2 - Any dose missed? = Yes	No	No
Visit 4 - Accountability		Exercise Adherence	EXAD2	No		Exercise adherence - Part 2	EXAD2		7734	Did participant complete Part 2 scheduled exercise per protocol?	Yes No	EXE_P2COMP					No	Yes
Visit 4 - Accountability		Exercise Adherence	EXAD2	No		Exercise adherence - Part 2	EXAD2		7735	Notification:	Label	NOTIF_EXAD2				Visit 4 - Accountability - Exercise Adherence - Exercise adherence - Part 2 - Did participant complete Part 2 scheduled exercise per protocol? = No	No	No
Missed Treatments 2		Missed Treatments	MTR	Yes		Missed treatment details	MTD		7121	Week number when dose was missed or partially taken:	Single Answer	WK7_WNDM	1		Week 7		No	Yes
													2		Week 8
													3		Week 9
													4		Week 10
													5		Week 11
													6		Week 12
													7		Week 13
Missed Treatments 2		Missed Treatments	MTR	Yes		Missed treatment details	MTD		7122	Was the dose not taken because participant was unwell?	Yes No	WK7_RSDM					No	Yes
Missed Treatments 2		Missed Treatments	MTR	Yes		Missed treatment details	MTD		7123	Were all 3 capsules missed? (select 'No' if 1 or 2 capsules are taken)	Yes No	WK7_ALLDM					No	Yes
Missed Treatments 2		Missed Treatments	MTR	Yes		Missed treatment details	MTD		7124	Total number of capsules taken: (should be less than 3)	Numeric	WK7_TOTALDT				Visit 4 - Accountability - Missed Treatments - Missed treatment details - Were all 3 capsules missed? (select 'No' if 1 or 2 capsules are taken) = No	No	Yes
Missed Treatments 2		Missed Treatments	MTR	Yes		Missed treatment details	MTD		7125	Date dose taken:	Date Time	WK7_DTDAT				Visit 4 - Accountability - Missed Treatments - Missed treatment details - Were all 3 capsules missed? (select 'No' if 1 or 2 capsules are taken) = No	No	Yes
Exercise Adherence 1		Missed/Partial/Extra Exercise	MPEE2	Yes		Exercise Log -Part 2	EXEL2		7126	Select week:	Single Answer	WK7_WEEKNUM	1		Week 7		No	Yes
													2		Week 8
													3		Week 9
													4		Week 10
													5		Week 11
													6		Week 12
													7		Week 13
Exercise Adherence 1		Missed/Partial/Extra Exercise	MPEE2	Yes		Exercise Log -Part 2	EXEL2		7127	Select day:	Single Answer	WK7_DAYNUM	1		Day 1		No	Yes
													2		Day 2
													3		Day 3
													4		Day 4
													5		Day 5
													6		Day 6
													7		Day 7
Exercise Adherence 1		Missed/Partial/Extra Exercise	MPEE2	Yes		Exercise Log -Part 2	EXEL2		7128	Date:	Date Time	WK7_DATE					No	Yes
Exercise Adherence 1		Missed/Partial/Extra Exercise	MPEE2	Yes		Exercise Log -Part 2	EXEL2		7129	Select all that apply:	Multiple Answer	WK7_EXEINCON	1		Scheduled exercise not done		No	Yes
													2		Partial scheduled exercise done
													3		Additional/Unscheduled exercise done
Exercise Adherence 1		Missed/Partial/Extra Exercise	MPEE2	Yes		Exercise Log -Part 2	EXEL2		7130	Was set exercise program not completed because the participant was injured or unwell?	Yes No	WK7_REASIU				Visit 4 - Accountability - Missed/Partial/Extra Exercise - Exercise Log -Part 2 - Select all that apply: contains Scheduled exercise not done or Partial scheduled exercise done	No	Yes
Exercise Adherence 1		Missed/Partial/Extra Exercise	MPEE2	Yes		Exercise Log -Part 2	EXEL2		7131	On exercycle - Length of exercise time (in minutes):	Numeric	WK7_TIME				Visit 4 - Accountability - Missed/Partial/Extra Exercise - Exercise Log -Part 2 - Select all that apply: contains Partial scheduled exercise done	No	No
Exercise Adherence 1		Missed/Partial/Extra Exercise	MPEE2	Yes		Exercise Log -Part 2	EXEL2		7132	On exercycle - Training RPM:	Numeric	WK7_RMP				Visit 4 - Accountability - Missed/Partial/Extra Exercise - Exercise Log -Part 2 - Select all that apply: contains Partial scheduled exercise done	No	No
Exercise Adherence 1		Missed/Partial/Extra Exercise	MPEE2	Yes		Exercise Log -Part 2	EXEL2		7133	On exercycle - Resistance setting (level):	Single Answer	WK7_RESIS	1		Level 1	Visit 4 - Accountability - Missed/Partial/Extra Exercise - Exercise Log -Part 2 - Select all that apply: contains Partial scheduled exercise done	No	No
													2		Level 2
													3		Level 3
													4		Level 4
													5		Level 5
													6		Level 6
													7		Level 7
													8		Level 8
													9		Unknown
Exercise Adherence 1		Missed/Partial/Extra Exercise	MPEE2	Yes		Exercise Log -Part 2	EXEL2		7134	List type of additional exercise performed and time spent:	Text	WK7_EXELIST				Visit 4 - Accountability - Missed/Partial/Extra Exercise - Exercise Log -Part 2 - Select all that apply: contains Additional/Unscheduled exercise done	No	No
Adverse Event		Adverse Event	AE	Yes		Adverse Event	AELOG		6958	Adverse event term / description:	Text	AETERM					No	Yes
Adverse Event		Adverse Event	AE	Yes		Adverse Event	AELOG		6959	Start date:	Date Time	AESTDAT					No	Yes
Adverse Event		Adverse Event	AE	Yes		Adverse Event	AELOG		6962	Severity:	Single Answer	AESEV	1		Mild		No	Yes
													2		Moderate
													3		Severe
													4		Life-Threatening
Adverse Event		Adverse Event	AE	Yes		Adverse Event	AELOG		6963	Serious adverse event?	Yes No	AESER					No	Yes
Adverse Event		Adverse Event	AE	Yes		Adverse Event	AELOG		6965	Relationship to the treatment:	Single Answer	AEREL	0		Not related		No	Yes
													1		Unlikely related
													2		Possibly related
													3		Probably related
													4		Definitely related
Adverse Event		Adverse Event	AE	Yes		Adverse Event	AELOG		6966	Action taken:	Multiple Answer	AEACN	0		None		No	Yes
													1		Dose modification
													2		Medical Intervention
													3		Hospitalization
													4		Intervention discontinued
													5		Other
Adverse Event		Adverse Event	AE	Yes		Adverse Event	AELOG		6967	Other action taken:	Text	AEACNOTH				Common Forms - Adverse Event - Adverse Event - Action taken: contains Other	No	Yes
Adverse Event		Adverse Event	AE	Yes		Adverse Event	AELOG		6968	Outcome:	Single Answer	AEOUT	1		Resolved		No	Yes
													2		Recovered with minor sequelae
													3		Recovered with major sequelae
													4		Ongoing/Continuing treatment
													5		Condition worsening
													6		Death
													7		Unknown
Adverse Event		Adverse Event	AE	Yes		Adverse Event	AELOG		6960	End date:	Date Time	AEENDAT				Common Forms - Adverse Event - Adverse Event - Outcome: = Resolved or Recovered with minor sequelae or Recovered with major sequelae	No	Yes
Adverse Event		Adverse Event	AE	Yes		Adverse Event	AELOG		6961	Ongoing? (at the end of study)	Yes No	AEONGO				Common Forms - Adverse Event - Adverse Event - Outcome: = Ongoing/Continuing treatment or Condition worsening or Unknown	No	Yes
Adverse Event		Adverse Event	AE	Yes		SAE details	SAED	Common Forms - Adverse Event - Adverse Event - Serious adverse event? = Yes	6969	SAE onset date:	Date Time	SAESTDAT					No	Yes
Adverse Event		Adverse Event	AE	Yes		SAE details	SAED	Common Forms - Adverse Event - Adverse Event - Serious adverse event? = Yes	6970	SAE stop date:	Date Time	SAEENDAT					No	Yes
Adverse Event		Adverse Event	AE	Yes		SAE details	SAED	Common Forms - Adverse Event - Adverse Event - Serious adverse event? = Yes	6971	Serious adverse event category:	Single Answer	SAECAT	1		Resulted in death		No	Yes
													2		Life-threatening
													3		Required in-patient hospitalization or prolongation of existing hospitalization
													4		Persistent of significant disability/ incapacity
													5		Congenital anomaly/birth defect
													6		Other important medical events which in the opinion of the investigator are likely to become serious if untreated
Adverse Event		Adverse Event	AE	Yes		SAE details	SAED	Common Forms - Adverse Event - Adverse Event - Serious adverse event? = Yes	6972	SAE Description:	Text	SAETERM					No	Yes
Adverse Event		Adverse Event	AE	Yes		SAE details	SAED	Common Forms - Adverse Event - Adverse Event - Serious adverse event? = Yes	7113	Notification	Label	NOTIF_AE1					No	No
Serious Adverse Event		Serious Adverse Event Follow-up	SAE	Yes		SAE follow-up	SAEFU		6973	AE number:	Text	SAE_AENUM					No	Yes
Serious Adverse Event		Serious Adverse Event Follow-up	SAE	Yes		SAE follow-up	SAEFU		7731	Adverse event term/description:	Text	SAE_AETERM					No	Yes
Serious Adverse Event		Serious Adverse Event Follow-up	SAE	Yes		SAE follow-up	SAEFU		6974	Follow-up date:	Date Time	SAE_FUDAT					No	Yes
Serious Adverse Event		Serious Adverse Event Follow-up	SAE	Yes		SAE follow-up	SAEFU		6975	SAE Description:	Text	SAETERM					No	Yes
Concomitant Medication		Concomitant Medication	CM	Yes		Concomitant medication	CMED		7135	Medication name:	Text	CMTRT					No	Yes
Concomitant Medication		Concomitant Medication	CM	Yes		Concomitant medication	CMED		7136	Indication:	Text	CMINDC					No	Yes
Concomitant Medication		Concomitant Medication	CM	Yes		Concomitant medication	CMED		7137	Given for?	Multiple Answer	CMLINK	1		Adverse event		No	Yes
													2		Medical history
Concomitant Medication		Concomitant Medication	CM	Yes		Concomitant medication	CMED		7138	Adverse event number:	Text	CM_AENUM				Common Forms - Concomitant Medication - Concomitant medication - Given for? contains Adverse event	No	Yes
Concomitant Medication		Concomitant Medication	CM	Yes		Concomitant medication	CMED		7139	Medical history number:	Text	CM_MHNUM				Common Forms - Concomitant Medication - Concomitant medication - Given for? contains Medical history	No	Yes
Concomitant Medication		Concomitant Medication	CM	Yes		Concomitant medication	CMED		7140	Start date:	Date Time	CMSTDAT					No	Yes
Concomitant Medication		Concomitant Medication	CM	Yes		Concomitant medication	CMED		7141	Ongoing?	Yes No	CMONGO					No	Yes
Concomitant Medication		Concomitant Medication	CM	Yes		Concomitant medication	CMED		7142	End date:	Date Time	CMENDAT				Common Forms - Concomitant Medication - Concomitant medication - Ongoing? = No	No	Yes
Concomitant Medication		Concomitant Medication	CM	Yes		Concomitant medication	CMED		7146	Dose strength:	Text	CMDOSSTR					No	No
Concomitant Medication		Concomitant Medication	CM	Yes		Concomitant medication	CMED		7144	Dose unit:	Single Answer	CMDOSU	1		mg (milligram)		No	No
													2		g (gram)
													3		mcg or µg (microgram)
													4		mL (milliliter)
													5		L (liter)
													6		U (unit)
													7		IU (international unit)
													8		gtt (drop)
													9		tab (tablet)
													10		cap (capsule)
													11		oz (ounce)
													12		tsp (teaspoon)
													13		tbsp (tablespoon)
													14		puff
													15		Other
Concomitant Medication		Concomitant Medication	CM	Yes		Concomitant medication	CMED		7143	Dose form:	Single Answer	CMDOSFRM	1		Tablet (tab)		No	No
													2		Capsule (cap)
													3		Oral solution
													4		Oral suspension
													5		Syrup
													6		Cream
													7		Ointment
													8		Gel
													9		Lotion
													10		Patch (transdermal patch)
													11		Injection
													12		Intravenous (IV)
													13		Intramuscular (IM)
													14		Subcutaneous (SC)
													15		Inhaler
													16		Nebulizer solution
													17		Suppository (supp)
													18		Cream
													19		Tablet
													20		Eye drops
													21		Eye ointment
													22		Ear drops
													23		Buccal tablet
													24		Sublingual tablet
													25		Other
Concomitant Medication		Concomitant Medication	CM	Yes		Concomitant medication	CMED		7145	Dose frequency:	Single Answer	CMDOSFRQ	1		qd: Once a day (every day)		No	No
													2		bid: Twice a day
													3		tid: Three times a day
													4		qid: Four times a day
													5		qod: Every other day
													6		q4h: Every 4 hours
													7		q6h: Every 6 hours
													8		q8h: Every 8 hours
													9		q12h: Every 12 hours
													10		prn: As needed
													11		stat: Immediately
													12		hs: At bedtime
													13		ac: Before meals
													14		pc: After meals
													15		qwk: Once a week
													16		qam: Every morning
													17		qpm: Every evening
													18		Other
Concomitant Medication		Concomitant Medication	CM	Yes		Concomitant medication	CMED		7147	Notification:	Label	NOTIF_CM1					No	No
Concomitant Medication		Concomitant Medication	CM	Yes		Concomitant medication	CMED		7148	Additional information:	Text	CMADINFO					No	No
Study Disposition	SD	End of Study Details	EOSD	No		End of study details	EOSDT		6976	Has the participant completed the study as per protocol?	Yes No	DSYN					No	Yes
Study Disposition	SD	End of Study Details	EOSD	No		End of study details	EOSDT		6977	Study completion date:	Date Time	DSSCDAT				Study Disposition - End of Study Details - End of study details - Has the participant completed the study as per protocol? = Yes	No	Yes
Study Disposition	SD	End of Study Details	EOSD	No		End of study details	EOSDT		6978	Reason for early termination:	Single Answer	DS_ETREAS	1		Participant not eligible/Screen fail	Study Disposition - End of Study Details - End of study details - Has the participant completed the study as per protocol? = No	No	Yes
													2		Consent withdrawn
													3		Participant lost to follow-up
													4		Clinician’s decision
													5		Participant’s choice
													6		Death
													7		Other
Study Disposition	SD	End of Study Details	EOSD	No		End of study details	EOSDT		6979	Other reason for early termination:	Text	DS_OTHETREAS				Study Disposition - End of Study Details - End of study details - Reason for early termination: = Other	No	Yes
[truncated: 120 more rows]
