# Supplementary material for: Exercise and Weekly Sirolimus (Rapamycin) in Older Adults: RAPA‐EX‐01 Randomised, Double‐Blind, Placebo‐Controlled Trial
Source: J Cachexia Sarcopenia Muscle. 2026 Apr 15;17(2):e70274. doi: 10.1002/jcsm.70274 (PMC13082878; doi:10.1002/jcsm.70274)
Supplement: Supplementary file 1 — Data S1: Supporting information. [file JCSM-17-e70274-s001.zip › RAPA-EX-001_Adverse event and SAE_Clean_22Apr2025.xlsx]

## Sheet: Adverse events
PatientNr	DateCreated	DateChanged	Site	Reference	Adverse event term / description:	Start date:	Severity:	Serious adverse event?	Relationship to the treatment:	Action taken: None	Action taken: Dose modification	Action taken: Medical Intervention	Action taken: Hospitalization	Action taken: Intervention discontinued	Action taken: Other	Other action taken:	Outcome:	End date:	Ongoing? (at the end of study)	SAE onset date:	SAE stop date:	Serious adverse event category:	SAE Description:
MDMR-00001	2024-07-29 12:23:50	2025-04-15 12:48:11	Middlemore Hospital	Adverse Event-00002	Cramps in both calf muscles and feet	2024-08-28	Mild	No	Not related			Yes					Resolved	2024-08-29
MDMR-00001	2024-07-29 12:23:50	2025-04-15 12:48:11	Middlemore Hospital	Adverse Event-00003	Burning sensation during urination	2024-09-03	Mild	No	Not related	Yes							Resolved	2024-09-05
MDMR-00001	2024-07-29 12:23:50	2025-04-15 12:48:11	Middlemore Hospital	Adverse Event-00004	Increased urgency to urinate	2024-09-03	Mild	No	Not related	Yes							Resolved	2024-09-05
MDMR-00001	2024-07-29 12:23:50	2025-04-15 12:48:11	Middlemore Hospital	Adverse Event-00005	Headache	2024-09-06	Mild	No	Not related			Yes					Resolved	2024-09-07
MDMR-00001	2024-07-29 12:23:50	2025-04-15 12:48:11	Middlemore Hospital	Adverse Event-00006	Lower Back Pain	2024-11-29	Mild	No	Not related	Yes							Ongoing/Continuing treatment		Yes
MDMR-00002	2024-07-29 14:51:04	2025-04-15 15:08:18	Middlemore Hospital	Adverse Event-00001	Sore throat	2024-08-26	Mild	No	Not related			Yes					Resolved	2024-08-27
MDMR-00002	2024-07-29 14:51:04	2025-04-15 15:08:18	Middlemore Hospital	Adverse Event-00002	Knee pain	2024-08-26	Mild	No	Not related	Yes							Resolved	2024-09-06
MDMR-00002	2024-07-29 14:51:04	2025-04-15 15:08:18	Middlemore Hospital	Adverse Event-00003	Fever	2024-08-27	Mild	No	Not related			Yes					Resolved	2024-08-30
MDMR-00002	2024-07-29 14:51:04	2025-04-15 15:08:18	Middlemore Hospital	Adverse Event-00004	Nasal congestion	2024-08-27	Mild	No	Not related			Yes					Resolved	2024-08-30
MDMR-00002	2024-07-29 14:51:04	2025-04-15 15:08:18	Middlemore Hospital	Adverse Event-00005	Cough	2024-08-30	Mild	No	Not related			Yes					Resolved	2024-09-03
MDMR-00002	2024-07-29 14:51:04	2025-04-15 15:08:18	Middlemore Hospital	Adverse Event-00006	Scratchy Throat	2024-08-28	Mild	No	Unlikely related						Yes	Teaspoon of honey, irregularly	Resolved	2024-09-11
MDMR-00002	2024-07-29 14:51:04	2025-04-15 15:08:18	Middlemore Hospital	Adverse Event-00007	Headache	2024-09-22	Mild	No	Not related			Yes					Resolved	2024-09-22
MDMR-00003	2024-08-01 15:11:17	2025-04-15 12:47:39	Middlemore Hospital	Adverse Event-00001	Worsening of left shoulder pain	2024-08-19	Mild	No	Not related			Yes					Resolved	2024-08-19
MDMR-00003	2024-08-01 15:11:17	2025-04-15 12:47:39	Middlemore Hospital	Adverse Event-00002	Ankle sprain	2024-08-23	Mild	No	Not related			Yes					Resolved	2024-09-06
MDMR-00003	2024-08-01 15:11:17	2025-04-15 12:47:39	Middlemore Hospital	Adverse Event-00003	Common Cold	2024-09-09	Mild	No	Not related			Yes					Resolved	2024-09-15
MDMR-00004	2024-08-05 12:55:42	2025-04-15 14:55:56	Middlemore Hospital	Adverse Event-00001	Nausea	2024-08-19	Mild	No	Not related	Yes							Resolved	2024-08-19
MDMR-00004	2024-08-05 12:55:42	2025-04-15 14:55:56	Middlemore Hospital	Adverse Event-00002	Intermittent Cramps above both knees	2024-08-19	Mild	No	Not related						Yes	Self-treatment with salt and water	Resolved	2024-08-21
MDMR-00004	2024-08-05 12:55:42	2025-04-15 14:55:56	Middlemore Hospital	Adverse Event-00003	Exhaustion	2024-08-19	Mild	No	Not related	Yes							Resolved	2024-08-21
MDMR-00004	2024-08-05 12:55:42	2025-04-15 14:55:56	Middlemore Hospital	Adverse Event-00004	Worsening of pain in the lower back	2024-08-27	Moderate	No	Not related						Yes	Exercise modification	Resolved	2024-09-09
MDMR-00004	2024-08-05 12:55:42	2025-04-15 14:55:56	Middlemore Hospital	Adverse Event-00005	Worsening of lower back and hip pain	2024-08-31	Moderate	No	Not related						Yes	Exercise modification	Resolved	2024-09-03
MDMR-00004	2024-08-05 12:55:42	2025-04-15 14:55:56	Middlemore Hospital	Adverse Event-00006	Above the knee muscle pain in both legs	2024-08-27	Moderate	No	Not related						Yes	Exercise modification	Resolved	2024-09-03
MDMR-00004	2024-08-05 12:55:42	2025-04-15 14:55:56	Middlemore Hospital	Adverse Event-00007	Pain in the right hip	2024-08-27	Moderate	No	Not related						Yes	Exercise modification	Resolved	2024-09-09
MDMR-00004	2024-08-05 12:55:42	2025-04-15 14:55:56	Middlemore Hospital	Adverse Event-00008	Neck pain	2024-08-27	Moderate	No	Unlikely related						Yes	Exercise modification	Resolved	2024-09-04
MDMR-00004	2024-08-05 12:55:42	2025-04-15 14:55:56	Middlemore Hospital	Adverse Event-00009	Swollen feet	2024-09-06	Mild	No	Unlikely related			Yes					Resolved	2024-09-07
MDMR-00004	2024-08-05 12:55:42	2025-04-15 14:55:56	Middlemore Hospital	Adverse Event-00010	Cramps on lower stomach	2024-09-16	Mild	No	Not related	Yes							Resolved	2024-09-16
MDMR-00004	2024-08-05 12:55:42	2025-04-15 14:55:56	Middlemore Hospital	Adverse Event-00011	Muscle cramps between knee and hip on both legs	2024-09-07	Mild	No	Not related	Yes							Resolved	2024-09-08
MDMR-00004	2024-08-05 12:55:42	2025-04-15 14:55:56	Middlemore Hospital	Adverse Event-00013	Nausea	2024-09-26	Mild	No	Possibly related	Yes							Resolved	2024-09-29
MDMR-00004	2024-08-05 12:55:42	2025-04-15 14:55:56	Middlemore Hospital	Adverse Event-00014	Fatigue	2024-09-26	Mild	No	Possibly related	Yes							Resolved	2024-09-29
MDMR-00004	2024-08-05 12:55:42	2025-04-15 14:55:56	Middlemore Hospital	Adverse Event-00015	Lower abdominal pain	2024-10-05	Mild	No	Unlikely related	Yes							Resolved	2024-10-06
MDMR-00004	2024-08-05 12:55:42	2025-04-15 14:55:56	Middlemore Hospital	Adverse Event-00016	Worsening of arthritic pain in the back, knees, right shoulder and arm	2024-09-30	Moderate	No	Unlikely related			Yes					Resolved	2024-10-23
MDMR-00004	2024-08-05 12:55:42	2025-04-15 14:55:56	Middlemore Hospital	Adverse Event-00017	Headaches	2024-10-07	Mild	No	Possibly related			Yes					Resolved	2024-10-09
MDMR-00004	2024-08-05 12:55:42	2025-04-15 14:55:56	Middlemore Hospital	Adverse Event-00018	Intermittent shortness of breath	2024-10-05	Mild	No	Unlikely related	Yes							Resolved	2024-10-17
MDMR-00004	2024-08-05 12:55:42	2025-04-15 14:55:56	Middlemore Hospital	Adverse Event-00019	Swollen feet	2024-10-07	Mild	No	Unlikely related			Yes					Ongoing/Continuing treatment		Yes
MDMR-00004	2024-08-05 12:55:42	2025-04-15 14:55:56	Middlemore Hospital	Adverse Event-00020	Heartburn	2024-10-21	Mild	No	Not related			Yes					Resolved	2024-10-21
MDMR-00004	2024-08-05 12:55:42	2025-04-15 14:55:56	Middlemore Hospital	Adverse Event-00021	Sore Back	2024-11-02	Mild	No	Not related	Yes							Ongoing/Continuing treatment		Yes
MDMR-00006	2024-08-09 14:39:55	2025-04-15 14:56:35	Middlemore Hospital	Adverse Event-00001	Ulcer on the right side towards the back of her tongue	2024-08-24	Mild	No	Not related			Yes					Resolved	2024-08-28
MDMR-00006	2024-08-09 14:39:55	2025-04-15 14:56:35	Middlemore Hospital	Adverse Event-00002	Muscle tightness/pain between her knee and hip on her right leg.	2024-09-14	Mild	No	Not related			Yes					Resolved	2024-10-18
MDMR-00006	2024-08-09 14:39:55	2025-04-15 14:56:35	Middlemore Hospital	Adverse Event-00003	Tummy pain	2024-09-30	Mild	No	Not related			Yes					Resolved	2024-10-04
MDMR-00006	2024-08-09 14:39:55	2025-04-15 14:56:35	Middlemore Hospital	Adverse Event-00004	Lethargy	2024-09-30	Mild	No	Not related	Yes							Resolved	2024-10-04
MDMR-00006	2024-08-09 14:39:55	2025-04-15 14:56:35	Middlemore Hospital	Adverse Event-00005	Tiredness & fatigue	2024-10-20	Moderate	No	Possibly related		Yes	Yes					Resolved	2024-11-04
MDMR-00006	2024-08-09 14:39:55	2025-04-15 14:56:35	Middlemore Hospital	Adverse Event-00006	Bilateral leg swelling	2024-10-20	Moderate	No	Possibly related	Yes							Resolved	2024-10-21
MDMR-00006	2024-08-09 14:39:55	2025-04-15 14:56:35	Middlemore Hospital	Adverse Event-00007	Blurry vision	2024-10-21	Mild	No	Not related	Yes							Resolved	2024-10-21
MDMR-00006	2024-08-09 14:39:55	2025-04-15 14:56:35	Middlemore Hospital	Adverse Event-00008	Brief asymptomatic paroxysmal atrial fibrillation detected by apple watch, intermittent	2024-10-21	Moderate	No	Unlikely related	Yes							Resolved	2024-11-17
MDMR-00006	2024-08-09 14:39:55	2025-04-15 14:56:35	Middlemore Hospital	Adverse Event-00009	Reduced appetite	2024-10-20	Mild	No	Possibly related		Yes						Resolved	2024-10-30
MDMR-00006	2024-08-09 14:39:55	2025-04-15 14:56:35	Middlemore Hospital	Adverse Event-00010	Urinary tract infection	2024-10-29	Moderate	No	Not related			Yes					Resolved	2024-11-04
MDMR-00006	2024-08-09 14:39:55	2025-04-15 14:56:35	Middlemore Hospital	Adverse Event-00011	Bacterial vaginosis	2024-10-29	Mild	No	Not related			Yes					Resolved	2024-11-15
MDMR-00006	2024-08-09 14:39:55	2025-04-15 14:56:35	Middlemore Hospital	Adverse Event-00012	Fatigue	2024-11-11	Mild	No	Possibly related	Yes							Resolved	2024-11-15
MDMR-00006	2024-08-09 14:39:55	2025-04-15 14:56:35	Middlemore Hospital	Adverse Event-00013	Itching on vulva externally	2024-11-13	Mild	No	Not related			Yes					Resolved	2024-11-15
MDMR-00006	2024-08-09 14:39:55	2025-04-15 14:56:35	Middlemore Hospital	Adverse Event-00015	Bilateral leg swelling	2024-11-11	Mild	No	Not related	Yes							Resolved	2024-11-12
MDMR-00008	2024-08-19 09:54:02	2025-04-15 14:57:14	Middlemore Hospital	Adverse Event-00001	Muscle soreness and stiffness	2024-09-23	Mild	No	Not related	Yes							Resolved	2024-09-30
MDMR-00010	2024-08-22 10:07:57	2025-04-15 14:57:51	Middlemore Hospital	Adverse Event-00002	Diarrhea	2024-12-08	Mild	No	Not related	Yes							Ongoing/Continuing treatment		Yes
MDMR-00011	2024-08-23 07:38:51	2025-04-15 14:58:10	Middlemore Hospital	Adverse Event-00003	Headache	2024-10-09	Mild	No	Not related			Yes					Resolved	2024-10-09
MDMR-00011	2024-08-23 07:38:51	2025-04-15 14:58:10	Middlemore Hospital	Adverse Event-00005	Sinus congestion	2024-10-13	Mild	No	Not related	Yes							Resolved	2024-10-14
MDMR-00011	2024-08-23 07:38:51	2025-04-15 14:58:10	Middlemore Hospital	Adverse Event-00006	Dehydration	2024-10-12	Mild	No	Not related	Yes							Resolved	2024-10-13
MDMR-00011	2024-08-23 07:38:51	2025-04-15 14:58:10	Middlemore Hospital	Adverse Event-00007	Insomnia	2024-10-12	Mild	No	Not related	Yes							Resolved	2024-10-13
MDMR-00011	2024-08-23 07:38:51	2025-04-15 14:58:10	Middlemore Hospital	Adverse Event-00008	Diarrhea	2024-10-28	Mild	No	Unlikely related	Yes							Ongoing/Continuing treatment		Yes
MDMR-00011	2024-08-23 07:38:51	2025-04-15 14:58:10	Middlemore Hospital	Adverse Event-00009	Intermittent Abdominal Pain	2024-10-28	Mild	No	Unlikely related	Yes							Resolved	2024-11-06
MDMR-00011	2024-08-23 07:38:51	2025-04-15 14:58:10	Middlemore Hospital	Adverse Event-00010	Headache	2024-10-28	Mild	No	Not related			Yes					Resolved	2024-10-30
MDMR-00011	2024-08-23 07:38:51	2025-04-15 14:58:10	Middlemore Hospital	Adverse Event-00011	Headache	2024-11-05	Mild	No	Not related			Yes					Resolved	2024-11-05
MDMR-00011	2024-08-23 07:38:51	2025-04-15 14:58:10	Middlemore Hospital	Adverse Event-00012	Nausea	2024-11-05	Mild	No	Not related			Yes					Ongoing/Continuing treatment		Yes
MDMR-00011	2024-08-23 07:38:51	2025-04-15 14:58:10	Middlemore Hospital	Adverse Event-00013	Influenza	2024-11-18	Mild	No	Not related			Yes					Ongoing/Continuing treatment		Yes
MDMR-00011	2024-08-23 07:38:51	2025-04-15 14:58:10	Middlemore Hospital	Adverse Event-00014	Elevated cholesterol levels	2024-11-12	Mild	No	Not related			Yes					Ongoing/Continuing treatment		Yes
MDMR-00011	2024-08-23 07:38:51	2025-04-15 14:58:10	Middlemore Hospital	Adverse Event-00015	Elevated Blood Pressure	2024-11-12	Mild	No	Not related			Yes					Ongoing/Continuing treatment		Yes
MDMR-00014	2024-08-30 14:27:10	2025-04-15 14:59:00	Middlemore Hospital	Adverse Event-00002	Worsening of skin lesion on lower right leg	2024-10-14	Mild	No	Unlikely related	Yes							Ongoing/Continuing treatment		Yes
MDMR-00014	2024-08-30 14:27:10	2025-04-15 14:59:00	Middlemore Hospital	Adverse Event-00003	Common Cold	2024-11-09	Mild	No	Not related			Yes					Resolved	2024-11-16
MDMR-00014	2024-08-30 14:27:10	2025-04-15 14:59:00	Middlemore Hospital	Adverse Event-00004	Headache	2024-12-10	Mild	No	Not related	Yes							Resolved	2024-12-10
MDMR-00015	2024-09-02 12:39:47	2025-04-15 14:59:15	Middlemore Hospital	Adverse Event-00002	Flu	2024-09-24	Mild	No	Not related	Yes							Resolved	2024-10-01
MDMR-00015	2024-09-02 12:39:47	2025-04-15 14:59:15	Middlemore Hospital	Adverse Event-00003	Chest infection	2024-10-01	Moderate	Yes	Not related				Yes				Resolved	2024-10-03		2024-10-01	2024-10-03	Required in-patient hospitalization or prolongation of existing hospitalization	- Started feeling unwell on Tuesday (24Sep2024) with cough, runny eyes and blocked ears. - Continued to worsen and now has loss of appetite, persistent cough and some lethargy. - No specific shortness of breath. - Cough is non- productive - Participant went to GP on 01Oct2024 and ambulance was called that night. Currently admitted - Has been constipated last few days - attributes this to not eati…
MDMR-00015	2024-09-02 12:39:47	2025-04-15 14:59:15	Middlemore Hospital	Adverse Event-00004	Community-acquired pneumonia	2024-10-03	Mild	No	Not related			Yes					Resolved	2024-11-01
MDMR-00015	2024-09-02 12:39:47	2025-04-15 14:59:15	Middlemore Hospital	Adverse Event-00005	Blocked ears	2024-10-09	Mild	No	Not related			Yes					Resolved	2024-10-28
MDMR-00015	2024-09-02 12:39:47	2025-04-15 14:59:15	Middlemore Hospital	Adverse Event-00006	Cough	2024-11-02	Mild	No	Not related	Yes							Ongoing/Continuing treatment		Yes
MDMR-00015	2024-09-02 12:39:47	2025-04-15 14:59:15	Middlemore Hospital	Adverse Event-00007	Fatigue	2024-11-02	Mild	No	Not related	Yes							Ongoing/Continuing treatment		Yes
MDMR-00015	2024-09-02 12:39:47	2025-04-15 14:59:15	Middlemore Hospital	Adverse Event-00008	Covid-19 infection	2024-11-02	Mild	No	Not related			Yes					Resolved	2024-11-08
MDMR-00016	2024-09-03 07:57:42	2025-04-15 14:59:32	Middlemore Hospital	Adverse Event-00002	Chest pain	2024-09-30	Mild	No	Possibly related	Yes							Resolved	2024-09-30
MDMR-00016	2024-09-03 07:57:42	2025-04-15 14:59:32	Middlemore Hospital	Adverse Event-00003	Headache	2024-09-30	Mild	No	Not related	Yes							Resolved	2024-09-30
MDMR-00017	2024-09-03 12:28:42	2025-04-15 14:59:50	Middlemore Hospital	Adverse Event-00002	Back muscle strain	2024-10-20	Mild	No	Not related			Yes					Resolved	2024-10-22
MDMR-00017	2024-09-03 12:28:42	2025-04-15 14:59:50	Middlemore Hospital	Adverse Event-00004	Changes to mole appearance on center of chest	2024-11-07	Mild	No	Unlikely related	Yes							Resolved	2024-12-17
MDMR-00017	2024-09-03 12:28:42	2025-04-15 14:59:50	Middlemore Hospital	Adverse Event-00005	Acid Reflux	2024-12-16	Mild	No	Not related			Yes					Resolved	2024-12-17
MDMR-00017	2024-09-03 12:28:42	2025-04-15 14:59:50	Middlemore Hospital	Adverse Event-00006	tennis elbow (right elbow)	2024-12-02	Moderate	No	Not related	Yes							Ongoing/Continuing treatment		Yes
MDMR-00019	2024-09-05 12:36:21	2025-04-15 15:00:29	Middlemore Hospital	Adverse Event-00001	Sore throat	2024-10-01	Mild	No	Not related			Yes					Resolved	2024-10-07
MDMR-00019	2024-09-05 12:36:21	2025-04-15 15:00:29	Middlemore Hospital	Adverse Event-00002	Myalgia	2024-10-01	Mild	No	Not related			Yes					Resolved	2024-10-05
MDMR-00019	2024-09-05 12:36:21	2025-04-15 15:00:29	Middlemore Hospital	Adverse Event-00003	Headache	2024-10-01	Mild	No	Not related			Yes					Resolved	2024-10-02
MDMR-00019	2024-09-05 12:36:21	2025-04-15 15:00:29	Middlemore Hospital	Adverse Event-00004	Stiff neck	2024-10-01	Mild	No	Not related	Yes							Resolved	2024-10-05
MDMR-00019	2024-09-05 12:36:21	2025-04-15 15:00:29	Middlemore Hospital	Adverse Event-00005	Sore knees	2024-09-30	Mild	No	Not related	Yes							Resolved	2024-10-12
MDMR-00019	2024-09-05 12:36:21	2025-04-15 15:00:29	Middlemore Hospital	Adverse Event-00006	Upper respiratory tract infection	2024-10-01	Mild	No	Not related			Yes					Resolved	2024-10-14
MDMR-00019	2024-09-05 12:36:21	2025-04-15 15:00:29	Middlemore Hospital	Adverse Event-00007	Chesty cough	2024-10-03	Mild	No	Not related	Yes							Resolved	2024-10-14
MDMR-00019	2024-09-05 12:36:21	2025-04-15 15:00:29	Middlemore Hospital	Adverse Event-00008	Headaches from coughing	2024-10-03	Mild	No	Not related			Yes					Resolved	2024-10-14
MDMR-00019	2024-09-05 12:36:21	2025-04-15 15:00:29	Middlemore Hospital	Adverse Event-00009	shoulder pain when exercising	2024-10-21	Mild	No	Not related	Yes							Ongoing/Continuing treatment		Yes
MDMR-00019	2024-09-05 12:36:21	2025-04-15 15:00:29	Middlemore Hospital	Adverse Event-00010	Tooth Ache	2024-11-09	Mild	No	Not related			Yes					Resolved	2024-11-19
MDMR-00019	2024-09-05 12:36:21	2025-04-15 15:00:29	Middlemore Hospital	Adverse Event-00012	Gum/jaw pain	2024-11-20	Mild	No	Not related			Yes					Resolved	2024-11-24
MDMR-00019	2024-09-05 12:36:21	2025-04-15 15:00:29	Middlemore Hospital	Adverse Event-00013	Lip Blister	2024-11-21	Mild	No	Not related			Yes					Resolved	2024-12-02
MDMR-00019	2024-09-05 12:36:21	2025-04-15 15:00:29	Middlemore Hospital	Adverse Event-00014	Mild Fatty Liver	2024-12-12	Mild	No	Not related	Yes							Ongoing/Continuing treatment		Yes
MDMR-00020	2024-09-05 15:55:40	2025-04-16 15:57:21	Middlemore Hospital	Adverse Event-00001	Back Stiffness	2024-09-24	Mild	No	Not related			Yes					Resolved	2024-09-25
MDMR-00020	2024-09-05 15:55:40	2025-04-16 15:57:21	Middlemore Hospital	Adverse Event-00002	Headache	2024-09-23	Mild	No	Not related			Yes					Resolved	2024-09-23
MDMR-00020	2024-09-05 15:55:40	2025-04-16 15:57:21	Middlemore Hospital	Adverse Event-00003	Common cold	2024-10-01	Mild	No	Not related			Yes					Resolved	2024-10-10
MDMR-00021	2024-09-05 16:06:14	2025-04-15 15:00:47	Middlemore Hospital	Adverse Event-00002	dizzy spells	2024-10-04	Mild	No	Not related	Yes							Resolved	2024-10-04
MDMR-00021	2024-09-05 16:06:14	2025-04-15 15:00:47	Middlemore Hospital	Adverse Event-00003	Elevated blood pressure	2024-10-04	Mild	No	Not related			Yes					Resolved	2024-10-04
MDMR-00021	2024-09-05 16:06:14	2025-04-15 15:00:47	Middlemore Hospital	Adverse Event-00004	Anxiety	2024-10-04	Mild	No	Not related			Yes					Resolved	2024-11-19
MDMR-00021	2024-09-05 16:06:14	2025-04-15 15:00:47	Middlemore Hospital	Adverse Event-00005	Benign Paroxysmal Positional Vertigo (BPPD)	2024-10-07	Mild	No	Not related			Yes					Resolved	2024-10-17
MDMR-00022	2024-09-06 10:55:03	2025-04-15 15:01:04	Middlemore Hospital	Adverse Event-00002	Headache	2024-09-19	Mild	No	Not related			Yes					Resolved	2024-09-20
MDMR-00022	2024-09-06 10:55:03	2025-04-15 15:01:04	Middlemore Hospital	Adverse Event-00004	Sore left knee	2024-09-19	Mild	No	Not related	Yes							Resolved	2024-09-19
MDMR-00022	2024-09-06 10:55:03	2025-04-15 15:01:04	Middlemore Hospital	Adverse Event-00005	Upper respiratory tract infection	2024-09-19	Mild	No	Not related			Yes					Resolved	2024-10-15
MDMR-00022	2024-09-06 10:55:03	2025-04-15 15:01:04	Middlemore Hospital	Adverse Event-00006	Left hip injury/graze	2024-09-22	Mild	No	Not related	Yes							Resolved	2024-10-11
MDMR-00022	2024-09-06 10:55:03	2025-04-15 15:01:04	Middlemore Hospital	Adverse Event-00007	Sore tongue and gums	2024-10-07	Mild	No	Possibly related			Yes					Resolved	2024-10-17
MDMR-00022	2024-09-06 10:55:03	2025-04-15 15:01:04	Middlemore Hospital	Adverse Event-00008	Prolonged throat discomfort	2024-09-29	Mild	No	Possibly related	Yes							Resolved	2024-10-15
MDMR-00022	2024-09-06 10:55:03	2025-04-15 15:01:04	Middlemore Hospital	Adverse Event-00009	Burn to left arm	2024-11-01	Moderate	No	Not related			Yes					Resolved	2024-11-12
MDMR-00022	2024-09-06 10:55:03	2025-04-15 15:01:04	Middlemore Hospital	Adverse Event-00010	Intermittent sore tongue and dry, scaly lips	2024-10-27	Mild	No	Possibly related	Yes							Resolved	2024-11-07
MDMR-00022	2024-09-06 10:55:03	2025-04-15 15:01:04	Middlemore Hospital	Adverse Event-00011	Irritated/inflamed eye	2024-12-01	Mild	No	Not related			Yes					Resolved	2024-12-10
MDMR-00022	2024-09-06 10:55:03	2025-04-15 15:01:04	Middlemore Hospital	Adverse Event-00013	Head Laceration	2024-12-24	Mild	No	Not related	Yes							Ongoing/Continuing treatment		Yes
MDMR-00022	2024-09-06 10:55:03	2025-04-15 15:01:04	Middlemore Hospital	Adverse Event-00014	Headache	2024-12-19	Mild	No	Not related	Yes							Resolved	2024-12-19
MDMR-00023	2024-09-06 12:08:41	2025-04-15 15:01:40	Middlemore Hospital	Adverse Event-00002	Vertigo	2024-09-30	Mild	No	Not related	Yes							Resolved	2024-09-30
MDMR-00023	2024-09-06 12:08:41	2025-04-15 15:01:40	Middlemore Hospital	Adverse Event-00003	Common Cold	2024-11-24	Mild	No	Unlikely related			Yes					Resolved	2024-11-27
MDMR-00023	2024-09-06 12:08:41	2025-04-15 15:01:40	Middlemore Hospital	Adverse Event-00005	Intermittent (Sundays only) Palpitations	2024-12-01	Mild	No	Unlikely related	Yes							Resolved	2024-12-15
MDMR-00023	2024-09-06 12:08:41	2025-04-15 15:01:40	Middlemore Hospital	Adverse Event-00006	Symptomatic Extrasystoles	2024-12-16	Moderate	No	Unlikely related	Yes							Resolved	2024-12-21
MDMR-00023	2024-09-06 12:08:41	2025-04-15 15:01:40	Middlemore Hospital	Adverse Event-00007	Throat infection	2024-12-25	Mild	No	Not related			Yes					Ongoing/Continuing treatment		Yes
MDMR-00023	2024-09-06 12:08:41	2025-04-15 15:01:40	Middlemore Hospital	Adverse Event-00008	Post viral fatigue	2024-11-27	Mild	No	Not related	Yes							Resolved	2024-12-02
MDMR-00025	2024-09-09 11:15:20	2025-04-15 15:02:24	Middlemore Hospital	Adverse Event-00001	Strained Achilles in left leg	2024-11-07	Mild	No	Not related	Yes							Resolved	2024-11-07
MDMR-00025	2024-09-09 11:15:20	2025-04-15 15:02:24	Middlemore Hospital	Adverse Event-00002	Muscle burn in thighs	2024-11-18	Mild	No	Not related	Yes							Resolved	2024-11-18
MDMR-00025	2024-09-09 11:15:20	2025-04-15 15:02:24	Middlemore Hospital	Adverse Event-00003	Sore Hips	2024-11-20	Mild	No	Not related			Yes					Ongoing/Continuing treatment		Yes
MDMR-00027	2024-09-09 16:52:36	2025-04-15 15:02:59	Middlemore Hospital	Adverse Event-00001	Sore Neck	2024-10-28	Mild	No	Not related			Yes					Ongoing/Continuing treatment		Yes
MDMR-00027	2024-09-09 16:52:36	2025-04-15 15:02:59	Middlemore Hospital	Adverse Event-00002	Cold	2024-11-13	Moderate	No	Unlikely related			Yes					Ongoing/Continuing treatment		Yes
MDMR-00027	2024-09-09 16:52:36	2025-04-15 15:02:59	Middlemore Hospital	Adverse Event-00003	Pulled Calf muscle (left)	2024-12-04	Mild	No	Not related			Yes					Resolved	2024-12-16
MDMR-00027	2024-09-09 16:52:36	2025-04-15 15:02:59	Middlemore Hospital	Adverse Event-00004	Swelling in legs	2024-12-10	Mild	No	Not related	Yes							Resolved	2024-12-10
MDMR-00028	2024-09-11 09:55:18	2025-04-15 15:03:15	Middlemore Hospital	Adverse Event-00001	Fall	2024-09-24	Mild	No	Not related	Yes							Resolved	2024-09-24
MDMR-00028	2024-09-11 09:55:18	2025-04-15 15:03:15	Middlemore Hospital	Adverse Event-00002	Smelly stool	2024-09-28	Mild	No	Probably related	Yes							Resolved	2024-09-28
MDMR-00028	2024-09-11 09:55:18	2025-04-15 15:03:15	Middlemore Hospital	Adverse Event-00003	Throat infection	2024-10-22	Mild	No	Not related	Yes							Resolved	2024-11-18
MDMR-00028	2024-09-11 09:55:18	2025-04-15 15:03:15	Middlemore Hospital	Adverse Event-00004	Chest Infection	2024-10-22	Moderate	No	Possibly related			Yes					Resolved	2024-11-18
MDMR-00029	2024-09-11 09:55:39	2025-04-15 15:03:36	Middlemore Hospital	Adverse Event-00001	Insomnia	2024-09-29	Mild	No	Not related	Yes							Resolved	2024-09-30
MDMR-00029	2024-09-11 09:55:39	2025-04-15 15:03:36	Middlemore Hospital	Adverse Event-00002	Arthritis flare up in hips	2024-10-19	Mild	No	Not related			Yes					Resolved	2024-10-20
MDMR-00029	2024-09-11 09:55:39	2025-04-15 15:03:36	Middlemore Hospital	Adverse Event-00003	Lethargy	2024-11-05	Mild	No	Possibly related	Yes							Resolved	2024-11-17
MDMR-00029	2024-09-11 09:55:39	2025-04-15 15:03:36	Middlemore Hospital	Adverse Event-00004	Bone pain in legs	2024-11-09	Mild	No	Not related			Yes					Ongoing/Continuing treatment		Yes
MDMR-00029	2024-09-11 09:55:39	2025-04-15 15:03:36	Middlemore Hospital	Adverse Event-00005	Intermittent sharp pain in right eye	2024-11-21	Mild	No	Not related	Yes							Resolved	2024-11-23
MDMR-00029	2024-09-11 09:55:39	2025-04-15 15:03:36	Middlemore Hospital	Adverse Event-00006	Tiredness/exhaustion	2024-11-17	Mild	No	Not related	Yes							Resolved	2024-12-11
MDMR-00029	2024-09-11 09:55:39	2025-04-15 15:03:36	Middlemore Hospital	Adverse Event-00007	Worsening skin lesions on hand	2024-11-17	Mild	No	Not related			Yes					Resolved	2024-12-17
MDMR-00029	2024-09-11 09:55:39	2025-04-15 15:03:36	Middlemore Hospital	Adverse Event-00008	Shortness of breath	2024-10-22	Mild	No	Not related	Yes							Resolved	2024-10-22
MDMR-00031	2024-09-11 09:55:51	2025-04-15 15:04:06	Middlemore Hospital	Adverse Event-00001	Sore back	2024-09-29	Mild	No	Not related			Yes					Resolved	2024-10-07
MDMR-00031	2024-09-11 09:55:51	2025-04-15 15:04:06	Middlemore Hospital	Adverse Event-00002	Headache	2024-09-23	Mild	No	Not related			Yes					Resolved	2024-09-23
MDMR-00031	2024-09-11 09:55:51	2025-04-15 15:04:06	Middlemore Hospital	Adverse Event-00003	Sore ankle	2024-10-01	Mild	No	Not related			Yes					Ongoing/Continuing treatment		Yes
MDMR-00031	2024-09-11 09:55:51	2025-04-15 15:04:06	Middlemore Hospital	Adverse Event-00004	Sore knees	2024-10-19	Moderate	No	Not related			Yes					Ongoing/Continuing treatment		Yes
MDMR-00031	2024-09-11 09:55:51	2025-04-15 15:04:06	Middlemore Hospital	Adverse Event-00006	nasal vestibulitis	2024-10-24	Mild	No	Not related			Yes					Ongoing/Continuing treatment		Yes
MDMR-00031	2024-09-11 09:55:51	2025-04-15 15:04:06	Middlemore Hospital	Adverse Event-00007	Worsening of Dupuytren on the middle two fingers of left hand	2024-11-07	Mild	No	Not related			Yes					Ongoing/Continuing treatment		Yes
MDMR-00031	2024-09-11 09:55:51	2025-04-15 15:04:06	Middlemore Hospital	Adverse Event-00008	Headache	2024-11-10	Mild	No	Unlikely related	Yes							Resolved	2024-11-11
MDMR-00031	2024-09-11 09:55:51	2025-04-15 15:04:06	Middlemore Hospital	Adverse Event-00009	Tiredness	2024-11-02	Mild	No	Possibly related	Yes							Resolved	2024-11-23
MDMR-00032	2024-09-11 09:55:57	2025-04-15 15:04:23	Middlemore Hospital	Adverse Event-00002	Sore left leg	2024-09-22	Mild	No	Not related	Yes							Resolved	2024-09-25
MDMR-00032	2024-09-11 09:55:57	2025-04-15 15:04:23	Middlemore Hospital	Adverse Event-00003	Pain in left knee	2024-10-07	Mild	No	Not related	Yes							Resolved	2024-10-09
MDMR-00032	2024-09-11 09:55:57	2025-04-15 15:04:23	Middlemore Hospital	Adverse Event-00004	Productive cough	2024-09-26	Mild	No	Not related	Yes							Resolved	2024-10-10
MDMR-00032	2024-09-11 09:55:57	2025-04-15 15:04:23	Middlemore Hospital	Adverse Event-00005	Headache	2024-10-31	Mild	No	Unlikely related			Yes					Resolved	2024-10-31
MDMR-00032	2024-09-11 09:55:57	2025-04-15 15:04:23	Middlemore Hospital	Adverse Event-00006	Sore left leg (quad/knee)	2024-11-18	Moderate	No	Not related	Yes							Ongoing/Continuing treatment		Yes
MDMR-00032	2024-09-11 09:55:57	2025-04-15 15:04:23	Middlemore Hospital	Adverse Event-00007	Intermittent numbness in left arm and left leg	2024-10-31	Mild	No	Not related	Yes							Ongoing/Continuing treatment		Yes
MDMR-00032	2024-09-11 09:55:57	2025-04-15 15:04:23	Middlemore Hospital	Adverse Event-00008	Bladder Infection	2024-12-05	Mild	No	Not related			Yes					Resolved	2024-12-07
MDMR-00032	2024-09-11 09:55:57	2025-04-15 15:04:23	Middlemore Hospital	Adverse Event-00009	Stomach pain	2024-12-05	Moderate	No	Not related			Yes					Resolved	2024-12-07
MDMR-00032	2024-09-11 09:55:57	2025-04-15 15:04:23	Middlemore Hospital	Adverse Event-00010	Headache	2024-12-13	Mild	No	Not related	Yes							Resolved	2024-12-20
MDMR-00032	2024-09-11 09:55:57	2025-04-15 15:04:23	Middlemore Hospital	Adverse Event-00011	myalgia	2024-12-13	Mild	No	Not related	Yes							Resolved	2024-12-20
MDMR-00032	2024-09-11 09:55:57	2025-04-15 15:04:23	Middlemore Hospital	Adverse Event-00012	fatigue	2024-12-13	Mild	No	Not related	Yes							Resolved	2024-12-20
MDMR-00032	2024-09-11 09:55:57	2025-04-15 15:04:23	Middlemore Hospital	Adverse Event-00013	trouble sleeping	2024-12-13	Mild	No	Not related	Yes							Resolved	2024-12-20
MDMR-00032	2024-09-11 09:55:57	2025-04-15 15:04:23	Middlemore Hospital	Adverse Event-00014	diarrhea	2024-12-13	Mild	No	Not related	Yes							Resolved	2024-12-20
MDMR-00032	2024-09-11 09:55:57	2025-04-15 15:04:23	Middlemore Hospital	Adverse Event-00015	worsening loss of balance	2024-12-13	Mild	No	Not related	Yes							Resolved	2024-12-20
MDMR-00033	2024-09-11 13:32:06	2025-04-15 15:04:45	Middlemore Hospital	Adverse Event-00001	Headache	2024-10-12	Mild	No	Not related			Yes					Resolved	2024-10-12
MDMR-00033	2024-09-11 13:32:06	2025-04-15 15:04:45	Middlemore Hospital	Adverse Event-00002	Headache	2024-10-14	Mild	No	Not related			Yes					Resolved	2024-10-14
MDMR-00033	2024-09-11 13:32:06	2025-04-15 15:04:45	Middlemore Hospital	Adverse Event-00003	Headache	2024-10-16	Mild	No	Not related			Yes					Resolved	2024-10-16
MDMR-00033	2024-09-11 13:32:06	2025-04-15 15:04:45	Middlemore Hospital	Adverse Event-00004	Popped blood vessel in eyes	2024-11-08	Mild	No	Not related	Yes							Ongoing/Continuing treatment		Yes
MDMR-00033	2024-09-11 13:32:06	2025-04-15 15:04:45	Middlemore Hospital	Adverse Event-00005	Headache	2024-11-08	Mild	No	Not related			Yes					Resolved	2024-11-15
MDMR-00033	2024-09-11 13:32:06	2025-04-15 15:04:45	Middlemore Hospital	Adverse Event-00006	Mouth Ulcer	2024-10-21	Mild	No	Probably related	Yes							Resolved	2024-10-27
MDMR-00033	2024-09-11 13:32:06	2025-04-15 15:04:45	Middlemore Hospital	Adverse Event-00007	Mouth Ulcer	2024-11-11	Mild	No	Not related	Yes							Resolved	2024-11-13
MDMR-00033	2024-09-11 13:32:06	2025-04-15 15:04:45	Middlemore Hospital	Adverse Event-00008	Right Flank Pain	2024-11-24	Mild	No	Not related						Yes	IP interrupted	Resolved	2024-11-27
MDMR-00033	2024-09-11 13:32:06	2025-04-15 15:04:45	Middlemore Hospital	Adverse Event-00009	Headache	2024-11-23	Mild	No	Possibly related						Yes	IP interrupted	Resolved	2024-11-27
MDMR-00033	2024-09-11 13:32:06	2025-04-15 15:04:45	Middlemore Hospital	Adverse Event-00010	Persistent Cough	2024-11-23	Mild	No	Possibly related	Yes							Resolved	2024-11-27
MDMR-00033	2024-09-11 13:32:06	2025-04-15 15:04:45	Middlemore Hospital	Adverse Event-00011	Sore Throat	2024-11-23	Mild	No	Possibly related	Yes							Resolved	2024-11-27
MDMR-00035	2024-09-12 15:07:35	2025-04-15 15:05:02	Middlemore Hospital	Adverse Event-00001	Inflamed Top Right Molar	2024-10-17	Mild	No	Not related	Yes							Resolved	2024-10-18
MDMR-00035	2024-09-12 15:07:35	2025-04-15 15:05:02	Middlemore Hospital	Adverse Event-00002	Skin infection on hands	2024-12-10	Mild	No	Not related			Yes					Ongoing/Continuing treatment		Yes
MDMR-00035	2024-09-12 15:07:35	2025-04-15 15:05:02	Middlemore Hospital	Adverse Event-00003	Hives all over the body	2024-12-10	Mild	No	Not related			Yes					Ongoing/Continuing treatment		Yes
MDMR-00036	2024-09-12 15:07:39	2025-04-15 15:05:20	Middlemore Hospital	Adverse Event-00001	Worsening of numbness in feet	2024-11-06	Mild	No	Not related			Yes					Ongoing/Continuing treatment		Yes
MDMR-00036	2024-09-12 15:07:39	2025-04-15 15:05:20	Middlemore Hospital	Adverse Event-00002	Lethargy	2024-11-10	Mild	No	Not related			Yes					Resolved	2024-11-10
MDMR-00036	2024-09-12 15:07:39	2025-04-15 15:05:20	Middlemore Hospital	Adverse Event-00003	Phlegmy Cough	2024-11-15	Mild	No	Not related			Yes					Resolved	2024-12-01
MDMR-00036	2024-09-12 15:07:39	2025-04-15 15:05:20	Middlemore Hospital	Adverse Event-00004	Lethargy	2024-11-15	Mild	No	Not related	Yes							Resolved	2024-12-02
MDMR-00036	2024-09-12 15:07:39	2025-04-15 15:05:20	Middlemore Hospital	Adverse Event-00006	Pulled/strained Calf muscle	2024-12-12	Mild	No	Not related			Yes					Ongoing/Continuing treatment		Yes
MDMR-00036	2024-09-12 15:07:39	2025-04-15 15:05:20	Middlemore Hospital	Adverse Event-00007	Dry sore throat	2024-12-17	Mild	No	Not related	Yes							Ongoing/Continuing treatment		Yes
MDMR-00037	2024-09-12 15:07:47	2025-04-15 15:05:36	Middlemore Hospital	Adverse Event-00002	Sore leg (upper inner thigh)	2024-09-30	Mild	No	Possibly related	Yes							Resolved	2024-09-30
MDMR-00037	2024-09-12 15:07:47	2025-04-15 15:05:36	Middlemore Hospital	Adverse Event-00003	Toothache	2024-10-29	Mild	No	Not related			Yes					Resolved	2024-10-30
MDMR-00037	2024-09-12 15:07:47	2025-04-15 15:05:36	Middlemore Hospital	Adverse Event-00004	Increased/enlarged suprapatellar left knee mass size of unknown origin	2024-10-21	Moderate	No	Not related	Yes							Ongoing/Continuing treatment		Yes
MDMR-00038	2024-09-13 14:07:09	2025-04-15 15:05:53	Middlemore Hospital	Adverse Event-00001	Pinched nerve in shoulder	2024-10-09	Mild	No	Not related	Yes							Resolved	2024-10-23
MDMR-00038	2024-09-13 14:07:09	2025-04-15 15:05:53	Middlemore Hospital	Adverse Event-00002	Mild Neutropenia	2024-11-04	Mild	No	Possibly related	Yes							Ongoing/Continuing treatment		Yes
MDMR-00038	2024-09-13 14:07:09	2025-04-15 15:05:53	Middlemore Hospital	Adverse Event-00003	Covid	2024-11-04	Mild	No	Not related	Yes							Resolved	2024-11-08
MDMR-00038	2024-09-13 14:07:09	2025-04-15 15:05:53	Middlemore Hospital	Adverse Event-00004	Diarrhoea	2024-11-04	Mild	No	Not related	Yes							Resolved	2024-11-08
MDMR-00039	2024-09-16 14:16:16	2025-04-15 15:06:10	Middlemore Hospital	Adverse Event-00001	Cold	2024-11-03	Mild	No	Not related	Yes							Resolved	2024-11-26
MDMR-00039	2024-09-16 14:16:16	2025-04-15 15:06:10	Middlemore Hospital	Adverse Event-00002	Headache	2024-11-11	Mild	No	Unlikely related			Yes					Resolved	2024-11-11
MDMR-00040	2024-09-16 14:16:25	2025-04-15 15:06:30	Middlemore Hospital	Adverse Event-00001	Common Cold	2024-10-21	Mild	No	Not related	Yes							Resolved	2024-11-06
MDMR-00041	2024-09-16 14:16:30	2025-04-15 15:06:49	Middlemore Hospital	Adverse Event-00001	Headache	2024-10-07	Mild	No	Not related			Yes					Resolved	2024-10-07
MDMR-00041	2024-09-16 14:16:30	2025-04-15 15:06:49	Middlemore Hospital	Adverse Event-00002	Inner thigh rash on both legs	2024-10-14	Mild	No	Not related	Yes							Resolved	2024-10-23
MDMR-00041	2024-09-16 14:16:30	2025-04-15 15:06:49	Middlemore Hospital	Adverse Event-00003	Inner thigh rash on both legs	2024-10-21	Moderate	No	Unlikely related			Yes					Resolved	2024-11-17
MDMR-00041	2024-09-16 14:16:30	2025-04-15 15:06:49	Middlemore Hospital	Adverse Event-00004	Back rash	2024-10-25	Moderate	No	Unlikely related			Yes					Resolved	2024-11-17
MDMR-00042	2024-09-26 08:40:34	2025-04-15 15:07:09	Middlemore Hospital	Adverse Event-00001	Dry Cough	2024-10-26	Mild	No	Possibly related	Yes							Resolved	2024-10-28
MDMR-00043	2024-09-27 12:49:08	2025-04-15 15:07:24	Middlemore Hospital	Adverse Event-00001	Gastroenteritis	2024-12-29	Mild	No	Not related			Yes					Resolved	2025-01-01
MDMR-00043	2024-09-27 12:49:08	2025-04-15 15:07:24	Middlemore Hospital	Adverse Event-00002	Fatigue	2025-01-02	Mild	No	Not related	Yes							Resolved	2025-01-02
MDMR-00044	2024-09-27 14:33:46	2025-04-15 15:07:40	Middlemore Hospital	Adverse Event-00001	Acid Reflux	2024-11-02	Mild	No	Not related			Yes					Resolved	2024-11-03
MDMR-00044	2024-09-27 14:33:46	2025-04-15 15:07:40	Middlemore Hospital	Adverse Event-00002	Irritated Eye	2025-01-07	Moderate	No	Not related			Yes					Resolved	2025-01-11
MDMR-00045	2024-09-30 14:16:15	2025-04-15 15:07:59	Middlemore Hospital	Adverse Event-00001	Cold	2024-10-10	Mild	No	Not related			Yes					Resolved	2024-10-26
MDMR-00045	2024-09-30 14:16:15	2025-04-15 15:07:59	Middlemore Hospital	Adverse Event-00002	Nose Bleeds	2024-10-14	Mild	No	Not related	Yes							Resolved	2024-10-19
MDMR-00045	2024-09-30 14:16:15	2025-04-15 15:07:59	Middlemore Hospital	Adverse Event-00003	Coughing Fit	2024-11-10	Mild	No	Not related	Yes							Resolved	2024-11-10
MDMR-00045	2024-09-30 14:16:15	2025-04-15 15:07:59	Middlemore Hospital	Adverse Event-00004	Sore Upper Thigh	2024-11-19	Mild	No	Not related	Yes							Ongoing/Continuing treatment		Yes
MDMR-00045	2024-09-30 14:16:15	2025-04-15 15:07:59	Middlemore Hospital	Adverse Event-00005	Shaky Hand	2024-12-04	Mild	No	Not related	Yes							Resolved	2024-12-04
MDMR-00045	2024-09-30 14:16:15	2025-04-15 15:07:59	Middlemore Hospital	Adverse Event-00006	Right hip pain	2024-12-13	Mild	No	Not related	Yes							Ongoing/Continuing treatment		Yes

## Sheet: SAE
PatientNr	DateCreated	DateChanged	Site	Reference	AE number:	Adverse event term/description:	Follow-up date:	SAE Description:
MDMR-00015	2024-09-02 12:39:47	2025-04-15 14:59:15	Middlemore Hospital	SAE follow-up-00001	Adverse Event-00003	Hospitalisation for chest infection	2024-10-03	Participant discharged 03Oct2024. See below summary of updated examinations and medical interventions since last report. Exam (02Oct2024 09:16) Alert, afebrile, comfortable sitting upright Increased work of breathing, mildly tachypnoeic, speaking full sentences No tenderness on palpation of sinuses Heart sounds dual, no murmur No chest pain on palpation of chest wall Chest - crackles at right bas…
