# Supplementary material for: Exercise and Weekly Sirolimus (Rapamycin) in Older Adults: RAPA‐EX‐01 Randomised, Double‐Blind, Placebo‐Controlled Trial
Source: J Cachexia Sarcopenia Muscle. 2026 Apr 15;17(2):e70274. doi: 10.1002/jcsm.70274 (PMC13082878; doi:10.1002/jcsm.70274)
Supplement: Supplementary file 1 — Data S1: Supporting information. [file JCSM-17-e70274-s001.zip › Queries dataset_Export_20250422_1729.xlsx]

## Sheet: Queries
Number	Participant number	Status	Site code	Site name	Chapter	Export tag	Subchapter	Export tag	Reference	Paragraph	Export tag	Component	Export tag	User created	Text	Date created
1	MDMR-00001	Closed query	MDMR	Middlemore Hospital	Common Forms	CF	Concomitant Medication	CM	00003	Concomitant medication	CMED	Medical history number:	CM_MHNUM	Armstrong, Courtney	verified and updated medical history number	2024-08-07 11:49:20
1	MDMR-00001	Closed query	MDMR	Middlemore Hospital	Common Forms	CF	Concomitant Medication	CM	00003	Concomitant medication	CMED	Medical history number:	CM_MHNUM	Dhorje, AM Twarita	Under medical history, Osteoporosis is listed under 00003. Please verify and update the medical history number here. Thank you, DM.	2024-08-06 10:49:44
3	MDMR-00001	Closed query	MDMR	Middlemore Hospital	Visit 1-Screening	SCR	Lab Tests	LB		Cholesterol	CHOL	Cholesterol (mmol/L):	CHOL_LBORRES	Dhorje, AM Twarita	Can you please verify if this result (6.1) is out of normal range? If yes, then can you please update the clinical significance accordingly? Thank you, DM.	2024-08-27 12:16:50
3	MDMR-00001	Closed query	MDMR	Middlemore Hospital	Visit 1-Screening	SCR	Lab Tests	LB		Cholesterol	CHOL	Cholesterol (mmol/L):	CHOL_LBORRES	Armstrong, Courtney	Updated to NCS	2024-08-28 08:56:07
4	MDMR-00001	Closed query	MDMR	Middlemore Hospital	Common Forms	CF	Adverse Event	AE	Adverse Event-00001	Adverse Event	AELOG	Adverse event term / description:	AETERM	Armstrong, Courtney	AE started after Day 1 (29 Jul 2024). AE was picked up when participant came in for baseline visit, therefore baseline had to be postponed to later date once infection was cleared. Please let me know if you still want this recorded as AE (since AE's are collected at baseline).	2024-09-17 10:16:51
4	MDMR-00001	Closed query	MDMR	Middlemore Hospital	Common Forms	CF	Adverse Event	AE	Adverse Event-00001	Adverse Event	AELOG	Adverse event term / description:	AETERM	Dhorje, AM Twarita	This AE is started and ended way before the baseline visit or Day 1. Can you please verify if this qualifies as an AE as per protocol or it needs to be a Medical history instead. Thank you, DM.	2024-09-16 15:11:20
5	MDMR-00001	Closed query	MDMR	Middlemore Hospital	Common Forms	CF	Adverse Event	AE	Adverse Event-00001	Adverse Event	AELOG	Adverse event term / description:	AETERM	Devereux, Zachary	Done, and conmed updated to reflect the change. Thanks.	2024-10-10 10:29:48
5	MDMR-00001	Closed query	MDMR	Middlemore Hospital	Common Forms	CF	Adverse Event	AE	Adverse Event-00001	Adverse Event	AELOG	Adverse event term / description:	AETERM	Dhorje, AM Twarita	Yes, please move this condition to medical history as it started and ended before randomization. Thank you, DM.	2024-10-09 14:21:19
25	MDMR-00001	Closed query	MDMR	Middlemore Hospital	Visit 2 - Baseline Assessment	BS	Adverse Event Collection	AEC		Adverse event collection prompt	AECP	Ongoing adverse events followed-up?	AE_AEONGOFU	Dhorje, AM Twarita	Can you please change this to NA as the first AE is now deleted and the data is moved under medical history? Thank you, DM.	2024-10-18 15:15:49
25	MDMR-00001	Closed query	MDMR	Middlemore Hospital	Visit 2 - Baseline Assessment	BS	Adverse Event Collection	AEC		Adverse event collection prompt	AECP	Ongoing adverse events followed-up?	AE_AEONGOFU	Devereux, Zachary	Done, thanks	2024-10-21 08:07:47
47	MDMR-00001	Closed query	MDMR	Middlemore Hospital	Visit 4 - End of Study	EOS	Vital Signs	VS		Vital signs details	VSD	SBP (mmHg):	SYSBP_VSORRES	Dhorje, AM Twarita	Please update the result, else please confirm if missing. Thank you, DM.	2024-12-13 11:17:48
47	MDMR-00001	Closed query	MDMR	Middlemore Hospital	Visit 4 - End of Study	EOS	Vital Signs	VS		Vital signs details	VSD	SBP (mmHg):	SYSBP_VSORRES	King, Dhanya	Have updated result now.	2024-12-18 14:59:06
48	MDMR-00001	Closed query	MDMR	Middlemore Hospital	Visit 4 - End of Study	EOS	Vital Signs	VS		Vital signs details	VSD	Pulse (bpm):	PULSE_VSORRES	King, Dhanya	Have updated result now.	2024-12-18 14:59:18
48	MDMR-00001	Closed query	MDMR	Middlemore Hospital	Visit 4 - End of Study	EOS	Vital Signs	VS		Vital signs details	VSD	Pulse (bpm):	PULSE_VSORRES	Dhorje, AM Twarita	Please update the result, else please confirm if missing. Thank you, DM.	2024-12-13 11:17:56
49	MDMR-00001	Closed query	MDMR	Middlemore Hospital	Visit 4 - End of Study	EOS	Lab Tests	LB		Sample collection	LBSC	Date of sample collection:	LBDAT	King, Dhanya	Have completed this section now.	2024-12-18 15:01:12
49	MDMR-00001	Closed query	MDMR	Middlemore Hospital	Visit 4 - End of Study	EOS	Lab Tests	LB		Sample collection	LBSC	Date of sample collection:	LBDAT	Dhorje, AM Twarita	Can you please complete the lab results if available? Thank you, DM.	2024-12-13 11:18:45
50	MDMR-00001	Closed query	MDMR	Middlemore Hospital	Visit 4 - Accountability		Treatment Adherence	TA		Treatment accountability log - Part 2	TALP1	Total number of capsules dispensed:	WK7_TRTTOTALDISP	Ualesi, Rasela	18 entered in error. correct value entered as per schedule	2025-01-10 09:38:27
50	MDMR-00001	Closed query	MDMR	Middlemore Hospital	Visit 4 - Accountability		Treatment Adherence	TA		Treatment accountability log - Part 2	TALP1	Total number of capsules dispensed:	WK7_TRTTOTALDISP	Dhorje, AM Twarita	Can you please confirm "Total number of capsules dispensed"? In Part 2, should this be 21 instead? Thank you, DM.	2025-01-08 14:44:22
51	MDMR-00001	Closed query	MDMR	Middlemore Hospital	Visit 4 - End of Study	EOS	Date of Visit	DOV		Visit information	VISIT	Date of visit:	VISDAT	King, Dhanya	Done	2025-01-16 09:32:55
51	MDMR-00001	Closed query	MDMR	Middlemore Hospital	Visit 4 - End of Study	EOS	Date of Visit	DOV		Visit information	VISIT	Date of visit:	VISDAT	Dhorje, AM Twarita	Can you please complete the Study Disposition details for this participant? Thank you, DM.	2025-01-14 16:14:28
52	MDMR-00001	Closed query	MDMR	Middlemore Hospital	Visit 3 - Accountability	IAACC	Missed/Partial/Extra Exercise	MPEE1	00011	Exercise Log -Part 1	EXEL1	Date:	WK6_DATE	King, Dhanya	Can confirm the date is September. This has now been corrected.	2025-01-17 07:42:12
52	MDMR-00001	Closed query	MDMR	Middlemore Hospital	Visit 3 - Accountability	IAACC	Missed/Partial/Extra Exercise	MPEE1	00011	Exercise Log -Part 1	EXEL1	Date:	WK6_DATE	Dhorje, AM Twarita	Can you please confirm this date? Should this be Sep? Thank you, DM.	2025-01-16 14:48:18
53	MDMR-00001	Closed query	MDMR	Middlemore Hospital	Visit 4 - End of Study	EOS	DNA Methylation	DNAM		Shipment details	DNASD	Date shipped:	DNAMET_SHIPDAT	Dhorje, AM Twarita	Can you please complete the remaining fields on this form and submit it? Thank you, DM.	2025-02-10 14:09:29
53	MDMR-00001	Closed query	MDMR	Middlemore Hospital	Visit 4 - End of Study	EOS	DNA Methylation	DNAM		Shipment details	DNASD	Date shipped:	DNAMET_SHIPDAT	Ualesi, Rasela	updated as per query	2025-02-24 15:29:02
54	MDMR-00001	Closed query	MDMR	Middlemore Hospital	Common Forms	CF	Concomitant Medication	CM	00006	Concomitant medication	CMED	Indication:	CMINDC	Dhorje, AM Twarita	Can you please clean the term to 'Headache' only? Thank you, DM.	2025-02-28 11:46:06
54	MDMR-00001	Closed query	MDMR	Middlemore Hospital	Common Forms	CF	Concomitant Medication	CM	00006	Concomitant medication	CMED	Indication:	CMINDC	Ualesi, Rasela	updated	2025-03-05 08:16:55
55	MDMR-00001	Closed query	MDMR	Middlemore Hospital	Common Forms	CF	Concomitant Medication	CM	00007	Concomitant medication	CMED	Indication:	CMINDC	Ualesi, Rasela	updated	2025-03-05 08:18:42
55	MDMR-00001	Closed query	MDMR	Middlemore Hospital	Common Forms	CF	Concomitant Medication	CM	00007	Concomitant medication	CMED	Indication:	CMINDC	Dhorje, AM Twarita	Can you please clean the term to 'Headache' only? Thank you, DM.	2025-02-28 11:46:18
56	MDMR-00001	Closed query	MDMR	Middlemore Hospital	Common Forms	CF	Adverse Event	AE	Adverse Event-00002	Adverse Event	AELOG	Adverse event term / description:	AETERM	Dhorje, AM Twarita	Can you please specify the exact location of these Cramps and the details of the symptoms as well? Is it like an acute localised pain? Thank you, DM.	2025-03-10 10:39:17
56	MDMR-00001	Closed query	MDMR	Middlemore Hospital	Common Forms	CF	Adverse Event	AE	Adverse Event-00002	Adverse Event	AELOG	Adverse event term / description:	AETERM	King, Dhanya	Location is both calf muscles and feet. Yes, this was acute localised cramps.	2025-03-11 07:12:24
5	MDMR-00002	Closed query	MDMR	Middlemore Hospital	Visit 2 - Baseline Assessment	BS	SF-36 Questionnaire	SF36		Pain	PAIN	How much bodily pain have you had during the past 4 weeks?	QSSF36PAIN_01	Armstrong, Courtney	updated	2024-08-15 10:36:54
5	MDMR-00002	Closed query	MDMR	Middlemore Hospital	Visit 2 - Baseline Assessment	BS	SF-36 Questionnaire	SF36		Pain	PAIN	How much bodily pain have you had during the past 4 weeks?	QSSF36PAIN_01	Dhorje, AM Twarita	The dropdown list for this question has been recently updated. Can you please update the value as per source? It is indicated in the comment as well. Thank you, DM.	2024-08-15 09:55:32
6	MDMR-00002	Closed query	MDMR	Middlemore Hospital	Visit 1-Screening	SCR	Lab Tests	LB		eGFR	EGFR	eGFR (mL /min/1.73m2):	EGFR_LBORRES	Armstrong, Courtney	added as 90	2024-08-27 14:33:35
6	MDMR-00002	Closed query	MDMR	Middlemore Hospital	Visit 1-Screening	SCR	Lab Tests	LB		eGFR	EGFR	eGFR (mL /min/1.73m2):	EGFR_LBORRES	Dhorje, AM Twarita	The result is entered in the comment section as >90. Can you please enter the number (90) in the result field and leave the comment as is? Also if >90 is out of range then please mark the clinical significance as well. Thank you, DM.	2024-08-27 12:29:28
7	MDMR-00002	Closed query	MDMR	Middlemore Hospital	Visit 1-Screening	SCR	Lab Tests	LB		Hs-CRP	HSCRP	Hs-CRP (mg/L):	HSCRP_LBORRES	Dhorje, AM Twarita	The result is entered in the comment section as <1. Can you please update the result field with the number (1) and leave the comment as is? Thank you, DM.	2024-08-27 12:35:21
7	MDMR-00002	Closed query	MDMR	Middlemore Hospital	Visit 1-Screening	SCR	Lab Tests	LB		Hs-CRP	HSCRP	Hs-CRP (mg/L):	HSCRP_LBORRES	Armstrong, Courtney	add as 1	2024-08-27 14:35:43
9	MDMR-00002	Closed query	MDMR	Middlemore Hospital	Weekly Contact	WC	Weekly Participant Contact	WPCA	Week-00002	Weekly Information	WINFO	Was the participant successfully contacted as per protocol?	WK_PRTCONTCT	Ualesi, Rasela	Deleted as per request	2024-08-29 14:18:46
9	MDMR-00002	Closed query	MDMR	Middlemore Hospital	Weekly Contact	WC	Weekly Participant Contact	WPCA	Week-00002	Weekly Information	WINFO	Was the participant successfully contacted as per protocol?	WK_PRTCONTCT	Lucas, Ruth	This is a repeat of week-00001, please delete, thank you	2024-08-29 13:32:17
10	MDMR-00002	Closed query	MDMR	Middlemore Hospital	Common Forms	CF	Adverse Event	AE	Adverse Event-00001	Adverse Event	AELOG	Action taken:	AEACN	Lucas, Ruth	Concomitant medication reported, please update to medical intervention as participant took medication for this event, thank you	2024-08-29 13:36:38
10	MDMR-00002	Closed query	MDMR	Middlemore Hospital	Common Forms	CF	Adverse Event	AE	Adverse Event-00001	Adverse Event	AELOG	Action taken:	AEACN	Ualesi, Rasela	Updated as per source	2024-08-29 14:20:04
11	MDMR-00002	Closed query	MDMR	Middlemore Hospital	Common Forms	CF	Concomitant Medication	CM	00006	Concomitant medication	CMED	Medication name:	CMTRT	Armstrong, Courtney	added lemsip to conmeds	2024-08-30 07:57:19
11	MDMR-00002	Closed query	MDMR	Middlemore Hospital	Common Forms	CF	Concomitant Medication	CM	00006	Concomitant medication	CMED	Medication name:	CMTRT	Lucas, Ruth	Source documents suggest the use of lemsip also, please consider adding to concomitant medications	2024-08-29 13:44:43
12	MDMR-00002	Closed query	MDMR	Middlemore Hospital	Common Forms	CF	Adverse Event	AE	Adverse Event-00005	Adverse Event	AELOG	Action taken:	AEACN	Dhorje, AM Twarita	Action taken is marked as 'Medical Intervention' but there is no conmed entry linked to this AE-00005. Can you please verify and update accordingly? Thank you, DM.	2024-09-16 10:50:08
12	MDMR-00002	Closed query	MDMR	Middlemore Hospital	Common Forms	CF	Adverse Event	AE	Adverse Event-00005	Adverse Event	AELOG	Action taken:	AEACN	Armstrong, Courtney	linked conmed to AE	2024-09-17 10:14:16
13	MDMR-00002	Closed query	MDMR	Middlemore Hospital	Common Forms	CF	Concomitant Medication	CM	00002	Concomitant medication	CMED	Dose unit:	CMDOSU	Armstrong, Courtney	updated this under additional comments	2024-09-17 10:01:27
13	MDMR-00002	Closed query	MDMR	Middlemore Hospital	Common Forms	CF	Concomitant Medication	CM	00002	Concomitant medication	CMED	Dose unit:	CMDOSU	Dhorje, AM Twarita	Can you please update the dose strength and dose unit under additional information section? Thank you, DM.	2024-09-16 10:51:38
14	MDMR-00002	Closed query	MDMR	Middlemore Hospital	Common Forms	CF	Concomitant Medication	CM	00003	Concomitant medication	CMED	Dose unit:	CMDOSU	Armstrong, Courtney	updated under additional information	2024-09-17 10:04:15
14	MDMR-00002	Closed query	MDMR	Middlemore Hospital	Common Forms	CF	Concomitant Medication	CM	00003	Concomitant medication	CMED	Dose unit:	CMDOSU	Dhorje, AM Twarita	Can you please update the dose strength and dose unit under additional information section? Thank you, DM.	2024-09-16 10:52:08
15	MDMR-00002	Closed query	MDMR	Middlemore Hospital	Common Forms	CF	Concomitant Medication	CM	00007	Concomitant medication	CMED	Dose form:	CMDOSFRM	Dhorje, AM Twarita	Can you please update the dose form under additional information section? Thank you, DM.	2024-09-16 10:54:25
15	MDMR-00002	Closed query	MDMR	Middlemore Hospital	Common Forms	CF	Concomitant Medication	CM	00007	Concomitant medication	CMED	Dose form:	CMDOSFRM	Armstrong, Courtney	added dose unit and form	2024-09-17 10:10:41
44	MDMR-00002	Closed query	MDMR	Middlemore Hospital	Common Forms	CF	Concomitant Medication	CM	00002	Concomitant medication	CMED	Medication name:	CMTRT	Dhorje, AM Twarita	Is the word 'hydrochloride' instead? There is a typo next to the Vitamin B1 bracket. Thank you, DM.	2024-10-01 11:54:25
44	MDMR-00002	Closed query	MDMR	Middlemore Hospital	Common Forms	CF	Concomitant Medication	CM	00002	Concomitant medication	CMED	Medication name:	CMTRT	Devereux, Zachary	yep, error corrected now, thanks	2024-10-02 09:13:05
45	MDMR-00002	Closed query	MDMR	Middlemore Hospital	Common Forms	CF	Concomitant Medication	CM	00002	Concomitant medication	CMED	Medication name:	CMTRT	Devereux, Zachary	yep, error corrected now, thanks	2024-10-02 09:13:10
45	MDMR-00002	Closed query	MDMR	Middlemore Hospital	Common Forms	CF	Concomitant Medication	CM	00002	Concomitant medication	CMED	Medication name:	CMTRT	Dhorje, AM Twarita	Also, is it Vitamin B5? There is another typo for B5. Thank you, DM.	2024-10-01 11:55:58
49	MDMR-00002	Closed query	MDMR	Middlemore Hospital	Visit 3 - Interim Assessment	IA	Lab Tests	LB		eGFR	EGFR	Not done:	EGFR_ND	Devereux, Zachary	Done, thanks	2024-10-21 08:10:40
49	MDMR-00002	Closed query	MDMR	Middlemore Hospital	Visit 3 - Interim Assessment	IA	Lab Tests	LB		eGFR	EGFR	Not done:	EGFR_ND	Dhorje, AM Twarita	As this test is not required by the protocol, can you please tick "Not done" here? Thank you, DM.	2024-10-18 13:03:26
50	MDMR-00002	Closed query	MDMR	Middlemore Hospital	Visit 3 - Interim Assessment	IA	Lab Tests	LB		Urea	UREA	Not done:	UREA_ND	Dhorje, AM Twarita	As this test is not required by the protocol, can you please tick "Not done" here? Thank you, DM.	2024-10-18 13:03:38
50	MDMR-00002	Closed query	MDMR	Middlemore Hospital	Visit 3 - Interim Assessment	IA	Lab Tests	LB		Urea	UREA	Not done:	UREA_ND	Devereux, Zachary	Done, thanks	2024-10-21 08:11:39
51	MDMR-00002	Closed query	MDMR	Middlemore Hospital	Visit 3 - Interim Assessment	IA	Lab Tests	LB		Sodium	SOD	Not done:	SOD_ND	Devereux, Zachary	Done, thanks	2024-10-21 08:10:53
51	MDMR-00002	Closed query	MDMR	Middlemore Hospital	Visit 3 - Interim Assessment	IA	Lab Tests	LB		Sodium	SOD	Not done:	SOD_ND	Dhorje, AM Twarita	As this test is not required by the protocol, can you please tick "Not done" here? Thank you, DM.	2024-10-18 13:03:56
52	MDMR-00002	Closed query	MDMR	Middlemore Hospital	Visit 3 - Interim Assessment	IA	Lab Tests	LB		Potassium	POT	Not done:	POT_ND	Dhorje, AM Twarita	As this test is not required by the protocol, can you please tick "Not done" here? Thank you, DM.	2024-10-18 13:04:05
52	MDMR-00002	Closed query	MDMR	Middlemore Hospital	Visit 3 - Interim Assessment	IA	Lab Tests	LB		Potassium	POT	Not done:	POT_ND	Devereux, Zachary	Done, thanks	2024-10-21 08:11:16
53	MDMR-00002	Closed query	MDMR	Middlemore Hospital	Visit 3 - Interim Assessment	IA	Lab Tests	LB		Creatinine	CREAT	Not done:	CREAT_ND	Dhorje, AM Twarita	As this test is not required by the protocol, can you please tick "Not done" here? Thank you, DM.	2024-10-18 13:04:21
53	MDMR-00002	Closed query	MDMR	Middlemore Hospital	Visit 3 - Interim Assessment	IA	Lab Tests	LB		Creatinine	CREAT	Not done:	CREAT_ND	Devereux, Zachary	Done, thanks	2024-10-21 08:11:23
54	MDMR-00002	Closed query	MDMR	Middlemore Hospital	Visit 3 - Interim Assessment	IA	Lab Tests	LB		HbA1C	HBA	Not done:	HBA1C_ND	Dhorje, AM Twarita	As this test is not required by the protocol, can you please tick "Not done" here? Thank you, DM.	2024-10-18 13:04:43
54	MDMR-00002	Closed query	MDMR	Middlemore Hospital	Visit 3 - Interim Assessment	IA	Lab Tests	LB		HbA1C	HBA	Not done:	HBA1C_ND	Devereux, Zachary	Done, thanks	2024-10-21 08:12:11
55	MDMR-00002	Closed query	MDMR	Middlemore Hospital	Visit 3 - Interim Assessment	IA	Lab Tests	LB		IGF-1	IGF	Not done:	IGF1_ND	Devereux, Zachary	Done, thanks	2024-10-21 08:12:17
55	MDMR-00002	Closed query	MDMR	Middlemore Hospital	Visit 3 - Interim Assessment	IA	Lab Tests	LB		IGF-1	IGF	Not done:	IGF1_ND	Dhorje, AM Twarita	As this test is not required by the protocol, can you please tick "Not done" here? Thank you, DM.	2024-10-18 13:05:03
56	MDMR-00002	Closed query	MDMR	Middlemore Hospital	Visit 3 - Interim Assessment	IA	Lab Tests	LB		Hs-CRP	HSCRP	Not done:	HSCRP_ND	Dhorje, AM Twarita	As this test is not required by the protocol, can you please tick "Not done" here? Thank you, DM.	2024-10-18 13:05:17
56	MDMR-00002	Closed query	MDMR	Middlemore Hospital	Visit 3 - Interim Assessment	IA	Lab Tests	LB		Hs-CRP	HSCRP	Not done:	HSCRP_ND	Devereux, Zachary	Done, thanks	2024-10-21 08:12:32
57	MDMR-00002	Closed query	MDMR	Middlemore Hospital	Weekly Contact	WC	Weekly Participant Contact	WPCA	Week-00010	Weekly Information	WINFO	Was the participant successfully contacted as per protocol?	WK_PRTCONTCT	Dhorje, AM Twarita	In the list of weekly contacts I can see that instance 002 and 006 are deleted. I just wanted to know whether it is possible to un-delete them and update the next weekly call information there? E.g., un-delete 002 and update the information from 003 there? I am asking this as only 13 instances can be created under weekly contact and soon you will run out of them for this particular participant. T…	2024-10-29 11:50:30
57	MDMR-00002	Closed query	MDMR	Middlemore Hospital	Weekly Contact	WC	Weekly Participant Contact	WPCA	Week-00010	Weekly Information	WINFO	Was the participant successfully contacted as per protocol?	WK_PRTCONTCT	Devereux, Zachary	Thanks for letting us know (indeed, we weren't aware of this restriction on numbers of instances). Is there a way to un-delete the two deleted instances?	2024-11-05 10:58:41
84	MDMR-00002	Closed query	MDMR	Middlemore Hospital	Visit 3 - Accountability	IAACC	Treatment Adherence	TA		Treatment accountability log - Part 1	TALP1	Date of last dose:	WK6_TRTENDOSEDAT	Lucas, Ruth	According to dates, participant took 5 doses between day 1 and visit 3 instead of 6 doses. Please confirm that dates are correct and PD should be recorded for visit 3 occurring prior to six doses being taken.	2025-01-08 09:55:26
84	MDMR-00002	Closed query	MDMR	Middlemore Hospital	Visit 3 - Accountability	IAACC	Treatment Adherence	TA		Treatment accountability log - Part 1	TALP1	Date of last dose:	WK6_TRTENDOSEDAT	Ualesi, Rasela	Confirmed dates are correct as per source, participant was seen for visit 3 prior to six doses being taken	2025-01-10 10:52:26
85	MDMR-00002	Closed query	MDMR	Middlemore Hospital	Visit 4 - Accountability		Treatment Adherence	TA		Treatment accountability log - Part 2	TALP1	Date of first dose:	WK7_TRTSTDOSEDAT	Lucas, Ruth	Participant took week 6 treatment within this adherence period on 21st September, not currently recorded anywhere. Please confirm if start date should be 21st September to include additional week 6 treatment.	2025-01-08 09:58:47
85	MDMR-00002	Closed query	MDMR	Middlemore Hospital	Visit 4 - Accountability		Treatment Adherence	TA		Treatment accountability log - Part 2	TALP1	Date of first dose:	WK7_TRTSTDOSEDAT	Ualesi, Rasela	date entered in error. participant took week 6 treatment after visit 3 on 21Sep2024. correct data updated to reflect this	2025-01-10 10:54:38
86	MDMR-00002	Closed query	MDMR	Middlemore Hospital	Visit 4 - Accountability		Treatment Adherence	TA		Treatment accountability log - Part 2	TALP1	Total number of capsules dispensed:	WK7_TRTTOTALDISP	Ualesi, Rasela	18 entered in error. correct value entered as per schedule	2025-01-10 09:37:30
86	MDMR-00002	Closed query	MDMR	Middlemore Hospital	Visit 4 - Accountability		Treatment Adherence	TA		Treatment accountability log - Part 2	TALP1	Total number of capsules dispensed:	WK7_TRTTOTALDISP	Dhorje, AM Twarita	Can you please confirm "Total number of capsules dispensed"? In Part 2, should this be 21 instead? Thank you, DM.	2025-01-08 14:44:53
87	MDMR-00002	Closed query	MDMR	Middlemore Hospital	Visit 4 - End of Study	EOS	Lab Tests	LB		Cholesterol	CHOL	Cholesterol (mmol/L):	CHOL_LBORRES	King, Dhanya	Done	2025-01-16 09:34:32
87	MDMR-00002	Closed query	MDMR	Middlemore Hospital	Visit 4 - End of Study	EOS	Lab Tests	LB		Cholesterol	CHOL	Cholesterol (mmol/L):	CHOL_LBORRES	Dhorje, AM Twarita	This result is out of the normal range. Can you please verify and confirm the clinical significance? Thank you, DM.	2025-01-10 13:53:14
88	MDMR-00002	Closed query	MDMR	Middlemore Hospital	Weekly Contact	WC	Weekly Participant Contact	WPCA	Week-00006	Weekly Information	WINFO	Date of contact:	WK_PRTCONTCTDAT	King, Dhanya	The date should be 2024. This has now been corrected.	2025-01-17 07:48:18
88	MDMR-00002	Closed query	MDMR	Middlemore Hospital	Weekly Contact	WC	Weekly Participant Contact	WPCA	Week-00006	Weekly Information	WINFO	Date of contact:	WK_PRTCONTCTDAT	Dhorje, AM Twarita	Can you please verify this date? Should this be 2024? Thank you, DM.	2025-01-16 14:40:15
89	MDMR-00002	Closed query	MDMR	Middlemore Hospital	Visit 3 - Accountability	IAACC	Missed/Partial/Extra Exercise	MPEE1	00010	Exercise Log -Part 1	EXEL1	Select week:	WK6_WEEKNUM	Ualesi, Rasela	Completed and submitted as per source	2025-02-03 08:22:43
89	MDMR-00002	Closed query	MDMR	Middlemore Hospital	Visit 3 - Accountability	IAACC	Missed/Partial/Extra Exercise	MPEE1	00010	Exercise Log -Part 1	EXEL1	Select week:	WK6_WEEKNUM	Lucas, Ruth	Please add data from week 6 day 3 and week 6 day 5 that was included with diary collected at end of study as this data is unable to be entered under visit 4 accountability and needs to be added here.	2025-01-24 10:24:08
90	MDMR-00002	Closed query	MDMR	Middlemore Hospital	Visit 4 - End of Study	EOS	Lab Tests	LB		Hs-CRP	HSCRP	Hs-CRP (mg/L):	HSCRP_LBORRES	Lucas, Ruth	No source available for review of this lab result. Can you please check and load into eSource, many thanks	2025-01-24 10:37:02
90	MDMR-00002	Closed query	MDMR	Middlemore Hospital	Visit 4 - End of Study	EOS	Lab Tests	LB		Hs-CRP	HSCRP	Hs-CRP (mg/L):	HSCRP_LBORRES	Dhorje, DM Twarita	Query raised in error.	2025-01-24 14:54:35
91	MDMR-00002	Closed query	MDMR	Middlemore Hospital	Visit 4 - End of Study	EOS	DNA Methylation	DNAM		Shipment details	DNASD	Date shipped:	DNAMET_SHIPDAT	Lucas, Ruth	Please update with shipping details now it has been sent, many thanks.	2025-01-24 10:41:36
91	MDMR-00002	Closed query	MDMR	Middlemore Hospital	Visit 4 - End of Study	EOS	DNA Methylation	DNAM		Shipment details	DNASD	Date shipped:	DNAMET_SHIPDAT	Ualesi, Rasela	Completed and submitted as per source	2025-02-03 07:51:22
3	MDMR-00003	Closed query	MDMR	Middlemore Hospital	Common Forms	CF	Adverse Event	AE	Adverse Event-00001	Adverse Event	AELOG	Action taken:	AEACN	Lucas, Ruth	Please update to medical intervention as concomitant medication given	2024-08-29 14:00:35
3	MDMR-00003	Closed query	MDMR	Middlemore Hospital	Common Forms	CF	Adverse Event	AE	Adverse Event-00001	Adverse Event	AELOG	Action taken:	AEACN	Ualesi, Rasela	Updated as per source - concomitant medication given	2024-08-29 14:16:23
4	MDMR-00003	Closed query	MDMR	Middlemore Hospital	Common Forms	CF	Adverse Event	AE	Adverse Event-00001	Adverse Event	AELOG	Adverse event term / description:	AETERM	Armstrong, Courtney	completed form	2024-09-17 10:18:02
4	MDMR-00003	Closed query	MDMR	Middlemore Hospital	Common Forms	CF	Adverse Event	AE	Adverse Event-00001	Adverse Event	AELOG	Adverse event term / description:	AETERM	Dhorje, AM Twarita	If no information is pending on this form, can you please save the form as complete? Thank you, DM.	2024-09-16 10:57:10
9	MDMR-00003	Closed query	MDMR	Middlemore Hospital	Visit 4 - End of Study	EOS	Vital Signs	VS		Vital signs details	VSD	Date of assessment:	VSDAT	Devereux, Zachary	Yes, thanks. Done.	2024-10-08 15:07:38
9	MDMR-00003	Closed query	MDMR	Middlemore Hospital	Visit 4 - End of Study	EOS	Vital Signs	VS		Vital signs details	VSD	Date of assessment:	VSDAT	Dhorje, AM Twarita	Please correct the date. Should this be September? Thank you, DM.	2024-10-08 10:26:19
10	MDMR-00003	Closed query	MDMR	Middlemore Hospital	Visit 4 - End of Study	EOS	Date of Visit	DOV		Visit information	VISIT	Date of visit:	VISDAT	Devereux, Zachary	Done, thanks	2024-10-14 10:47:35
10	MDMR-00003	Closed query	MDMR	Middlemore Hospital	Visit 4 - End of Study	EOS	Date of Visit	DOV		Visit information	VISIT	Date of visit:	VISDAT	Dhorje, AM Twarita	If all the required visits for this participant are completed, then can you please complete the study disposition details? Thank you, DM.	2024-10-14 08:34:40
19	MDMR-00003	Closed query	MDMR	Middlemore Hospital	Visit 4 - End of Study	EOS	DNA Methylation	DNAM		Shipment details	DNASD	Date shipped:	DNAMET_SHIPDAT	Ualesi, Rasela	Completed and submitted as per source	2025-02-03 07:51:53
19	MDMR-00003	Closed query	MDMR	Middlemore Hospital	Visit 4 - End of Study	EOS	DNA Methylation	DNAM		Shipment details	DNASD	Date shipped:	DNAMET_SHIPDAT	Dhorje, AM Twarita	Can you please complete this information? Thank you, DM.	2025-01-21 13:58:11
20	MDMR-00003	Closed query	MDMR	Middlemore Hospital	Visit 4 - End of Study	EOS	DNA Methylation	DNAM		Shipment details	DNASD	Waybill number:	DNAMET_BILLNUM	Dhorje, AM Twarita	Can you please complete this information? Thank you, DM.	2025-01-21 13:58:18
20	MDMR-00003	Closed query	MDMR	Middlemore Hospital	Visit 4 - End of Study	EOS	DNA Methylation	DNAM		Shipment details	DNASD	Waybill number:	DNAMET_BILLNUM	Ualesi, Rasela	Completed and submitted as per source	2025-02-03 07:52:01
21	MDMR-00003	Closed query	MDMR	Middlemore Hospital	Visit 4 - Accountability		Treatment Adherence	TA		Treatment accountability log - Part 2	TALP1	Blister pack code:	WK7_BLISTPACKCODE	Dhorje, AM Twarita	Can you please move all this data under visit 3 accountability? Thank you, DM.	2025-01-21 14:36:31
21	MDMR-00003	Closed query	MDMR	Middlemore Hospital	Visit 4 - Accountability		Treatment Adherence	TA		Treatment accountability log - Part 2	TALP1	Blister pack code:	WK7_BLISTPACKCODE	Ualesi, Rasela	Data entered under Visit 4 (EOS) due to participant's early withdrawal. Please advise	2025-02-03 13:22:59
22	MDMR-00003	Closed query	MDMR	Middlemore Hospital	Visit 4 - Accountability		Exercise Adherence	EXAD2		Exercise adherence - Part 2	EXAD2	Did participant complete Part 2 scheduled exercise per protocol?	EXE_P2COMP	Dhorje, AM Twarita	Can you please move all this data under visit 3 accountability? Please also include the data from the comment section. Thank you, DM.	2025-01-21 14:37:51
22	MDMR-00003	Closed query	MDMR	Middlemore Hospital	Visit 4 - Accountability		Exercise Adherence	EXAD2		Exercise adherence - Part 2	EXAD2	Did participant complete Part 2 scheduled exercise per protocol?	EXE_P2COMP	Ualesi, Rasela	Data is under visit 4 as it relates to the participants EOS visit due to early withdrawal. Please advise	2025-02-03 13:21:35
23	MDMR-00003	Closed query	MDMR	Middlemore Hospital	Study Disposition	SD	End of Study Details	EOSD		End of study details	EOSDT	Early termination date:	DSSETDAT	Ualesi, Rasela	Completed and submitted as per source	2025-02-03 08:25:45
23	MDMR-00003	Closed query	MDMR	Middlemore Hospital	Study Disposition	SD	End of Study Details	EOSD		End of study details	EOSDT	Early termination date:	DSSETDAT	Dhorje, AM Twarita	Thanks for the clarification in the comment. Study disposition date needs to be the last date on the study and in this case it should be the End of Study visit date. As per monitor's advice, can you please update the date accordingly? Thank you, DM.	2025-01-23 16:53:56
24	MDMR-00003	Closed query	MDMR	Middlemore Hospital	Study Disposition	SD	End of Study Details	EOSD		End of study details	EOSDT	Has the participant completed the study as per protocol?	DSYN	Ualesi, Rasela	This was completed under V4/EOS accountability as the participant had an early exit. Please advise if data shift is still necessary	2025-02-24 15:37:50
24	MDMR-00003	Closed query	MDMR	Middlemore Hospital	Study Disposition	SD	End of Study Details	EOSD		End of study details	EOSDT	Has the participant completed the study as per protocol?	DSYN	Dhorje, AM Twarita	Can you please confirm why Visit 3 - Interim Assessment, Visit 3- Accountability, and Weekly Contact events are left blank for this participant? Thank you, DM.	2025-02-12 10:45:03
25	MDMR-00003	Closed query	MDMR	Middlemore Hospital	Visit 4 - Accountability		Treatment Adherence	TA		Treatment accountability log - Part 2	TALP1	Blister pack code:	WK7_BLISTPACKCODE	Dhorje, AM Twarita	This is related to the accountability of Part I of the study and hence should be present under Visit 3-Accountability. Thank you, DM.	2025-02-14 15:16:25
25	MDMR-00003	Closed query	MDMR	Middlemore Hospital	Visit 4 - Accountability		Treatment Adherence	TA		Treatment accountability log - Part 2	TALP1	Blister pack code:	WK7_BLISTPACKCODE	Ualesi, Rasela	V3 accountability updated as per query	2025-02-24 15:36:06
26	MDMR-00003	Closed query	MDMR	Middlemore Hospital	Visit 4 - Accountability		Exercise Adherence	EXAD2		Exercise adherence - Part 2	EXAD2	Did participant complete Part 2 scheduled exercise per protocol?	EXE_P2COMP	Dhorje, AM Twarita	This is related to the accountability of Part I of the study and hence should be present under Visit 3-Accountability. Thank you, DM.	2025-02-14 15:16:42
26	MDMR-00003	Closed query	MDMR	Middlemore Hospital	Visit 4 - Accountability		Exercise Adherence	EXAD2		Exercise adherence - Part 2	EXAD2	Did participant complete Part 2 scheduled exercise per protocol?	EXE_P2COMP	Ualesi, Rasela	This was completed under V4/EOS accountability as the participant had an early exit. Please advise if data shift is still necessary	2025-02-24 15:38:26
27	MDMR-00003	Closed query	MDMR	Middlemore Hospital	Common Forms	CF	Adverse Event	AE	Adverse Event-00003	Adverse Event	AELOG	Adverse event term / description:	AETERM	Dhorje, AM Twarita	Can you please clarify the symptoms or an underlying condition? Is it like a common cold or something else? Thank you, DM.	2025-03-10 11:17:29
27	MDMR-00003	Closed query	MDMR	Middlemore Hospital	Common Forms	CF	Adverse Event	AE	Adverse Event-00003	Adverse Event	AELOG	Adverse event term / description:	AETERM	King, Dhanya	This AE was a common cold - has been updated now.	2025-03-11 07:15:05
3	MDMR-00004	Closed query	MDMR	Middlemore Hospital	Visit 1-Screening	SCR	Medical History	MH	Medical History-00005	Medical history details	MHD	Start date:	MHSTDAT	Armstrong, Courtney	CRA confirmed any medical history from last 30 days can be added (not just starting in last 30 days) even though no medication has been given for it. Keeping as "occurred in last 30 days"	2024-08-13 14:02:39
3	MDMR-00004	Closed query	MDMR	Middlemore Hospital	Visit 1-Screening	SCR	Medical History	MH	Medical History-00005	Medical history details	MHD	Start date:	MHSTDAT	Dhorje, AM Twarita	This condition is indicated as "occurred in last 30 days" but the date entered here is 1/Jan/2024. Please reconcile or explain. Thank you, DM.	2024-08-06 12:45:02
4	MDMR-00004	Closed query	MDMR	Middlemore Hospital	Visit 1-Screening	SCR	Lab Tests	LB		Haemoglobin	HB	Haemoglobin (g/L):	HB_LBORRES	Armstrong, Courtney	lab results updated now	2024-08-14 07:56:27
4	MDMR-00004	Closed query	MDMR	Middlemore Hospital	Visit 1-Screening	SCR	Lab Tests	LB		Haemoglobin	HB	Haemoglobin (g/L):	HB_LBORRES	Dhorje, AM Twarita	This participant is already randomized. Can you please update all the missing lab results? Thank you, DM.	2024-08-13 11:36:53
6	MDMR-00004	Closed query	MDMR	Middlemore Hospital	Visit 2 - Baseline Assessment	BS	SF-36 Questionnaire	SF36		Pain	PAIN	How much bodily pain have you had during the past 4 weeks?	QSSF36PAIN_01	Armstrong, Courtney	updated	2024-08-15 10:29:08
6	MDMR-00004	Closed query	MDMR	Middlemore Hospital	Visit 2 - Baseline Assessment	BS	SF-36 Questionnaire	SF36		Pain	PAIN	How much bodily pain have you had during the past 4 weeks?	QSSF36PAIN_01	Dhorje, AM Twarita	The dropdown list for this question has been recently updated. Can you please change the selection from "Moderately" to "Moderate"? Thank you, DM.	2024-08-15 09:53:35
7	MDMR-00004	Closed query	MDMR	Middlemore Hospital	Common Forms	CF	Concomitant Medication	CM	00001	Concomitant medication	CMED	Indication:	CMINDC	Dhorje, AM Twarita	Please update the exact indication/medical history term here instead PMHx. Please also update the rest of the conmed entries replacing PMHx with the respective medical history term. Thank you, DM.	2024-08-19 10:56:18
7	MDMR-00004	Closed query	MDMR	Middlemore Hospital	Common Forms	CF	Concomitant Medication	CM	00001	Concomitant medication	CMED	Indication:	CMINDC	Armstrong, Courtney	updated all indications for conmeds	2024-08-23 09:44:11
8	MDMR-00004	Closed query	MDMR	Middlemore Hospital	Common Forms	CF	Concomitant Medication	CM	00003	Concomitant medication	CMED	Medical history number:	CM_MHNUM	Armstrong, Courtney	updated	2024-08-27 14:32:24
8	MDMR-00004	Closed query	MDMR	Middlemore Hospital	Common Forms	CF	Concomitant Medication	CM	00003	Concomitant medication	CMED	Medical history number:	CM_MHNUM	Dhorje, AM Twarita	Please update the corresponding medical history number here. Thank you, DM.	2024-08-19 10:58:58
10	MDMR-00004	Closed query	MDMR	Middlemore Hospital	Common Forms	CF	Concomitant Medication	CM	00003	Concomitant medication	CMED	Indication:	CMINDC	Armstrong, Courtney	added insomnia as medical history	2024-08-27 14:32:45
10	MDMR-00004	Closed query	MDMR	Middlemore Hospital	Common Forms	CF	Concomitant Medication	CM	00003	Concomitant medication	CMED	Indication:	CMINDC	Dhorje, AM Twarita	Can you please update Insomnia in the medical history as a separate entry? Once the medical history is created for Insomnia, please update this conmed indication and medical history number accordingly. Thank you, DM.	2024-08-22 15:20:24
11	MDMR-00004	Closed query	MDMR	Middlemore Hospital	Visit 1-Screening	SCR	Medical History	MH	Medical History-00001	Medical history details	MHD	Concomitant medication?	MHCONMEDYN	Armstrong, Courtney	updated	2024-08-27 14:31:09
11	MDMR-00004	Closed query	MDMR	Middlemore Hospital	Visit 1-Screening	SCR	Medical History	MH	Medical History-00001	Medical history details	MHD	Concomitant medication?	MHCONMEDYN	Dhorje, AM Twarita	Concomitant medication is marked as 'Yes' here but there is no conmed entered for COPD under the common forms. Can you please verify and update accordingly? Thank you, DM.	2024-08-22 15:24:10
15	MDMR-00004	Closed query	MDMR	Middlemore Hospital	Weekly Contact	WC	Weekly Participant Contact	WPCA	Week-00002	Weekly Information	WINFO	Was the participant successfully contacted as per protocol?	WK_PRTCONTCT	Armstrong, Courtney	moved data over from 00003 weekly contact then cleared the data entered there so can use for next contact	2024-08-30 08:02:08
15	MDMR-00004	Closed query	MDMR	Middlemore Hospital	Weekly Contact	WC	Weekly Participant Contact	WPCA	Week-00002	Weekly Information	WINFO	Was the participant successfully contacted as per protocol?	WK_PRTCONTCT	Lucas, Ruth	This is a repeat of week1, please delete	2024-08-29 15:53:00
17	MDMR-00004	Closed query	MDMR	Middlemore Hospital	Common Forms	CF	Concomitant Medication	CM	00009	Concomitant medication	CMED	Dose unit:	CMDOSU	Armstrong, Courtney	have updated to additional details	2024-09-02 08:55:21
17	MDMR-00004	Closed query	MDMR	Middlemore Hospital	Common Forms	CF	Concomitant Medication	CM	00009	Concomitant medication	CMED	Dose unit:	CMDOSU	Dhorje, AM Twarita	Other' is selected for the dose unit and dose form. Can you please update the unit and dose form details under 'Additional information' section? Thank you, DM.	2024-08-30 12:11:21
21	MDMR-00004	Closed query	MDMR	Middlemore Hospital	Visit 1-Screening	SCR	Medical History	MH	Medical History-00001	Medical history details	MHD	Medical history term:	MHTERM	Dhorje, AM Twarita	Can you please update the term in full instead of an acronym? Thank you, DM.	2024-09-13 12:07:30
21	MDMR-00004	Closed query	MDMR	Middlemore Hospital	Visit 1-Screening	SCR	Medical History	MH	Medical History-00001	Medical history details	MHD	Medical history term:	MHTERM	Armstrong, Courtney	updated to full name	2024-09-17 10:20:21
22	MDMR-00004	Closed query	MDMR	Middlemore Hospital	Common Forms	CF	Concomitant Medication	CM	00008	Concomitant medication	CMED	Indication:	CMINDC	Armstrong, Courtney	updated to full name	2024-09-17 10:18:42
22	MDMR-00004	Closed query	MDMR	Middlemore Hospital	Common Forms	CF	Concomitant Medication	CM	00008	Concomitant medication	CMED	Indication:	CMINDC	Dhorje, AM Twarita	Can you please update the term in full instead of an acronym? Thank you, DM.	2024-09-16 11:03:04
48	MDMR-00004	Closed query	MDMR	Middlemore Hospital	Visit 3 - Accountability	IAACC	Missed/Partial/Extra Exercise	MPEE1	00009	Exercise Log -Part 1	EXEL1	On exercycle - Resistance setting:	WK6_RESIS	Devereux, Zachary	Updated, thanks	2024-10-01 08:34:52
48	MDMR-00004	Closed query	MDMR	Middlemore Hospital	Visit 3 - Accountability	IAACC	Missed/Partial/Extra Exercise	MPEE1	00009	Exercise Log -Part 1	EXEL1	On exercycle - Resistance setting:	WK6_RESIS	Dhorje, AM Twarita	Please complete this field if the data is available else please confirm if it is missing. Thank you, DM.	2024-09-30 14:50:51
51	MDMR-00004	Closed query	MDMR	Middlemore Hospital	Visit 3 - Interim Assessment	IA	Lab Tests	LB		eGFR	EGFR	Not done:	EGFR_ND	Dhorje, AM Twarita	As this test is not required by the protocol, can you please tick "Not done" here? Thank you, DM.	2024-10-18 13:06:05
51	MDMR-00004	Closed query	MDMR	Middlemore Hospital	Visit 3 - Interim Assessment	IA	Lab Tests	LB		eGFR	EGFR	Not done:	EGFR_ND	Devereux, Zachary	Done, thanks	2024-10-21 08:13:15
52	MDMR-00004	Closed query	MDMR	Middlemore Hospital	Visit 3 - Interim Assessment	IA	Lab Tests	LB		Urea	UREA	Not done:	UREA_ND	Dhorje, AM Twarita	As this test is not required by the protocol, can you please tick "Not done" here? Thank you, DM.	2024-10-18 13:06:15
52	MDMR-00004	Closed query	MDMR	Middlemore Hospital	Visit 3 - Interim Assessment	IA	Lab Tests	LB		Urea	UREA	Not done:	UREA_ND	Devereux, Zachary	Done, thanks	2024-10-21 08:13:24
53	MDMR-00004	Closed query	MDMR	Middlemore Hospital	Visit 3 - Interim Assessment	IA	Lab Tests	LB		Sodium	SOD	Not done:	SOD_ND	Dhorje, AM Twarita	As this test is not required by the protocol, can you please tick "Not done" here? Thank you, DM.	2024-10-18 13:06:25
53	MDMR-00004	Closed query	MDMR	Middlemore Hospital	Visit 3 - Interim Assessment	IA	Lab Tests	LB		Sodium	SOD	Not done:	SOD_ND	Devereux, Zachary	Done, thanks	2024-10-21 08:13:38
54	MDMR-00004	Closed query	MDMR	Middlemore Hospital	Visit 3 - Interim Assessment	IA	Lab Tests	LB		Potassium	POT	Not done:	POT_ND	Dhorje, AM Twarita	As this test is not required by the protocol, can you please tick "Not done" here? Thank you, DM.	2024-10-18 13:06:34
54	MDMR-00004	Closed query	MDMR	Middlemore Hospital	Visit 3 - Interim Assessment	IA	Lab Tests	LB		Potassium	POT	Not done:	POT_ND	Devereux, Zachary	Done, thanks	2024-10-21 08:13:50
55	MDMR-00004	Closed query	MDMR	Middlemore Hospital	Visit 3 - Interim Assessment	IA	Lab Tests	LB		Creatinine	CREAT	Not done:	CREAT_ND	Devereux, Zachary	Done, thanks	2024-10-21 08:13:59
55	MDMR-00004	Closed query	MDMR	Middlemore Hospital	Visit 3 - Interim Assessment	IA	Lab Tests	LB		Creatinine	CREAT	Not done:	CREAT_ND	Dhorje, AM Twarita	As this test is not required by the protocol, can you please tick "Not done" here? Thank you, DM.	2024-10-18 13:06:45
56	MDMR-00004	Closed query	MDMR	Middlemore Hospital	Visit 3 - Interim Assessment	IA	Lab Tests	LB		HbA1C	HBA	Not done:	HBA1C_ND	Devereux, Zachary	Done, thanks	2024-10-21 08:15:01
56	MDMR-00004	Closed query	MDMR	Middlemore Hospital	Visit 3 - Interim Assessment	IA	Lab Tests	LB		HbA1C	HBA	Not done:	HBA1C_ND	Dhorje, AM Twarita	As this test is not required by the protocol, can you please tick "Not done" here? Thank you, DM.	2024-10-18 13:06:57
57	MDMR-00004	Closed query	MDMR	Middlemore Hospital	Visit 3 - Interim Assessment	IA	Lab Tests	LB		IGF-1	IGF	Not done:	IGF1_ND	Dhorje, AM Twarita	As this test is not required by the protocol, can you please tick "Not done" here? Thank you, DM.	2024-10-18 13:07:08
57	MDMR-00004	Closed query	MDMR	Middlemore Hospital	Visit 3 - Interim Assessment	IA	Lab Tests	LB		IGF-1	IGF	Not done:	IGF1_ND	Devereux, Zachary	Done, thanks	2024-10-21 08:15:20
58	MDMR-00004	Closed query	MDMR	Middlemore Hospital	Visit 3 - Interim Assessment	IA	Lab Tests	LB		Hs-CRP	HSCRP	Not done:	HSCRP_ND	Devereux, Zachary	Done, thanks	2024-10-21 08:15:47
58	MDMR-00004	Closed query	MDMR	Middlemore Hospital	Visit 3 - Interim Assessment	IA	Lab Tests	LB		Hs-CRP	HSCRP	Not done:	HSCRP_ND	Dhorje, AM Twarita	As this test is not required by the protocol, can you please tick "Not done" here? Thank you, DM.	2024-10-18 13:07:19
61	MDMR-00004	Closed query	MDMR	Middlemore Hospital	Visit 1-Screening	SCR	Medical History	MH	Medical History-00007	Medical history details	MHD	Is this a medical history that occurred within the last 30 days or an ongoing medical condition for which the participant is receiving concomitant medication?	MHYN	King, Dhanya	Progress notes state that the participant was grieving but not diagnosed with depression. Please clarify.	2024-12-19 11:26:08
61	MDMR-00004	Closed query	MDMR	Middlemore Hospital	Visit 1-Screening	SCR	Medical History	MH	Medical History-00007	Medical history details	MHD	Is this a medical history that occurred within the last 30 days or an ongoing medical condition for which the participant is receiving concomitant medication?	MHYN	Lucas, Ruth	Source notes report mental health issue from prior to study start, please confirm if this should be added to medical history.	2024-12-11 12:54:27
62	MDMR-00004	Closed query	MDMR	Middlemore Hospital	Visit 4 - End of Study	EOS	Date of Visit	DOV		Visit information	VISIT	Date of visit:	VISDAT	King, Dhanya	This has now been completed.	2024-12-19 07:47:52
62	MDMR-00004	Closed query	MDMR	Middlemore Hospital	Visit 4 - End of Study	EOS	Date of Visit	DOV		Visit information	VISIT	Date of visit:	VISDAT	Dhorje, AM Twarita	Can you please complete the data for lab tests and AE collection if available? Else please confirm if the data is missing. Thank you, DM.	2024-12-18 15:22:07
63	MDMR-00004	Closed query	MDMR	Middlemore Hospital	Visit 4 - End of Study	EOS	Participant Diary Collection	PDC		Diary collection prompt	DCP	Was the diary collected back from participant?	DIARYCOLL	King, Dhanya	Have completed this now.	2024-12-19 11:14:03
63	MDMR-00004	Closed query	MDMR	Middlemore Hospital	Visit 4 - End of Study	EOS	Participant Diary Collection	PDC		Diary collection prompt	DCP	Was the diary collected back from participant?	DIARYCOLL	Dhorje, AM Twarita	If the diary is collected back, can you please complete Visit 4 Accountability information? Thank you, DM.	2024-12-18 15:23:53
64	MDMR-00004	Closed query	MDMR	Middlemore Hospital	Visit 4 - Accountability		Treatment Adherence	TA		Treatment accountability log - Part 2	TALP1	Date of first dose:	WK7_TRTSTDOSEDAT	Ualesi, Rasela	date entered in error. correct date updated as per source	2025-01-08 10:49:10
64	MDMR-00004	Closed query	MDMR	Middlemore Hospital	Visit 4 - Accountability		Treatment Adherence	TA		Treatment accountability log - Part 2	TALP1	Date of first dose:	WK7_TRTSTDOSEDAT	Lucas, Ruth	First date of treatment in this part of study should be 28Sep2024, please check date and confirm if correct or update.	2025-01-08 10:22:20
65	MDMR-00004	Closed query	MDMR	Middlemore Hospital	Visit 4 - Accountability		Treatment Adherence	TA		Treatment accountability log - Part 2	TALP1	Total number of capsules dispensed:	WK7_TRTTOTALDISP	Dhorje, AM Twarita	Can you please confirm "Total number of capsules dispensed"? In Part 2, should this be 21 instead? Thank you, DM.	2025-01-08 14:48:31
65	MDMR-00004	Closed query	MDMR	Middlemore Hospital	Visit 4 - Accountability		Treatment Adherence	TA		Treatment accountability log - Part 2	TALP1	Total number of capsules dispensed:	WK7_TRTTOTALDISP	Ualesi, Rasela	18 entered in error. correct value entered as per schedule	2025-01-10 09:36:45
66	MDMR-00004	Closed query	MDMR	Middlemore Hospital	Visit 4 - End of Study	EOS	Lab Tests	LB		HbA1C	HBA	HbA1C (mmol/mol Hb):	HBA1C_LBORRES	King, Dhanya	Done	2025-01-17 07:36:27
66	MDMR-00004	Closed query	MDMR	Middlemore Hospital	Visit 4 - End of Study	EOS	Lab Tests	LB		HbA1C	HBA	HbA1C (mmol/mol Hb):	HBA1C_LBORRES	Dhorje, AM Twarita	This result is out of the normal range. Can you please verify and confirm the clinical significance? Thank you, DM.	2025-01-10 13:58:12
67	MDMR-00004	Closed query	MDMR	Middlemore Hospital	Visit 3 - Accountability	IAACC	Missed/Partial/Extra Exercise	MPEE1	00002	Exercise Log -Part 1	EXEL1	Date:	WK6_DATE	Dhorje, AM Twarita	Can you please confirm this date? Should this be Aug instead? Thank you, DM.	2025-01-16 14:42:38
67	MDMR-00004	Closed query	MDMR	Middlemore Hospital	Visit 3 - Accountability	IAACC	Missed/Partial/Extra Exercise	MPEE1	00002	Exercise Log -Part 1	EXEL1	Date:	WK6_DATE	King, Dhanya	The date should be August not September. This has now been corrected	2025-01-17 07:50:01
68	MDMR-00004	Closed query	MDMR	Middlemore Hospital	Visit 4 - End of Study	EOS	DNA Methylation	DNAM		Sample recollection	DNASR	Was the sample required to be recollected?	DNAMET_RECOL	Dhorje, AM Twarita	Can you please complete this field and submit the form? Thank you, DM.	2025-01-23 14:26:56
68	MDMR-00004	Closed query	MDMR	Middlemore Hospital	Visit 4 - End of Study	EOS	DNA Methylation	DNAM		Sample recollection	DNASR	Was the sample required to be recollected?	DNAMET_RECOL	Ualesi, Rasela	Completed and submitted as per source	2025-02-03 07:50:30
69	MDMR-00004	Closed query	MDMR	Middlemore Hospital	Visit 3 - Accountability	IAACC	Missed/Partial/Extra Exercise	MPEE1	00008	Exercise Log -Part 1	EXEL1	On exercycle - Training RPM:	WK6_RPM	Lucas, Ruth	Conversion km to RPM for 22 is 61 RPM, please check and update	2025-01-24 13:45:35
69	MDMR-00004	Closed query	MDMR	Middlemore Hospital	Visit 3 - Accountability	IAACC	Missed/Partial/Extra Exercise	MPEE1	00008	Exercise Log -Part 1	EXEL1	On exercycle - Training RPM:	WK6_RPM	Ualesi, Rasela	Updated as per query	2025-02-03 08:26:44
70	MDMR-00004	Closed query	MDMR	Middlemore Hospital	Visit 3 - Accountability	IAACC	Missed/Partial/Extra Exercise	MPEE1	00011	Exercise Log -Part 1	EXEL1	On exercycle - Training RPM:	WK6_RPM	Ualesi, Rasela	Reviewed and updated as per query	2025-02-03 08:30:38
70	MDMR-00004	Closed query	MDMR	Middlemore Hospital	Visit 3 - Accountability	IAACC	Missed/Partial/Extra Exercise	MPEE1	00011	Exercise Log -Part 1	EXEL1	On exercycle - Training RPM:	WK6_RPM	Lucas, Ruth	Pt diary looks like the exercise portion (not warm up or cool down) was completed at 61-70, please consider updating RPM	2025-01-24 13:48:09
71	MDMR-00004	Closed query	MDMR	Middlemore Hospital	Visit 3 - Accountability	IAACC	Missed/Partial/Extra Exercise	MPEE1	00013	Exercise Log -Part 1	EXEL1	On exercycle - Training RPM:	WK6_RPM	Lucas, Ruth	DIary indicates the exercise portion was conducted at 19-20km or 53-56RPM, please check and update if required	2025-01-24 13:49:43
71	MDMR-00004	Closed query	MDMR	Middlemore Hospital	Visit 3 - Accountability	IAACC	Missed/Partial/Extra Exercise	MPEE1	00013	Exercise Log -Part 1	EXEL1	On exercycle - Training RPM:	WK6_RPM	Ualesi, Rasela	Reviewed and updated as per query	2025-02-03 08:31:34
72	MDMR-00004	Closed query	MDMR	Middlemore Hospital	Visit 3 - Accountability	IAACC	Missed/Partial/Extra Exercise	MPEE1	00015	Exercise Log -Part 1	EXEL1	On exercycle - Training RPM:	WK6_RPM	Lucas, Ruth	Diary suggests exercise portion was completed at 20km or 56RPM, please review and consider updating	2025-01-24 13:51:09
72	MDMR-00004	Closed query	MDMR	Middlemore Hospital	Visit 3 - Accountability	IAACC	Missed/Partial/Extra Exercise	MPEE1	00015	Exercise Log -Part 1	EXEL1	On exercycle - Training RPM:	WK6_RPM	Ualesi, Rasela	Reviewed and updated as per query	2025-02-03 08:32:24
73	MDMR-00004	Closed query	MDMR	Middlemore Hospital	Visit 3 - Accountability	IAACC	Missed/Partial/Extra Exercise	MPEE1	00016	Exercise Log -Part 1	EXEL1	On exercycle - Training RPM:	WK6_RPM	Lucas, Ruth	Diary suggests exercise completed at 20km or 56RPM, please check and update if needed	2025-01-24 13:52:43
73	MDMR-00004	Closed query	MDMR	Middlemore Hospital	Visit 3 - Accountability	IAACC	Missed/Partial/Extra Exercise	MPEE1	00016	Exercise Log -Part 1	EXEL1	On exercycle - Training RPM:	WK6_RPM	Ualesi, Rasela	Reviewed and updated as per query	2025-02-03 08:33:07
74	MDMR-00004	Closed query	MDMR	Middlemore Hospital	Visit 3 - Accountability	IAACC	Missed/Partial/Extra Exercise	MPEE1	00022	Exercise Log -Part 1	EXEL1	On exercycle - Training RPM:	WK6_RPM	Lucas, Ruth	Diary suggests exercise completed at 21km or 58RPM, please check and update if needed	2025-01-24 13:55:28
74	MDMR-00004	Closed query	MDMR	Middlemore Hospital	Visit 3 - Accountability	IAACC	Missed/Partial/Extra Exercise	MPEE1	00022	Exercise Log -Part 1	EXEL1	On exercycle - Training RPM:	WK6_RPM	Ualesi, Rasela	Reviewed and updated as per query	2025-02-03 08:33:56
75	MDMR-00004	Closed query	MDMR	Middlemore Hospital	Visit 3 - Accountability	IAACC	Missed/Partial/Extra Exercise	MPEE1	00025	Exercise Log -Part 1	EXEL1	On exercycle - Training RPM:	WK6_RPM	Ualesi, Rasela	Reviewed and updated as per query	2025-02-03 08:35:00
75	MDMR-00004	Closed query	MDMR	Middlemore Hospital	Visit 3 - Accountability	IAACC	Missed/Partial/Extra Exercise	MPEE1	00025	Exercise Log -Part 1	EXEL1	On exercycle - Training RPM:	WK6_RPM	Lucas, Ruth	Diary suggests exercise completed at 22km or 61RPM, please check and update if needed	2025-01-24 13:56:45
76	MDMR-00004	Closed query	MDMR	Middlemore Hospital	Visit 3 - Accountability	IAACC	Missed/Partial/Extra Exercise	MPEE1	00029	Exercise Log -Part 1	EXEL1	On exercycle - Training RPM:	WK6_RPM	Ualesi, Rasela	Reviewed and updated as per query	2025-02-03 08:36:11
76	MDMR-00004	Closed query	MDMR	Middlemore Hospital	Visit 3 - Accountability	IAACC	Missed/Partial/Extra Exercise	MPEE1	00029	Exercise Log -Part 1	EXEL1	On exercycle - Training RPM:	WK6_RPM	Lucas, Ruth	Diary suggests exercise completed at 24-25km or 67RPM, please check and update if needed	2025-01-24 13:58:28
77	MDMR-00004	Closed query	MDMR	Middlemore Hospital	Visit 4 - End of Study	EOS	Lab Tests	LB		Hs-CRP	HSCRP	Hs-CRP (mg/L):	HSCRP_LBORRES	Dhorje, DM Twarita	Query raised in error.	2025-01-24 14:55:26
77	MDMR-00004	Closed query	MDMR	Middlemore Hospital	Visit 4 - End of Study	EOS	Lab Tests	LB		Hs-CRP	HSCRP	Hs-CRP (mg/L):	HSCRP_LBORRES	Lucas, Ruth	No source available for CRP in eSource. PLease check and upload, thank you	2025-01-24 14:43:26
78	MDMR-00004	Closed query	MDMR	Middlemore Hospital	Visit 4 - End of Study	EOS	DNA Methylation	DNAM		Shipment details	DNASD	Date shipped:	DNAMET_SHIPDAT	Lucas, Ruth	Please update with shipping information	2025-01-24 14:52:37
78	MDMR-00004	Closed query	MDMR	Middlemore Hospital	Visit 4 - End of Study	EOS	DNA Methylation	DNAM		Shipment details	DNASD	Date shipped:	DNAMET_SHIPDAT	Ualesi, Rasela	Completed and submitted as per source	2025-02-03 07:50:38
79	MDMR-00004	Closed query	MDMR	Middlemore Hospital	Common Forms	CF	Concomitant Medication	CM	00014	Concomitant medication	CMED	Medication name:	CMTRT	Lucas, Ruth	Is this a repeat of concomitant medication #3, can you please check and update as needed	2025-01-24 15:41:56
79	MDMR-00004	Closed query	MDMR	Middlemore Hospital	Common Forms	CF	Concomitant Medication	CM	00014	Concomitant medication	CMED	Medication name:	CMTRT	Ualesi, Rasela	Reviewed and confirmed as duplicate. Removed in source and will update EDC accordingly	2025-02-03 08:52:36
80	MDMR-00004	Closed query	MDMR	Middlemore Hospital	Common Forms	CF	Concomitant Medication	CM	00003	Concomitant medication	CMED	End date:	CMENDAT	Dhorje, AM Twarita	Can you please confirm if this medication is ongoing? Thank you, DM.	2025-02-25 16:47:56
80	MDMR-00004	Closed query	MDMR	Middlemore Hospital	Common Forms	CF	Concomitant Medication	CM	00003	Concomitant medication	CMED	End date:	CMENDAT	Ualesi, Rasela	data complete. please advise	2025-02-26 09:38:21
81	MDMR-00004	Closed query	MDMR	Middlemore Hospital	Common Forms	CF	Concomitant Medication	CM	00002	Concomitant medication	CMED	Medical history number:	CM_MHNUM	Dhorje, AM Twarita	Can you please confirm if these numbers are correctly reflected as per medical history numbers? MH-00004 is Primary decompression of lumbar spine and the indication here does not include the terminology. Please update accordingly. Thank you, DM.	2025-02-27 10:51:51
81	MDMR-00004	Closed query	MDMR	Middlemore Hospital	Common Forms	CF	Concomitant Medication	CM	00002	Concomitant medication	CMED	Medical history number:	CM_MHNUM	Ualesi, Rasela	Reviewed and updated as per source. MH-00004 removed accordingly	2025-03-05 08:26:37
82	MDMR-00004	Closed query	MDMR	Middlemore Hospital	Common Forms	CF	Concomitant Medication	CM	00004	Concomitant medication	CMED	Start date:	CMSTDAT	King, Dhanya	Start date for this medication was 9th Dec 2010. This error has now been corrected.	2025-02-28 07:58:08
82	MDMR-00004	Closed query	MDMR	Middlemore Hospital	Common Forms	CF	Concomitant Medication	CM	00004	Concomitant medication	CMED	Start date:	CMSTDAT	Dhorje, AM Twarita	Can you please confirm the start date here? Glaucoma right eye start date as per medical history page is 9 Dec 2010. Thank you, DM.	2025-02-27 11:44:05
83	MDMR-00004	Closed query	MDMR	Middlemore Hospital	Common Forms	CF	Concomitant Medication	CM	00010	Concomitant medication	CMED	End date:	CMENDAT	Ualesi, Rasela	Reviewed and updated as per source, thank you	2025-03-06 08:29:02
83	MDMR-00004	Closed query	MDMR	Middlemore Hospital	Common Forms	CF	Concomitant Medication	CM	00010	Concomitant medication	CMED	End date:	CMENDAT	Dhorje, AM Twarita	Can you please confirm the end date? The corresponding AE has a resolution date as 07 Sep. Thank you, DM.	2025-03-02 18:35:52
84	MDMR-00004	Closed query	MDMR	Middlemore Hospital	Common Forms	CF	Adverse Event	AE	Adverse Event-00013	Adverse Event	AELOG	Relationship to the treatment:	AEREL	King, Dhanya	As per investigators progress note - this AE was possibly related to either IP or exercise.	2025-03-10 10:37:41
84	MDMR-00004	Closed query	MDMR	Middlemore Hospital	Common Forms	CF	Adverse Event	AE	Adverse Event-00013	Adverse Event	AELOG	Relationship to the treatment:	AEREL	Dhorje, AM Twarita	Can you please confirm whether this relatedness was determined in relation to the study drug or study exercise? Thank you, DM.	2025-03-06 14:52:10
85	MDMR-00004	Closed query	MDMR	Middlemore Hospital	Common Forms	CF	Adverse Event	AE	Adverse Event-00014	Adverse Event	AELOG	Relationship to the treatment:	AEREL	Dhorje, AM Twarita	Can you please confirm whether this relatedness was determined in relation to the study drug or study exercise? Thank you, DM.	2025-03-06 14:52:53
85	MDMR-00004	Closed query	MDMR	Middlemore Hospital	Common Forms	CF	Adverse Event	AE	Adverse Event-00014	Adverse Event	AELOG	Relationship to the treatment:	AEREL	King, Dhanya	As per investigators progress note - AE could possibly be related to either IP or exercise.	2025-03-10 10:38:27
86	MDMR-00004	Closed query	MDMR	Middlemore Hospital	Common Forms	CF	Adverse Event	AE	Adverse Event-00017	Adverse Event	AELOG	Relationship to the treatment:	AEREL	King, Dhanya	As per source this relatedness is determined in relation to IP.	2025-03-10 10:58:52
86	MDMR-00004	Closed query	MDMR	Middlemore Hospital	Common Forms	CF	Adverse Event	AE	Adverse Event-00017	Adverse Event	AELOG	Relationship to the treatment:	AEREL	Dhorje, AM Twarita	Can you please confirm whether this relatedness was determined in relation to the study drug or study exercise? Thank you, DM.	2025-03-06 14:53:17
87	MDMR-00004	Closed query	MDMR	Middlemore Hospital	Common Forms	CF	Adverse Event	AE	Adverse Event-00012	Adverse Event	AELOG	Action taken:	AEACN	King, Dhanya	Done - have created new conmed log and linked it.	2025-03-10 10:01:48
87	MDMR-00004	Closed query	MDMR	Middlemore Hospital	Common Forms	CF	Adverse Event	AE	Adverse Event-00012	Adverse Event	AELOG	Action taken:	AEACN	Dhorje, AM Twarita	Can you please link this AE to the corresponding medication under conmed section? Seretide inhaler is mentioned in the comment section here. Please verify and update the AE number under the conmed instance. Thank you, DM.	2025-03-06 16:15:12
88	MDMR-00004	Closed query	MDMR	Middlemore Hospital	Common Forms	CF	Adverse Event	AE	Adverse Event-00004	Adverse Event	AELOG	Adverse event term / description:	AETERM	Dhorje, AM Twarita	Can you please verify if this AE is related to MH#00011 (chronic back pain)? Thank you, DM.	2025-03-10 12:03:15
88	MDMR-00004	Closed query	MDMR	Middlemore Hospital	Common Forms	CF	Adverse Event	AE	Adverse Event-00004	Adverse Event	AELOG	Adverse event term / description:	AETERM	King, Dhanya	AE was supposed to be entered as worsening of pain in the lower back - Could you please let me know if you would still like acknowledgement of the relatedness.	2025-03-13 07:19:03
89	MDMR-00004	Closed query	MDMR	Middlemore Hospital	Common Forms	CF	Adverse Event	AE	Adverse Event-00005	Adverse Event	AELOG	Adverse event term / description:	AETERM	Dhorje, AM Twarita	Can you please specify the underlying condition/symptoms instead? 'Inability to walk unaided' cannot be defined for coding purposes. Thank you, DM.	2025-03-10 12:10:26
89	MDMR-00004	Closed query	MDMR	Middlemore Hospital	Common Forms	CF	Adverse Event	AE	Adverse Event-00005	Adverse Event	AELOG	Adverse event term / description:	AETERM	King, Dhanya	This has now been corrected.	2025-03-13 10:33:27
90	MDMR-00004	Closed query	MDMR	Middlemore Hospital	Common Forms	CF	Adverse Event	AE	Adverse Event-00012	Adverse Event	AELOG	Adverse event term / description:	AETERM	King, Dhanya	Confirmed with investigator that this AE is related. Please advise if you would like this removed.	2025-03-13 10:05:00
90	MDMR-00004	Closed query	MDMR	Middlemore Hospital	Common Forms	CF	Adverse Event	AE	Adverse Event-00012	Adverse Event	AELOG	Adverse event term / description:	AETERM	Dhorje, AM Twarita	Can you please verify if this AE is related to MH#00001? Shortness of breath is a symptom of COPD. Thank you, DM.	2025-03-10 12:18:18
91	MDMR-00004	Closed query	MDMR	Middlemore Hospital	Common Forms	CF	Adverse Event	AE	Adverse Event-00018	Adverse Event	AELOG	Adverse event term / description:	AETERM	Ualesi, Rasela	After reviewing source, participant reported experiencing this AE after rushing up stairs and whilst gardening. Progress notes also report he suspected this as possibly being related to his history as a former smoker	2025-03-13 08:15:36
91	MDMR-00004	Closed query	MDMR	Middlemore Hospital	Common Forms	CF	Adverse Event	AE	Adverse Event-00018	Adverse Event	AELOG	Adverse event term / description:	AETERM	Dhorje, AM Twarita	Can you please verify if this AE is related to MH#00001? Shortness of breath is a symptom of COPD. Thank you, DM.	2025-03-10 12:19:53
92	MDMR-00004	Closed query	MDMR	Middlemore Hospital	Common Forms	CF	Adverse Event	AE	Adverse Event-00021	Adverse Event	AELOG	Adverse event term / description:	AETERM	King, Dhanya	This AE is not related to MH#00011 as it was caused from heavy lifting.	2025-03-11 07:18:11
92	MDMR-00004	Closed query	MDMR	Middlemore Hospital	Common Forms	CF	Adverse Event	AE	Adverse Event-00021	Adverse Event	AELOG	Adverse event term / description:	AETERM	Dhorje, AM Twarita	Can you please verify if this AE is related to MH#00011 (chronic back pain)? Thank you, DM.	2025-03-10 12:21:04
93	MDMR-00004	Closed query	MDMR	Middlemore Hospital	Common Forms	CF	Adverse Event	AE	Adverse Event-00012	Adverse Event	AELOG	Adverse event term / description:	AETERM	King, Dhanya	Ok will delete now	2025-03-24 06:54:27
93	MDMR-00004	Closed query	MDMR	Middlemore Hospital	Common Forms	CF	Adverse Event	AE	Adverse Event-00012	Adverse Event	AELOG	Adverse event term / description:	AETERM	Dhorje, AM Twarita	Yes, please remove this AE instance if you confirm the relation to the medical history event. Thank you, DM.	2025-03-18 13:00:50
5	MDMR-00005	Closed query	MDMR	Middlemore Hospital	Visit 1-Screening	SCR	Medical History	MH	Medical History-00001	Medical history details	MHD	Concomitant medication?	MHCONMEDYN	Dhorje, AM Twarita	Conmed 00003 is updated with an indication COVID but on this page the conmed question is marked as No. Please verify and update accordingly. Than you, DM.	2024-08-09 11:01:23
5	MDMR-00005	Closed query	MDMR	Middlemore Hospital	Visit 1-Screening	SCR	Medical History	MH	Medical History-00001	Medical history details	MHD	Concomitant medication?	MHCONMEDYN	Armstrong, Courtney	Have updated conmed question to Yes after confirming with conmed 00003	2024-08-12 08:41:50
6	MDMR-00005	Closed query	MDMR	Middlemore Hospital	Visit 1-Screening	SCR	Lab Tests	LB		Hs-CRP	HSCRP	Hs-CRP (mg/L):	HSCRP_LBORRES	Dhorje, AM Twarita	The result is entered in the comment section as <1. Can you please update the result field with the number (1) and leave the comment as is? Thank you, DM.	2024-08-27 13:53:42
6	MDMR-00005	Closed query	MDMR	Middlemore Hospital	Visit 1-Screening	SCR	Lab Tests	LB		Hs-CRP	HSCRP	Hs-CRP (mg/L):	HSCRP_LBORRES	Armstrong, Courtney	updated to 1	2024-08-27 14:38:15
4	MDMR-00006	Closed query	MDMR	Middlemore Hospital	Visit 1-Screening	SCR	Demographics	DM		Participant Information	PI	Participant initials: (e.g. ABC, A-C)	INIT	Dhorje, AM Twarita	If the initials only have two letters then please insert a hyphen in between. In this case, it should be J-B. Please verify and reconcile. Thank you, DM.	2024-08-13 11:51:39
4	MDMR-00006	Closed query	MDMR	Middlemore Hospital	Visit 1-Screening	SCR	Demographics	DM		Participant Information	PI	Participant initials: (e.g. ABC, A-C)	INIT	Armstrong, Courtney	updated accordingly	2024-08-13 13:54:29
5	MDMR-00006	Closed query	MDMR	Middlemore Hospital	Visit 1-Screening	SCR	ECG	ECG		ECG details	ECGD	Abnormality description:	ABN_EGORRES	Dhorje, AM Twarita	ECG is marked as abnormal but the abnormality description is not given. Can you please update accordingly? Thank you, DM.	2024-08-13 12:00:02
5	MDMR-00006	Closed query	MDMR	Middlemore Hospital	Visit 1-Screening	SCR	ECG	ECG		ECG details	ECGD	Abnormality description:	ABN_EGORRES	Armstrong, Courtney	Abnormality description has been added	2024-08-13 13:52:14
6	MDMR-00006	Closed query	MDMR	Middlemore Hospital	Common Forms	CF	Concomitant Medication	CM	00001	Concomitant medication	CMED	Indication:	CMINDC	Armstrong, Courtney	updated specific indication	2024-08-21 11:25:45
6	MDMR-00006	Closed query	MDMR	Middlemore Hospital	Common Forms	CF	Concomitant Medication	CM	00001	Concomitant medication	CMED	Indication:	CMINDC	Dhorje, AM Twarita	Can you please update a specific indication? PMHx cannot be coded. Thank you, DM.	2024-08-13 12:05:38
7	MDMR-00006	Closed query	MDMR	Middlemore Hospital	Common Forms	CF	Concomitant Medication	CM	00001	Concomitant medication	CMED	Medication name:	CMTRT	Armstrong, Courtney	have updated all conmeds so indications are shown	2024-08-21 11:25:32
7	MDMR-00006	Closed query	MDMR	Middlemore Hospital	Common Forms	CF	Concomitant Medication	CM	00001	Concomitant medication	CMED	Medication name:	CMTRT	Dhorje, AM Twarita	There are four entries under Medical History CRF and all of them are indicated to have concomitant medications. Can you please enter them all accordingly? Thank you, DM.	2024-08-13 12:07:53
8	MDMR-00006	Closed query	MDMR	Middlemore Hospital	Common Forms	CF	Concomitant Medication	CM	00006	Concomitant medication	CMED	Medication name:	CMTRT	Armstrong, Courtney	spelling updated	2024-08-23 09:39:52
8	MDMR-00006	Closed query	MDMR	Middlemore Hospital	Common Forms	CF	Concomitant Medication	CM	00006	Concomitant medication	CMED	Medication name:	CMTRT	Dhorje, AM Twarita	Can you please check and correct the spelling of fumarate? Thank you, DM.	2024-08-22 09:59:17
10	MDMR-00006	Closed query	MDMR	Middlemore Hospital	Common Forms	CF	Concomitant Medication	CM	00007	Concomitant medication	CMED	Indication:	CMINDC	Armstrong, Courtney	added specific indication	2024-08-27 14:43:20
10	MDMR-00006	Closed query	MDMR	Middlemore Hospital	Common Forms	CF	Concomitant Medication	CM	00007	Concomitant medication	CMED	Indication:	CMINDC	Dhorje, AM Twarita	Can you please update a specific indication? PMHx cannot be coded. Thank you, DM.	2024-08-27 10:46:06
11	MDMR-00006	Closed query	MDMR	Middlemore Hospital	Common Forms	CF	Concomitant Medication	CM	00008	Concomitant medication	CMED	Indication:	CMINDC	Armstrong, Courtney	updated specific indication	2024-08-27 14:44:00
11	MDMR-00006	Closed query	MDMR	Middlemore Hospital	Common Forms	CF	Concomitant Medication	CM	00008	Concomitant medication	CMED	Indication:	CMINDC	Dhorje, AM Twarita	Can you please update a specific indication? PMHx cannot be coded. Thank you, DM	2024-08-27 10:46:38
12	MDMR-00006	Closed query	MDMR	Middlemore Hospital	Visit 1-Screening	SCR	Lab Tests	LB		HbA1C	HBA	HbA1C (mmol/mol Hb):	HBA1C_LBORRES	Armstrong, Courtney	Can confirm not out of normal range	2024-08-28 08:57:35
12	MDMR-00006	Closed query	MDMR	Middlemore Hospital	Visit 1-Screening	SCR	Lab Tests	LB		HbA1C	HBA	HbA1C (mmol/mol Hb):	HBA1C_LBORRES	Dhorje, AM Twarita	Can you please confirm if the result (43) is out of normal range? If yes, then can you please update the clinical significance accordingly? Thank you, DM.	2024-08-27 14:01:01
14	MDMR-00006	Closed query	MDMR	Middlemore Hospital	Common Forms	CF	Concomitant Medication	CM	00009	Concomitant medication	CMED	Dose unit:	CMDOSU	Dhorje, AM Twarita	Can you please add the dose unit details under 'Additional information" section? Thank you, DM.	2024-08-30 11:57:03
14	MDMR-00006	Closed query	MDMR	Middlemore Hospital	Common Forms	CF	Concomitant Medication	CM	00009	Concomitant medication	CMED	Dose unit:	CMDOSU	Armstrong, Courtney	added dose units to additional information	2024-09-02 08:47:13
16	MDMR-00006	Closed query	MDMR	Middlemore Hospital	Visit 1-Screening	SCR	Lab Tests	LB		HbA1C	HBA	HbA1C (mmol/mol Hb):	HBA1C_LBORRES	Armstrong, Courtney	updated clinical significance as per source	2024-09-18 07:48:42
16	MDMR-00006	Closed query	MDMR	Middlemore Hospital	Visit 1-Screening	SCR	Lab Tests	LB		HbA1C	HBA	HbA1C (mmol/mol Hb):	HBA1C_LBORRES	Dhorje, AM Twarita	As per the provided lab ranges, anything in-between 41-49 indicates abnormal glucose tolerance. Please update the clinical significance if the value is above 40. Thank you, DM.	2024-09-10 10:51:27
17	MDMR-00006	Closed query	MDMR	Middlemore Hospital	Common Forms	CF	Concomitant Medication	CM	00009	Concomitant medication	CMED	Indication:	CMINDC	Dhorje, AM Twarita	Can you please remove '(S)AE - ' from the beginning of the indication if that is not relevant? Thank you, DM.	2024-09-16 11:17:30
17	MDMR-00006	Closed query	MDMR	Middlemore Hospital	Common Forms	CF	Concomitant Medication	CM	00009	Concomitant medication	CMED	Indication:	CMINDC	Armstrong, Courtney	removed S(AE)	2024-09-17 10:20:50
40	MDMR-00006	Closed query	MDMR	Middlemore Hospital	Visit 3 - Accountability	IAACC	Missed/Partial/Extra Exercise	MPEE1	00007	Exercise Log -Part 1	EXEL1	On exercycle - Resistance setting:	WK6_RESIS	Devereux, Zachary	Done, sorry I must've missed it, thanks	2024-10-14 10:49:52
40	MDMR-00006	Closed query	MDMR	Middlemore Hospital	Visit 3 - Accountability	IAACC	Missed/Partial/Extra Exercise	MPEE1	00007	Exercise Log -Part 1	EXEL1	On exercycle - Resistance setting:	WK6_RESIS	Dhorje, AM Twarita	Please complete this field if the data is available else please confirm if missing. Thank you, DM.	2024-10-14 10:12:08
41	MDMR-00006	Closed query	MDMR	Middlemore Hospital	Common Forms	CF	Concomitant Medication	CM	00010	Concomitant medication	CMED	Dose frequency:	CMDOSFRQ	Dhorje, AM Twarita	Can you please add the frequency details under 'Additional information' section? Thank you, DM.	2024-10-14 10:18:17
41	MDMR-00006	Closed query	MDMR	Middlemore Hospital	Common Forms	CF	Concomitant Medication	CM	00010	Concomitant medication	CMED	Dose frequency:	CMDOSFRQ	Devereux, Zachary	Done, thanks	2024-10-14 10:48:52
42	MDMR-00006	Closed query	MDMR	Middlemore Hospital	Visit 2 - Baseline Assessment	BS	6-Minute Walk Test	MWT		6-minute walk test	SMWT	Total distance walked (meter):	SMWT_DISTWALK	Devereux, Zachary	Initial error in source, now corrected, thanks	2024-10-21 10:29:33
42	MDMR-00006	Closed query	MDMR	Middlemore Hospital	Visit 2 - Baseline Assessment	BS	6-Minute Walk Test	MWT		6-minute walk test	SMWT	Total distance walked (meter):	SMWT_DISTWALK	Lucas, Ruth	According to source participant completed 10 full laps (400m) plus 15.6m, total of 415.6m. Can you please check and update source and CRF for total if needs correcting.	2024-10-21 10:17:18
68	MDMR-00006	Closed query	MDMR	Middlemore Hospital	Visit 4 - End of Study	EOS	Lab Tests	LB		Sample collection	LBSC	Date of sample collection:	LBDAT	King, Dhanya	This has now been completed.	2025-01-06 12:08:33
68	MDMR-00006	Closed query	MDMR	Middlemore Hospital	Visit 4 - End of Study	EOS	Lab Tests	LB		Sample collection	LBSC	Date of sample collection:	LBDAT	Dhorje, AM Twarita	Can you please complete the lab results if available? Thank you, DM.	2024-12-13 11:19:23
69	MDMR-00006	Closed query	MDMR	Middlemore Hospital	Visit 4 - Accountability		Treatment Adherence	TA		Treatment accountability log - Part 2	TALP1	Total number of capsules dispensed:	WK7_TRTTOTALDISP	Ualesi, Rasela	18 entered in error. correct value entered as per schedule	2025-01-10 09:35:45
69	MDMR-00006	Closed query	MDMR	Middlemore Hospital	Visit 4 - Accountability		Treatment Adherence	TA		Treatment accountability log - Part 2	TALP1	Total number of capsules dispensed:	WK7_TRTTOTALDISP	Dhorje, AM Twarita	Can you please confirm "Total number of capsules dispensed"? In Part 2, should this be 21 instead? Thank you, DM.	2025-01-08 14:49:10
70	MDMR-00006	Closed query	MDMR	Middlemore Hospital	Visit 4 - End of Study	EOS	Lab Tests	LB		HbA1C	HBA	HbA1C (mmol/mol Hb):	HBA1C_LBORRES	Dhorje, AM Twarita	This result is out of the normal range. Can you please verify and confirm the clinical significance? Thank you, DM.	2025-01-10 14:00:19
70	MDMR-00006	Closed query	MDMR	Middlemore Hospital	Visit 4 - End of Study	EOS	Lab Tests	LB		HbA1C	HBA	HbA1C (mmol/mol Hb):	HBA1C_LBORRES	King, Dhanya	Done	2025-01-17 07:35:31
71	MDMR-00006	Closed query	MDMR	Middlemore Hospital	Visit 3 - Accountability	IAACC	Missed/Partial/Extra Exercise	MPEE1	00004	Exercise Log -Part 1	EXEL1	Date:	WK6_DATE	King, Dhanya	Entire date was incorrect. I have now changed this.	2025-01-17 07:55:19
71	MDMR-00006	Closed query	MDMR	Middlemore Hospital	Visit 3 - Accountability	IAACC	Missed/Partial/Extra Exercise	MPEE1	00004	Exercise Log -Part 1	EXEL1	Date:	WK6_DATE	Dhorje, AM Twarita	Can you please confirm the date? Should this be 2024? Thank you, DM.	2025-01-16 16:13:15
72	MDMR-00006	Closed query	MDMR	Middlemore Hospital	Visit 4 - End of Study	EOS	DNA Methylation	DNAM		Shipment details	DNASD	Date shipped:	DNAMET_SHIPDAT	Ualesi, Rasela	updated as per query	2025-02-24 15:40:17
72	MDMR-00006	Closed query	MDMR	Middlemore Hospital	Visit 4 - End of Study	EOS	DNA Methylation	DNAM		Shipment details	DNASD	Date shipped:	DNAMET_SHIPDAT	Dhorje, AM Twarita	Can you please complete the remaining fields on this form and submit it? Thank you, DM.	2025-02-10 14:10:40
73	MDMR-00006	Closed query	MDMR	Middlemore Hospital	Visit 3 - Accountability	IAACC	Missed/Partial/Extra Exercise	MPEE1	00013	Exercise Log -Part 1	EXEL1	Select week:	WK6_WEEKNUM	Dhorje, AM Twarita	70 RPM with level 3 resistance for 29 minutes is as per schedule and doesn't look like a partial exercise. Can you please verify with the source again? If the data is same then please delete this instance. Thank you, DM.	2025-02-21 10:23:31
73	MDMR-00006	Closed query	MDMR	Middlemore Hospital	Visit 3 - Accountability	IAACC	Missed/Partial/Extra Exercise	MPEE1	00013	Exercise Log -Part 1	EXEL1	Select week:	WK6_WEEKNUM	Ualesi, Rasela	updated as per source (67)	2025-02-26 09:52:19
74	MDMR-00006	Closed query	MDMR	Middlemore Hospital	Common Forms	CF	Concomitant Medication	CM	00002	Concomitant medication	CMED	Start date:	CMSTDAT	King, Dhanya	As per clinical portal - medication start date was 07/10/2015. At screening participant reported condition started in Jan 2021. Therefore, start date for the medication is correct.	2025-03-13 07:58:09
74	MDMR-00006	Closed query	MDMR	Middlemore Hospital	Common Forms	CF	Concomitant Medication	CM	00002	Concomitant medication	CMED	Start date:	CMSTDAT	Dhorje, AM Twarita	Can you please confirm the date here? The corresponding medical history start date is 1 Jan 2021. Thank you, DM.	2025-02-27 11:46:26
75	MDMR-00006	Closed query	MDMR	Middlemore Hospital	Common Forms	CF	Concomitant Medication	CM	00006	Concomitant medication	CMED	Start date:	CMSTDAT	Dhorje, AM Twarita	Can you please confirm the start date here? The corresponding medical history has a start date as 1 Jan 2022. Thank you, DM.	2025-02-27 11:48:38
75	MDMR-00006	Closed query	MDMR	Middlemore Hospital	Common Forms	CF	Concomitant Medication	CM	00006	Concomitant medication	CMED	Start date:	CMSTDAT	King, Dhanya	As per clinical portal - medication start date was 07/11/2017. At screening participant reported condition started in Jan 2022. Therefore, start date for the medication is correct.	2025-03-13 09:08:25
76	MDMR-00006	Closed query	MDMR	Middlemore Hospital	Common Forms	CF	Concomitant Medication	CM	00013	Concomitant medication	CMED	Indication:	CMINDC	King, Dhanya	This medication was indeed given for urinary tract infection. This has been updated now.	2025-03-10 10:51:39
76	MDMR-00006	Closed query	MDMR	Middlemore Hospital	Common Forms	CF	Concomitant Medication	CM	00013	Concomitant medication	CMED	Indication:	CMINDC	Dhorje, AM Twarita	Can you please confirm if this medication is indeed given for urinary tract infection? If yes, then please add the corresponding AE number (00010) to the field 'Adverse event number' below. Thank you, DM.	2025-02-28 11:51:16
77	MDMR-00006	Closed query	MDMR	Middlemore Hospital	Visit 4 - Accountability		Missed/Partial/Extra Exercise	MPEE2	00010	Exercise Log -Part 2	EXEL2	Date:	WK7_DATE	King, Dhanya	Done	2025-03-10 10:04:04
77	MDMR-00006	Closed query	MDMR	Middlemore Hospital	Visit 4 - Accountability		Missed/Partial/Extra Exercise	MPEE2	00010	Exercise Log -Part 2	EXEL2	Date:	WK7_DATE	Dhorje, AM Twarita	Can you please correct the date? Thank you, DM.	2025-03-03 13:51:49
78	MDMR-00006	Closed query	MDMR	Middlemore Hospital	Study Disposition	SD	End of Study Details	EOSD		End of study details	EOSDT	Has the participant completed the study as per protocol?	DSYN	King, Dhanya	Unscheduled visit was conducted where participant spoke with investigator - Investigator's judgement was that no unscheduled events (e.g vital signs, lab tests) needed to be completed. Please advise whether you would still like these to be added as there is no option for saying activity not completed. Thank you	2025-03-13 07:41:37
78	MDMR-00006	Closed query	MDMR	Middlemore Hospital	Study Disposition	SD	End of Study Details	EOSD		End of study details	EOSDT	Has the participant completed the study as per protocol?	DSYN	Lucas, Ruth	Please add the unscheduled visit on 14Nov2024 to CRF and include all procedures done at that time, thank you.	2025-03-05 08:51:32
79	MDMR-00006	Closed query	MDMR	Middlemore Hospital	Common Forms	CF	Adverse Event	AE	Adverse Event-00005	Adverse Event	AELOG	Relationship to the treatment:	AEREL	Dhorje, AM Twarita	Can you please confirm whether this relatedness was determined in relation to the study drug or study exercise? Thank you, DM.	2025-03-06 15:00:10
79	MDMR-00006	Closed query	MDMR	Middlemore Hospital	Common Forms	CF	Adverse Event	AE	Adverse Event-00005	Adverse Event	AELOG	Relationship to the treatment:	AEREL	King, Dhanya	As per source this relatedness is determined in relation to IP.	2025-03-10 10:57:33
80	MDMR-00006	Closed query	MDMR	Middlemore Hospital	Common Forms	CF	Adverse Event	AE	Adverse Event-00006	Adverse Event	AELOG	Relationship to the treatment:	AEREL	Dhorje, AM Twarita	Can you please confirm whether this relatedness was determined in relation to the study drug or study exercise? Thank you, DM.	2025-03-06 15:00:25
80	MDMR-00006	Closed query	MDMR	Middlemore Hospital	Common Forms	CF	Adverse Event	AE	Adverse Event-00006	Adverse Event	AELOG	Relationship to the treatment:	AEREL	King, Dhanya	As per source this relatedness is determined in relation to IP.	2025-03-10 10:57:57
81	MDMR-00006	Closed query	MDMR	Middlemore Hospital	Common Forms	CF	Adverse Event	AE	Adverse Event-00009	Adverse Event	AELOG	Relationship to the treatment:	AEREL	Dhorje, AM Twarita	Can you please confirm whether this relatedness was determined in relation to the study drug or study exercise? Thank you, DM.	2025-03-06 15:00:56
81	MDMR-00006	Closed query	MDMR	Middlemore Hospital	Common Forms	CF	Adverse Event	AE	Adverse Event-00009	Adverse Event	AELOG	Relationship to the treatment:	AEREL	King, Dhanya	As per source this relatedness is determined in relation to IP.	2025-03-10 10:58:12
82	MDMR-00006	Closed query	MDMR	Middlemore Hospital	Common Forms	CF	Adverse Event	AE	Adverse Event-00012	Adverse Event	AELOG	Relationship to the treatment:	AEREL	Dhorje, AM Twarita	Can you please confirm whether this relatedness was determined in relation to the study drug or study exercise? Thank you, DM.	2025-03-06 15:01:10
82	MDMR-00006	Closed query	MDMR	Middlemore Hospital	Common Forms	CF	Adverse Event	AE	Adverse Event-00012	Adverse Event	AELOG	Relationship to the treatment:	AEREL	King, Dhanya	As per source this relatedness is determined in relation to IP.	2025-03-10 10:58:34
83	MDMR-00006	Closed query	MDMR	Middlemore Hospital	Common Forms	CF	Adverse Event	AE	Adverse Event-00010	Adverse Event	AELOG	Action taken:	AEACN	King, Dhanya	AE and conmed have now been linked.	2025-03-10 10:55:35
83	MDMR-00006	Closed query	MDMR	Middlemore Hospital	Common Forms	CF	Adverse Event	AE	Adverse Event-00010	Adverse Event	AELOG	Action taken:	AEACN	Dhorje, AM Twarita	Can you please verify this response? Action taken is updated as medical intervention but there is no conmed listed for this AE under conmed section. Thank you, DM.	2025-03-06 16:02:41
84	MDMR-00006	Closed query	MDMR	Middlemore Hospital	Common Forms	CF	Adverse Event	AE	Adverse Event-00005	Adverse Event	AELOG	Adverse event term / description:	AETERM	King, Dhanya	As per progress note general unwellness is noted as tiredness. Have updated this now.	2025-03-11 08:04:09
84	MDMR-00006	Closed query	MDMR	Middlemore Hospital	Common Forms	CF	Adverse Event	AE	Adverse Event-00005	Adverse Event	AELOG	Adverse event term / description:	AETERM	Dhorje, AM Twarita	General unwellness is a very generic term and cannot be coded. Can you please verify and retain the underlying condition/symptom only? If it is different to fatigue then please split the two AEs separately. Thank you, DM.	2025-03-10 12:40:59
5	MDMR-00007	Closed query	MDMR	Middlemore Hospital	Visit 1-Screening	SCR	Lab Tests	LB		HbA1C	HBA	HbA1C (mmol/mol Hb):	HBA1C_LBORRES	Dhorje, AM Twarita	Can you please confirm if the result (43) is out of normal range? If yes, then can you please update the clinical significance accordingly? Thank you, DM.	2024-08-27 14:09:29
5	MDMR-00007	Closed query	MDMR	Middlemore Hospital	Visit 1-Screening	SCR	Lab Tests	LB		HbA1C	HBA	HbA1C (mmol/mol Hb):	HBA1C_LBORRES	Armstrong, Courtney	Can confirm not out of normal range	2024-08-28 08:58:32
6	MDMR-00007	Closed query	MDMR	Middlemore Hospital	Visit 1-Screening	SCR	Lab Tests	LB		HbA1C	HBA	HbA1C (mmol/mol Hb):	HBA1C_LBORRES	Dhorje, AM Twarita	As per the provided lab ranges, anything in-between 41-49 indicates abnormal glucose tolerance. Please update the clinical significance if the value is above 40. Thank you, DM.	2024-09-10 10:52:15
6	MDMR-00007	Closed query	MDMR	Middlemore Hospital	Visit 1-Screening	SCR	Lab Tests	LB		HbA1C	HBA	HbA1C (mmol/mol Hb):	HBA1C_LBORRES	Armstrong, Courtney	updated clinical significance as per source	2024-09-18 07:47:49
24	MDMR-00007	Closed query	MDMR	Middlemore Hospital	Visit 4 - Accountability		Treatment Adherence	TA		Treatment accountability log - Part 2	TALP1	Total number of capsules dispensed:	WK7_TRTTOTALDISP	Ualesi, Rasela	18 entered in error. correct value entered as per schedule	2025-01-10 09:35:02
24	MDMR-00007	Closed query	MDMR	Middlemore Hospital	Visit 4 - Accountability		Treatment Adherence	TA		Treatment accountability log - Part 2	TALP1	Total number of capsules dispensed:	WK7_TRTTOTALDISP	Dhorje, AM Twarita	Can you please confirm "Total number of capsules dispensed"? In Part 2, should this be 21 instead? Thank you, DM.	2025-01-08 14:49:39
25	MDMR-00007	Closed query	MDMR	Middlemore Hospital	Visit 4 - End of Study	EOS	Lab Tests	LB		HbA1C	HBA	HbA1C (mmol/mol Hb):	HBA1C_LBORRES	King, Dhanya	Done	2025-01-17 07:33:37
25	MDMR-00007	Closed query	MDMR	Middlemore Hospital	Visit 4 - End of Study	EOS	Lab Tests	LB		HbA1C	HBA	HbA1C (mmol/mol Hb):	HBA1C_LBORRES	Dhorje, AM Twarita	This result is out of the normal range. Can you please verify and confirm the clinical significance? Thank you, DM.	2025-01-10 14:03:14
26	MDMR-00007	Closed query	MDMR	Middlemore Hospital	Visit 4 - End of Study	EOS	Date of Visit	DOV		Visit information	VISIT	Date of visit:	VISDAT	Dhorje, AM Twarita	Can you please complete the Study Disposition details for this participant? Thank you, DM.	2025-01-14 16:15:18
26	MDMR-00007	Closed query	MDMR	Middlemore Hospital	Visit 4 - End of Study	EOS	Date of Visit	DOV		Visit information	VISIT	Date of visit:	VISDAT	King, Dhanya	Done	2025-01-16 09:44:28
27	MDMR-00007	Closed query	MDMR	Middlemore Hospital	Visit 4 - End of Study	EOS	DNA Methylation	DNAM		Shipment details	DNASD	Date shipped:	DNAMET_SHIPDAT	Dhorje, AM Twarita	Can you please complete the remaining fields on this form and submit it? Thank you, DM.	2025-02-10 14:11:06
27	MDMR-00007	Closed query	MDMR	Middlemore Hospital	Visit 4 - End of Study	EOS	DNA Methylation	DNAM		Shipment details	DNASD	Date shipped:	DNAMET_SHIPDAT	Ualesi, Rasela	updated as per source	2025-02-25 06:53:43
1	MDMR-00008	Closed query	MDMR	Middlemore Hospital	Visit 1-Screening	SCR	Lab Tests	LB		HbA1C	HBA	HbA1C (mmol/mol Hb):	HBA1C_LBORRES	Armstrong, Courtney	Can confirm it is normal as per investigator	2024-08-28 09:00:16
1	MDMR-00008	Closed query	MDMR	Middlemore Hospital	Visit 1-Screening	SCR	Lab Tests	LB		HbA1C	HBA	HbA1C (mmol/mol Hb):	HBA1C_LBORRES	Dhorje, AM Twarita	Can you please confirm if the result (46) is out of normal range? If yes, then can you please update the clinical significance accordingly? Thank you, DM.	2024-08-27 14:15:08
2	MDMR-00008	Closed query	MDMR	Middlemore Hospital	Common Forms	CF	Concomitant Medication	CM	00001	Concomitant medication	CMED	Indication:	CMINDC	Dhorje, AM Twarita	Can you please update the exact indication/medical history term instead of PMHx? Also, please make the same correction across all the conmeds entered for this participant. Thank you, DM.	2024-08-30 11:28:53
2	MDMR-00008	Closed query	MDMR	Middlemore Hospital	Common Forms	CF	Concomitant Medication	CM	00001	Concomitant medication	CMED	Indication:	CMINDC	Armstrong, Courtney	updated to specific indication	2024-09-02 08:44:39
3	MDMR-00008	Closed query	MDMR	Middlemore Hospital	Visit 1-Screening	SCR	Medical History	MH	Medical History-00002	Medical history details	MHD	Medical history term:	MHTERM	Dhorje, AM Twarita	For the coding purpose, can you please update the full term instead of its acronym 'TIA'? Thank you, DM.	2024-09-02 13:39:04
3	MDMR-00008	Closed query	MDMR	Middlemore Hospital	Visit 1-Screening	SCR	Medical History	MH	Medical History-00002	Medical history details	MHD	Medical history term:	MHTERM	Armstrong, Courtney	updated to full term	2024-09-06 08:32:06
4	MDMR-00008	Closed query	MDMR	Middlemore Hospital	Visit 1-Screening	SCR	Medical History	MH	Medical History-00002	Medical history details	MHD	Concomitant medication?	MHCONMEDYN	Armstrong, Courtney	updated to no conmed associated with this particular medical history	2024-09-06 08:33:48
4	MDMR-00008	Closed query	MDMR	Middlemore Hospital	Visit 1-Screening	SCR	Medical History	MH	Medical History-00002	Medical history details	MHD	Concomitant medication?	MHCONMEDYN	Dhorje, AM Twarita	Concomitant medication is marked as 'Yes' but no conmed is entered under the common forms section. Can you please verify and update accordingly? Thank you, DM.	2024-09-02 13:40:44
5	MDMR-00008	Closed query	MDMR	Middlemore Hospital	Visit 1-Screening	SCR	Medical History	MH	Medical History-00007	Medical history details	MHD	Is this a medical history that occurred within the last 30 days or an ongoing medical condition for which the participant is receiving concomitant medication?	MHYN	Armstrong, Courtney	confirmed not relevant so will remove from medical history	2024-09-06 08:30:48
5	MDMR-00008	Closed query	MDMR	Middlemore Hospital	Visit 1-Screening	SCR	Medical History	MH	Medical History-00007	Medical history details	MHD	Is this a medical history that occurred within the last 30 days or an ongoing medical condition for which the participant is receiving concomitant medication?	MHYN	Dhorje, AM Twarita	This condition is neither ongoing nor there is a conmed associated with it. Can you please confirm and update accordingly? If not relevant then please remove this medical history. Thank you, DM.	2024-09-02 13:43:41
6	MDMR-00008	Closed query	MDMR	Middlemore Hospital	Visit 1-Screening	SCR	Lab Tests	LB		HbA1C	HBA	HbA1C (mmol/mol Hb):	HBA1C_LBORRES	Devereux, Zachary	Updated now, as per source, thanks	2024-09-20 13:22:04
6	MDMR-00008	Closed query	MDMR	Middlemore Hospital	Visit 1-Screening	SCR	Lab Tests	LB		HbA1C	HBA	HbA1C (mmol/mol Hb):	HBA1C_LBORRES	Dhorje, AM Twarita	As per the provided lab ranges, anything in-between 41-49 indicates abnormal glucose tolerance. Please update the clinical significance if the value is above 40. Thank you, DM.	2024-09-10 10:52:58
7	MDMR-00008	Closed query	MDMR	Middlemore Hospital	Visit 1-Screening	SCR	Medical History	MH	Medical History-00002	Medical history details	MHD	Is this a medical history that occurred within the last 30 days or an ongoing medical condition for which the participant is receiving concomitant medication?	MHYN	Dhorje, AM Twarita	This condition is neither ongoing nor there is a conmed linked to it. Can you please verify the relevance? and delete if necessary? Thank you, DM.	2024-09-13 12:11:01
7	MDMR-00008	Closed query	MDMR	Middlemore Hospital	Visit 1-Screening	SCR	Medical History	MH	Medical History-00002	Medical history details	MHD	Is this a medical history that occurred within the last 30 days or an ongoing medical condition for which the participant is receiving concomitant medication?	MHYN	Armstrong, Courtney	updated to condition occurred in last 30 days as it is still relevant medical history	2024-09-17 10:34:14
8	MDMR-00008	Closed query	MDMR	Middlemore Hospital	Visit 2 - Baseline Assessment	BS	Date of Visit	DOV		Visit information	VISIT	Date of visit	VISDAT	Lucas, Ruth	Please complete all missing data from baseline visit	2024-09-18 11:19:08
8	MDMR-00008	Closed query	MDMR	Middlemore Hospital	Visit 2 - Baseline Assessment	BS	Date of Visit	DOV		Visit information	VISIT	Date of visit	VISDAT	Armstrong, Courtney	missing data has been completed	2024-09-20 11:01:54
10	MDMR-00008	Closed query	MDMR	Middlemore Hospital	Common Forms	CF	Concomitant Medication	CM	00002	Concomitant medication	CMED	Indication:	CMINDC	Devereux, Zachary	Done, thanks	2024-10-04 14:46:27
10	MDMR-00008	Closed query	MDMR	Middlemore Hospital	Common Forms	CF	Concomitant Medication	CM	00002	Concomitant medication	CMED	Indication:	CMINDC	Dhorje, AM Twarita	Can you please update the actual indication instead PMHx? Thank you, DM.	2024-10-04 11:12:47
11	MDMR-00008	Closed query	MDMR	Middlemore Hospital	Common Forms	CF	Concomitant Medication	CM	00003	Concomitant medication	CMED	Indication:	CMINDC	Devereux, Zachary	Done, thanks	2024-10-04 14:47:46
11	MDMR-00008	Closed query	MDMR	Middlemore Hospital	Common Forms	CF	Concomitant Medication	CM	00003	Concomitant medication	CMED	Indication:	CMINDC	Dhorje, AM Twarita	Can you please update the actual indication instead PMHx? Thank you, DM.	2024-10-04 11:13:02
12	MDMR-00008	Closed query	MDMR	Middlemore Hospital	Common Forms	CF	Concomitant Medication	CM	00004	Concomitant medication	CMED	Indication:	CMINDC	Devereux, Zachary	Done, thanks	2024-10-04 14:48:59
12	MDMR-00008	Closed query	MDMR	Middlemore Hospital	Common Forms	CF	Concomitant Medication	CM	00004	Concomitant medication	CMED	Indication:	CMINDC	Dhorje, AM Twarita	Can you please update the actual indication instead PMHx? Thank you, DM.	2024-10-04 11:13:20
13	MDMR-00008	Closed query	MDMR	Middlemore Hospital	Common Forms	CF	Adverse Event	AE	Adverse Event-00001	Adverse Event	AELOG	Relationship to the treatment:	AEREL	Dhorje, AM Twarita	Can you please complete this field? Thank you, DM.	2024-10-04 11:14:09
13	MDMR-00008	Closed query	MDMR	Middlemore Hospital	Common Forms	CF	Adverse Event	AE	Adverse Event-00001	Adverse Event	AELOG	Relationship to the treatment:	AEREL	Devereux, Zachary	Done, thanks	2024-10-08 15:02:50
14	MDMR-00008	Closed query	MDMR	Middlemore Hospital	Common Forms	CF	Adverse Event	AE	Adverse Event-00001	Adverse Event	AELOG	Outcome:	AEOUT	Dhorje, AM Twarita	Can you please complete this field if the information is available? Thank you, DM.	2024-10-04 11:14:41
14	MDMR-00008	Closed query	MDMR	Middlemore Hospital	Common Forms	CF	Adverse Event	AE	Adverse Event-00001	Adverse Event	AELOG	Outcome:	AEOUT	Devereux, Zachary	Done, thanks	2024-10-08 15:03:02
31	MDMR-00008	Closed query	MDMR	Middlemore Hospital	Visit 1-Screening	SCR	Lab Tests	LB		Sample collection	LBSC	Laboratory name:	LBNAME	Devereux, Zachary	Corrected, thanks	2024-10-21 08:19:56
31	MDMR-00008	Closed query	MDMR	Middlemore Hospital	Visit 1-Screening	SCR	Lab Tests	LB		Sample collection	LBSC	Laboratory name:	LBNAME	Dhorje, AM Twarita	Should this be Middlemore Hospital Laboratory? Thank you, DM.	2024-10-18 15:46:36
66	MDMR-00008	Closed query	MDMR	Middlemore Hospital	Visit 4 - Accountability		Treatment Adherence	TA		Treatment accountability log - Part 2	TALP1	Total number of capsules dispensed:	WK7_TRTTOTALDISP	Dhorje, AM Twarita	Can you please confirm "Total number of capsules dispensed"? In Part 2, should this be 21 instead? Thank you, DM.	2025-01-08 14:50:09
66	MDMR-00008	Closed query	MDMR	Middlemore Hospital	Visit 4 - Accountability		Treatment Adherence	TA		Treatment accountability log - Part 2	TALP1	Total number of capsules dispensed:	WK7_TRTTOTALDISP	Ualesi, Rasela	18 entered in error. correct value entered as per schedule	2025-01-10 09:34:42
67	MDMR-00008	Closed query	MDMR	Middlemore Hospital	Visit 4 - End of Study	EOS	Lab Tests	LB		HbA1C	HBA	HbA1C (mmol/mol Hb):	HBA1C_LBORRES	King, Dhanya	Done	2025-01-17 07:34:29
67	MDMR-00008	Closed query	MDMR	Middlemore Hospital	Visit 4 - End of Study	EOS	Lab Tests	LB		HbA1C	HBA	HbA1C (mmol/mol Hb):	HBA1C_LBORRES	Dhorje, AM Twarita	This result is out of the normal range. Can you please verify and confirm the clinical significance? Thank you, DM.	2025-01-10 14:05:11
68	MDMR-00008	Closed query	MDMR	Middlemore Hospital	Visit 4 - End of Study	EOS	Date of Visit	DOV		Visit information	VISIT	Date of visit:	VISDAT	Dhorje, AM Twarita	Can you please complete the Study Disposition details for this participant? Thank you, DM.	2025-01-14 16:15:53
68	MDMR-00008	Closed query	MDMR	Middlemore Hospital	Visit 4 - End of Study	EOS	Date of Visit	DOV		Visit information	VISIT	Date of visit:	VISDAT	King, Dhanya	Done	2025-01-16 09:45:47
69	MDMR-00008	Closed query	MDMR	Middlemore Hospital	Visit 4 - End of Study	EOS	DNA Methylation	DNAM		Shipment details	DNASD	Date shipped:	DNAMET_SHIPDAT	Dhorje, AM Twarita	Can you please complete the remaining fields on this form and submit it? Thank you, DM.	2025-02-10 14:11:30
69	MDMR-00008	Closed query	MDMR	Middlemore Hospital	Visit 4 - End of Study	EOS	DNA Methylation	DNAM		Shipment details	DNASD	Date shipped:	DNAMET_SHIPDAT	Ualesi, Rasela	updated as per source	2025-02-25 06:55:02
4	MDMR-00009	Closed query	MDMR	Middlemore Hospital	Visit 1-Screening	SCR	Lab Tests	LB		HbA1C	HBA	HbA1C (mmol/mol Hb):	HBA1C_LBORRES	Ualesi, Rasela	Clinical significance updated as per source and investigator oversight	2024-08-29 14:11:05
4	MDMR-00009	Closed query	MDMR	Middlemore Hospital	Visit 1-Screening	SCR	Lab Tests	LB		HbA1C	HBA	HbA1C (mmol/mol Hb):	HBA1C_LBORRES	Dhorje, AM Twarita	Can you please confirm if the result (43) is out of normal range? If yes, then can you please update the clinical significance accordingly? Thank you, DM.	2024-08-27 14:21:34
5	MDMR-00009	Closed query	MDMR	Middlemore Hospital	Visit 1-Screening	SCR	Medical History	MH	Medical History-00001	Medical history details	MHD	Is this a medical history that occurred within the last 30 days or an ongoing medical condition for which the participant is receiving concomitant medication?	MHYN	Armstrong, Courtney	confirmed not required, so removed	2024-09-02 08:39:38
5	MDMR-00009	Closed query	MDMR	Middlemore Hospital	Visit 1-Screening	SCR	Medical History	MH	Medical History-00001	Medical history details	MHD	Is this a medical history that occurred within the last 30 days or an ongoing medical condition for which the participant is receiving concomitant medication?	MHYN	Dhorje, AM Twarita	This condition is neither ongoing nor there is any conmed linked to it. As per protocol, such instances are not required. Can you please verify and remove this medical history? Thank you, DM.	2024-08-30 14:42:09
6	MDMR-00009	Closed query	MDMR	Middlemore Hospital	Common Forms	CF	Adverse Event	AE	Adverse Event-00001	Adverse Event	AELOG	Adverse event term / description:	AETERM	Dhorje, AM Twarita	As per protocol, the AEs to be collected from baseline (day 0). Can you please confirm this with protocol and also confirm the start date of this event? Once confirmed, can you please move this event to a Medical history page instead? Thank you, DM.	2024-08-30 14:49:20
6	MDMR-00009	Closed query	MDMR	Middlemore Hospital	Common Forms	CF	Adverse Event	AE	Adverse Event-00001	Adverse Event	AELOG	Adverse event term / description:	AETERM	Armstrong, Courtney	confirmed with CRA, to be moved to Medical History	2024-09-06 08:39:25
7	MDMR-00009	Closed query	MDMR	Middlemore Hospital	Common Forms	CF	Adverse Event	AE	Adverse Event-00002	Adverse Event	AELOG	Adverse event term / description:	AETERM	Dhorje, AM Twarita	As per protocol, the AEs to be collected from baseline (day 0). Can you please confirm this with protocol and also confirm the start date of this event? Once confirmed, can you please move this event to a Medical history page instead? Please also update the corresponding conmed entries. Thank you, DM.	2024-08-30 14:50:00
7	MDMR-00009	Closed query	MDMR	Middlemore Hospital	Common Forms	CF	Adverse Event	AE	Adverse Event-00002	Adverse Event	AELOG	Adverse event term / description:	AETERM	Armstrong, Courtney	confirmed with CRA, moving to medical history	2024-09-06 08:42:13
8	MDMR-00009	Closed query	MDMR	Middlemore Hospital	Visit 1-Screening	SCR	Medical History	MH	Medical History-00003	Medical history details	MHD	Is this a medical history that occurred within the last 30 days or an ongoing medical condition for which the participant is receiving concomitant medication?	MHYN	Dhorje, AM Twarita	If the condition is ongoing but there is no medication associated with it, then please select 'Condition occurred in last 30 days' as an option. Please verify and update accordingly. Thank you, DM.	2024-09-02 13:50:58
8	MDMR-00009	Closed query	MDMR	Middlemore Hospital	Visit 1-Screening	SCR	Medical History	MH	Medical History-00003	Medical history details	MHD	Is this a medical history that occurred within the last 30 days or an ongoing medical condition for which the participant is receiving concomitant medication?	MHYN	Armstrong, Courtney	medication is associated with condition, so updated con med to "yes"	2024-09-06 08:35:35
9	MDMR-00009	Closed query	MDMR	Middlemore Hospital	Common Forms	CF	Concomitant Medication	CM	00003	Concomitant medication	CMED	Medication name:	CMTRT	Dhorje, AM Twarita	Can you please verify and correct the spelling? Should this be 'Omeprazole'? Thank you, DM.	2024-09-09 11:51:39
9	MDMR-00009	Closed query	MDMR	Middlemore Hospital	Common Forms	CF	Concomitant Medication	CM	00003	Concomitant medication	CMED	Medication name:	CMTRT	Armstrong, Courtney	corrected spelling	2024-09-10 08:35:05
10	MDMR-00009	Closed query	MDMR	Middlemore Hospital	Visit 1-Screening	SCR	Medical History	MH	Medical History-00003	Medical history details	MHD	Start date:	MHSTDAT	Armstrong, Courtney	participant is now a screen-fail. Please let me know if this information is still required since med hx/conmeds are not necessary to be recorded for screen failure.	2024-09-17 11:02:30
10	MDMR-00009	Closed query	MDMR	Middlemore Hospital	Visit 1-Screening	SCR	Medical History	MH	Medical History-00003	Medical history details	MHD	Start date:	MHSTDAT	Dhorje, AM Twarita	The conmed (00003) 'Omeprazole' is listed for this medical condition and the start date of the medication is 16/5/2014. However, the start date of the associated condition is 01/10/2020. Can you please confirm this and update the records accordingly? Thank you, DM.	2024-09-09 11:55:20
11	MDMR-00009	Closed query	MDMR	Middlemore Hospital	Common Forms	CF	Concomitant Medication	CM	00003	Concomitant medication	CMED	Indication:	CMINDC	Dhorje, AM Twarita	Can you please confirm the indication here? MH-00003 is updated as "grade B reflux oesophagitis and hiatus hernia". Thank you, DM.	2025-02-27 10:58:38
11	MDMR-00009	Closed query	MDMR	Middlemore Hospital	Common Forms	CF	Concomitant Medication	CM	00003	Concomitant medication	CMED	Indication:	CMINDC	King, Dhanya	This has now been updated.	2025-02-28 08:19:16
12	MDMR-00009	Closed query	MDMR	Middlemore Hospital	Common Forms	CF	Concomitant Medication	CM	00003	Concomitant medication	CMED	Start date:	CMSTDAT	Ualesi, Rasela	Data entered is correct	2025-03-13 09:08:37
12	MDMR-00009	Closed query	MDMR	Middlemore Hospital	Common Forms	CF	Concomitant Medication	CM	00003	Concomitant medication	CMED	Start date:	CMSTDAT	Dhorje, AM Twarita	Can you please confirm the date here? The corresponding medical history has a start date as 1 Oct 2020. Thank you, DM.	2025-02-27 11:52:25
3	MDMR-00010	Closed query	MDMR	Middlemore Hospital	Visit 1-Screening	SCR	Demographics	DM		Participant Information	PI	Participant initials: (e.g. ABC, A-C)	INIT	Armstrong, Courtney	updated to three initials as per source	2024-08-27 14:37:23
3	MDMR-00010	Closed query	MDMR	Middlemore Hospital	Visit 1-Screening	SCR	Demographics	DM		Participant Information	PI	Participant initials: (e.g. ABC, A-C)	INIT	Dhorje, AM Twarita	Can you please insert a hyphen in-between the initials? Thank you, DM.	2024-08-27 12:06:43
16	MDMR-00010	Closed query	MDMR	Middlemore Hospital	Visit 1-Screening	SCR	Lab Tests	LB		HbA1C	HBA	If abnormal, then clinically significant?	HBA1C_ABNORM	Armstrong, Courtney	updated clinical significance as per investigator	2024-09-18 07:46:06
16	MDMR-00010	Closed query	MDMR	Middlemore Hospital	Visit 1-Screening	SCR	Lab Tests	LB		HbA1C	HBA	If abnormal, then clinically significant?	HBA1C_ABNORM	Dhorje, AM Twarita	As per the provided lab ranges, anything in-between 41-49 indicates abnormal glucose tolerance. Please update the clinical significance if the value is above 40. Thank you, DM.	2024-09-10 11:58:06
17	MDMR-00010	Closed query	MDMR	Middlemore Hospital	Visit 2-Randomization	RAND	Eligibility Confirmation	EC		Eligibility confirmation	EC	Is the participant fully eligible and continuing further in the study?	IECONF	Lucas, Ruth	Please enter baseline data	2024-09-18 11:22:07
17	MDMR-00010	Closed query	MDMR	Middlemore Hospital	Visit 2-Randomization	RAND	Eligibility Confirmation	EC		Eligibility confirmation	EC	Is the participant fully eligible and continuing further in the study?	IECONF	Armstrong, Courtney	baseline data has been entered	2024-09-20 10:24:23
33	MDMR-00010	Closed query	MDMR	Middlemore Hospital	Visit 3 - Accountability	IAACC	Treatment Adherence	TA		Treatment accountability log - Part 1	TALP1	Number of capsules returned at the end of the period:	WK6_TRTTOTALRET	Dhorje, AM Twarita	Can you please confirm this value? If none of the doses were missed then should this be 0 instead? Thank you, DM.	2024-10-24 14:32:00
33	MDMR-00010	Closed query	MDMR	Middlemore Hospital	Visit 3 - Accountability	IAACC	Treatment Adherence	TA		Treatment accountability log - Part 1	TALP1	Number of capsules returned at the end of the period:	WK6_TRTTOTALRET	Devereux, Zachary	Error corrected now, thanks	2024-10-30 13:30:09
34	MDMR-00010	Closed query	MDMR	Middlemore Hospital	Visit 3 - Accountability	IAACC	Treatment Adherence	TA		Treatment accountability log - Part 1	TALP1	Date of first dose:	WK6_TRTSTDOSEDAT	Devereux, Zachary	Error corrected now, thanks	2024-10-30 13:30:01
34	MDMR-00010	Closed query	MDMR	Middlemore Hospital	Visit 3 - Accountability	IAACC	Treatment Adherence	TA		Treatment accountability log - Part 1	TALP1	Date of first dose:	WK6_TRTSTDOSEDAT	Dhorje, AM Twarita	Please confirm this date of first dose. The day 1 is confirmed as 09/Sep/2024. Thank you, DM.	2024-10-24 15:02:32
40	MDMR-00010	Closed query	MDMR	Middlemore Hospital	Visit 4 - Accountability		Treatment Adherence	TA		Treatment accountability log - Part 2	TALP1	Total number of capsules dispensed:	WK7_TRTTOTALDISP	Ualesi, Rasela	18 entered in error. correct value entered as per schedule	2025-01-10 09:34:16
40	MDMR-00010	Closed query	MDMR	Middlemore Hospital	Visit 4 - Accountability		Treatment Adherence	TA		Treatment accountability log - Part 2	TALP1	Total number of capsules dispensed:	WK7_TRTTOTALDISP	Dhorje, AM Twarita	Can you please confirm "Total number of capsules dispensed"? In Part 2, should this be 21 instead? Thank you, DM.	2025-01-08 14:50:41
41	MDMR-00010	Closed query	MDMR	Middlemore Hospital	Visit 4 - End of Study	EOS	Lab Tests	LB		Sample collection	LBSC	Lab test done?	LBYN	Dhorje, AM Twarita	Can you please complete the remaining fields on this form? Thank you, DM.	2025-01-13 17:06:01
41	MDMR-00010	Closed query	MDMR	Middlemore Hospital	Visit 4 - End of Study	EOS	Lab Tests	LB		Sample collection	LBSC	Lab test done?	LBYN	King, Dhanya	All fields are complete. Please clarify if there are any specific ones you would like to be filled. Thank you	2025-01-16 11:46:05
42	MDMR-00010	Closed query	MDMR	Middlemore Hospital	Visit 4 - End of Study	EOS	Date of Visit	DOV		Visit information	VISIT	Date of visit:	VISDAT	Dhorje, AM Twarita	Can you please complete the Study Disposition details for this participant? Thank you, DM.	2025-01-14 16:16:37
42	MDMR-00010	Closed query	MDMR	Middlemore Hospital	Visit 4 - End of Study	EOS	Date of Visit	DOV		Visit information	VISIT	Date of visit:	VISDAT	King, Dhanya	Done	2025-01-16 09:47:11
43	MDMR-00010	Closed query	MDMR	Middlemore Hospital	Visit 4 - End of Study	EOS	6-Minute Walk Test	MWT		6-minute walk test	SMWT	Total distance walked (meter):	SMWT_DISTWALK	Ualesi, Rasela	Source reviewed and updated	2025-01-28 13:23:42
43	MDMR-00010	Closed query	MDMR	Middlemore Hospital	Visit 4 - End of Study	EOS	6-Minute Walk Test	MWT		6-minute walk test	SMWT	Total distance walked (meter):	SMWT_DISTWALK	Lucas, Ruth	According to source, my calculation of 6MWT distance comes to 650.21. Please can you check source and update as needed.	2025-01-24 15:54:54
44	MDMR-00010	Closed query	MDMR	Middlemore Hospital	Visit 4 - End of Study	EOS	DNA Methylation	DNAM		Shipment details	DNASD	Date shipped:	DNAMET_SHIPDAT	Dhorje, AM Twarita	Can you please complete the remaining fields on this form and submit it? Thank you, DM.	2025-02-10 14:12:07
44	MDMR-00010	Closed query	MDMR	Middlemore Hospital	Visit 4 - End of Study	EOS	DNA Methylation	DNAM		Shipment details	DNASD	Date shipped:	DNAMET_SHIPDAT	Ualesi, Rasela	updated as per source	2025-02-25 06:57:19
45	MDMR-00010	Closed query	MDMR	Middlemore Hospital	Visit 4 - End of Study	EOS	Lab Tests	LB		Globulin	GLOB	Globulin (g/L):	GLOB_LBORRES	Ualesi, Rasela	updated	2025-03-04 08:28:15
45	MDMR-00010	Closed query	MDMR	Middlemore Hospital	Visit 4 - End of Study	EOS	Lab Tests	LB		Globulin	GLOB	Globulin (g/L):	GLOB_LBORRES	Dhorje, AM Twarita	The result is out of the normal range. Can you please verify and update the clinical significance accordingly? Thank you, DM.	2025-02-12 15:46:16
7	MDMR-00011	Closed query	MDMR	Middlemore Hospital	Visit 1-Screening	SCR	Lab Tests	LB		Platelets	PLT	If abnormal, then clinically significant?	PLT_ABNORM	Dhorje, AM Twarita	The comment is updated explaining no significant change from previous report, but considering the result (432) is still out of the normal range, can this be separately assessed for clinical significance and updated accordingly? Thank you, DM.	2024-09-10 15:19:36
7	MDMR-00011	Closed query	MDMR	Middlemore Hospital	Visit 1-Screening	SCR	Lab Tests	LB		Platelets	PLT	If abnormal, then clinically significant?	PLT_ABNORM	Armstrong, Courtney	updated as per investigator's opinion	2024-09-17 12:12:43
9	MDMR-00011	Closed query	MDMR	Middlemore Hospital	Visit 2-Randomization	RAND	Eligibility Confirmation	EC		Eligibility confirmation	EC	Is the participant fully eligible and continuing further in the study?	IECONF	Armstrong, Courtney	baseline data has been entered	2024-09-20 10:25:12
9	MDMR-00011	Closed query	MDMR	Middlemore Hospital	Visit 2-Randomization	RAND	Eligibility Confirmation	EC		Eligibility confirmation	EC	Is the participant fully eligible and continuing further in the study?	IECONF	Lucas, Ruth	Please enter baseline data	2024-09-18 11:22:36
12	MDMR-00011	Closed query	MDMR	Middlemore Hospital	Visit 2 - Baseline Assessment	BS	SF-36 Questionnaire	SF36		Limitations of Activities	LA	Bathing or dressing yourself:	QSSF36LA_10	Devereux, Zachary	Problems scanning document initially; now completed and data entered accordingly. Thanks.	2024-09-26 15:38:50
12	MDMR-00011	Closed query	MDMR	Middlemore Hospital	Visit 2 - Baseline Assessment	BS	SF-36 Questionnaire	SF36		Limitations of Activities	LA	Bathing or dressing yourself:	QSSF36LA_10	Dhorje, AM Twarita	Please complete the remaining fields on this form else please confirm if the data is missing. Thank you, DM.	2024-09-25 14:24:59
15	MDMR-00011	Closed query	MDMR	Middlemore Hospital	Visit 1-Screening	SCR	Medical History	MH	Medical History-00009	Medical history details	MHD	Is this a medical history that occurred within the last 30 days or an ongoing medical condition for which the participant is receiving concomitant medication?	MHYN	Dhorje, AM Twarita	Can you please change this response to "Ongoing condition with medication" as the medication is ticked as "Yes" below? Thank you, DM.	2024-10-25 11:50:25
15	MDMR-00011	Closed query	MDMR	Middlemore Hospital	Visit 1-Screening	SCR	Medical History	MH	Medical History-00009	Medical history details	MHD	Is this a medical history that occurred within the last 30 days or an ongoing medical condition for which the participant is receiving concomitant medication?	MHYN	Ualesi, Rasela	updated as per query	2024-10-29 07:16:12
33	MDMR-00011	Closed query	MDMR	Middlemore Hospital	Weekly Contact	WC	Weekly Participant Contact	WPCA	Week-00008	Weekly Information	WINFO	Date of contact:	WK_PRTCONTCTDAT	King, Dhanya	Have done this now. Only one phone call to complete (27th Nov) and participant withdrew from the trial.	2024-12-18 15:11:24
33	MDMR-00011	Closed query	MDMR	Middlemore Hospital	Weekly Contact	WC	Weekly Participant Contact	WPCA	Week-00008	Weekly Information	WINFO	Date of contact:	WK_PRTCONTCTDAT	Dhorje, AM Twarita	Can you please complete the weekly calls made after this date? Thank you, DM.	2024-12-06 12:36:02
34	MDMR-00011	Closed query	MDMR	Middlemore Hospital	Weekly Contact	WC	Weekly Participant Contact	WPCA	Week-00009	Weekly Information	WINFO	Date of contact:	WK_PRTCONTCTDAT	Dhorje, AM Twarita	Can you please complete the Study Disposition details for this participant if no more calls/visits pending? Thank you, DM.	2025-01-13 17:03:56
34	MDMR-00011	Closed query	MDMR	Middlemore Hospital	Weekly Contact	WC	Weekly Participant Contact	WPCA	Week-00009	Weekly Information	WINFO	Date of contact:	WK_PRTCONTCTDAT	King, Dhanya	Done	2025-01-16 09:49:29
35	MDMR-00011	Closed query	MDMR	Middlemore Hospital	Common Forms	CF	Concomitant Medication	CM	00008	Concomitant medication	CMED	Given for?	CMLINK	King, Dhanya	Done	2025-01-17 14:48:48
35	MDMR-00011	Closed query	MDMR	Middlemore Hospital	Common Forms	CF	Concomitant Medication	CM	00008	Concomitant medication	CMED	Given for?	CMLINK	Dhorje, AM Twarita	Can you please complete the missing field and submit the form? Thank you, DM.	2025-01-16 12:29:34
36	MDMR-00011	Closed query	MDMR	Middlemore Hospital	Common Forms	CF	Concomitant Medication	CM	00009	Concomitant medication	CMED	Given for?	CMLINK	King, Dhanya	Done	2025-01-17 14:49:06
36	MDMR-00011	Closed query	MDMR	Middlemore Hospital	Common Forms	CF	Concomitant Medication	CM	00009	Concomitant medication	CMED	Given for?	CMLINK	Dhorje, AM Twarita	Can you please complete the missing field and submit the form? Thank you, DM.	2025-01-16 12:30:14
37	MDMR-00011	Closed query	MDMR	Middlemore Hospital	Visit 3 - Accountability	IAACC	Missed/Partial/Extra Exercise	MPEE1	00013	Exercise Log -Part 1	EXEL1	Date:	WK6_DATE	King, Dhanya	The date should be October. This has now been corrected.	2025-01-17 08:22:25
37	MDMR-00011	Closed query	MDMR	Middlemore Hospital	Visit 3 - Accountability	IAACC	Missed/Partial/Extra Exercise	MPEE1	00013	Exercise Log -Part 1	EXEL1	Date:	WK6_DATE	Dhorje, AM Twarita	Can you please confirm the date? Should this be Oct? Thank you, DM.	2025-01-16 16:21:57
38	MDMR-00011	Closed query	MDMR	Middlemore Hospital	Study Disposition	SD	End of Study Details	EOSD		End of study details	EOSDT	Has the participant completed the study as per protocol?	DSYN	King, Dhanya	This has now been completed.	2025-03-10 08:57:53
38	MDMR-00011	Closed query	MDMR	Middlemore Hospital	Study Disposition	SD	End of Study Details	EOSD		End of study details	EOSDT	Has the participant completed the study as per protocol?	DSYN	Dhorje, AM Twarita	Can you please confirm why Visit 4 - End of Study, and Visit 4- Accountability events are left blank for this participant? Thank you, DM.	2025-02-12 11:05:49
39	MDMR-00011	Closed query	MDMR	Middlemore Hospital	Visit 3 - Interim Assessment	IA	Lab Tests	LB		Cholesterol	CHOL	Cholesterol (mmol/L):	CHOL_LBORRES	Ualesi, Rasela	updated as per source	2025-02-25 07:51:15
39	MDMR-00011	Closed query	MDMR	Middlemore Hospital	Visit 3 - Interim Assessment	IA	Lab Tests	LB		Cholesterol	CHOL	Cholesterol (mmol/L):	CHOL_LBORRES	Dhorje, AM Twarita	The result is out of the normal range. Can you please verify and update the clinical significance accordingly? Thank you, DM.	2025-02-12 12:14:22
40	MDMR-00011	Closed query	MDMR	Middlemore Hospital	Visit 3 - Interim Assessment	IA	Lab Tests	LB		Triglycerides	TRIG	Triglycerides (mmol/L):	TRIG_LBORRES	Dhorje, AM Twarita	The result is out of the normal range. Can you please verify and update the clinical significance accordingly? Thank you, DM.	2025-02-12 12:14:29
40	MDMR-00011	Closed query	MDMR	Middlemore Hospital	Visit 3 - Interim Assessment	IA	Lab Tests	LB		Triglycerides	TRIG	Triglycerides (mmol/L):	TRIG_LBORRES	Ualesi, Rasela	updated as per source	2025-02-25 07:51:24
41	MDMR-00011	Closed query	MDMR	Middlemore Hospital	Common Forms	CF	Concomitant Medication	CM	00009	Concomitant medication	CMED	Indication:	CMINDC	Dhorje, AM Twarita	AE number given below is 00015 but as per AE entries AE-00015 is Elevated Blood Pressure. Please verify and update accordingly.	2025-02-20 15:42:43
41	MDMR-00011	Closed query	MDMR	Middlemore Hospital	Common Forms	CF	Concomitant Medication	CM	00009	Concomitant medication	CMED	Indication:	CMINDC	King, Dhanya	AE number is 00014 for elevated cholesterol levels - This has been corrected now	2025-03-10 09:42:26
42	MDMR-00011	Closed query	MDMR	Middlemore Hospital	Common Forms	CF	Concomitant Medication	CM	00008	Concomitant medication	CMED	Adverse event number:	CM_AENUM	King, Dhanya	Can verify the indication is correct. Have now fixed AE log number.	2025-03-10 09:20:19
42	MDMR-00011	Closed query	MDMR	Middlemore Hospital	Common Forms	CF	Concomitant Medication	CM	00008	Concomitant medication	CMED	Adverse event number:	CM_AENUM	Dhorje, AM Twarita	Can you please verify the indication and this AE number? As per AE log, number 00014 is Elevated cholesterol levels. Thank you, DM.	2025-02-28 11:54:34
43	MDMR-00011	Closed query	MDMR	Middlemore Hospital	Common Forms	CF	Concomitant Medication	CM	00009	Concomitant medication	CMED	Adverse event number:	CM_AENUM	Dhorje, AM Twarita	Can you please verify the indication and this AE number? As per AE log, number 00015 is Elevated Blood Pressure. Thank you, DM.	2025-02-28 11:55:47
43	MDMR-00011	Closed query	MDMR	Middlemore Hospital	Common Forms	CF	Concomitant Medication	CM	00009	Concomitant medication	CMED	Adverse event number:	CM_AENUM	King, Dhanya	AE number has now been corrected.	2025-03-10 09:42:43
44	MDMR-00011	Closed query	MDMR	Middlemore Hospital	Common Forms	CF	Concomitant Medication	CM	00003	Concomitant medication	CMED	Adverse event number:	CM_AENUM	Dhorje, DM Twarita	Query raised at the incorrect datapoint (DM error).	2025-03-04 14:19:23
44	MDMR-00011	Closed query	MDMR	Middlemore Hospital	Common Forms	CF	Concomitant Medication	CM	00003	Concomitant medication	CMED	Adverse event number:	CM_AENUM	Dhorje, AM Twarita	Can you please verify and correct this number? Migraine is listed under MH-00009 instance. Thank you, DM.	2025-03-04 14:18:01
45	MDMR-00011	Closed query	MDMR	Middlemore Hospital	Visit 1-Screening	SCR	Medical History	MH	Medical History-00009	Medical history details	MHD	Concomitant medication?	MHCONMEDYN	King, Dhanya	Done	2025-03-13 09:40:23
45	MDMR-00011	Closed query	MDMR	Middlemore Hospital	Visit 1-Screening	SCR	Medical History	MH	Medical History-00009	Medical history details	MHD	Concomitant medication?	MHCONMEDYN	Dhorje, AM Twarita	Can you please add the corresponding medication in the conmed list? Rizatriptan is listed in the conmed list but it is linked to an AE. Thank you, DM.	2025-03-04 14:23:30
46	MDMR-00011	Closed query	MDMR	Middlemore Hospital	Common Forms	CF	Adverse Event	AE	Adverse Event-00001	Adverse Event	AELOG	Adverse event term / description:	AETERM	Dhorje, AM Twarita	As per the medical history list, this participant has had migraine since 2000 and is ongoing with medication. Can you please confirm if this AE was the worsening of the migraine? Thank you, DM.	2025-03-04 15:05:36
46	MDMR-00011	Closed query	MDMR	Middlemore Hospital	Common Forms	CF	Adverse Event	AE	Adverse Event-00001	Adverse Event	AELOG	Adverse event term / description:	AETERM	King, Dhanya	Can confirm that the migraine was not worsening. Please advise whether you would like this AE removed.	2025-03-10 09:14:04
47	MDMR-00011	Closed query	MDMR	Middlemore Hospital	Common Forms	CF	Adverse Event	AE	Adverse Event-00004	Adverse Event	AELOG	Adverse event term / description:	AETERM	King, Dhanya	No indication of AE worsening please clarify if you would like these AE's for migraines removed.	2025-03-10 09:10:59
47	MDMR-00011	Closed query	MDMR	Middlemore Hospital	Common Forms	CF	Adverse Event	AE	Adverse Event-00004	Adverse Event	AELOG	Adverse event term / description:	AETERM	Dhorje, AM Twarita	As per the medical history list, this participant has had migraine since 2000 and is ongoing with medication. Can you please confirm if this AE was the worsening of the migraine? Thank you, DM.	2025-03-04 15:05:48
50	MDMR-00011	Closed query	MDMR	Middlemore Hospital	Common Forms	CF	Adverse Event	AE	Adverse Event-00011	Adverse Event	AELOG	Action taken:	AEACN	Dhorje, AM Twarita	Can you please verify this response? Action taken is updated as medical intervention but there is no conmed listed for this AE under conmed section. Thank you, DM.	2025-03-06 16:03:57
50	MDMR-00011	Closed query	MDMR	Middlemore Hospital	Common Forms	CF	Adverse Event	AE	Adverse Event-00011	Adverse Event	AELOG	Action taken:	AEACN	King, Dhanya	This has now been resolved. Conmed now linked to AE	2025-03-10 09:07:27
54	MDMR-00011	Closed query	MDMR	Middlemore Hospital	Common Forms	CF	Adverse Event	AE	Adverse Event-00001	Adverse Event	AELOG	Adverse event term / description:	AETERM	Dhorje, AM Twarita	Thanks for the confirmation regarding the existing of migraine as a medical history. Yes, please respond to this query and then delete the AE instance. Thank you, DM.	2025-03-10 14:23:11
54	MDMR-00011	Closed query	MDMR	Middlemore Hospital	Common Forms	CF	Adverse Event	AE	Adverse Event-00001	Adverse Event	AELOG	Adverse event term / description:	AETERM	King, Dhanya	Will remove this AE now	2025-03-13 09:41:18
55	MDMR-00011	Closed query	MDMR	Middlemore Hospital	Common Forms	CF	Adverse Event	AE	Adverse Event-00002	Adverse Event	AELOG	Adverse event term / description:	AETERM	Dhorje, AM Twarita	Can you please verify if this is related to medical history # 00007? Thank you, DM.	2025-03-10 14:25:04
55	MDMR-00011	Closed query	MDMR	Middlemore Hospital	Common Forms	CF	Adverse Event	AE	Adverse Event-00002	Adverse Event	AELOG	Adverse event term / description:	AETERM	King, Dhanya	This event is related to MH as per investigator. Please advise if you would like this event removed. thank you	2025-03-13 10:20:36
56	MDMR-00011	Closed query	MDMR	Middlemore Hospital	Common Forms	CF	Adverse Event	AE	Adverse Event-00004	Adverse Event	AELOG	Adverse event term / description:	AETERM	King, Dhanya	Will delete this AE now	2025-03-13 09:44:09
56	MDMR-00011	Closed query	MDMR	Middlemore Hospital	Common Forms	CF	Adverse Event	AE	Adverse Event-00004	Adverse Event	AELOG	Adverse event term / description:	AETERM	Dhorje, AM Twarita	Thank you for the confirmation about the medical history. Yes, please delete this AE after responding to this query. Thank you, DM.	2025-03-10 14:26:53
57	MDMR-00011	Closed query	MDMR	Middlemore Hospital	Common Forms	CF	Adverse Event	AE	Adverse Event-00009	Adverse Event	AELOG	Adverse event term / description:	AETERM	King, Dhanya	As per investigators opinion. This event is not related to MH.	2025-03-13 10:18:22
57	MDMR-00011	Closed query	MDMR	Middlemore Hospital	Common Forms	CF	Adverse Event	AE	Adverse Event-00009	Adverse Event	AELOG	Adverse event term / description:	AETERM	Dhorje, AM Twarita	Can you please verify if this is related to medical history # 00007? Thank you, DM.	2025-03-10 14:31:00
58	MDMR-00011	Closed query	MDMR	Middlemore Hospital	Common Forms	CF	Adverse Event	AE	Adverse Event-00013	Adverse Event	AELOG	Adverse event term / description:	AETERM	Dhorje, AM Twarita	Can you please clarify this AE term? 'Virus' is not an event. Thank you, DM.	2025-03-10 14:33:41
58	MDMR-00011	Closed query	MDMR	Middlemore Hospital	Common Forms	CF	Adverse Event	AE	Adverse Event-00013	Adverse Event	AELOG	Adverse event term / description:	AETERM	King, Dhanya	I have now updated this term as per investigators opinion.	2025-03-13 10:37:23
59	MDMR-00011	Closed query	MDMR	Middlemore Hospital	Common Forms	CF	Adverse Event	AE	Adverse Event-00014	Adverse Event	AELOG	Adverse event term / description:	AETERM	Dhorje, AM Twarita	Are there any lab reports that suggest elevated cholesterol levels around this AE start date? If yes, then please add the details like date, cholesterol result in the comment box. Thank you, DM.	2025-03-10 14:36:45
59	MDMR-00011	Closed query	MDMR	Middlemore Hospital	Common Forms	CF	Adverse Event	AE	Adverse Event-00014	Adverse Event	AELOG	Adverse event term / description:	AETERM	King, Dhanya	There are no lab reports available around this start date - closest bloods taken to this start date was at the time of visit 3.	2025-03-13 10:42:37
60	MDMR-00011	Closed query	MDMR	Middlemore Hospital	Common Forms	CF	Adverse Event	AE	Adverse Event-00015	Adverse Event	AELOG	Adverse event term / description:	AETERM	King, Dhanya	Done	2025-03-11 09:22:16
60	MDMR-00011	Closed query	MDMR	Middlemore Hospital	Common Forms	CF	Adverse Event	AE	Adverse Event-00015	Adverse Event	AELOG	Adverse event term / description:	AETERM	Dhorje, AM Twarita	Were there any vitals taken confirming the elevated blood pressure? If yes, then please add them in the comment box. Thank you, DM.	2025-03-10 14:39:13
62	MDMR-00011	Closed query	MDMR	Middlemore Hospital	Common Forms	CF	Adverse Event	AE	Adverse Event-00002	Adverse Event	AELOG	Adverse event term / description:	AETERM	King, Dhanya	Ok will delete now	2025-03-24 06:54:59
62	MDMR-00011	Closed query	MDMR	Middlemore Hospital	Common Forms	CF	Adverse Event	AE	Adverse Event-00002	Adverse Event	AELOG	Adverse event term / description:	AETERM	Dhorje, AM Twarita	Yes, please delete the instance. Thank you, DM.	2025-03-18 13:02:05
63	MDMR-00011	Closed query	MDMR	Middlemore Hospital	Common Forms	CF	Adverse Event	AE	Adverse Event-00014	Adverse Event	AELOG	Adverse event term / description:	AETERM	King, Dhanya	Patient reported this AE during weekly phone call - had started taking rosuvastatin as a conmed prescribed by the GP. Will keep the AE as is due to this link.	2025-03-24 07:01:17
63	MDMR-00011	Closed query	MDMR	Middlemore Hospital	Common Forms	CF	Adverse Event	AE	Adverse Event-00014	Adverse Event	AELOG	Adverse event term / description:	AETERM	Dhorje, AM Twarita	If there is no source available for this AE, then please consider deleting the instance. Thank you, DM.	2025-03-18 13:04:20
64	MDMR-00011	Closed query	MDMR	Middlemore Hospital	Weekly Contact	WC	Weekly Participant Contact	WPCA	Week-00009	Weekly Information	WINFO	Was the participant successfully contacted as per protocol?	WK_PRTCONTCT	Dhorje, AM Twarita	Can you please confirm if this is the last call made? The EoS date is updated as 10 Dec but no visit has happened. Please update the weekly call records if any contact was made after 27 Nov. Thank you, DM.	2025-04-03 10:54:37
64	MDMR-00011	Closed query	MDMR	Middlemore Hospital	Weekly Contact	WC	Weekly Participant Contact	WPCA	Week-00009	Weekly Information	WINFO	Was the participant successfully contacted as per protocol?	WK_PRTCONTCT	King, Dhanya	Can confirm this was the last phone call made. Participant withdrew from the study on the 10th Dec (visit 4 has been entered) and participant decided not to take part in any EOS procedures.	2025-04-04 09:39:37
2	MDMR-00012	Closed query	MDMR	Middlemore Hospital	Visit 1-Screening	SCR	Medical History	MH	Medical History-00004	Medical history details	MHD	Is this a medical history that occurred within the last 30 days or an ongoing medical condition for which the participant is receiving concomitant medication?	MHYN	Armstrong, Courtney	confirmed not required to be recorded	2024-09-02 08:38:34
2	MDMR-00012	Closed query	MDMR	Middlemore Hospital	Visit 1-Screening	SCR	Medical History	MH	Medical History-00004	Medical history details	MHD	Is this a medical history that occurred within the last 30 days or an ongoing medical condition for which the participant is receiving concomitant medication?	MHYN	Dhorje, AM Twarita	This condition is neither ongoing nor there is any conmed linked to it. As per protocol, such instances are not required. Can you please verify and remove this medical history? Thank you, DM.	2024-08-30 14:39:08
3	MDMR-00012	Closed query	MDMR	Middlemore Hospital	Visit 1-Screening	SCR	Medical History	MH	Medical History-00006	Medical history details	MHD	Is this a medical history that occurred within the last 30 days or an ongoing medical condition for which the participant is receiving concomitant medication?	MHYN	Armstrong, Courtney	confirmed it is not required to be recorded	2024-09-02 08:37:55
3	MDMR-00012	Closed query	MDMR	Middlemore Hospital	Visit 1-Screening	SCR	Medical History	MH	Medical History-00006	Medical history details	MHD	Is this a medical history that occurred within the last 30 days or an ongoing medical condition for which the participant is receiving concomitant medication?	MHYN	Dhorje, AM Twarita	This condition is neither ongoing nor there is any conmed linked to it. As per protocol, such instances are not required. Can you please verify and remove this medical history? Thank you, DM.	2024-08-30 14:39:52
5	MDMR-00012	Closed query	MDMR	Middlemore Hospital	Visit 1-Screening	SCR	Medical History	MH	Medical History-00001	Medical history details	MHD	Medical history term:	MHTERM	Dhorje, AM Twarita	The indication updated under Conmed-00002 is Hypothyroidism which is an ongoing condition. Can you please update this ongoing condition as a medical history instead? 'Total thyroidectomy' is a procedure and can be added as a supporting information. Please verify and update accordingly. Thank you, DM.	2024-09-17 13:43:26
5	MDMR-00012	Closed query	MDMR	Middlemore Hospital	Visit 1-Screening	SCR	Medical History	MH	Medical History-00001	Medical history details	MHD	Medical history term:	MHTERM	Armstrong, Courtney	updated indication for conmed -02 to total thyroidectomy	2024-09-17 16:53:01
6	MDMR-00012	Closed query	MDMR	Middlemore Hospital	Common Forms	CF	Concomitant Medication	CM	00001	Concomitant medication	CMED	Indication:	CMINDC	Lucas, Ruth	Please update to 'high cholesterol' to match the medical history event, thanks	2024-09-23 11:32:35
6	MDMR-00012	Closed query	MDMR	Middlemore Hospital	Common Forms	CF	Concomitant Medication	CM	00001	Concomitant medication	CMED	Indication:	CMINDC	Devereux, Zachary	Done, thanks	2024-09-26 15:40:01
22	MDMR-00012	Closed query	MDMR	Middlemore Hospital	Visit 4 - End of Study	EOS	Date of Visit	DOV		Visit information	VISIT	Date of visit:	VISDAT	Ualesi, Rasela	Study disposition completed	2024-11-05 14:36:13
22	MDMR-00012	Closed query	MDMR	Middlemore Hospital	Visit 4 - End of Study	EOS	Date of Visit	DOV		Visit information	VISIT	Date of visit:	VISDAT	Dhorje, AM Twarita	Can you please complete study disposition for this participant? Thank you, DM.	2024-11-04 10:17:11
23	MDMR-00012	Closed query	MDMR	Middlemore Hospital	Visit 4 - End of Study	EOS	Lab Tests	LB		Sample collection	LBSC	Date of sample collection:	LBDAT	Devereux, Zachary	Done, thanks	2024-11-27 16:11:28
23	MDMR-00012	Closed query	MDMR	Middlemore Hospital	Visit 4 - End of Study	EOS	Lab Tests	LB		Sample collection	LBSC	Date of sample collection:	LBDAT	Dhorje, AM Twarita	Please complete the lab results if available. Thank you, DM.	2024-11-20 14:19:57
25	MDMR-00012	Closed query	MDMR	Middlemore Hospital	Visit 4 - End of Study	EOS	6-Minute Walk Test	MWT		6-minute walk test	SMWT	Total distance walked (meter):	SMWT_DISTWALK	King, Dhanya	Value should have been 489.15. Have corrected this now.	2024-12-18 15:13:29
25	MDMR-00012	Closed query	MDMR	Middlemore Hospital	Visit 4 - End of Study	EOS	6-Minute Walk Test	MWT		6-minute walk test	SMWT	Total distance walked (meter):	SMWT_DISTWALK	Lucas, Ruth	Please can you confirm the calculation for the 6MWT, should this be 489.15m or is the lap length half? Please also correct in source if required or confirm that the calculation is correct.	2024-12-11 16:09:58
26	MDMR-00012	Closed query	MDMR	Middlemore Hospital	Visit 4 - Accountability		Treatment Adherence	TA		Treatment accountability log - Part 2	TALP1	Blister pack code:	WK7_BLISTPACKCODE	Lucas, Ruth	Please move all information to visit 3 accountability treatment adherence page and delete from visit 4 as this relates to the dispensing and return of treatments from the first 6 weeks of the study.	2025-01-08 11:00:03
26	MDMR-00012	Closed query	MDMR	Middlemore Hospital	Visit 4 - Accountability		Treatment Adherence	TA		Treatment accountability log - Part 2	TALP1	Blister pack code:	WK7_BLISTPACKCODE	Ualesi, Rasela	Data cleared and moved to Visit 3 accountability treatment adherence as per query	2025-01-10 10:47:47
27	MDMR-00012	Closed query	MDMR	Middlemore Hospital	Visit 3 - Accountability	IAACC	Treatment Adherence	TA		Treatment accountability log - Part 1	TALP1	Blister pack code:	WK6_BLISTPACKCODE	King, Dhanya	Done	2025-01-17 11:09:49
27	MDMR-00012	Closed query	MDMR	Middlemore Hospital	Visit 3 - Accountability	IAACC	Treatment Adherence	TA		Treatment accountability log - Part 1	TALP1	Blister pack code:	WK6_BLISTPACKCODE	Dhorje, AM Twarita	Can you please complete the 'Exercise Adherence' page under this visit? Thank you, DM.	2025-01-16 10:55:54
28	MDMR-00012	Closed query	MDMR	Middlemore Hospital	Visit 4 - End of Study	EOS	DNA Methylation	DNAM		Shipment details	DNASD	Date shipped:	DNAMET_SHIPDAT	Dhorje, AM Twarita	Can you please complete the remaining fields on this form and submit it? Thank you, DM.	2025-02-10 14:12:36
28	MDMR-00012	Closed query	MDMR	Middlemore Hospital	Visit 4 - End of Study	EOS	DNA Methylation	DNAM		Shipment details	DNASD	Date shipped:	DNAMET_SHIPDAT	Ualesi, Rasela	updated as per source	2025-02-25 06:58:54
29	MDMR-00012	Closed query	MDMR	Middlemore Hospital	Study Disposition	SD	End of Study Details	EOSD		End of study details	EOSDT	Has the participant completed the study as per protocol?	DSYN	Ualesi, Rasela	Participant was an early withdrawal (29Oct2024) prior to her scheduled Visit 3	2025-02-26 09:57:09
29	MDMR-00012	Closed query	MDMR	Middlemore Hospital	Study Disposition	SD	End of Study Details	EOSD		End of study details	EOSDT	Has the participant completed the study as per protocol?	DSYN	Dhorje, AM Twarita	Can you please confirm why Visit 3 - Interim Assessment event is left blank for this participant? Thank you, DM.	2025-02-12 11:15:58
30	MDMR-00012	Closed query	MDMR	Middlemore Hospital	Study Disposition	SD	End of Study Details	EOSD		End of study details	EOSDT	Has the participant completed the study as per protocol?	DSYN	Dhorje, AM Twarita	Please also verify the response here. The note in the comment section under EoS visit mentions that the participant exited the study early. Thank you, DM.	2025-02-12 11:18:00
30	MDMR-00012	Closed query	MDMR	Middlemore Hospital	Study Disposition	SD	End of Study Details	EOSD		End of study details	EOSDT	Has the participant completed the study as per protocol?	DSYN	Ualesi, Rasela	Participant was an early withdrawal (29Oct2024) prior to her scheduled Visit 3	2025-02-26 09:57:16
31	MDMR-00012	Closed query	MDMR	Middlemore Hospital	Visit 3 - Accountability	IAACC	Missed/Partial/Extra Exercise	MPEE1	00016	Exercise Log -Part 1	EXEL1	On exercycle - Resistance setting:	WK6_RESIS	Dhorje, AM Twarita	Can you please complete this field? Thank you, DM.	2025-02-21 10:28:52
31	MDMR-00012	Closed query	MDMR	Middlemore Hospital	Visit 3 - Accountability	IAACC	Missed/Partial/Extra Exercise	MPEE1	00016	Exercise Log -Part 1	EXEL1	On exercycle - Resistance setting:	WK6_RESIS	Ualesi, Rasela	updated	2025-02-26 09:59:29
32	MDMR-00012	Closed query	MDMR	Middlemore Hospital	Visit 4 - Accountability		Missed/Partial/Extra Exercise	MPEE2	00001	Exercise Log -Part 2	EXEL2	Select week:	WK7_WEEKNUM	Dhorje, AM Twarita	Can you please delete this instance? Thank you, DM.	2025-02-21 10:58:05
32	MDMR-00012	Closed query	MDMR	Middlemore Hospital	Visit 4 - Accountability		Missed/Partial/Extra Exercise	MPEE2	00001	Exercise Log -Part 2	EXEL2	Select week:	WK7_WEEKNUM	Ualesi, Rasela	updated	2025-02-26 10:00:00
33	MDMR-00012	Closed query	MDMR	Middlemore Hospital	Study Disposition	SD	End of Study Details	EOSD		End of study details	EOSDT	Has the participant completed the study as per protocol?	DSYN	Ualesi, Rasela	Participant withdrew from study and had an early end of study visit as per CRA hence data entered is correct	2025-03-05 09:39:00
33	MDMR-00012	Closed query	MDMR	Middlemore Hospital	Study Disposition	SD	End of Study Details	EOSD		End of study details	EOSDT	Has the participant completed the study as per protocol?	DSYN	Dhorje, AM Twarita	Based on the response to the previous query, if the participant withdrew the study early, then should the response here be "No"? Please verify again. Thank you, DM.	2025-02-27 09:35:06
34	MDMR-00012	Closed query	MDMR	Middlemore Hospital	Study Disposition	SD	End of Study Details	EOSD		End of study details	EOSDT	Has the participant completed the study as per protocol?	DSYN	Ualesi, Rasela	Updated	2025-03-11 09:08:27
34	MDMR-00012	Closed query	MDMR	Middlemore Hospital	Study Disposition	SD	End of Study Details	EOSD		End of study details	EOSDT	Has the participant completed the study as per protocol?	DSYN	Dhorje, AM Twarita	Exactly! If the participant withdrew early from the study, then it means, that the 'participant did not complete the study per protocol'. In this case please change the response to 'No', and update the next field 'Reason for early termination' accordingly. Please see how other participant records are completed who have withdrawn the study and completed EoS. Thank you, DM.	2025-03-06 10:29:09
3	MDMR-00013	Closed query	MDMR	Middlemore Hospital	Visit 1-Screening	SCR	Demographics	DM		Participant Information	PI	Participant initials: (e.g. ABC, A-C)	INIT	Dhorje, AM Twarita	It is required to have a hyphen in-between if the initials consist of only two letters. Can you please verify and update the initials accordingly? Thank you, DM.	2024-08-30 09:54:38
3	MDMR-00013	Closed query	MDMR	Middlemore Hospital	Visit 1-Screening	SCR	Demographics	DM		Participant Information	PI	Participant initials: (e.g. ABC, A-C)	INIT	Armstrong, Courtney	updated 3rd initial	2024-09-02 08:30:58
7	MDMR-00013	Closed query	MDMR	Middlemore Hospital	Visit 1-Screening	SCR	Medical History	MH	Medical History-00001	Medical history details	MHD	Medical history term:	MHTERM	Armstrong, Courtney	updated to full name	2024-09-17 11:11:56
7	MDMR-00013	Closed query	MDMR	Middlemore Hospital	Visit 1-Screening	SCR	Medical History	MH	Medical History-00001	Medical history details	MHD	Medical history term:	MHTERM	Dhorje, AM Twarita	Can you please update what CTS stands for? Thank you, DM.	2024-09-10 11:08:03
8	MDMR-00013	Closed query	MDMR	Middlemore Hospital	Visit 1-Screening	SCR	Medical History	MH	Medical History-00003	Medical history details	MHD	Medical history term:	MHTERM	Armstrong, Courtney	verify condition does not need to be included. will delete it	2024-09-17 11:11:05
8	MDMR-00013	Closed query	MDMR	Middlemore Hospital	Visit 1-Screening	SCR	Medical History	MH	Medical History-00003	Medical history details	MHD	Medical history term:	MHTERM	Dhorje, AM Twarita	The condition is not ongoing neither there is a conmed associated with it. Can you please verify if the condition needs to be included or deleted? Thank you, DM.	2024-09-10 11:13:11
9	MDMR-00013	Closed query	MDMR	Middlemore Hospital	Visit 1-Screening	SCR	Medical History	MH	Medical History-00004	Medical history details	MHD	Medical history term:	MHTERM	Dhorje, AM Twarita	Can you please write the term in full instead of an acronym? Thank you, DM.	2024-09-10 11:13:56
9	MDMR-00013	Closed query	MDMR	Middlemore Hospital	Visit 1-Screening	SCR	Medical History	MH	Medical History-00004	Medical history details	MHD	Medical history term:	MHTERM	Armstrong, Courtney	updated to full name	2024-09-17 11:09:43
10	MDMR-00013	Closed query	MDMR	Middlemore Hospital	Visit 1-Screening	SCR	Medical History	MH	Medical History-00005	Medical history details	MHD	Medical history term:	MHTERM	Devereux, Zachary	Updated now, as per source, thanks	2024-09-13 13:48:22
10	MDMR-00013	Closed query	MDMR	Middlemore Hospital	Visit 1-Screening	SCR	Medical History	MH	Medical History-00005	Medical history details	MHD	Medical history term:	MHTERM	Dhorje, AM Twarita	Can you please update the term in full instead of an acronym? Thank you, DM.	2024-09-10 11:16:17
11	MDMR-00013	Closed query	MDMR	Middlemore Hospital	Visit 1-Screening	SCR	Medical History	MH	Medical History-00005	Medical history details	MHD	Is this a medical history that occurred within the last 30 days or an ongoing medical condition for which the participant is receiving concomitant medication?	MHYN	Devereux, Zachary	Updated now, as per source, thanks	2024-09-13 13:48:10
11	MDMR-00013	Closed query	MDMR	Middlemore Hospital	Visit 1-Screening	SCR	Medical History	MH	Medical History-00005	Medical history details	MHD	Is this a medical history that occurred within the last 30 days or an ongoing medical condition for which the participant is receiving concomitant medication?	MHYN	Dhorje, AM Twarita	The condition is neither ongoing nor there is a conmed linked with it but if it deemed relevant to the study can you please select the first option here instead of leaving it blank? Thank you, DM.	2024-09-10 11:18:44
12	MDMR-00013	Closed query	MDMR	Middlemore Hospital	Visit 1-Screening	SCR	Medical History	MH	Medical History-00005	Medical history details	MHD	End date:	MHENDDAT	Dhorje, AM Twarita	As this is the procedure and not an ongoing condition, please update the end date. It could be same as the start date. Thank you, DM.	2024-09-10 11:20:04
12	MDMR-00013	Closed query	MDMR	Middlemore Hospital	Visit 1-Screening	SCR	Medical History	MH	Medical History-00005	Medical history details	MHD	End date:	MHENDDAT	Devereux, Zachary	Updated now, as per source, thanks	2024-09-13 13:48:39
13	MDMR-00013	Closed query	MDMR	Middlemore Hospital	Visit 1-Screening	SCR	Medical History	MH	Medical History-00007	Medical history details	MHD	End date:	MHENDDAT	Devereux, Zachary	Updated now, as per source, thanks	2024-09-13 13:50:05
13	MDMR-00013	Closed query	MDMR	Middlemore Hospital	Visit 1-Screening	SCR	Medical History	MH	Medical History-00007	Medical history details	MHD	End date:	MHENDDAT	Dhorje, AM Twarita	As this is the procedure and not an ongoing condition, please update the end date accordingly. It could be same as the start date. Thank you, DM.	2024-09-10 11:23:34
14	MDMR-00013	Closed query	MDMR	Middlemore Hospital	Visit 1-Screening	SCR	Medical History	MH	Medical History-00008	Medical history details	MHD	Medical history term:	MHTERM	Dhorje, AM Twarita	This MHx is neither ongoing nor there is a conmed linked to it. Can you please verify is this needs to be deleted per protocol? Thank you, DM.	2024-09-10 11:25:22
14	MDMR-00013	Closed query	MDMR	Middlemore Hospital	Visit 1-Screening	SCR	Medical History	MH	Medical History-00008	Medical history details	MHD	Medical history term:	MHTERM	Armstrong, Courtney	can verify this med hx can be deleted as per protocol. Will delete	2024-09-17 11:08:26
15	MDMR-00013	Closed query	MDMR	Middlemore Hospital	Visit 1-Screening	SCR	Medical History	MH	Medical History-00009	Medical history details	MHD	Is this a medical history that occurred within the last 30 days or an ongoing medical condition for which the participant is receiving concomitant medication?	MHYN	Devereux, Zachary	Updated now, as per source, thanks	2024-09-13 13:51:28
15	MDMR-00013	Closed query	MDMR	Middlemore Hospital	Visit 1-Screening	SCR	Medical History	MH	Medical History-00009	Medical history details	MHD	Is this a medical history that occurred within the last 30 days or an ongoing medical condition for which the participant is receiving concomitant medication?	MHYN	Dhorje, AM Twarita	Can you please complete this field? Thank you, DM.	2024-09-10 11:26:16
16	MDMR-00013	Closed query	MDMR	Middlemore Hospital	Common Forms	CF	Concomitant Medication	CM	00002	Concomitant medication	CMED	Ongoing?	CMONGO	Devereux, Zachary	Please see Additional information for doses; 50ug per day on weekends and 100ug weekdays	2024-09-13 13:59:23
16	MDMR-00013	Closed query	MDMR	Middlemore Hospital	Common Forms	CF	Concomitant Medication	CM	00002	Concomitant medication	CMED	Ongoing?	CMONGO	Dhorje, AM Twarita	Conmed 00001 is also levothyroxine sodium with a different dosing strength. Can you please confirm if 50 mcg was stopped and then 100 mcg started or they are both ongoing simultaneously for the same medical condition? Thank you, DM.	2024-09-10 11:39:39
16	MDMR-00013	Closed query	MDMR	Middlemore Hospital	Common Forms	CF	Concomitant Medication	CM	00002	Concomitant medication	CMED	Ongoing?	CMONGO	Devereux, Zachary	Note: "OD" means once daily, as per our source docs, however would you prefer it to be written out as "once daily" instead, as this EDC doesn't use that acronym? Thanks. Zach.	2024-09-13 14:01:39
17	MDMR-00013	Closed query	MDMR	Middlemore Hospital	Common Forms	CF	Concomitant Medication	CM	00003	Concomitant medication	CMED	Indication:	CMINDC	Devereux, Zachary	Updated now, thanks	2024-09-13 13:53:12
17	MDMR-00013	Closed query	MDMR	Middlemore Hospital	Common Forms	CF	Concomitant Medication	CM	00003	Concomitant medication	CMED	Indication:	CMINDC	Dhorje, AM Twarita	Can you please update the term in full instead of acronym? Thank you, DM.	2024-09-10 11:40:51
18	MDMR-00013	Closed query	MDMR	Middlemore Hospital	Visit 2 - Baseline Assessment	BS	SF-36 Questionnaire	SF36		Pain	PAIN	How much bodily pain have you had during the past 4 weeks?	QSSF36PAIN_01	Dhorje, AM Twarita	Please complete this field if the data is available, else please explain. Thank you, DM.	2024-09-23 15:52:46
18	MDMR-00013	Closed query	MDMR	Middlemore Hospital	Visit 2 - Baseline Assessment	BS	SF-36 Questionnaire	SF36		Pain	PAIN	How much bodily pain have you had during the past 4 weeks?	QSSF36PAIN_01	Devereux, Zachary	Participant selected both "mild" and "moderate", so we are unsure which one to input. Will leave a comment noting this.	2024-09-25 16:23:43
19	MDMR-00013	Closed query	MDMR	Middlemore Hospital	Visit 1-Screening	SCR	Medical History	MH	Medical History-00007	Medical history details	MHD	Medical history term:	MHTERM	Dhorje, AM Twarita	Is it "C2-T3 posterior fusion"? Can you please check the spelling? Thank you, DM.	2024-09-24 15:06:12
19	MDMR-00013	Closed query	MDMR	Middlemore Hospital	Visit 1-Screening	SCR	Medical History	MH	Medical History-00007	Medical history details	MHD	Medical history term:	MHTERM	Devereux, Zachary	"posteral" corrected to "posterolateral", as per correction in source. Thanks.	2024-09-26 15:44:30
22	MDMR-00013	Closed query	MDMR	Middlemore Hospital	Visit 3 - Accountability	IAACC	Treatment Adherence	TA		Treatment accountability log - Part 1	TALP1	Number of capsules returned at the end of the period:	WK6_TRTTOTALRET	Devereux, Zachary	Error corrected now, thanks	2024-10-30 13:31:28
22	MDMR-00013	Closed query	MDMR	Middlemore Hospital	Visit 3 - Accountability	IAACC	Treatment Adherence	TA		Treatment accountability log - Part 1	TALP1	Number of capsules returned at the end of the period:	WK6_TRTTOTALRET	Dhorje, AM Twarita	Can you please confirm this value? If none of the doses were missed then should this be 0 instead? Thank you, DM.	2024-10-24 14:43:53
23	MDMR-00013	Closed query	MDMR	Middlemore Hospital	Weekly Contact	WC	Weekly Participant Contact	WPCA	Week-00008	Weekly Information	WINFO	Date of contact:	WK_PRTCONTCTDAT	Dhorje, AM Twarita	Week-00007 shows the date of contact as 08 Nov and Week-00008 here shows 22 Nov. This is a gap of 2 weeks. Can you please verify if the week in-between was missed? Thank you, DM.	2024-11-27 10:36:19
23	MDMR-00013	Closed query	MDMR	Middlemore Hospital	Weekly Contact	WC	Weekly Participant Contact	WPCA	Week-00008	Weekly Information	WINFO	Date of contact:	WK_PRTCONTCTDAT	Devereux, Zachary	Updated accordingly, thanks	2024-11-27 16:26:41
34	MDMR-00013	Closed query	MDMR	Middlemore Hospital	Visit 4 - Accountability		Treatment Adherence	TA		Treatment accountability log - Part 2	TALP1	Total number of capsules dispensed:	WK7_TRTTOTALDISP	Ualesi, Rasela	18 entered in error. correct value entered as per schedule	2025-01-10 09:33:14
34	MDMR-00013	Closed query	MDMR	Middlemore Hospital	Visit 4 - Accountability		Treatment Adherence	TA		Treatment accountability log - Part 2	TALP1	Total number of capsules dispensed:	WK7_TRTTOTALDISP	Dhorje, AM Twarita	Can you please confirm "Total number of capsules dispensed"? In Part 2, should this be 21 instead? Thank you, DM.	2025-01-08 14:51:30
35	MDMR-00013	Closed query	MDMR	Middlemore Hospital	Visit 4 - End of Study	EOS	Lab Tests	LB		Sample collection	LBSC	Laboratory name:	LBNAME	King, Dhanya	Done	2025-01-16 13:56:56
35	MDMR-00013	Closed query	MDMR	Middlemore Hospital	Visit 4 - End of Study	EOS	Lab Tests	LB		Sample collection	LBSC	Laboratory name:	LBNAME	Dhorje, AM Twarita	Can you please complete the data on this form? Thank you, DM.	2025-01-13 17:00:11
36	MDMR-00013	Closed query	MDMR	Middlemore Hospital	Visit 4 - End of Study	EOS	Date of Visit	DOV		Visit information	VISIT	Date of visit:	VISDAT	King, Dhanya	Done	2025-01-16 09:50:21
36	MDMR-00013	Closed query	MDMR	Middlemore Hospital	Visit 4 - End of Study	EOS	Date of Visit	DOV		Visit information	VISIT	Date of visit:	VISDAT	Dhorje, AM Twarita	Can you please complete the Study Disposition details for this participant? Thank you, DM.	2025-01-13 17:01:33
38	MDMR-00013	Closed query	MDMR	Middlemore Hospital	Visit 4 - End of Study	EOS	DNA Methylation	DNAM		Shipment details	DNASD	Date shipped:	DNAMET_SHIPDAT	Dhorje, AM Twarita	Can you please complete the remaining fields on this form and submit it? Thank you, DM.	2025-02-10 14:12:58
38	MDMR-00013	Closed query	MDMR	Middlemore Hospital	Visit 4 - End of Study	EOS	DNA Methylation	DNAM		Shipment details	DNASD	Date shipped:	DNAMET_SHIPDAT	Ualesi, Rasela	updated as per source	2025-02-25 07:01:28
39	MDMR-00013	Closed query	MDMR	Middlemore Hospital	Common Forms	CF	Concomitant Medication	CM	00004	Concomitant medication	CMED	Medical history number:	CM_MHNUM	Ualesi, Rasela	Updated	2025-03-13 09:23:32
39	MDMR-00013	Closed query	MDMR	Middlemore Hospital	Common Forms	CF	Concomitant Medication	CM	00004	Concomitant medication	CMED	Medical history number:	CM_MHNUM	Dhorje, AM Twarita	Can you please also list MH-00001 here as the indication above? Thank you, DM.	2025-02-27 11:56:13
40	MDMR-00013	Closed query	MDMR	Middlemore Hospital	Common Forms	CF	Concomitant Medication	CM	00005	Concomitant medication	CMED	Medical history number:	CM_MHNUM	Dhorje, AM Twarita	Can you please also list MH-00001 here as the indication above? Thank you, DM.	2025-02-27 11:56:35
40	MDMR-00013	Closed query	MDMR	Middlemore Hospital	Common Forms	CF	Concomitant Medication	CM	00005	Concomitant medication	CMED	Medical history number:	CM_MHNUM	Ualesi, Rasela	updated	2025-03-13 09:09:59
41	MDMR-00013	Closed query	MDMR	Middlemore Hospital	Common Forms	CF	Concomitant Medication	CM	00005	Concomitant medication	CMED	Start date:	CMSTDAT	Ualesi, Rasela	Start date entered is correct as per patient's clinical portal	2025-03-13 09:17:05
41	MDMR-00013	Closed query	MDMR	Middlemore Hospital	Common Forms	CF	Concomitant Medication	CM	00005	Concomitant medication	CMED	Start date:	CMSTDAT	Dhorje, AM Twarita	Can you please confirm the start date here? As per the indication above and the corresponding medical history entries, MH-01 start date is 01 Jan 2024 and MH-09 start date is 01 Jun 2024. Thank you, DM.	2025-02-27 11:58:18
10	MDMR-00014	Closed query	MDMR	Middlemore Hospital	Visit 1-Screening	SCR	Medical History	MH	Medical History-00002	Medical history details	MHD	Medical history term:	MHTERM	Dhorje, AM Twarita	Can you please write the term in full instead of of an acronym? Thank you, DM.	2024-09-09 10:30:06
10	MDMR-00014	Closed query	MDMR	Middlemore Hospital	Visit 1-Screening	SCR	Medical History	MH	Medical History-00002	Medical history details	MHD	Medical history term:	MHTERM	Armstrong, Courtney	updated to full name	2024-09-10 08:32:01
11	MDMR-00014	Closed query	MDMR	Middlemore Hospital	Common Forms	CF	Concomitant Medication	CM	00002	Concomitant medication	CMED	Dose frequency:	CMDOSFRQ	Dhorje, AM Twarita	Please complete the dose frequency accordingly. The drop-down has 'Other' option. Thank you, DM.	2024-09-09 10:42:44
11	MDMR-00014	Closed query	MDMR	Middlemore Hospital	Common Forms	CF	Concomitant Medication	CM	00002	Concomitant medication	CMED	Dose frequency:	CMDOSFRQ	Armstrong, Courtney	updated drop-down to other	2024-09-10 08:31:18
12	MDMR-00014	Closed query	MDMR	Middlemore Hospital	Common Forms	CF	Concomitant Medication	CM	00003	Concomitant medication	CMED	Medication name:	CMTRT	Dhorje, AM Twarita	Can you please verify and correct the spelling? Should it be 'Ezetimibe'? Thank you, DM.	2024-09-09 10:44:20
12	MDMR-00014	Closed query	MDMR	Middlemore Hospital	Common Forms	CF	Concomitant Medication	CM	00003	Concomitant medication	CMED	Medication name:	CMTRT	Armstrong, Courtney	correct spelling	2024-09-10 08:30:25
13	MDMR-00014	Closed query	MDMR	Middlemore Hospital	Visit 2-Randomization	RAND	Eligibility Confirmation	EC		Eligibility confirmation	EC	Is the participant fully eligible and continuing further in the study?	IECONF	Lucas, Ruth	Please enter baseline data	2024-09-18 11:23:10
13	MDMR-00014	Closed query	MDMR	Middlemore Hospital	Visit 2-Randomization	RAND	Eligibility Confirmation	EC		Eligibility confirmation	EC	Is the participant fully eligible and continuing further in the study?	IECONF	Armstrong, Courtney	baseline data has been entered	2024-09-20 11:01:14
16	MDMR-00014	Closed query	MDMR	Middlemore Hospital	Common Forms	CF	Adverse Event	AE	Adverse Event-00001	Adverse Event	AELOG	Outcome:	AEOUT	Devereux, Zachary	Done, thanks	2024-10-14 10:51:55
16	MDMR-00014	Closed query	MDMR	Middlemore Hospital	Common Forms	CF	Adverse Event	AE	Adverse Event-00001	Adverse Event	AELOG	Outcome:	AEOUT	Dhorje, AM Twarita	Can you please confirm if this AE is still ongoing and update the outcome accordingly? Thank you, DM.	2024-10-14 10:29:36
42	MDMR-00014	Closed query	MDMR	Middlemore Hospital	Visit 4 - Accountability		Treatment Adherence	TA		Treatment accountability log - Part 2	TALP1	Date of first dose:	WK7_TRTSTDOSEDAT	Ualesi, Rasela	Start date updated as per schedule	2025-01-10 09:31:00
42	MDMR-00014	Closed query	MDMR	Middlemore Hospital	Visit 4 - Accountability		Treatment Adherence	TA		Treatment accountability log - Part 2	TALP1	Date of first dose:	WK7_TRTSTDOSEDAT	Lucas, Ruth	Start date of this treatment period should be 02Nov, please check and update if applicable, or record missed dose on 02Nov and confirm PD to be reported	2025-01-08 11:22:20
43	MDMR-00014	Closed query	MDMR	Middlemore Hospital	Visit 4 - Accountability		Treatment Adherence	TA		Treatment accountability log - Part 2	TALP1	Total number of capsules dispensed:	WK7_TRTTOTALDISP	Dhorje, AM Twarita	Can you please confirm "Total number of capsules dispensed"? In Part 2, should this be 21 instead? Thank you, DM.	2025-01-08 14:51:58
43	MDMR-00014	Closed query	MDMR	Middlemore Hospital	Visit 4 - Accountability		Treatment Adherence	TA		Treatment accountability log - Part 2	TALP1	Total number of capsules dispensed:	WK7_TRTTOTALDISP	Ualesi, Rasela	Correct value entered as per query	2025-01-10 09:31:17
44	MDMR-00014	Closed query	MDMR	Middlemore Hospital	Visit 3 - Interim Assessment	IA	Lab Tests	LB		Triglycerides	TRIG	Triglycerides (mmol/L):	TRIG_LBORRES	King, Dhanya	Done	2025-01-16 12:40:33
44	MDMR-00014	Closed query	MDMR	Middlemore Hospital	Visit 3 - Interim Assessment	IA	Lab Tests	LB		Triglycerides	TRIG	Triglycerides (mmol/L):	TRIG_LBORRES	Dhorje, AM Twarita	This result is out of the normal range. Can you please verify and confirm the clinical significance? Thank you, DM.	2025-01-10 14:10:39
45	MDMR-00014	Closed query	MDMR	Middlemore Hospital	Visit 4 - End of Study	EOS	Date of Visit	DOV		Visit information	VISIT	Date of visit:	VISDAT	Dhorje, AM Twarita	Can you please complete the Study Disposition details for this participant? Thank you, DM.	2025-01-14 16:21:08
45	MDMR-00014	Closed query	MDMR	Middlemore Hospital	Visit 4 - End of Study	EOS	Date of Visit	DOV		Visit information	VISIT	Date of visit:	VISDAT	King, Dhanya	Done	2025-01-16 09:56:03
46	MDMR-00014	Closed query	MDMR	Middlemore Hospital	Visit 4 - End of Study	EOS	DNA Methylation	DNAM		Shipment details	DNASD	Date shipped:	DNAMET_SHIPDAT	Ualesi, Rasela	updated as per source	2025-02-25 07:03:38
46	MDMR-00014	Closed query	MDMR	Middlemore Hospital	Visit 4 - End of Study	EOS	DNA Methylation	DNAM		Shipment details	DNASD	Date shipped:	DNAMET_SHIPDAT	Dhorje, AM Twarita	Can you please complete the remaining fields on this form and submit it? Thank you, DM.	2025-02-10 14:13:23
47	MDMR-00014	Closed query	MDMR	Middlemore Hospital	Common Forms	CF	Concomitant Medication	CM	00009	Concomitant medication	CMED	Medication name:	CMTRT	Dhorje, AM Twarita	Can you please correct the spelling to "Phenylephrine"? Thank you, DM.	2025-02-25 15:45:22
47	MDMR-00014	Closed query	MDMR	Middlemore Hospital	Common Forms	CF	Concomitant Medication	CM	00009	Concomitant medication	CMED	Medication name:	CMTRT	Ualesi, Rasela	updated	2025-02-26 10:01:05
48	MDMR-00014	Closed query	MDMR	Middlemore Hospital	Common Forms	CF	Concomitant Medication	CM	00010	Concomitant medication	CMED	Medication name:	CMTRT	Dhorje, AM Twarita	Can you please correct the spelling to "Phenylephrine"? Thank you, DM.	2025-02-25 15:46:00
48	MDMR-00014	Closed query	MDMR	Middlemore Hospital	Common Forms	CF	Concomitant Medication	CM	00010	Concomitant medication	CMED	Medication name:	CMTRT	Ualesi, Rasela	updated	2025-02-26 10:01:48
49	MDMR-00014	Closed query	MDMR	Middlemore Hospital	Common Forms	CF	Concomitant Medication	CM	00011	Concomitant medication	CMED	Medication name:	CMTRT	Dhorje, AM Twarita	Can you please correct the spelling to "Phenylephrine"? Thank you, DM.	2025-02-25 15:46:14
49	MDMR-00014	Closed query	MDMR	Middlemore Hospital	Common Forms	CF	Concomitant Medication	CM	00011	Concomitant medication	CMED	Medication name:	CMTRT	Ualesi, Rasela	updated	2025-02-26 10:02:33
50	MDMR-00014	Closed query	MDMR	Middlemore Hospital	Common Forms	CF	Adverse Event	AE	Adverse Event-00002	Adverse Event	AELOG	Adverse event term / description:	AETERM	King, Dhanya	Lesion was already present on leg prior to starting the study. Has been added to MH now.	2025-03-13 09:31:34
50	MDMR-00014	Closed query	MDMR	Middlemore Hospital	Common Forms	CF	Adverse Event	AE	Adverse Event-00002	Adverse Event	AELOG	Adverse event term / description:	AETERM	Dhorje, AM Twarita	If this is the 'worsening' of the lesion on the right leg, was the lesion already present prior to starting the study? If yes, then please list this skin lesion under the medical history as well. Thank you, DM.	2025-03-10 16:15:42
51	MDMR-00014	Closed query	MDMR	Middlemore Hospital	Visit 4 - End of Study	EOS	Date of Visit	DOV		Visit information	VISIT	Date of visit:	VISDAT	Dhorje, AM Twarita	Query on EoS DoV - As per protocol the gap between baseline and end of study visit should be 91 days (+7 days). For this participant, it is 90 days. Can you please confirm that the EOS visit was earlier than scheduled? Thank you, DM.	2025-03-11 14:29:22
51	MDMR-00014	Closed query	MDMR	Middlemore Hospital	Visit 4 - End of Study	EOS	Date of Visit	DOV		Visit information	VISIT	Date of visit:	VISDAT	King, Dhanya	Can confirm that the EOS was completed on the 12 DEC 2024	2025-03-13 09:11:25
6	MDMR-00015	Closed query	MDMR	Middlemore Hospital	Visit 1-Screening	SCR	Lab Tests	LB		IGF-1	IGF	IGF-1 (ng/mL):	IGF1_LBORRES	Devereux, Zachary	Still waiting on the result for this, hence it's been left blank for now and the page saved as incomplete. I'll enquire about why this result is still pending, thanks. Zach.	2024-09-13 14:14:31
6	MDMR-00015	Closed query	MDMR	Middlemore Hospital	Visit 1-Screening	SCR	Lab Tests	LB		IGF-1	IGF	IGF-1 (ng/mL):	IGF1_LBORRES	Dhorje, AM Twarita	Please update the result if available, else please tick not done. Thank you, DM.	2024-09-10 15:21:50
7	MDMR-00015	Closed query	MDMR	Middlemore Hospital	Visit 1-Screening	SCR	Medical History	MH	Medical History-00006	Medical history details	MHD	Medical history term:	MHTERM	Armstrong, Courtney	verified not needed, so will delete condition	2024-09-17 11:22:46
7	MDMR-00015	Closed query	MDMR	Middlemore Hospital	Visit 1-Screening	SCR	Medical History	MH	Medical History-00006	Medical history details	MHD	Medical history term:	MHTERM	Dhorje, AM Twarita	This condition is neither ongoing nor there is a conmed linked to it. Can you please verify the relevance? and delete if necessary? Thank you, DM.	2024-09-12 10:53:02
8	MDMR-00015	Closed query	MDMR	Middlemore Hospital	Visit 1-Screening	SCR	Medical History	MH	Medical History-00007	Medical history details	MHD	Medical history term:	MHTERM	Dhorje, AM Twarita	This condition is neither ongoing nor there is a conmed linked to it. Can you please verify the relevance? and delete if necessary? Thank you, DM.	2024-09-12 11:11:43
8	MDMR-00015	Closed query	MDMR	Middlemore Hospital	Visit 1-Screening	SCR	Medical History	MH	Medical History-00007	Medical history details	MHD	Medical history term:	MHTERM	Armstrong, Courtney	Verified not required to be recorded as medical history. Will delete.	2024-09-17 11:23:58
9	MDMR-00015	Closed query	MDMR	Middlemore Hospital	Visit 1-Screening	SCR	Medical History	MH	Medical History-00008	Medical history details	MHD	Medical history term:	MHTERM	Dhorje, AM Twarita	Can you please update the condition instead as described in the comment here? Thank you, DM.	2024-09-12 11:15:34
9	MDMR-00015	Closed query	MDMR	Middlemore Hospital	Visit 1-Screening	SCR	Medical History	MH	Medical History-00008	Medical history details	MHD	Medical history term:	MHTERM	Armstrong, Courtney	have added comment details to condition name, please let me know if this is what you were after?	2024-09-17 11:20:18
10	MDMR-00015	Closed query	MDMR	Middlemore Hospital	Visit 1-Screening	SCR	Medical History	MH	Medical History-00009	Medical history details	MHD	Medical history term:	MHTERM	Dhorje, AM Twarita	This condition is neither ongoing nor there is a conmed linked to it. Can you please verify the relevance? and delete if necessary? Thank you, DM.	2024-09-12 11:16:59
10	MDMR-00015	Closed query	MDMR	Middlemore Hospital	Visit 1-Screening	SCR	Medical History	MH	Medical History-00009	Medical history details	MHD	Medical history term:	MHTERM	Armstrong, Courtney	relevant in case participant gets recurrence of condition. Please let me know if you think otherwise	2024-09-17 11:18:50
18	MDMR-00015	Closed query	MDMR	Middlemore Hospital	Visit 1-Screening	SCR	Medical History	MH	Medical History-00005	Medical history details	MHD	Start date:	MHSTDAT	Lucas, Ruth	Can you please confirm the start date in the source and the CRF, thanks so much	2024-09-23 12:30:14
18	MDMR-00015	Closed query	MDMR	Middlemore Hospital	Visit 1-Screening	SCR	Medical History	MH	Medical History-00005	Medical history details	MHD	Start date:	MHSTDAT	Dhorje, DM Twarita	Repeated query. Closing this instance.	2024-09-23 12:55:19
19	MDMR-00015	Closed query	MDMR	Middlemore Hospital	Visit 1-Screening	SCR	Medical History	MH	Medical History-00005	Medical history details	MHD	Start date:	MHSTDAT	Devereux, Zachary	Updated as per source (unknown/unknown/2020). Thanks.	2024-09-26 15:48:40
19	MDMR-00015	Closed query	MDMR	Middlemore Hospital	Visit 1-Screening	SCR	Medical History	MH	Medical History-00005	Medical history details	MHD	Start date:	MHSTDAT	Lucas, Ruth	Can you please confirm the start date in the source and the CRF, thanks so much	2024-09-23 12:30:15
22	MDMR-00015	Closed query	MDMR	Middlemore Hospital	Visit 1-Screening	SCR	Lab Tests	LB		IGF-1	IGF	IGF-1 (ng/mL):	IGF1_LBORRES	Lucas, Ruth	Could you please change this to 'not done' here and move the IGF-1 result to 'unscheduled events' 'lab tests' as it was collected on a different date, many thanks	2024-10-01 16:57:37
22	MDMR-00015	Closed query	MDMR	Middlemore Hospital	Visit 1-Screening	SCR	Lab Tests	LB		IGF-1	IGF	IGF-1 (ng/mL):	IGF1_LBORRES	Devereux, Zachary	Done, thanks	2024-10-02 09:21:27
24	MDMR-00015	Closed query	MDMR	Middlemore Hospital	Common Forms	CF	Adverse Event	AE	Adverse Event-00003	SAE details	SAED	SAE stop date:	SAEENDAT	Dhorje, AM Twarita	Can you please update the SAE stop date here? The AE can stay ongoing above. Thank you, DM.	2024-10-04 11:09:27
24	MDMR-00015	Closed query	MDMR	Middlemore Hospital	Common Forms	CF	Adverse Event	AE	Adverse Event-00003	SAE details	SAED	SAE stop date:	SAEENDAT	Devereux, Zachary	Done, thanks	2024-10-08 15:14:43
27	MDMR-00015	Closed query	MDMR	Middlemore Hospital	Visit 3 - Accountability	IAACC	Missed Treatments	MTR_1	00001	Missed treatment details	MTD	Week number when dose was missed or partially taken:	WK6_WNDM	Dhorje, AM Twarita	Can you please complete the data of the missing doses from Week 3 onwards? The instances are created from 00002 to 00005. Thank you, DM.	2025-01-21 14:41:24
27	MDMR-00015	Closed query	MDMR	Middlemore Hospital	Visit 3 - Accountability	IAACC	Missed Treatments	MTR_1	00001	Missed treatment details	MTD	Week number when dose was missed or partially taken:	WK6_WNDM	Ualesi, Rasela	No data after week 3 as participant withdrew from study. Please advise	2025-02-03 13:18:27
28	MDMR-00015	Closed query	MDMR	Middlemore Hospital	Study Disposition	SD	End of Study Details	EOSD		End of study details	EOSDT	Has the participant completed the study as per protocol?	DSYN	Ualesi, Rasela	Participant was an early withdrawal prior to his scheduled visit 3. He came on site for an early EOS visit/Visit 4	2025-02-26 10:08:47
28	MDMR-00015	Closed query	MDMR	Middlemore Hospital	Study Disposition	SD	End of Study Details	EOSD		End of study details	EOSDT	Has the participant completed the study as per protocol?	DSYN	Dhorje, AM Twarita	Can you please confirm why Visit 3 - Interim Assessment, and Visit 4- Accountability events are left blank for this participant? Thank you, DM.	2025-02-12 11:07:03
28	MDMR-00015	Closed query	MDMR	Middlemore Hospital	Study Disposition	SD	End of Study Details	EOSD		End of study details	EOSDT	Has the participant completed the study as per protocol?	DSYN	Ualesi, Rasela	Please advise where you would like the data for his early EOS visit	2025-02-26 10:09:35
29	MDMR-00015	Closed query	MDMR	Middlemore Hospital	Visit 3 - Accountability	IAACC	Missed Treatments	MTR_1	00001	Missed treatment details	MTD	Week number when dose was missed or partially taken:	WK6_WNDM	Ualesi, Rasela	updated as per source to account for doses missed	2025-02-26 10:07:43
29	MDMR-00015	Closed query	MDMR	Middlemore Hospital	Visit 3 - Accountability	IAACC	Missed Treatments	MTR_1	00001	Missed treatment details	MTD	Week number when dose was missed or partially taken:	WK6_WNDM	Dhorje, AM Twarita	If the participant only took week 1 dosing then the rest other doses are missed. Similar to this Week 2 entry, please enter all other missed doses from week 3 to week 6. Thank you, DM.	2025-02-14 15:24:22
30	MDMR-00015	Closed query	MDMR	Middlemore Hospital	Visit 4 - Accountability		Missed Treatments	MTR	00001	Missed treatment details	MTD	Week number when dose was missed or partially taken:	WK7_WNDM	Ualesi, Rasela	updated	2025-02-26 10:03:12
30	MDMR-00015	Closed query	MDMR	Middlemore Hospital	Visit 4 - Accountability		Missed Treatments	MTR	00001	Missed treatment details	MTD	Week number when dose was missed or partially taken:	WK7_WNDM	Dhorje, AM Twarita	Can you please delete this instance? Thank you, DM.	2025-02-17 15:33:23
31	MDMR-00015	Closed query	MDMR	Middlemore Hospital	Common Forms	CF	Adverse Event	AE	Adverse Event-00003	Adverse Event	AELOG	Outcome:	AEOUT	Dhorje, AM Twarita	SAE has a stop date below, can you please verify why this AE is kept ongoing? Please update or explain otherwise. Thank you, DM.	2025-02-20 16:17:48
31	MDMR-00015	Closed query	MDMR	Middlemore Hospital	Common Forms	CF	Adverse Event	AE	Adverse Event-00003	Adverse Event	AELOG	Outcome:	AEOUT	Ualesi, Rasela	updated	2025-02-26 10:11:07
32	MDMR-00015	Closed query	MDMR	Middlemore Hospital	Common Forms	CF	Adverse Event	AE	Adverse Event-00002	Adverse Event	AELOG	Outcome:	AEOUT	Dhorje, AM Twarita	Worsened condition is captured as an SAE. Can you please resolve this AE and update the end date that is before the start of an SAE? Thank you, DM.	2025-02-20 16:18:59
32	MDMR-00015	Closed query	MDMR	Middlemore Hospital	Common Forms	CF	Adverse Event	AE	Adverse Event-00002	Adverse Event	AELOG	Outcome:	AEOUT	Ualesi, Rasela	updated	2025-02-26 10:12:05
33	MDMR-00015	Closed query	MDMR	Middlemore Hospital	Visit 3 - Accountability	IAACC	Missed Treatments	MTR_1	00003	Missed treatment details	MTD	Week number when dose was missed or partially taken:	WK6_WNDM	Dhorje, AM Twarita	Can you please verify all the missed treatment entries? Week 3 entry is made two times (00002 and 00003). Thank you, DM.	2025-02-27 09:25:52
33	MDMR-00015	Closed query	MDMR	Middlemore Hospital	Visit 3 - Accountability	IAACC	Missed Treatments	MTR_1	00003	Missed treatment details	MTD	Week number when dose was missed or partially taken:	WK6_WNDM	Ualesi, Rasela	Duplicate entry removed, thanks	2025-03-14 07:16:34
34	MDMR-00015	Closed query	MDMR	Middlemore Hospital	Common Forms	CF	Concomitant Medication	CM	00004	Concomitant medication	CMED	Indication:	CMINDC	Dhorje, AM Twarita	Can you please update the term in full instead of an acronym? Thank you, DM.	2025-02-27 11:05:19
34	MDMR-00015	Closed query	MDMR	Middlemore Hospital	Common Forms	CF	Concomitant Medication	CM	00004	Concomitant medication	CMED	Indication:	CMINDC	Ualesi, Rasela	updated	2025-03-11 09:25:31
35	MDMR-00015	Closed query	MDMR	Middlemore Hospital	Common Forms	CF	Concomitant Medication	CM	00026	Concomitant medication	CMED	End date:	CMENDAT	Ualesi, Rasela	End date entered is correct. Participant took last dose on 09Nov2024 and AE end dated 08Nov2024	2025-03-13 09:36:23
35	MDMR-00015	Closed query	MDMR	Middlemore Hospital	Common Forms	CF	Concomitant Medication	CM	00026	Concomitant medication	CMED	End date:	CMENDAT	Dhorje, AM Twarita	Can you please confirm the end date? The corresponding AE has a resolution date as 08 Nov. Thank you, DM.	2025-03-02 18:37:55
6	MDMR-00016	Closed query	MDMR	Middlemore Hospital	Visit 1-Screening	SCR	Lab Tests	LB		HbA1C	HBA	HbA1C (mmol/mol Hb):	HBA1C_LBORRES	Dhorje, AM Twarita	As per the provided lab ranges, anything in-between 41-49 indicates abnormal glucose tolerance. Please update the clinical significance if the value is above 40. Thank you, DM.	2024-09-10 15:25:19
6	MDMR-00016	Closed query	MDMR	Middlemore Hospital	Visit 1-Screening	SCR	Lab Tests	LB		HbA1C	HBA	HbA1C (mmol/mol Hb):	HBA1C_LBORRES	Armstrong, Courtney	updated to NCS as per source	2024-09-20 13:40:22
7	MDMR-00016	Closed query	MDMR	Middlemore Hospital	Visit 1-Screening	SCR	Medical History	MH	Medical History-00004	Medical history details	MHD	Medical history term:	MHTERM	Dhorje, AM Twarita	Can you please update the term in full instead an acronym? Thank you, DM.	2024-09-12 11:43:22
7	MDMR-00016	Closed query	MDMR	Middlemore Hospital	Visit 1-Screening	SCR	Medical History	MH	Medical History-00004	Medical history details	MHD	Medical history term:	MHTERM	Dhorje, DM Twarita	Record not relevant.	2024-09-12 11:46:42
8	MDMR-00016	Closed query	MDMR	Middlemore Hospital	Visit 1-Screening	SCR	Medical History	MH	Medical History-00004	Medical history details	MHD	Is this a medical history that occurred within the last 30 days or an ongoing medical condition for which the participant is receiving concomitant medication?	MHYN	Armstrong, Courtney	please let me know if this is not relevant and needs to be deleted	2024-09-17 11:28:36
8	MDMR-00016	Closed query	MDMR	Middlemore Hospital	Visit 1-Screening	SCR	Medical History	MH	Medical History-00004	Medical history details	MHD	Is this a medical history that occurred within the last 30 days or an ongoing medical condition for which the participant is receiving concomitant medication?	MHYN	Dhorje, DM Twarita	If the condition is not ongoing and there was no occurrence this year as described in the comment, can you please verify if this condition needs to be deleted? Thank you, DM.	2024-09-12 11:48:09
8	MDMR-00016	Closed query	MDMR	Middlemore Hospital	Visit 1-Screening	SCR	Medical History	MH	Medical History-00004	Medical history details	MHD	Is this a medical history that occurred within the last 30 days or an ongoing medical condition for which the participant is receiving concomitant medication?	MHYN	Armstrong, Courtney	kept as condition due to potential recurrence and how this may result in antibiotics needing to be prescribed.	2024-09-17 11:28:17
9	MDMR-00016	Closed query	MDMR	Middlemore Hospital	Visit 1-Screening	SCR	Medical History	MH	Medical History-00005	Medical history details	MHD	Medical history term:	MHTERM	Dhorje, AM Twarita	This condition is neither ongoing nor there is a conmed linked to it. Can you please verify the relevance? and delete if necessary? Thank you, DM.	2024-09-12 11:50:00
9	MDMR-00016	Closed query	MDMR	Middlemore Hospital	Visit 1-Screening	SCR	Medical History	MH	Medical History-00005	Medical history details	MHD	Medical history term:	MHTERM	Armstrong, Courtney	verified condition is not required to be recorded. Will delete.	2024-09-17 11:26:24
10	MDMR-00016	Closed query	MDMR	Middlemore Hospital	Visit 1-Screening	SCR	Medical History	MH	Medical History-00006	Medical history details	MHD	Medical history term:	MHTERM	Dhorje, AM Twarita	This condition is neither ongoing nor there is a conmed linked to it. Can you please verify the relevance? and delete if necessary? Thank you, DM.	2024-09-12 11:50:37
10	MDMR-00016	Closed query	MDMR	Middlemore Hospital	Visit 1-Screening	SCR	Medical History	MH	Medical History-00006	Medical history details	MHD	Medical history term:	MHTERM	Armstrong, Courtney	recorded in case has recurrence of condition. Please let me know if you would like me to delete it	2024-09-17 11:25:35
11	MDMR-00016	Closed query	MDMR	Middlemore Hospital	Visit 1-Screening	SCR	Medical History	MH	Medical History-00006	Medical history details	MHD	Medical history term:	MHTERM	Devereux, Zachary	thanks	2024-09-26 16:00:39
11	MDMR-00016	Closed query	MDMR	Middlemore Hospital	Visit 1-Screening	SCR	Medical History	MH	Medical History-00006	Medical history details	MHD	Medical history term:	MHTERM	Lucas, Ruth	OK to delete this as occurred 22 years ago, thanks	2024-09-23 12:58:56
14	MDMR-00016	Closed query	MDMR	Middlemore Hospital	Visit 1-Screening	SCR	Medical History	MH	Medical History-00006	Medical history details	MHD	Medical history term:	MHTERM	Devereux, Zachary	Done, thanks	2024-10-02 09:24:09
14	MDMR-00016	Closed query	MDMR	Middlemore Hospital	Visit 1-Screening	SCR	Medical History	MH	Medical History-00006	Medical history details	MHD	Medical history term:	MHTERM	Dhorje, AM Twarita	Can you please delete the whole instance like 0005? There is an option on the right top of the page to delete. Thank you, DM.	2024-10-01 15:58:34
27	MDMR-00016	Closed query	MDMR	Middlemore Hospital	Visit 4 - Accountability		Treatment Adherence	TA		Treatment accountability log - Part 2	TALP1	Blister pack code:	WK7_BLISTPACKCODE	Dhorje, AM Twarita	Can you please remove this whole data from here and update it under Visit 3-Accountability instead? Please also include the data updated here under comments. Thank you, DM.	2024-10-22 11:38:16
27	MDMR-00016	Closed query	MDMR	Middlemore Hospital	Visit 4 - Accountability		Treatment Adherence	TA		Treatment accountability log - Part 2	TALP1	Blister pack code:	WK7_BLISTPACKCODE	Devereux, Zachary	Done, thanks	2024-10-30 13:44:36
28	MDMR-00016	Closed query	MDMR	Middlemore Hospital	Visit 4 - Accountability		Exercise Adherence	EXAD2		Exercise adherence - Part 2	EXAD2	Did participant complete Part 2 scheduled exercise per protocol?	EXE_P2COMP	Ualesi, Rasela	Updated as per request, thank you	2024-11-05 14:33:26
28	MDMR-00016	Closed query	MDMR	Middlemore Hospital	Visit 4 - Accountability		Exercise Adherence	EXAD2		Exercise adherence - Part 2	EXAD2	Did participant complete Part 2 scheduled exercise per protocol?	EXE_P2COMP	Dhorje, AM Twarita	Can you please remove this data from here and update it under Visit 3-Accountability instead? Please clear this form once the data is removed. Thank you, DM.	2024-10-22 11:40:10
29	MDMR-00016	Closed query	MDMR	Middlemore Hospital	Visit 3 - Accountability	IAACC	Exercise Adherence	EXEAD		Exercise adherence - Part 1	EXAD1	Did participant complete Part 1 scheduled exercise per protocol?	EXE_P1COMP	Dhorje, AM Twarita	Can you please complete the details about missed/partial/additional exercises as per participant diary under the next section? Thank you, DM	2024-10-22 11:42:06
29	MDMR-00016	Closed query	MDMR	Middlemore Hospital	Visit 3 - Accountability	IAACC	Exercise Adherence	EXEAD		Exercise adherence - Part 1	EXAD1	Did participant complete Part 1 scheduled exercise per protocol?	EXE_P1COMP	Devereux, Zachary	Are exercises technically "missed" if a participant only refrained from doing them because they dropped out of the study before those exercises were scheduled to be done? If not, then there were no "missed" exercises in this case. There were also no additional exercises, unless their routine daily walks count ?	2024-10-30 14:03:08
33	MDMR-00016	Closed query	MDMR	Middlemore Hospital	Visit 3 - Accountability	IAACC	Exercise Adherence	EXEAD		Exercise adherence - Part 1	EXAD1	Did participant complete Part 1 scheduled exercise per protocol?	EXE_P1COMP	Dhorje, AM Twarita	Thanks a lot for the response to the previous query. I discussed this scenario with the monitor and the appropriate change here would be to update the answer to "Yes" instead. As indicated in your comment, the participant completed the exercises in full till the time of withdrawal. Thank you, DM.	2024-11-01 09:55:56
33	MDMR-00016	Closed query	MDMR	Middlemore Hospital	Visit 3 - Accountability	IAACC	Exercise Adherence	EXEAD		Exercise adherence - Part 1	EXAD1	Did participant complete Part 1 scheduled exercise per protocol?	EXE_P1COMP	Ualesi, Rasela	Thank you, data has been updated accordingly	2024-11-05 14:32:29
34	MDMR-00016	Closed query	MDMR	Middlemore Hospital	Visit 2a - Phone Call	PHC	Weekly Participant Contact - Week 1	WEEK1		Week 1	WK1	Date of Day 1:	WK1_DAY1DAT	Devereux, Zachary	Yes, apologies. Corrected now, thanks.	2024-11-27 16:30:22
34	MDMR-00016	Closed query	MDMR	Middlemore Hospital	Visit 2a - Phone Call	PHC	Weekly Participant Contact - Week 1	WEEK1		Week 1	WK1	Date of Day 1:	WK1_DAY1DAT	Dhorje, AM Twarita	Can you please verify the date of Day 1? Should this be September? Thank you, DM.	2024-11-27 10:08:08
35	MDMR-00016	Closed query	MDMR	Middlemore Hospital	Visit 3 - Accountability	IAACC	Missed Treatments	MTR_1	00002	Missed treatment details	MTD	Week number when dose was missed or partially taken:	WK6_WNDM	Ualesi, Rasela	No data after week 3 as participant withdrew early	2025-02-03 13:17:12
35	MDMR-00016	Closed query	MDMR	Middlemore Hospital	Visit 3 - Accountability	IAACC	Missed Treatments	MTR_1	00002	Missed treatment details	MTD	Week number when dose was missed or partially taken:	WK6_WNDM	Dhorje, AM Twarita	Can you please complete the missed dose data for week 4, 5, and 6? Thank you, DM.	2025-01-21 14:45:02
36	MDMR-00016	Closed query	MDMR	Middlemore Hospital	Visit 4 - End of Study	EOS	DNA Methylation	DNAM		Shipment details	DNASD	Date shipped:	DNAMET_SHIPDAT	Ualesi, Rasela	updated as per source	2025-02-25 07:06:15
36	MDMR-00016	Closed query	MDMR	Middlemore Hospital	Visit 4 - End of Study	EOS	DNA Methylation	DNAM		Shipment details	DNASD	Date shipped:	DNAMET_SHIPDAT	Dhorje, AM Twarita	Can you please complete the remaining fields on this form and submit it? Thank you, DM.	2025-02-10 14:13:52
37	MDMR-00016	Closed query	MDMR	Middlemore Hospital	Study Disposition	SD	End of Study Details	EOSD		End of study details	EOSDT	Has the participant completed the study as per protocol?	DSYN	Dhorje, AM Twarita	Can you please confirm why Visit 3 - Interim Assessment, and Visit 4- Accountability events are left blank for this participant? Thank you, DM.	2025-02-12 11:08:14
37	MDMR-00016	Closed query	MDMR	Middlemore Hospital	Study Disposition	SD	End of Study Details	EOSD		End of study details	EOSDT	Has the participant completed the study as per protocol?	DSYN	Ualesi, Rasela	Participant was an early withdrawal prior to her scheduled Visit 3. Visit 4 accountability completed please advise if further action required	2025-02-26 10:16:34
38	MDMR-00016	Closed query	MDMR	Middlemore Hospital	Visit 3 - Accountability	IAACC	Missed Treatments	MTR_1	00002	Missed treatment details	MTD	Week number when dose was missed or partially taken:	WK6_WNDM	Ualesi, Rasela	updated	2025-02-26 10:15:23
38	MDMR-00016	Closed query	MDMR	Middlemore Hospital	Visit 3 - Accountability	IAACC	Missed Treatments	MTR_1	00002	Missed treatment details	MTD	Week number when dose was missed or partially taken:	WK6_WNDM	Dhorje, AM Twarita	Participant only took the dose in week 1 and 15 tablets were returned in the end which means a total 5 doses were missed. Can you please update week 4 to week 6 as missed doses as well? Thank you, DM.	2025-02-14 15:29:06
39	MDMR-00016	Closed query	MDMR	Middlemore Hospital	Visit 4 - Accountability		Missed Treatments	MTR	00001	Missed treatment details	MTD	Week number when dose was missed or partially taken:	WK7_WNDM	Dhorje, AM Twarita	Can you please delete this instance? Thank you, DM.	2025-02-17 15:41:50
39	MDMR-00016	Closed query	MDMR	Middlemore Hospital	Visit 4 - Accountability		Missed Treatments	MTR	00001	Missed treatment details	MTD	Week number when dose was missed or partially taken:	WK7_WNDM	Ualesi, Rasela	updated	2025-02-26 10:12:41
40	MDMR-00016	Closed query	MDMR	Middlemore Hospital	Common Forms	CF	Adverse Event	AE	Adverse Event-00002	Adverse Event	AELOG	Relationship to the treatment:	AEREL	King, Dhanya	As per source this relatedness was determined in relation to the study medication.	2025-03-13 10:50:52
40	MDMR-00016	Closed query	MDMR	Middlemore Hospital	Common Forms	CF	Adverse Event	AE	Adverse Event-00002	Adverse Event	AELOG	Relationship to the treatment:	AEREL	Dhorje, AM Twarita	Can you please confirm whether this relatedness was determined in relation to the study drug or study exercise? Thank you, DM.	2025-03-06 15:01:49
5	MDMR-00017	Closed query	MDMR	Middlemore Hospital	Visit 1-Screening	SCR	Lab Tests	LB		IGF-1	IGF	IGF-1 (ng/mL):	IGF1_LBORRES	Dhorje, AM Twarita	Please update the result if available else please tick not done. Thank you, DM.	2024-09-10 15:29:23
5	MDMR-00017	Closed query	MDMR	Middlemore Hospital	Visit 1-Screening	SCR	Lab Tests	LB		IGF-1	IGF	IGF-1 (ng/mL):	IGF1_LBORRES	Armstrong, Courtney	updated result	2024-09-17 10:28:07
6	MDMR-00017	Closed query	MDMR	Middlemore Hospital	Visit 1-Screening	SCR	Medical History	MH	Medical History-00006	Medical history details	MHD	Is this a medical history that occurred within the last 30 days or an ongoing medical condition for which the participant is receiving concomitant medication?	MHYN	Dhorje, AM Twarita	This condition is neither ongoing nor there is a conmed linked to it. Can you please verify the relevance? and delete if necessary? Thank you, DM.	2024-09-12 12:23:33
6	MDMR-00017	Closed query	MDMR	Middlemore Hospital	Visit 1-Screening	SCR	Medical History	MH	Medical History-00006	Medical history details	MHD	Is this a medical history that occurred within the last 30 days or an ongoing medical condition for which the participant is receiving concomitant medication?	MHYN	Devereux, Zachary	No relevance (no conmeds and not ongoing); will delete entry here ("condition" was added to source in error). Thanks.	2024-09-16 15:24:10
8	MDMR-00017	Closed query	MDMR	Middlemore Hospital	Visit 1-Screening	SCR	Medical History	MH	Medical History-00005	Medical history details	MHD	Medical history term:	MHTERM	Lucas, Ruth	As the screening HbA1c was still mildly elevated, this can be recorded as pre-diabetes as no longer a one off	2024-09-23 13:47:43
8	MDMR-00017	Closed query	MDMR	Middlemore Hospital	Visit 1-Screening	SCR	Medical History	MH	Medical History-00005	Medical history details	MHD	Medical history term:	MHTERM	Devereux, Zachary	Done, thanks	2024-09-30 08:18:53
9	MDMR-00017	Answered query	MDMR	Middlemore Hospital	Visit 1-Screening	SCR	Medical History	MH	Medical History-00005	Medical history details	MHD	End date:	MHENDDAT	Lucas, Ruth	End date can be removed and this can be recorded as ongoing	2024-09-23 13:48:18
9	MDMR-00017	Answered query	MDMR	Middlemore Hospital	Visit 1-Screening	SCR	Medical History	MH	Medical History-00005	Medical history details	MHD	End date:	MHENDDAT	Devereux, Zachary	done, thanks	2024-09-26 16:04:37
10	MDMR-00017	Closed query	MDMR	Middlemore Hospital	Visit 1-Screening	SCR	Medical History	MH	Medical History-00001	Medical history details	MHD	Medical history term:	MHTERM	Devereux, Zachary	Done, thanks	2024-09-26 16:03:08
10	MDMR-00017	Closed query	MDMR	Middlemore Hospital	Visit 1-Screening	SCR	Medical History	MH	Medical History-00001	Medical history details	MHD	Medical history term:	MHTERM	Dhorje, AM Twarita	Is the word "bilateral"? Please reconcile. Thank you, DM.	2024-09-24 15:24:14
19	MDMR-00017	Closed query	MDMR	Middlemore Hospital	Visit 3 - Accountability	IAACC	Treatment Adherence	TA		Treatment accountability log - Part 1	TALP1	Any dose missed?	WK6_TRTMISDOSE	Devereux, Zachary	By taking the dose one day late, the protocol was not adhered to. We can delete the entry from "missed treatments" and select "no" to "Any dose missed" here, as per your request, but where would we then record this non-compliance with dosing? Please advise, thanks.	2024-11-19 11:16:51
19	MDMR-00017	Closed query	MDMR	Middlemore Hospital	Visit 3 - Accountability	IAACC	Treatment Adherence	TA		Treatment accountability log - Part 1	TALP1	Any dose missed?	WK6_TRTMISDOSE	Dhorje, AM Twarita	Based on the comment updated under "Missed Treatments - 00001", it is clear that the treatment is not missed but just delayed by 1 day. Can you please change the response here accordingly and delete 00001 data? Thank you, DM.	2024-11-14 11:01:38
20	MDMR-00017	Closed query	MDMR	Middlemore Hospital	Visit 3 - Accountability	IAACC	Treatment Adherence	TA		Treatment accountability log - Part 1	TALP1	Any dose missed?	WK6_TRTMISDOSE	Dhorje, AM Twarita	Thanks for the response to the previous query. If the delay in taking the dose has happened in week 3, you can still add the information under "Treatment adherence" page under the comment section. Specify in the comment that the delay happened in week 3 with the dates/days. Missed treatments page should only indicate if the dose was missed (either 1 capsule or all 3). The protocol deviation will …	2024-11-22 14:50:36
20	MDMR-00017	Closed query	MDMR	Middlemore Hospital	Visit 3 - Accountability	IAACC	Treatment Adherence	TA		Treatment accountability log - Part 1	TALP1	Any dose missed?	WK6_TRTMISDOSE	Devereux, Zachary	Done, thanks	2024-11-25 13:42:21
37	MDMR-00017	Closed query	MDMR	Middlemore Hospital	Visit 4 - End of Study	EOS	Date of Visit	DOV		Visit information	VISIT	Date of visit:	VISDAT	Dhorje, AM Twarita	Can you please complete the Study Disposition details for this participant? Thank you, DM.	2025-01-14 16:21:50
37	MDMR-00017	Closed query	MDMR	Middlemore Hospital	Visit 4 - End of Study	EOS	Date of Visit	DOV		Visit information	VISIT	Date of visit:	VISDAT	King, Dhanya	Done	2025-01-16 09:57:26
38	MDMR-00017	Closed query	MDMR	Middlemore Hospital	Visit 4 - End of Study	EOS	DNA Methylation	DNAM		Shipment details	DNASD	Date shipped:	DNAMET_SHIPDAT	Ualesi, Rasela	updated as per source	2025-02-25 07:07:34
38	MDMR-00017	Closed query	MDMR	Middlemore Hospital	Visit 4 - End of Study	EOS	DNA Methylation	DNAM		Shipment details	DNASD	Date shipped:	DNAMET_SHIPDAT	Dhorje, AM Twarita	Can you please complete the remaining fields on this form and submit it? Thank you, DM.	2025-02-10 14:14:13
39	MDMR-00017	Closed query	MDMR	Middlemore Hospital	Visit 2 - Baseline Assessment	BS	Adverse Event Collection	AEC		Adverse event collection prompt	AECP	Any new adverse events reported?	AE_NEWREPORT	Dhorje, AM Twarita	Can you please verify and change this response to 'No' as there were no new AEs reported around Baseline date of visit. AE00001 is already deleted. Thank you, DM.	2025-02-20 11:30:54
39	MDMR-00017	Closed query	MDMR	Middlemore Hospital	Visit 2 - Baseline Assessment	BS	Adverse Event Collection	AEC		Adverse event collection prompt	AECP	Any new adverse events reported?	AE_NEWREPORT	Ualesi, Rasela	reviewed and updated	2025-02-26 10:17:15
40	MDMR-00017	Closed query	MDMR	Middlemore Hospital	Common Forms	CF	Concomitant Medication	CM	00006	Concomitant medication	CMED	Given for?	CMLINK	Dhorje, AM Twarita	Can you please verify the details for this conmed? AE number 00001 is deleted as per the AE log and the indication is listed under medical history now. Thank you, DM.	2025-02-28 11:58:33
40	MDMR-00017	Closed query	MDMR	Middlemore Hospital	Common Forms	CF	Concomitant Medication	CM	00006	Concomitant medication	CMED	Given for?	CMLINK	Ualesi, Rasela	updated to reflect indication as medical history (back pain), thanks	2025-03-13 09:29:52
41	MDMR-00017	Closed query	MDMR	Middlemore Hospital	Common Forms	CF	Concomitant Medication	CM	00007	Concomitant medication	CMED	Indication:	CMINDC	Dhorje, AM Twarita	Should this be "kidney" instead? Thank you, DM.	2025-02-28 11:59:24
41	MDMR-00017	Closed query	MDMR	Middlemore Hospital	Common Forms	CF	Concomitant Medication	CM	00007	Concomitant medication	CMED	Indication:	CMINDC	Ualesi, Rasela	Apologies, spelling corrected	2025-03-13 09:33:47
41	MDMR-00017	Closed query	MDMR	Middlemore Hospital	Common Forms	CF	Concomitant Medication	CM	00007	Concomitant medication	CMED	Indication:	CMINDC	Ualesi, Rasela	Term entered is correct as per source. Investigator deemed it as either kidney or back pain but did not come to a conclusion.	2025-03-13 09:31:57
42	MDMR-00017	Closed query	MDMR	Middlemore Hospital	Common Forms	CF	Concomitant Medication	CM	00008	Concomitant medication	CMED	Ongoing?	CMONGO	Dhorje, AM Twarita	Can you please confirm if this medication is still ongoing? The corresponding AE was resolved on 17 Dec. Thank you, DM.	2025-03-02 18:46:20
42	MDMR-00017	Closed query	MDMR	Middlemore Hospital	Common Forms	CF	Concomitant Medication	CM	00008	Concomitant medication	CMED	Ongoing?	CMONGO	Ualesi, Rasela	updated	2025-03-11 09:00:55
43	MDMR-00017	Closed query	MDMR	Middlemore Hospital	Common Forms	CF	Adverse Event	AE	Adverse Event-00003	Adverse Event	AELOG	Adverse event term / description:	AETERM	Dhorje, AM Twarita	Can you please verify if this is related to medical history # 00008? Thank you, DM.	2025-03-10 16:22:35
43	MDMR-00017	Closed query	MDMR	Middlemore Hospital	Common Forms	CF	Adverse Event	AE	Adverse Event-00003	Adverse Event	AELOG	Adverse event term / description:	AETERM	King, Dhanya	As per investigators opinion this is related to MH # 00008. Please advise if you would like this AE removed.	2025-03-14 06:57:59
44	MDMR-00017	Closed query	MDMR	Middlemore Hospital	Visit 3 - Interim Assessment	IA	Date of Visit	DOV		Visit information	VISIT	Date of visit:	VISDAT	King, Dhanya	Can confirm that the 8th NOV 2024 was the date Visit 3 was completed.	2025-03-13 09:12:27
44	MDMR-00017	Closed query	MDMR	Middlemore Hospital	Visit 3 - Interim Assessment	IA	Date of Visit	DOV		Visit information	VISIT	Date of visit:	VISDAT	Dhorje, AM Twarita	As per protocol the gap between baseline and interim assessment should be 42 days +/- 7 days. For this participant, it is 52 days. Can you please confirm that the interim assessment visit was delayed? Thank you, DM.	2025-03-11 13:00:05
45	MDMR-00017	Closed query	MDMR	Middlemore Hospital	Common Forms	CF	Concomitant Medication	CM	00006	Concomitant medication	CMED	Indication:	CMINDC	King, Dhanya	Have corrected this now	2025-03-24 07:09:00
45	MDMR-00017	Closed query	MDMR	Middlemore Hospital	Common Forms	CF	Concomitant Medication	CM	00006	Concomitant medication	CMED	Indication:	CMINDC	Dhorje, AM Twarita	MH08 term is 'Back pain' and here the indication is 'Back muscle strain'. Can you please verify and align the two with the correct term? Thank you, DM.	2025-03-18 12:10:48
46	MDMR-00017	Closed query	MDMR	Middlemore Hospital	Common Forms	CF	Adverse Event	AE	Adverse Event-00003	Adverse Event	AELOG	Adverse event term / description:	AETERM	Dhorje, AM Twarita	Yes, please delete the instance. Thank you, DM.	2025-03-18 13:09:40
46	MDMR-00017	Closed query	MDMR	Middlemore Hospital	Common Forms	CF	Adverse Event	AE	Adverse Event-00003	Adverse Event	AELOG	Adverse event term / description:	AETERM	King, Dhanya	will do so now.	2025-03-24 07:17:15
9	MDMR-00018	Closed query	MDMR	Middlemore Hospital	Visit 1-Screening	SCR	Lab Tests	LB		IGF-1	IGF	IGF-1 (ng/mL):	IGF1_LBORRES	Dhorje, DM Twarita	Value updated	2024-09-12 12:34:34
9	MDMR-00018	Closed query	MDMR	Middlemore Hospital	Visit 1-Screening	SCR	Lab Tests	LB		IGF-1	IGF	IGF-1 (ng/mL):	IGF1_LBORRES	Dhorje, AM Twarita	Please update the result if available, else please tick not done. Thank you, DM.	2024-09-10 15:31:43
10	MDMR-00018	Closed query	MDMR	Middlemore Hospital	Visit 1-Screening	SCR	Medical History	MH	Medical History-00003	Medical history details	MHD	Is this a medical history that occurred within the last 30 days or an ongoing medical condition for which the participant is receiving concomitant medication?	MHYN	Armstrong, Courtney	verified not needed as not relevant. Will delete	2024-09-17 11:32:33
10	MDMR-00018	Closed query	MDMR	Middlemore Hospital	Visit 1-Screening	SCR	Medical History	MH	Medical History-00003	Medical history details	MHD	Is this a medical history that occurred within the last 30 days or an ongoing medical condition for which the participant is receiving concomitant medication?	MHYN	Dhorje, AM Twarita	This condition is neither ongoing nor there is a conmed linked to it. Can you please verify the relevance? and delete if necessary? Thank you, DM.	2024-09-12 12:30:29
12	MDMR-00018	Closed query	MDMR	Middlemore Hospital	Visit 2 - Baseline Assessment	BS	Hand Grip Strength	HGS		Hand Grip Strength Assessment	HGSA	Average dynamometer score:	HGS_ORRES	Devereux, Zachary	Updated now, as per source	2024-09-26 16:09:33
12	MDMR-00018	Closed query	MDMR	Middlemore Hospital	Visit 2 - Baseline Assessment	BS	Hand Grip Strength	HGS		Hand Grip Strength Assessment	HGSA	Average dynamometer score:	HGS_ORRES	Dhorje, AM Twarita	Can you please update the result? Thank you, DM.	2024-09-25 13:14:56
28	MDMR-00018	Closed query	MDMR	Middlemore Hospital	Visit 3 - Interim Assessment	IA	Lab Tests	LB		Haemoglobin	HB	Haemoglobin (g/L):	HB_LBORRES	Dhorje, AM Twarita	This result is out of normal range. Can you please confirm that it is correct and mark the clinical significance accordingly? Thank you, DM.	2024-11-07 13:48:41
28	MDMR-00018	Closed query	MDMR	Middlemore Hospital	Visit 3 - Interim Assessment	IA	Lab Tests	LB		Haemoglobin	HB	Haemoglobin (g/L):	HB_LBORRES	Ualesi, Rasela	Clinical significance updated as per source	2024-11-08 12:17:20
29	MDMR-00018	Closed query	MDMR	Middlemore Hospital	Visit 3 - Interim Assessment	IA	Hand Grip Strength	HGS		Hand Grip Strength Assessment	HGSA	Average dynamometer score:	HGS_ORRES	King, Dhanya	53.60 is the correct value. I have changed this now.	2024-12-17 08:58:19
29	MDMR-00018	Closed query	MDMR	Middlemore Hospital	Visit 3 - Interim Assessment	IA	Hand Grip Strength	HGS		Hand Grip Strength Assessment	HGSA	Average dynamometer score:	HGS_ORRES	Lucas, Ruth	Source suggests 53.6, please check and confirm what the correct result is	2024-12-12 16:11:12
70	MDMR-00018	Closed query	MDMR	Middlemore Hospital	Visit 4 - Accountability		Treatment Adherence	TA		Treatment accountability log - Part 2	TALP1	Total number of capsules dispensed:	WK7_TRTTOTALDISP	Dhorje, AM Twarita	Can you please confirm "Total number of capsules dispensed"? In Part 2, should this be 21 instead? Thank you, DM.	2025-01-08 14:52:33
70	MDMR-00018	Closed query	MDMR	Middlemore Hospital	Visit 4 - Accountability		Treatment Adherence	TA		Treatment accountability log - Part 2	TALP1	Total number of capsules dispensed:	WK7_TRTTOTALDISP	Ualesi, Rasela	18 entered in error. corrected to 21	2025-01-10 10:43:06
72	MDMR-00018	Closed query	MDMR	Middlemore Hospital	Visit 4 - End of Study	EOS	Date of Visit	DOV		Visit information	VISIT	Date of visit:	VISDAT	King, Dhanya	Done	2025-01-16 10:05:09
72	MDMR-00018	Closed query	MDMR	Middlemore Hospital	Visit 4 - End of Study	EOS	Date of Visit	DOV		Visit information	VISIT	Date of visit:	VISDAT	Dhorje, AM Twarita	Can you please complete the Study Disposition details for this participant? Thank you, DM.	2025-01-14 16:22:17
73	MDMR-00018	Closed query	MDMR	Middlemore Hospital	Visit 4 - End of Study	EOS	DNA Methylation	DNAM		Shipment details	DNASD	Date shipped:	DNAMET_SHIPDAT	Dhorje, AM Twarita	Can you please complete the remaining fields on this form and submit it? Thank you, DM.	2025-02-10 14:14:35
73	MDMR-00018	Closed query	MDMR	Middlemore Hospital	Visit 4 - End of Study	EOS	DNA Methylation	DNAM		Shipment details	DNASD	Date shipped:	DNAMET_SHIPDAT	Ualesi, Rasela	updated as per source	2025-02-25 07:08:50
5	MDMR-00019	Closed query	MDMR	Middlemore Hospital	Visit 1-Screening	SCR	Medical History	MH	Medical History-00004	Medical history details	MHD	Medical history term:	MHTERM	Dhorje, AM Twarita	Can you please update the term in full instead of an acronym? Thank you, DM.	2024-09-12 12:39:30
5	MDMR-00019	Closed query	MDMR	Middlemore Hospital	Visit 1-Screening	SCR	Medical History	MH	Medical History-00004	Medical history details	MHD	Medical history term:	MHTERM	Armstrong, Courtney	updated to full name	2024-09-17 11:40:03
6	MDMR-00019	Closed query	MDMR	Middlemore Hospital	Common Forms	CF	Concomitant Medication	CM	00002	Concomitant medication	CMED	Start date:	CMSTDAT	Armstrong, Courtney	start date was updated as per source to 01-Jan-1999	2024-09-17 11:38:35
6	MDMR-00019	Closed query	MDMR	Middlemore Hospital	Common Forms	CF	Concomitant Medication	CM	00002	Concomitant medication	CMED	Start date:	CMSTDAT	Dhorje, AM Twarita	Can you please confirm the start date? Medical history #3, Asthma, has a start date as 1-1-2019. Thank you, DM.	2024-09-12 12:48:36
7	MDMR-00019	Closed query	MDMR	Middlemore Hospital	Common Forms	CF	Concomitant Medication	CM	00003	Concomitant medication	CMED	Start date:	CMSTDAT	Armstrong, Courtney	start date was updated to 01-Jan-1999 as per source	2024-09-17 11:38:00
7	MDMR-00019	Closed query	MDMR	Middlemore Hospital	Common Forms	CF	Concomitant Medication	CM	00003	Concomitant medication	CMED	Start date:	CMSTDAT	Dhorje, AM Twarita	Can you please confirm the start date? Medical history #3, Asthma, has a start date as 1-1-2019. Thank you, DM.	2024-09-12 12:48:56
8	MDMR-00019	Closed query	MDMR	Middlemore Hospital	Common Forms	CF	Concomitant Medication	CM	00004	Concomitant medication	CMED	Indication:	CMINDC	Armstrong, Courtney	updated to medical hx #5 name	2024-09-17 11:35:36
8	MDMR-00019	Closed query	MDMR	Middlemore Hospital	Common Forms	CF	Concomitant Medication	CM	00004	Concomitant medication	CMED	Indication:	CMINDC	Dhorje, AM Twarita	Although it means the same, the term used in the medical history #5 is 'High blood pressure'. Can you please align the conmed and MH entry? Thank you, DM.	2024-09-12 12:50:51
9	MDMR-00019	Closed query	MDMR	Middlemore Hospital	Common Forms	CF	Concomitant Medication	CM	00005	Concomitant medication	CMED	Indication:	CMINDC	Armstrong, Courtney	updated to medical history #5 name	2024-09-17 11:34:16
9	MDMR-00019	Closed query	MDMR	Middlemore Hospital	Common Forms	CF	Concomitant Medication	CM	00005	Concomitant medication	CMED	Indication:	CMINDC	Dhorje, AM Twarita	Although it means the same, the term used in the medical history #5 is 'High blood pressure'. Can you please align the conmed and MH entry? Thank you, DM.	2024-09-12 12:51:52
10	MDMR-00019	Closed query	MDMR	Middlemore Hospital	Visit 1-Screening	SCR	Lab Tests	LB		HbA1C	HBA	HbA1C (mmol/mol Hb):	HBA1C_LBORRES	Armstrong, Courtney	updated as per investigators opinion	2024-09-24 10:54:29
10	MDMR-00019	Closed query	MDMR	Middlemore Hospital	Visit 1-Screening	SCR	Lab Tests	LB		HbA1C	HBA	HbA1C (mmol/mol Hb):	HBA1C_LBORRES	Dhorje, AM Twarita	As per the provided lab ranges, anything in-between 41-49 indicates abnormal glucose tolerance. Please update the clinical significance if the value is above 40. Thank you, DM.	2024-09-19 11:26:03
13	MDMR-00019	Closed query	MDMR	Middlemore Hospital	Visit 2-Randomization	RAND	Eligibility Confirmation	EC		Eligibility confirmation	EC	Is the participant fully eligible and continuing further in the study?	IECONF	Lucas, Ruth	Please can you make sure that the source is fully signed off by the investigator for eligibility as it currently looks like the final eligibility confirmation box is not checked.	2024-09-23 15:18:28
13	MDMR-00019	Closed query	MDMR	Middlemore Hospital	Visit 2-Randomization	RAND	Eligibility Confirmation	EC		Eligibility confirmation	EC	Is the participant fully eligible and continuing further in the study?	IECONF	Devereux, Zachary	Do you mean the Investigator Eligibility Evaluation in eSource? I've got the investigator to sign off on that one now. Thanks.	2024-09-27 13:59:58
14	MDMR-00019	Closed query	MDMR	Middlemore Hospital	Visit 2 - Baseline Assessment	BS	SF-36 Questionnaire	SF36		SF-36 Questionnaire	SF36	Has questionnaire been completed by participant?	QSSF36YN	Devereux, Zachary	Done, thanks	2024-09-26 16:13:19
14	MDMR-00019	Closed query	MDMR	Middlemore Hospital	Visit 2 - Baseline Assessment	BS	SF-36 Questionnaire	SF36		SF-36 Questionnaire	SF36	Has questionnaire been completed by participant?	QSSF36YN	Dhorje, AM Twarita	Please save the form as complete if no more changes are expected on this form. Please also respond to this query first before saving the form. Thank you, DM.	2024-09-24 10:45:33
15	MDMR-00019	Closed query	MDMR	Middlemore Hospital	Visit 2 - Baseline Assessment	BS	Hand Grip Strength	HGS		Hand Grip Strength Assessment	HGSA	Assessment done?	HGSYN	Dhorje, AM Twarita	Please save this form as complete if no data is expected. Please also respond to this query before saving the form. Thank you, DM.	2024-09-24 10:47:04
15	MDMR-00019	Closed query	MDMR	Middlemore Hospital	Visit 2 - Baseline Assessment	BS	Hand Grip Strength	HGS		Hand Grip Strength Assessment	HGSA	Assessment done?	HGSYN	Devereux, Zachary	Done, thanks	2024-09-26 16:14:06
26	MDMR-00019	Closed query	MDMR	Middlemore Hospital	Visit 3 - Interim Assessment	IA	Lab Tests	LB		GGT	GGT	GGT (U/L):	GGT_LBORRES	Devereux, Zachary	Done, thanks	2024-11-25 10:31:03
26	MDMR-00019	Closed query	MDMR	Middlemore Hospital	Visit 3 - Interim Assessment	IA	Lab Tests	LB		GGT	GGT	GGT (U/L):	GGT_LBORRES	Dhorje, AM Twarita	This result is out of normal range. Can you please verify and confirm the clinical significance? Thank you, DM.	2024-11-22 12:04:27
27	MDMR-00019	Closed query	MDMR	Middlemore Hospital	Visit 3 - Interim Assessment	IA	Lab Tests	LB		Cholesterol	CHOL	Cholesterol (mmol/L):	CHOL_LBORRES	Devereux, Zachary	Done, thanks	2024-11-25 10:30:00
27	MDMR-00019	Closed query	MDMR	Middlemore Hospital	Visit 3 - Interim Assessment	IA	Lab Tests	LB		Cholesterol	CHOL	Cholesterol (mmol/L):	CHOL_LBORRES	Dhorje, AM Twarita	This result is out of normal range. Can you please verify and confirm the clinical significance? Thank you, DM.	2024-11-22 12:05:36
54	MDMR-00019	Closed query	MDMR	Middlemore Hospital	Visit 4 - End of Study	EOS	Lab Tests	LB		IGF-1	IGF	IGF-1 (ng/mL):	IGF1_LBORRES	Dhorje, AM Twarita	This result is out of the normal range. Can you please verify and confirm the clinical significance? Thank you, DM.	2025-01-10 14:22:00
54	MDMR-00019	Closed query	MDMR	Middlemore Hospital	Visit 4 - End of Study	EOS	Lab Tests	LB		IGF-1	IGF	IGF-1 (ng/mL):	IGF1_LBORRES	Dhorje, DM Twarita	Incorrect query text copied here in error	2025-01-10 14:25:14
55	MDMR-00019	Closed query	MDMR	Middlemore Hospital	Visit 4 - End of Study	EOS	Lab Tests	LB		HbA1C	HBA	HbA1C (mmol/mol Hb):	HBA1C_LBORRES	King, Dhanya	Done	2025-01-16 11:09:01
55	MDMR-00019	Closed query	MDMR	Middlemore Hospital	Visit 4 - End of Study	EOS	Lab Tests	LB		HbA1C	HBA	HbA1C (mmol/mol Hb):	HBA1C_LBORRES	Dhorje, AM Twarita	This result is out of the normal range. Can you please verify and confirm the clinical significance? Thank you, DM.	2025-01-10 14:22:38
56	MDMR-00019	Closed query	MDMR	Middlemore Hospital	Visit 4 - End of Study	EOS	Lab Tests	LB		IGF-1	IGF	IGF-1 (ng/mL):	IGF1_LBORRES	Dhorje, DM Twarita	Can you please complete this field if available? Else please confirm if missing and mark 'Not done'. Thank you, DM.	2025-01-10 14:26:12
56	MDMR-00019	Closed query	MDMR	Middlemore Hospital	Visit 4 - End of Study	EOS	Lab Tests	LB		IGF-1	IGF	IGF-1 (ng/mL):	IGF1_LBORRES	King, Dhanya	Done	2025-01-17 08:09:52
57	MDMR-00019	Closed query	MDMR	Middlemore Hospital	Visit 4 - End of Study	EOS	DNA Methylation	DNAM		Shipment details	DNASD	Date shipped:	DNAMET_SHIPDAT	Ualesi, Rasela	updated as per source	2025-02-25 07:10:11
57	MDMR-00019	Closed query	MDMR	Middlemore Hospital	Visit 4 - End of Study	EOS	DNA Methylation	DNAM		Shipment details	DNASD	Date shipped:	DNAMET_SHIPDAT	Dhorje, AM Twarita	Can you please complete the remaining fields on this form and submit it? Thank you, DM.	2025-02-10 14:14:57
58	MDMR-00019	Closed query	MDMR	Middlemore Hospital	Common Forms	CF	Concomitant Medication	CM	00005	Concomitant medication	CMED	Start date:	CMSTDAT	Ualesi, Rasela	Start date of medication is correct as per participant's medical records. Start date of medical history is also correct as per what participant reported at screening visit.	2025-03-13 09:25:34
58	MDMR-00019	Closed query	MDMR	Middlemore Hospital	Common Forms	CF	Concomitant Medication	CM	00005	Concomitant medication	CMED	Start date:	CMSTDAT	Dhorje, AM Twarita	Can you please confirm this date? The corresponding medical history has a start date as 01 Jan 2022. Thank you, DM.	2025-02-27 12:08:45
59	MDMR-00019	Closed query	MDMR	Middlemore Hospital	Common Forms	CF	Concomitant Medication	CM	00010	Concomitant medication	CMED	Ongoing?	CMONGO	Ualesi, Rasela	Confirmed that AE is correct. End date for medication kept as ongoing - participant reported that medication was ongoing when asked at EOS visit	2025-03-13 09:44:29
59	MDMR-00019	Closed query	MDMR	Middlemore Hospital	Common Forms	CF	Concomitant Medication	CM	00010	Concomitant medication	CMED	Ongoing?	CMONGO	Dhorje, AM Twarita	Can you please confirm if this medication is still ongoing? The corresponding AE was resolved on 02 Dec. Thank you, DM.	2025-03-02 18:47:16
60	MDMR-00019	Closed query	MDMR	Middlemore Hospital	Common Forms	CF	Adverse Event	AE	Adverse Event-00009	Adverse Event	AELOG	Adverse event term / description:	AETERM	Dhorje, AM Twarita	Shoulder pain and Increased pulse rate are two completely different events. Please verify and split them into two events. Also, update the corresponding vitals in the comment when increased pulse was determined. Thank you, DM.	2025-03-10 16:44:34
60	MDMR-00019	Closed query	MDMR	Middlemore Hospital	Common Forms	CF	Adverse Event	AE	Adverse Event-00009	Adverse Event	AELOG	Adverse event term / description:	AETERM	King, Dhanya	The shoulder pain is associated with increased pulse - not two separate events. Data is correct.	2025-03-13 11:21:25
61	MDMR-00019	Closed query	MDMR	Middlemore Hospital	Common Forms	CF	Adverse Event	AE	Adverse Event-00011	Adverse Event	AELOG	Adverse event term / description:	AETERM	King, Dhanya	No underlying condition reported - was an independent procedure. Will delete this instance now.	2025-03-13 11:23:31
61	MDMR-00019	Closed query	MDMR	Middlemore Hospital	Common Forms	CF	Adverse Event	AE	Adverse Event-00011	Adverse Event	AELOG	Adverse event term / description:	AETERM	Dhorje, AM Twarita	This is not an adverse event, this is a procedure. Please verify and consider deleting the instance if no underlying condition is present. Thank you, DM.	2025-03-10 16:46:33
62	MDMR-00019	Closed query	MDMR	Middlemore Hospital	Common Forms	CF	Adverse Event	AE	Adverse Event-00014	Adverse Event	AELOG	Adverse event term / description:	AETERM	Dhorje, AM Twarita	Can you please confirm based on what this event was determined? Also, please update the related lab results in the comment box. Thank you, DM.	2025-03-10 16:53:17
62	MDMR-00019	Closed query	MDMR	Middlemore Hospital	Common Forms	CF	Adverse Event	AE	Adverse Event-00014	Adverse Event	AELOG	Adverse event term / description:	AETERM	King, Dhanya	This event was determined by an ultrasound the participant had. Have updated the comment section with the liver function test results that were completed closest to the time of this AE.	2025-03-13 11:00:08
64	MDMR-00019	Closed query	MDMR	Middlemore Hospital	Common Forms	CF	Adverse Event	AE	Adverse Event-00009	Adverse Event	AELOG	Adverse event term / description:	AETERM	Dhorje, AM Twarita	Shoulder pain and increased pulse rate cannot be coded together. Please give the diagnosis instead or consider splitting into two separate instances. Thank you, DM.	2025-03-18 13:08:57
64	MDMR-00019	Closed query	MDMR	Middlemore Hospital	Common Forms	CF	Adverse Event	AE	Adverse Event-00009	Adverse Event	AELOG	Adverse event term / description:	AETERM	King, Dhanya	Increased heart rate is not an AE - after discussing with CRA the title has been changed accordingly.	2025-03-27 14:53:53
3	MDMR-00020	Closed query	MDMR	Middlemore Hospital	Visit 1-Screening	SCR	Medical History	MH	Medical History-00001	Medical history details	MHD	Medical history term:	MHTERM	Armstrong, Courtney	updated to full name	2024-09-17 11:42:00
3	MDMR-00020	Closed query	MDMR	Middlemore Hospital	Visit 1-Screening	SCR	Medical History	MH	Medical History-00001	Medical history details	MHD	Medical history term:	MHTERM	Dhorje, AM Twarita	Can you please update the term in full instead of an acronym? Thank you, DM.	2024-09-12 12:53:16
4	MDMR-00020	Closed query	MDMR	Middlemore Hospital	Common Forms	CF	Concomitant Medication	CM	00002	Concomitant medication	CMED	Indication:	CMINDC	Dhorje, AM Twarita	Can you please update the term in full instead of an acronym? Thank you, DM.	2024-09-12 12:56:06
4	MDMR-00020	Closed query	MDMR	Middlemore Hospital	Common Forms	CF	Concomitant Medication	CM	00002	Concomitant medication	CMED	Indication:	CMINDC	Armstrong, Courtney	updated to full name	2024-09-17 11:40:56
5	MDMR-00020	Closed query	MDMR	Middlemore Hospital	Visit 1-Screening	SCR	Lab Tests	LB		HbA1C	HBA	HbA1C (mmol/mol Hb):	HBA1C_LBORRES	Armstrong, Courtney	updated as per investigator's opinion	2024-09-23 13:57:59
5	MDMR-00020	Closed query	MDMR	Middlemore Hospital	Visit 1-Screening	SCR	Lab Tests	LB		HbA1C	HBA	HbA1C (mmol/mol Hb):	HBA1C_LBORRES	Dhorje, AM Twarita	As per the provided lab ranges, anything in-between 41-49 indicates abnormal glucose tolerance. Please update the clinical significance if the value is above 40. Thank you, DM.	2024-09-19 11:28:10
8	MDMR-00020	Closed query	MDMR	Middlemore Hospital	Weekly Contact	WC	Weekly Participant Contact	WPCA	Week-00005	Weekly Information	WINFO	Date of contact:	WK_PRTCONTCTDAT	Dhorje, AM Twarita	Can you please complete the weekly calls made after 31st Oct? Thank you, DM.	2024-11-20 14:58:00
8	MDMR-00020	Closed query	MDMR	Middlemore Hospital	Weekly Contact	WC	Weekly Participant Contact	WPCA	Week-00005	Weekly Information	WINFO	Date of contact:	WK_PRTCONTCTDAT	Devereux, Zachary	Done, thanks	2024-11-26 15:18:01
12	MDMR-00020	Closed query	MDMR	Middlemore Hospital	Visit 3 - Interim Assessment	IA	Lab Tests	LB		Cholesterol	CHOL	Cholesterol (mmol/L):	CHOL_LBORRES	Dhorje, AM Twarita	This result is out of the normal range. Can you please verify and confirm the clinical significance? Thank you, DM.	2025-01-10 14:29:36
12	MDMR-00020	Closed query	MDMR	Middlemore Hospital	Visit 3 - Interim Assessment	IA	Lab Tests	LB		Cholesterol	CHOL	Cholesterol (mmol/L):	CHOL_LBORRES	King, Dhanya	Done	2025-01-16 12:43:49
13	MDMR-00020	Closed query	MDMR	Middlemore Hospital	Visit 4 - End of Study	EOS	DNA Methylation	DNAM		Shipment details	DNASD	Date shipped:	DNAMET_SHIPDAT	Ualesi, Rasela	updated as per query	2025-02-25 07:11:23
13	MDMR-00020	Closed query	MDMR	Middlemore Hospital	Visit 4 - End of Study	EOS	DNA Methylation	DNAM		Shipment details	DNASD	Date shipped:	DNAMET_SHIPDAT	Dhorje, AM Twarita	Can you please complete the remaining fields on this form and submit it? Thank you, DM.	2025-02-10 14:15:24
14	MDMR-00020	Closed query	MDMR	Middlemore Hospital	Common Forms	CF	Adverse Event	AE	Adverse Event-00001	Adverse Event	AELOG	Adverse event term / description:	AETERM	Dhorje, AM Twarita	Can you please verify if this is related to medical history #00004? Thank you, DM.	2025-03-10 16:55:18
14	MDMR-00020	Closed query	MDMR	Middlemore Hospital	Common Forms	CF	Adverse Event	AE	Adverse Event-00001	Adverse Event	AELOG	Adverse event term / description:	AETERM	King, Dhanya	As per investigators opinion - no this is not related to MH # 00004	2025-03-14 06:59:27
5	MDMR-00021	Closed query	MDMR	Middlemore Hospital	Common Forms	CF	Concomitant Medication	CM	00001	Concomitant medication	CMED	Indication:	CMINDC	Devereux, Zachary	Done, thanks	2024-09-26 16:15:40
5	MDMR-00021	Closed query	MDMR	Middlemore Hospital	Common Forms	CF	Concomitant Medication	CM	00001	Concomitant medication	CMED	Indication:	CMINDC	Dhorje, AM Twarita	Can you please update the exact indication instead? Thank you, DM.	2024-09-24 11:01:15
7	MDMR-00021	Closed query	MDMR	Middlemore Hospital	Weekly Contact	WC	Weekly Participant Contact	WPCA	Week-00001	Weekly Information	WINFO	Mode of contact:	WK_PRTCONTMODE	Dhorje, AM Twarita	Please complete this field if the data is available, else please confirm if its missing. Thank you, DM.	2024-10-16 11:43:28
7	MDMR-00021	Closed query	MDMR	Middlemore Hospital	Weekly Contact	WC	Weekly Participant Contact	WPCA	Week-00001	Weekly Information	WINFO	Mode of contact:	WK_PRTCONTMODE	Devereux, Zachary	Sorry, I just missed it. Done now, thanks.	2024-10-16 11:53:38
8	MDMR-00021	Closed query	MDMR	Middlemore Hospital	Visit 2a - Phone Call	PHC	Weekly Participant Contact - Week 1	WEEK1		Week 1	WK1	Date of contact:	WK1_PRTCONTCTDAT	Devereux, Zachary	Happy to do this, but would you then like us to just delete the Week-00001 entry from Weekly Participant Contact, or move the data from Week-00002 into Week-00001 and Week-00003 into Week-00002 etc. etc.? Thanks	2024-11-28 08:23:25
8	MDMR-00021	Closed query	MDMR	Middlemore Hospital	Visit 2a - Phone Call	PHC	Weekly Participant Contact - Week 1	WEEK1		Week 1	WK1	Date of contact:	WK1_PRTCONTCTDAT	Dhorje, AM Twarita	Can you please move Week 2 (27 Sep) data here and keep the date of day 1 as is? As of now the date of the call is prior to Day 1 date and hence looks like a contradicting information. However, in the comment field, please mention that the call was made on 20th Sep but the day 1 was not in place as per protocol. Please contact the monitor or I incase any clarification is needed. Thank you, DM.	2024-11-27 10:16:27
9	MDMR-00021	Closed query	MDMR	Middlemore Hospital	Visit 2a - Phone Call	PHC	Weekly Participant Contact - Week 1	WEEK1		Week 1	WK1	Date of contact:	WK1_PRTCONTCTDAT	Dhorje, AM Twarita	Thank you for the response to the previous query. Unfortunately, to align all the data you need to move the Week-00002 into Week-00001 instance, Week-00003 data into Week-00002 and so on. I understand it is a lot of work and very tedious too. Please be careful when moving the data. Thank you, DM.	2024-12-10 16:17:26
9	MDMR-00021	Closed query	MDMR	Middlemore Hospital	Visit 2a - Phone Call	PHC	Weekly Participant Contact - Week 1	WEEK1		Week 1	WK1	Date of contact:	WK1_PRTCONTCTDAT	King, Dhanya	This has now been changed.	2024-12-19 12:38:49
10	MDMR-00021	Closed query	MDMR	Middlemore Hospital	Common Forms	CF	Adverse Event	AE	Adverse Event-00002	Adverse Event	AELOG	Adverse event term / description:	AETERM	Lucas, Ruth	Should this be updated to benign paroxysmal positional vertigo per source. Please check and update if applicable.	2024-12-16 08:35:15
10	MDMR-00021	Closed query	MDMR	Middlemore Hospital	Common Forms	CF	Adverse Event	AE	Adverse Event-00002	Adverse Event	AELOG	Adverse event term / description:	AETERM	King, Dhanya	Changed Adverse Event 00005 to BPPD as this the full timeframe that the medical issue occurred.	2024-12-18 15:32:49
15	MDMR-00021	Closed query	MDMR	Middlemore Hospital	Visit 4 - End of Study	EOS	Date of Visit	DOV		Visit information	VISIT	Date of visit:	VISDAT	Dhorje, AM Twarita	Can you please complete the Study Disposition details for this participant? Thank you, DM.	2025-01-14 16:50:01
15	MDMR-00021	Closed query	MDMR	Middlemore Hospital	Visit 4 - End of Study	EOS	Date of Visit	DOV		Visit information	VISIT	Date of visit:	VISDAT	King, Dhanya	Done	2025-01-16 10:06:05
16	MDMR-00021	Closed query	MDMR	Middlemore Hospital	Visit 4 - End of Study	EOS	DNA Methylation	DNAM		Shipment details	DNASD	Date shipped:	DNAMET_SHIPDAT	Dhorje, AM Twarita	Can you please complete the remaining fields on this form and submit it? Thank you, DM.	2025-02-10 14:19:48
16	MDMR-00021	Closed query	MDMR	Middlemore Hospital	Visit 4 - End of Study	EOS	DNA Methylation	DNAM		Shipment details	DNASD	Date shipped:	DNAMET_SHIPDAT	Ualesi, Rasela	updated as per source	2025-02-25 07:12:38
17	MDMR-00021	Closed query	MDMR	Middlemore Hospital	Common Forms	CF	Concomitant Medication	CM	00010	Concomitant medication	CMED	Medication name:	CMTRT	Dhorje, AM Twarita	Can you please verify the spelling? Should this be "Cilexetil"? Thank you, DM.	2025-02-25 15:47:49
17	MDMR-00021	Closed query	MDMR	Middlemore Hospital	Common Forms	CF	Concomitant Medication	CM	00010	Concomitant medication	CMED	Medication name:	CMTRT	Ualesi, Rasela	updated	2025-02-26 10:18:12
18	MDMR-00021	Closed query	MDMR	Middlemore Hospital	Common Forms	CF	Concomitant Medication	CM	00010	Concomitant medication	CMED	Indication:	CMINDC	Ualesi, Rasela	updated as per AE log	2025-03-05 09:44:53
18	MDMR-00021	Closed query	MDMR	Middlemore Hospital	Common Forms	CF	Concomitant Medication	CM	00010	Concomitant medication	CMED	Indication:	CMINDC	Dhorje, AM Twarita	Can you please verify and update the term as per the AE log? (Elevated blood pressure). Thank you, DM.	2025-02-28 12:00:35
19	MDMR-00021	Closed query	MDMR	Middlemore Hospital	Common Forms	CF	Concomitant Medication	CM	00012	Concomitant medication	CMED	Indication:	CMINDC	Dhorje, AM Twarita	As per the AE log, the indication is "Benign Paroxysmal Positional Vertigo (BPPD)". Can you please verify and update accordingly? Thank you, DM.	2025-02-28 12:02:18
19	MDMR-00021	Closed query	MDMR	Middlemore Hospital	Common Forms	CF	Concomitant Medication	CM	00012	Concomitant medication	CMED	Indication:	CMINDC	Ualesi, Rasela	updated	2025-03-05 09:57:48
20	MDMR-00021	Closed query	MDMR	Middlemore Hospital	Common Forms	CF	Concomitant Medication	CM	00010	Concomitant medication	CMED	Ongoing?	CMONGO	Ualesi, Rasela	updated	2025-03-05 09:46:09
20	MDMR-00021	Closed query	MDMR	Middlemore Hospital	Common Forms	CF	Concomitant Medication	CM	00010	Concomitant medication	CMED	Ongoing?	CMONGO	Dhorje, AM Twarita	Can you please confirm if this medication is still ongoing? The corresponding AE was resolved on 04 Oct. Thank you, DM.	2025-03-02 18:49:12
21	MDMR-00021	Closed query	MDMR	Middlemore Hospital	Visit 3 - Interim Assessment	IA	Date of Visit	DOV		Visit information	VISIT	Date of visit:	VISDAT	King, Dhanya	Can confirm the participants visit 3 was completed on the 8th Nov 2024	2025-03-13 09:13:28
21	MDMR-00021	Closed query	MDMR	Middlemore Hospital	Visit 3 - Interim Assessment	IA	Date of Visit	DOV		Visit information	VISIT	Date of visit:	VISDAT	Dhorje, AM Twarita	As per protocol the gap between baseline and interim assessment should be 42 days +/- 7 days. For this participant, it is 52 days. Can you please confirm that the interim assessment visit was delayed? Thank you, DM.	2025-03-11 13:03:32
22	MDMR-00021	Closed query	MDMR	Middlemore Hospital	Weekly Contact	WC	Weekly Participant Contact	WPCA	Week-00010	Weekly Information	WINFO	Was the participant successfully contacted as per protocol?	WK_PRTCONTCT	King, Dhanya	Have added the final phone contact now	2025-04-03 07:05:58
22	MDMR-00021	Closed query	MDMR	Middlemore Hospital	Weekly Contact	WC	Weekly Participant Contact	WPCA	Week-00010	Weekly Information	WINFO	Was the participant successfully contacted as per protocol?	WK_PRTCONTCT	Lucas, Ruth	Week-0011 call is currently missing and is expected for a completed participant. Please check and add in additional call prior to end of study, thank you.	2025-04-02 14:50:33
7	MDMR-00022	Closed query	MDMR	Middlemore Hospital	Visit 1-Screening	SCR	Lab Tests	LB		IGF-1	IGF	IGF-1 (ng/mL):	IGF1_LBORRES	Dhorje, AM Twarita	Can you please update the result here if completed? else please tick not done. Thank you, DM.	2024-09-16 12:01:32
7	MDMR-00022	Closed query	MDMR	Middlemore Hospital	Visit 1-Screening	SCR	Lab Tests	LB		IGF-1	IGF	IGF-1 (ng/mL):	IGF1_LBORRES	Armstrong, Courtney	added result	2024-09-17 10:31:26
8	MDMR-00022	Closed query	MDMR	Middlemore Hospital	Common Forms	CF	Concomitant Medication	CM	00006	Concomitant medication	CMED	Indication:	CMINDC	Dhorje, AM Twarita	Can you please update the term in full instead of an acronym? Thank you, DM.	2024-09-16 12:15:14
8	MDMR-00022	Closed query	MDMR	Middlemore Hospital	Common Forms	CF	Concomitant Medication	CM	00006	Concomitant medication	CMED	Indication:	CMINDC	Armstrong, Courtney	updated to full term	2024-09-17 11:42:30
9	MDMR-00022	Closed query	MDMR	Middlemore Hospital	Visit 2-Randomization	RAND	Allocation of Weekly Medication	AWM		Medication Distribution	MEDD1	Blister pack code:	BLISTPACKCODE	Dhorje, AM Twarita	Can you please replace the underscore with hyphen? It should be RA-26. Thank you, DM.	2024-09-23 11:29:33
9	MDMR-00022	Closed query	MDMR	Middlemore Hospital	Visit 2-Randomization	RAND	Allocation of Weekly Medication	AWM		Medication Distribution	MEDD1	Blister pack code:	BLISTPACKCODE	Devereux, Zachary	Done, thanks	2024-09-27 13:57:25
12	MDMR-00022	Closed query	MDMR	Middlemore Hospital	Visit 2 - Baseline Assessment	BS	SF-36 Questionnaire	SF36		Limitations of Activities	LA	Climbing one flight of stairs:	QSSF36LA_05	Dhorje, AM Twarita	Can you please update this value or confirm if its missing? Thank you, DM.	2024-09-24 11:03:32
12	MDMR-00022	Closed query	MDMR	Middlemore Hospital	Visit 2 - Baseline Assessment	BS	SF-36 Questionnaire	SF36		Limitations of Activities	LA	Climbing one flight of stairs:	QSSF36LA_05	Devereux, Zachary	Update: Participant will have to select one option and sign it during their Visit 3. We will then input that result here too.	2024-10-01 12:11:54
12	MDMR-00022	Closed query	MDMR	Middlemore Hospital	Visit 2 - Baseline Assessment	BS	SF-36 Questionnaire	SF36		Limitations of Activities	LA	Climbing one flight of stairs:	QSSF36LA_05	Devereux, Zachary	I just had a look into this now and it turns out the participant selected two options for this question. I'll follow up with the coordinator who did the visit. Thanks.	2024-09-27 09:37:55
13	MDMR-00022	Closed query	MDMR	Middlemore Hospital	Common Forms	CF	Concomitant Medication	CM	00007	Concomitant medication	CMED	Indication:	CMINDC	Devereux, Zachary	Done, thanks	2024-09-27 10:16:30
13	MDMR-00022	Closed query	MDMR	Middlemore Hospital	Common Forms	CF	Concomitant Medication	CM	00007	Concomitant medication	CMED	Indication:	CMINDC	Dhorje, AM Twarita	Can you please update the exact indication instead? Thank you, DM.	2024-09-24 11:10:14
14	MDMR-00022	Closed query	MDMR	Middlemore Hospital	Common Forms	CF	Concomitant Medication	CM	00008	Concomitant medication	CMED	Indication:	CMINDC	Devereux, Zachary	Done, thanks	2024-09-27 10:09:14
14	MDMR-00022	Closed query	MDMR	Middlemore Hospital	Common Forms	CF	Concomitant Medication	CM	00008	Concomitant medication	CMED	Indication:	CMINDC	Dhorje, AM Twarita	Can you please update the exact indication instead? Thank you, DM.	2024-09-24 11:10:59
15	MDMR-00022	Closed query	MDMR	Middlemore Hospital	Common Forms	CF	Concomitant Medication	CM	00008	Concomitant medication	CMED	Adverse event number:	CM_AENUM	Dhorje, AM Twarita	Please verify the AE number. AE 0004 is "Sore left knee" and as per the AE record no medical intervention is given. Please reconcile. Thank you, DM.	2024-09-24 11:13:19
15	MDMR-00022	Closed query	MDMR	Middlemore Hospital	Common Forms	CF	Concomitant Medication	CM	00008	Concomitant medication	CMED	Adverse event number:	CM_AENUM	Devereux, Zachary	Error corrected, thanks	2024-09-27 10:08:59
16	MDMR-00022	Closed query	MDMR	Middlemore Hospital	Visit 1-Screening	SCR	Medical History	MH	Medical History-00009	Medical history details	MHD	Medical history term:	MHTERM	Devereux, Zachary	Updated, thanks	2024-09-27 09:57:05
16	MDMR-00022	Closed query	MDMR	Middlemore Hospital	Visit 1-Screening	SCR	Medical History	MH	Medical History-00009	Medical history details	MHD	Medical history term:	MHTERM	Dhorje, AM Twarita	Can you please update the term in full instead of an acronym? Thank you, DM.	2024-09-24 15:37:10
17	MDMR-00022	Closed query	MDMR	Middlemore Hospital	Visit 1-Screening	SCR	Medical History	MH	Medical History-00009	Medical history details	MHD	Start date:	MHSTDAT	Devereux, Zachary	Done, thanks	2024-09-27 09:57:13
17	MDMR-00022	Closed query	MDMR	Middlemore Hospital	Visit 1-Screening	SCR	Medical History	MH	Medical History-00009	Medical history details	MHD	Start date:	MHSTDAT	Dhorje, AM Twarita	Can you please update the start date? Thank you, DM.	2024-09-24 15:37:43
18	MDMR-00022	Closed query	MDMR	Middlemore Hospital	Visit 1-Screening	SCR	Medical History	MH	Medical History-00006	Medical history details	MHD	Is this a medical history that occurred within the last 30 days or an ongoing medical condition for which the participant is receiving concomitant medication?	MHYN	Devereux, Zachary	Done, thanks	2024-09-27 09:55:51
18	MDMR-00022	Closed query	MDMR	Middlemore Hospital	Visit 1-Screening	SCR	Medical History	MH	Medical History-00006	Medical history details	MHD	Is this a medical history that occurred within the last 30 days or an ongoing medical condition for which the participant is receiving concomitant medication?	MHYN	Dhorje, AM Twarita	Please complete this field. Thank you, DM.	2024-09-24 15:40:29
19	MDMR-00022	Closed query	MDMR	Middlemore Hospital	Visit 1-Screening	SCR	Medical History	MH	Medical History-00006	Medical history details	MHD	Start date:	MHSTDAT	Devereux, Zachary	Done, thanks	2024-09-27 09:55:57
19	MDMR-00022	Closed query	MDMR	Middlemore Hospital	Visit 1-Screening	SCR	Medical History	MH	Medical History-00006	Medical history details	MHD	Start date:	MHSTDAT	Dhorje, AM Twarita	Please update the start date. Thank you, DM.	2024-09-24 15:40:48
20	MDMR-00022	Closed query	MDMR	Middlemore Hospital	Visit 1-Screening	SCR	Medical History	MH	Medical History-00007	Medical history details	MHD	Start date:	MHSTDAT	Devereux, Zachary	Done, thanks	2024-09-27 09:56:28
20	MDMR-00022	Closed query	MDMR	Middlemore Hospital	Visit 1-Screening	SCR	Medical History	MH	Medical History-00007	Medical history details	MHD	Start date:	MHSTDAT	Dhorje, AM Twarita	Please update the start date. Thank you, DM.	2024-09-24 15:41:42
21	MDMR-00022	Closed query	MDMR	Middlemore Hospital	Visit 1-Screening	SCR	Medical History	MH	Medical History-00010	Medical history details	MHD	Start date:	MHSTDAT	Dhorje, AM Twarita	Please update the start date. Thank you, DM.	2024-09-24 15:42:22
21	MDMR-00022	Closed query	MDMR	Middlemore Hospital	Visit 1-Screening	SCR	Medical History	MH	Medical History-00010	Medical history details	MHD	Start date:	MHSTDAT	Devereux, Zachary	Done, thanks	2024-09-27 09:58:05
22	MDMR-00022	Closed query	MDMR	Middlemore Hospital	Common Forms	CF	Adverse Event	AE	Adverse Event-00001	Adverse Event	AELOG	Start date:	AESTDAT	Dhorje, AM Twarita	This condition has started prior to day 0/randomization date. As per protocol and as confirmed by the PI, such instance to be listed as medical history. Can you please move this AE under MH? Thank you, DM.	2024-10-03 14:24:44
22	MDMR-00022	Closed query	MDMR	Middlemore Hospital	Common Forms	CF	Adverse Event	AE	Adverse Event-00001	Adverse Event	AELOG	Start date:	AESTDAT	Devereux, Zachary	Done, thanks.	2024-10-07 14:03:56
23	MDMR-00022	Closed query	MDMR	Middlemore Hospital	Common Forms	CF	Adverse Event	AE	Adverse Event-00003	Adverse Event	AELOG	Start date:	AESTDAT	Dhorje, AM Twarita	This condition has started prior to day 0/randomization date. As per protocol and as confirmed by the PI, such instance to be listed as medical history. Can you please move this AE under MH? Thank you, DM.	2024-10-03 14:26:28
23	MDMR-00022	Closed query	MDMR	Middlemore Hospital	Common Forms	CF	Adverse Event	AE	Adverse Event-00003	Adverse Event	AELOG	Start date:	AESTDAT	Devereux, Zachary	Done, and conmed indication updated for medical history term. Thanks.	2024-10-07 14:04:49
30	MDMR-00022	Closed query	MDMR	Middlemore Hospital	Visit 2 - Baseline Assessment	BS	SF-36 Questionnaire	SF36		Limitations of Activities	LA	Climbing one flight of stairs:	QSSF36LA_05	Dhorje, AM Twarita	Visit 3 has recently occurred. Was there any response from the participant about this blank field? Thank you, DM.	2024-11-01 11:13:59
30	MDMR-00022	Closed query	MDMR	Middlemore Hospital	Visit 2 - Baseline Assessment	BS	SF-36 Questionnaire	SF36		Limitations of Activities	LA	Climbing one flight of stairs:	QSSF36LA_05	Ualesi, Rasela	Updated as per source	2024-11-06 08:43:06
31	MDMR-00022	Closed query	MDMR	Middlemore Hospital	Visit 3 - Accountability	IAACC	Treatment Adherence	TA		Treatment accountability log - Part 1	TALP1	Number of capsules returned at the end of the period:	WK6_TRTTOTALRET	Dhorje, AM Twarita	From the comment updated here it is clear that 3 tablets were returned and dispensed back, hence, can you please indicate the returned tablets as "0" instead of 3? Please leave the comment as is to understand the issue around it. Thank you, DM.	2024-11-04 10:39:32
31	MDMR-00022	Closed query	MDMR	Middlemore Hospital	Visit 3 - Accountability	IAACC	Treatment Adherence	TA		Treatment accountability log - Part 1	TALP1	Number of capsules returned at the end of the period:	WK6_TRTTOTALRET	Ualesi, Rasela	Updated as per request, thank you	2024-11-05 14:28:37
32	MDMR-00022	Closed query	MDMR	Middlemore Hospital	Common Forms	CF	Adverse Event	AE	Adverse Event-00002	Adverse Event	AELOG	Start date:	AESTDAT	Dhorje, AM Twarita	This AE has started after randomisation (18th Sep). Can you please restore this record and remove the duplicate instance from the medical history? Thank you, DM.	2024-11-04 10:43:17
32	MDMR-00022	Closed query	MDMR	Middlemore Hospital	Common Forms	CF	Adverse Event	AE	Adverse Event-00002	Adverse Event	AELOG	Start date:	AESTDAT	Ualesi, Rasela	Please advise on how to restore deleted records as it is not clear in eCRF guidelines, thank you	2024-11-06 07:13:11
33	MDMR-00022	Closed query	MDMR	Middlemore Hospital	Common Forms	CF	Adverse Event	AE	Adverse Event-00005	Adverse Event	AELOG	Start date:	AESTDAT	Dhorje, AM Twarita	This AE has started after randomisation (18th Sep). Can you please restore this record and remove the duplicate instance from the medical history? Thank you, DM.	2024-11-04 10:43:32
33	MDMR-00022	Closed query	MDMR	Middlemore Hospital	Common Forms	CF	Adverse Event	AE	Adverse Event-00005	Adverse Event	AELOG	Start date:	AESTDAT	Ualesi, Rasela	Please advise on how to restore deleted records as it is not clear in eCRF guidelines, thank you	2024-11-06 07:12:50
34	MDMR-00022	Closed query	MDMR	Middlemore Hospital	Common Forms	CF	Adverse Event	AE	Adverse Event-00006	Adverse Event	AELOG	Start date:	AESTDAT	Ualesi, Rasela	Thank you for this query, please advise on how to restore data as it is not clear in eCRF guidelines	2024-11-06 07:11:52
34	MDMR-00022	Closed query	MDMR	Middlemore Hospital	Common Forms	CF	Adverse Event	AE	Adverse Event-00006	Adverse Event	AELOG	Start date:	AESTDAT	Dhorje, AM Twarita	This AE has started after randomisation (18th Sep). Can you please restore this record and remove the duplicate instance from the medical history? Thank you, DM.	2024-11-04 10:43:48
36	MDMR-00022	Closed query	MDMR	Middlemore Hospital	Visit 3 - Interim Assessment	IA	Lab Tests	LB		Globulin	GLOB	Globulin (g/L):	GLOB_LBORRES	Ualesi, Rasela	Value has been updated as per source, apologies for the entry error	2024-11-08 12:15:26
36	MDMR-00022	Closed query	MDMR	Middlemore Hospital	Visit 3 - Interim Assessment	IA	Lab Tests	LB		Globulin	GLOB	Globulin (g/L):	GLOB_LBORRES	Dhorje, AM Twarita	This result is out of normal range. Can you please confirm that it is correct and mark the clinical significance accordingly? Thank you, DM.	2024-11-07 14:11:56
37	MDMR-00022	Closed query	MDMR	Middlemore Hospital	Visit 3 - Interim Assessment	IA	Lab Tests	LB		HDL Cholesterol	HDLC	HDL Cholesterol (mmol/L):	HDLCHOL_LBORRES	Dhorje, AM Twarita	This result is out of normal range. Can you please confirm that it is correct and mark the clinical significance accordingly? Thank you, DM.	2024-11-07 14:12:39
37	MDMR-00022	Closed query	MDMR	Middlemore Hospital	Visit 3 - Interim Assessment	IA	Lab Tests	LB		HDL Cholesterol	HDLC	HDL Cholesterol (mmol/L):	HDLCHOL_LBORRES	Devereux, Zachary	Done, thanks	2024-11-08 15:42:17
38	MDMR-00022	Closed query	MDMR	Middlemore Hospital	Visit 3 - Interim Assessment	IA	Lab Tests	LB		Cholesterol/HDL ratio	CHRAT	Cholesterol/HDL (ratio):	CHOLRATIO_LBORRES	Dhorje, AM Twarita	This result is out of normal range. Can you please confirm that it is correct and mark the clinical significance accordingly? Thank you, DM.	2024-11-07 14:13:23
38	MDMR-00022	Closed query	MDMR	Middlemore Hospital	Visit 3 - Interim Assessment	IA	Lab Tests	LB		Cholesterol/HDL ratio	CHRAT	Cholesterol/HDL (ratio):	CHOLRATIO_LBORRES	Devereux, Zachary	Done, thanks	2024-11-08 15:42:06
39	MDMR-00022	Closed query	MDMR	Middlemore Hospital	Visit 1-Screening	SCR	Medical History	MH	Medical History-00016	Medical history details	MHD	Medical history term:	MHTERM	Dhorje, AM Twarita	The Research Manager's service provider need to restore the deleted forms and upon request they have restored the deleted AEs for this participant. Please verify all the AEs (started after 18th Sep) are in place and delete this duplicate MH instance. Thank you, DM.	2024-11-18 10:16:58
39	MDMR-00022	Closed query	MDMR	Middlemore Hospital	Visit 1-Screening	SCR	Medical History	MH	Medical History-00016	Medical history details	MHD	Medical history term:	MHTERM	King, Dhanya	Duplicate removed and added to AE log	2024-12-19 11:33:01
40	MDMR-00022	Closed query	MDMR	Middlemore Hospital	Visit 1-Screening	SCR	Medical History	MH	Medical History-00017	Medical history details	MHD	Medical history term:	MHTERM	King, Dhanya	Have deleted medical history and verified that this is an AE - Has been added to the log.	2024-12-19 11:34:12
40	MDMR-00022	Closed query	MDMR	Middlemore Hospital	Visit 1-Screening	SCR	Medical History	MH	Medical History-00017	Medical history details	MHD	Medical history term:	MHTERM	Dhorje, AM Twarita	The Research Manager's service provider need to restore the deleted forms and upon request they have restored the deleted AEs for this participant. Please verify all the AEs (started after 18th Sep) are in place and delete this duplicate MH instance. Thank you, DM.	2024-11-18 10:18:07
41	MDMR-00022	Closed query	MDMR	Middlemore Hospital	Visit 2a - Phone Call	PHC	Weekly Participant Contact - Week 1	WEEK1		Week 1	WK1	Date of contact:	WK1_PRTCONTCTDAT	King, Dhanya	Have now changed this as per query.	2024-12-19 13:03:02
41	MDMR-00022	Closed query	MDMR	Middlemore Hospital	Visit 2a - Phone Call	PHC	Weekly Participant Contact - Week 1	WEEK1		Week 1	WK1	Date of contact:	WK1_PRTCONTCTDAT	Dhorje, AM Twarita	Can you please move Week 2 (27 Sep) data here and keep the date of day 1 as is? As of now the date of the call is prior to Day 1 date and hence looks like a contradicting information. However, in the comment field, please mention that the call was made on 20th Sep but the day 1 was not in place as per protocol. Please contact the monitor or I incase any clarification is needed. Thank you, DM.	2024-11-27 10:17:43
43	MDMR-00022	Closed query	MDMR	Middlemore Hospital	Weekly Contact	WC	Weekly Participant Contact	WPCA	Week-00009	Weekly Information	WINFO	Date of contact:	WK_PRTCONTCTDAT	Dhorje, AM Twarita	Can you please verify the date? Future date has been entered in error. Thank you, DM.	2024-12-06 14:37:56
43	MDMR-00022	Closed query	MDMR	Middlemore Hospital	Weekly Contact	WC	Weekly Participant Contact	WPCA	Week-00009	Weekly Information	WINFO	Date of contact:	WK_PRTCONTCTDAT	King, Dhanya	Verified the date was 29th of November. This has now been corrected.	2024-12-19 11:35:50
45	MDMR-00022	Closed query	MDMR	Middlemore Hospital	Weekly Contact	WC	Weekly Participant Contact	WPCA	Week-00005	Weekly Information	WINFO	Date of contact:	WK_PRTCONTCTDAT	Dhorje, AM Twarita	Week-0004 entry has a date 25 Oct, and the date here is 08 Nov. Did you miss a week's entry by error? Was the contact made in the week starting 28th Oct? Thank you, DM.	2024-12-20 12:49:11
45	MDMR-00022	Closed query	MDMR	Middlemore Hospital	Weekly Contact	WC	Weekly Participant Contact	WPCA	Week-00005	Weekly Information	WINFO	Date of contact:	WK_PRTCONTCTDAT	King, Dhanya	There has been no error here. The dates are correct as the participant came in for their visit 3 in between the dates of these phone calls.	2025-01-06 14:20:29
60	MDMR-00022	Closed query	MDMR	Middlemore Hospital	Visit 4 - Accountability		Treatment Adherence	TA		Treatment accountability log - Part 2	TALP1	Date of first dose:	WK7_TRTSTDOSEDAT	Lucas, Ruth	Participant took week 6 dose on 02Nov, not currently recorded. Please update the start date of treatment for this second part to include the additional treatment taken after V3.	2025-01-08 11:57:34
60	MDMR-00022	Closed query	MDMR	Middlemore Hospital	Visit 4 - Accountability		Treatment Adherence	TA		Treatment accountability log - Part 2	TALP1	Date of first dose:	WK7_TRTSTDOSEDAT	Ualesi, Rasela	Date updated to 02Nov2024 as per query	2025-01-10 09:03:49
61	MDMR-00022	Closed query	MDMR	Middlemore Hospital	Visit 4 - End of Study	EOS	Date of Visit	DOV		Visit information	VISIT	Date of visit:	VISDAT	Dhorje, AM Twarita	Can you please complete the Study Disposition details for this participant? Thank you, DM.	2025-01-14 16:50:23
61	MDMR-00022	Closed query	MDMR	Middlemore Hospital	Visit 4 - End of Study	EOS	Date of Visit	DOV		Visit information	VISIT	Date of visit:	VISDAT	King, Dhanya	Done	2025-01-16 10:06:46
62	MDMR-00022	Closed query	MDMR	Middlemore Hospital	Visit 4 - End of Study	EOS	DNA Methylation	DNAM		Shipment details	DNASD	Date shipped:	DNAMET_SHIPDAT	Ualesi, Rasela	updated as per source	2025-02-25 07:13:38
62	MDMR-00022	Closed query	MDMR	Middlemore Hospital	Visit 4 - End of Study	EOS	DNA Methylation	DNAM		Shipment details	DNASD	Date shipped:	DNAMET_SHIPDAT	Dhorje, AM Twarita	Can you please complete the remaining fields on this form and submit it? Thank you, DM.	2025-02-10 14:20:12
63	MDMR-00022	Closed query	MDMR	Middlemore Hospital	Visit 2 - Baseline Assessment	BS	Adverse Event Collection	AEC		Adverse event collection prompt	AECP	Any new adverse events reported?	AE_NEWREPORT	Ualesi, Rasela	reviewed and updated	2025-02-26 10:19:10
63	MDMR-00022	Closed query	MDMR	Middlemore Hospital	Visit 2 - Baseline Assessment	BS	Adverse Event Collection	AEC		Adverse event collection prompt	AECP	Any new adverse events reported?	AE_NEWREPORT	Dhorje, AM Twarita	Can you please verify and change this response to 'No' as there were no new AEs reported around Baseline date of visit. AE00001 is already deleted. Thank you, DM.	2025-02-20 11:32:59
64	MDMR-00022	Closed query	MDMR	Middlemore Hospital	Common Forms	CF	Concomitant Medication	CM	00012	Concomitant medication	CMED	Indication:	CMINDC	Ualesi, Rasela	udpated	2025-02-26 10:19:56
64	MDMR-00022	Closed query	MDMR	Middlemore Hospital	Common Forms	CF	Concomitant Medication	CM	00012	Concomitant medication	CMED	Indication:	CMINDC	Dhorje, AM Twarita	Can you please update the full term here instead of an acronym? Thank you, DM.	2025-02-25 15:52:41
65	MDMR-00022	Closed query	MDMR	Middlemore Hospital	Common Forms	CF	Concomitant Medication	CM	00007	Concomitant medication	CMED	Given for?	CMLINK	Ualesi, Rasela	updated	2025-03-05 10:47:31
65	MDMR-00022	Closed query	MDMR	Middlemore Hospital	Common Forms	CF	Concomitant Medication	CM	00007	Concomitant medication	CMED	Given for?	CMLINK	Dhorje, AM Twarita	Can you please change this to AE-00002? MH instance was deleted and headache is updated under adverse events now. Thank you, DM.	2025-02-27 11:13:19
66	MDMR-00022	Closed query	MDMR	Middlemore Hospital	Common Forms	CF	Concomitant Medication	CM	00009	Concomitant medication	CMED	Indication:	CMINDC	Dhorje, AM Twarita	Can you please confirm the indication here? MH 14 and 15 are Sinus congestion and Throat discomfort/scratchiness respectively. Thank you, DM.	2025-02-27 11:15:45
66	MDMR-00022	Closed query	MDMR	Middlemore Hospital	Common Forms	CF	Concomitant Medication	CM	00009	Concomitant medication	CMED	Indication:	CMINDC	Ualesi, Rasela	reviewed and updated	2025-03-05 10:46:00
67	MDMR-00022	Closed query	MDMR	Middlemore Hospital	Common Forms	CF	Concomitant Medication	CM	00014	Concomitant medication	CMED	Indication:	CMINDC	Ualesi, Rasela	updated	2025-03-05 10:48:18
67	MDMR-00022	Closed query	MDMR	Middlemore Hospital	Common Forms	CF	Concomitant Medication	CM	00014	Concomitant medication	CMED	Indication:	CMINDC	Dhorje, AM Twarita	Do you mean "irritated"? Thank you, DM.	2025-02-28 12:03:34
68	MDMR-00022	Closed query	MDMR	Middlemore Hospital	Common Forms	CF	Concomitant Medication	CM	00011	Concomitant medication	CMED	Ongoing?	CMONGO	Ualesi, Rasela	reviewed and updated as per source	2025-03-05 10:50:17
68	MDMR-00022	Closed query	MDMR	Middlemore Hospital	Common Forms	CF	Concomitant Medication	CM	00011	Concomitant medication	CMED	Ongoing?	CMONGO	Dhorje, AM Twarita	Can you please confirm if this medication is still ongoing? The corresponding AE was resolved on 12 Nov. Thank you, DM.	2025-03-02 18:50:02
69	MDMR-00022	Closed query	MDMR	Middlemore Hospital	Common Forms	CF	Concomitant Medication	CM	00014	Concomitant medication	CMED	Ongoing?	CMONGO	Dhorje, AM Twarita	Can you please confirm if this medication is still ongoing? The corresponding AE was resolved on 10 Dec. Thank you, DM.	2025-03-02 18:52:19
69	MDMR-00022	Closed query	MDMR	Middlemore Hospital	Common Forms	CF	Concomitant Medication	CM	00014	Concomitant medication	CMED	Ongoing?	CMONGO	Ualesi, Rasela	reviewed and updated as per source	2025-03-05 10:49:26
70	MDMR-00022	Closed query	MDMR	Middlemore Hospital	Common Forms	CF	Adverse Event	AE	Adverse Event-00007	Adverse Event	AELOG	Relationship to the treatment:	AEREL	Dhorje, AM Twarita	Can you please confirm whether this relatedness was determined in relation to the study drug or study exercise? Thank you, DM.	2025-03-06 15:02:37
70	MDMR-00022	Closed query	MDMR	Middlemore Hospital	Common Forms	CF	Adverse Event	AE	Adverse Event-00007	Adverse Event	AELOG	Relationship to the treatment:	AEREL	King, Dhanya	As per source this relatedness is determined in relation to IP.	2025-03-10 10:59:20
71	MDMR-00022	Closed query	MDMR	Middlemore Hospital	Common Forms	CF	Adverse Event	AE	Adverse Event-00008	Adverse Event	AELOG	Relationship to the treatment:	AEREL	Dhorje, AM Twarita	Can you please confirm whether this relatedness was determined in relation to the study drug or study exercise? Thank you, DM.	2025-03-06 15:02:50
71	MDMR-00022	Closed query	MDMR	Middlemore Hospital	Common Forms	CF	Adverse Event	AE	Adverse Event-00008	Adverse Event	AELOG	Relationship to the treatment:	AEREL	King, Dhanya	As per source this relatedness is determined in relation to IP.	2025-03-10 10:59:52
72	MDMR-00022	Closed query	MDMR	Middlemore Hospital	Common Forms	CF	Adverse Event	AE	Adverse Event-00010	Adverse Event	AELOG	Relationship to the treatment:	AEREL	King, Dhanya	As per source this relatedness is determined in relation to IP.	2025-03-10 11:00:10
72	MDMR-00022	Closed query	MDMR	Middlemore Hospital	Common Forms	CF	Adverse Event	AE	Adverse Event-00010	Adverse Event	AELOG	Relationship to the treatment:	AEREL	Dhorje, AM Twarita	Can you please confirm whether this relatedness was determined in relation to the study drug or study exercise? Thank you, DM.	2025-03-06 15:03:07
73	MDMR-00022	Closed query	MDMR	Middlemore Hospital	Common Forms	CF	Adverse Event	AE	Adverse Event-00005	Adverse Event	AELOG	Action taken:	AEACN	King, Dhanya	Have updated now - medical intervention was paracetamol that was taken.	2025-03-13 11:58:25
73	MDMR-00022	Closed query	MDMR	Middlemore Hospital	Common Forms	CF	Adverse Event	AE	Adverse Event-00005	Adverse Event	AELOG	Action taken:	AEACN	Dhorje, AM Twarita	Can you please verify this response? Action taken is updated as medical intervention but there is no conmed listed for this AE under conmed section. Thank you, DM.	2025-03-06 16:08:41
74	MDMR-00022	Closed query	MDMR	Middlemore Hospital	Common Forms	CF	Adverse Event	AE	Adverse Event-00013	Adverse Event	AELOG	Adverse event term / description:	AETERM	King, Dhanya	Specific details involved a head laceration from slipping whilst in the shower as per progress note. This has been updated now.	2025-03-13 11:46:07
74	MDMR-00022	Closed query	MDMR	Middlemore Hospital	Common Forms	CF	Adverse Event	AE	Adverse Event-00013	Adverse Event	AELOG	Adverse event term / description:	AETERM	Dhorje, AM Twarita	Can you please update the location, symptoms, and specific details about the injury? Thank you, DM.	2025-03-11 11:27:36
6	MDMR-00023	Closed query	MDMR	Middlemore Hospital	Common Forms	CF	Concomitant Medication	CM	00006	Concomitant medication	CMED	Indication:	CMINDC	Dhorje, AM Twarita	Can you please confirm the indication? Under Medical History 004, the term used is Hypertrophy. Thank you, DM.	2024-09-16 13:33:22
6	MDMR-00023	Closed query	MDMR	Middlemore Hospital	Common Forms	CF	Concomitant Medication	CM	00006	Concomitant medication	CMED	Indication:	CMINDC	Armstrong, Courtney	confirmed medication is associated with Benign Prostatic Hyperplasia	2024-09-17 11:47:32
8	MDMR-00023	Closed query	MDMR	Middlemore Hospital	Visit 1-Screening	SCR	Medical History	MH	Medical History-00004	Medical history details	MHD	Medical history term:	MHTERM	Dhorje, AM Twarita	It is confirmed under the conmed entry 0006 that the indication is "Benign Prostatic Hyperplasia". Please verify if this medical history needs an update or another MHx needs to be created. Hyperplasia and Hypertrophy are different. Thank you, DM.	2024-09-24 11:31:30
8	MDMR-00023	Closed query	MDMR	Middlemore Hospital	Visit 1-Screening	SCR	Medical History	MH	Medical History-00004	Medical history details	MHD	Medical history term:	MHTERM	Devereux, Zachary	Spelling mistake in source; it is indeed hyperplasia, thanks	2024-09-26 09:10:03
9	MDMR-00023	Closed query	MDMR	Middlemore Hospital	Common Forms	CF	Concomitant Medication	CM	00008	Concomitant medication	CMED	Indication:	CMINDC	Devereux, Zachary	Done, thanks	2024-09-26 16:31:41
9	MDMR-00023	Closed query	MDMR	Middlemore Hospital	Common Forms	CF	Concomitant Medication	CM	00008	Concomitant medication	CMED	Indication:	CMINDC	Dhorje, AM Twarita	Can you please update the exact indication instead? Thank you, DM.	2024-09-24 11:33:05
10	MDMR-00023	Closed query	MDMR	Middlemore Hospital	Common Forms	CF	Concomitant Medication	CM	00008	Concomitant medication	CMED	Additional information:	CMADINFO	Dhorje, AM Twarita	It is indicated that the medication is ongoing. Can you please re-verify the dose frequency? Is it given just once as in a static dose? or is it once per day? Thank you, DM.	2024-09-24 11:36:46
10	MDMR-00023	Closed query	MDMR	Middlemore Hospital	Common Forms	CF	Concomitant Medication	CM	00008	Concomitant medication	CMED	Additional information:	CMADINFO	Devereux, Zachary	Error corrected, as per correction in source, thanks	2024-09-27 09:18:39
11	MDMR-00023	Closed query	MDMR	Middlemore Hospital	Common Forms	CF	Concomitant Medication	CM	00009	Concomitant medication	CMED	Additional information:	CMADINFO	Devereux, Zachary	Error corrected as per correction in source, thanks	2024-09-27 09:16:48
11	MDMR-00023	Closed query	MDMR	Middlemore Hospital	Common Forms	CF	Concomitant Medication	CM	00009	Concomitant medication	CMED	Additional information:	CMADINFO	Dhorje, AM Twarita	It is indicated that the medication is ongoing. Can you please re-verify the dose frequency? Is it given just once as in a static dose? or is it once per day? Thank you, DM.	2024-09-24 11:37:25
12	MDMR-00023	Closed query	MDMR	Middlemore Hospital	Common Forms	CF	Concomitant Medication	CM	00009	Concomitant medication	CMED	Indication:	CMINDC	Devereux, Zachary	Done, thanks	2024-09-26 16:31:04
12	MDMR-00023	Closed query	MDMR	Middlemore Hospital	Common Forms	CF	Concomitant Medication	CM	00009	Concomitant medication	CMED	Indication:	CMINDC	Dhorje, AM Twarita	Can you please update the exact indication instead? Thank you, DM.	2024-09-24 11:38:08
14	MDMR-00023	Closed query	MDMR	Middlemore Hospital	Common Forms	CF	Adverse Event	AE	Adverse Event-00001	Adverse Event	AELOG	Start date:	AESTDAT	Devereux, Zachary	Done, and have updated relevant conmeds accordingly, thanks	2024-10-08 15:31:00
14	MDMR-00023	Closed query	MDMR	Middlemore Hospital	Common Forms	CF	Adverse Event	AE	Adverse Event-00001	Adverse Event	AELOG	Start date:	AESTDAT	Dhorje, AM Twarita	The condition has started before day 0/randomization date. As per protocol and as confirmed by the PI, can you please move this AE under medical history instead? Thank you, DM.	2024-10-03 13:52:57
23	MDMR-00023	Closed query	MDMR	Middlemore Hospital	Visit 3 - Accountability	IAACC	Missed Treatments	MTR_1	00001	Missed treatment details	MTD	Were all 3 capsules missed? (select 'No' if 1 or 2 capsules are taken)	WK6_ALLDM	Devereux, Zachary	By taking the dose one day late, the protocol was not adhered to. We can delete the entry from "missed treatments", as per your request, but where would we then record this non-compliance with dosing? Please advise, thanks	2024-11-11 15:43:14
23	MDMR-00023	Closed query	MDMR	Middlemore Hospital	Visit 3 - Accountability	IAACC	Missed Treatments	MTR_1	00001	Missed treatment details	MTD	Were all 3 capsules missed? (select 'No' if 1 or 2 capsules are taken)	WK6_ALLDM	Dhorje, AM Twarita	Thanks for the information in the comment section. In this case, the dose was technically not missed but was just delayed by one day. Can you please delete this instance as stating the dose was missed is mis-leading? Thank you, DM.	2024-11-08 14:11:31
24	MDMR-00023	Closed query	MDMR	Middlemore Hospital	Visit 3 - Accountability	IAACC	Missed Treatments	MTR_1	00001	Missed treatment details	MTD	Were all 3 capsules missed? (select 'No' if 1 or 2 capsules are taken)	WK6_ALLDM	Devereux, Zachary	Thanks, but the dose missed (or "delayed") was NOT the last dose; it was week 5, not week 6.	2024-11-19 11:12:32
24	MDMR-00023	Closed query	MDMR	Middlemore Hospital	Visit 3 - Accountability	IAACC	Missed Treatments	MTR_1	00001	Missed treatment details	MTD	Were all 3 capsules missed? (select 'No' if 1 or 2 capsules are taken)	WK6_ALLDM	Dhorje, AM Twarita	Thanks for the reply to the previous query. Valid question! You can provide the whole information around the dose delay on the "Treatment Adherence" form, in the comment section of "Date of last dose". Thank you, DM.	2024-11-18 10:24:27
25	MDMR-00023	Closed query	MDMR	Middlemore Hospital	Visit 3 - Accountability	IAACC	Treatment Adherence	TA		Treatment accountability log - Part 1	TALP1	Date of last dose:	WK6_TRTENDOSEDAT	Devereux, Zachary	Please see the week given in Missed Treatment 00001; the missed/delayed dose was in Week 5 - i.e. NOT the last dose. The last dose was taken on 02Nov2024, as per protocol.	2024-11-19 11:14:18
25	MDMR-00023	Closed query	MDMR	Middlemore Hospital	Visit 3 - Accountability	IAACC	Treatment Adherence	TA		Treatment accountability log - Part 1	TALP1	Date of last dose:	WK6_TRTENDOSEDAT	Dhorje, AM Twarita	The comment section under the missed treatment - 00001 states that the dose was taken on Sunday instead of Saturday. Can you please verify the correct date of last dose? Sunday is 3rd Nov. Thank you, DM.	2024-11-18 10:26:32
26	MDMR-00023	Closed query	MDMR	Middlemore Hospital	Visit 3 - Accountability	IAACC	Missed Treatments	MTR_1	00001	Missed treatment details	MTD	Were all 3 capsules missed? (select 'No' if 1 or 2 capsules are taken)	WK6_ALLDM	Devereux, Zachary	Done, thanks	2024-11-25 13:47:23
26	MDMR-00023	Closed query	MDMR	Middlemore Hospital	Visit 3 - Accountability	IAACC	Missed Treatments	MTR_1	00001	Missed treatment details	MTD	Were all 3 capsules missed? (select 'No' if 1 or 2 capsules are taken)	WK6_ALLDM	Dhorje, AM Twarita	Sure! If the delay in taking the dose has happened in week 5, you can still add the information under "Treatment adherence" page. Specify in the comment that the delay happened in week 5. Missed treatments page should only indicate if the dose was missed (either 1 capsule or all 3). Thank you, DM.	2024-11-21 11:18:40
28	MDMR-00023	Closed query	MDMR	Middlemore Hospital	Visit 3 - Interim Assessment	IA	Lab Tests	LB		Sample collection	LBSC	Date of sample collection:	LBDAT	King, Dhanya	This has now been completed.	2024-12-19 11:39:49
28	MDMR-00023	Closed query	MDMR	Middlemore Hospital	Visit 3 - Interim Assessment	IA	Lab Tests	LB		Sample collection	LBSC	Date of sample collection:	LBDAT	Dhorje, AM Twarita	Can you please update the lab results if available? Thank you, DM.	2024-12-13 11:14:37
58	MDMR-00023	Closed query	MDMR	Middlemore Hospital	Visit 4 - Accountability		Exercise Adherence	EXAD2		Exercise adherence - Part 2	EXAD2	Did participant complete Part 2 scheduled exercise per protocol?	EXE_P2COMP	Ualesi, Rasela	Form saved as complete, thank you	2025-01-10 09:17:24
58	MDMR-00023	Closed query	MDMR	Middlemore Hospital	Visit 4 - Accountability		Exercise Adherence	EXAD2		Exercise adherence - Part 2	EXAD2	Did participant complete Part 2 scheduled exercise per protocol?	EXE_P2COMP	Dhorje, AM Twarita	Can you please submit this form as complete? Thank you, DM.	2025-01-09 16:45:56
59	MDMR-00023	Closed query	MDMR	Middlemore Hospital	Common Forms	CF	Adverse Event	AE	Adverse Event-00007	Adverse Event	AELOG	Adverse event term / description:	AETERM	Ualesi, Rasela	Form completed as per source, thank you	2025-01-10 11:44:51
59	MDMR-00023	Closed query	MDMR	Middlemore Hospital	Common Forms	CF	Adverse Event	AE	Adverse Event-00007	Adverse Event	AELOG	Adverse event term / description:	AETERM	Dhorje, AM Twarita	Can you please complete all the missing fields on this form? Thank you, DM.	2025-01-09 16:47:42
60	MDMR-00023	Closed query	MDMR	Middlemore Hospital	Visit 4 - End of Study	EOS	Lab Tests	LB		Neutrophils	NEU	Neutrophils (x 10(9)/L):	NEU_LBORRES	Dhorje, AM Twarita	This result is out of the normal range. Can you please verify and confirm the clinical significance? Thank you, DM.	2025-01-10 14:40:28
60	MDMR-00023	Closed query	MDMR	Middlemore Hospital	Visit 4 - End of Study	EOS	Lab Tests	LB		Neutrophils	NEU	Neutrophils (x 10(9)/L):	NEU_LBORRES	King, Dhanya	Done	2025-01-16 12:46:59
61	MDMR-00023	Closed query	MDMR	Middlemore Hospital	Visit 4 - End of Study	EOS	Lab Tests	LB		Monocytes	MONO	Monocytes (x 10(9)/L):	MONO_LBORRES	Dhorje, AM Twarita	This result is out of the normal range. Can you please verify and confirm the clinical significance? Thank you, DM.	2025-01-10 14:40:44
61	MDMR-00023	Closed query	MDMR	Middlemore Hospital	Visit 4 - End of Study	EOS	Lab Tests	LB		Monocytes	MONO	Monocytes (x 10(9)/L):	MONO_LBORRES	King, Dhanya	Done	2025-01-16 12:47:06
62	MDMR-00023	Closed query	MDMR	Middlemore Hospital	Visit 4 - End of Study	EOS	Lab Tests	LB		Urea	UREA	Urea (mmol/L):	UREA_LBORRES	King, Dhanya	Done	2025-01-16 12:47:15
62	MDMR-00023	Closed query	MDMR	Middlemore Hospital	Visit 4 - End of Study	EOS	Lab Tests	LB		Urea	UREA	Urea (mmol/L):	UREA_LBORRES	Dhorje, AM Twarita	This result is out of the normal range. Can you please verify and confirm the clinical significance? Thank you, DM.	2025-01-10 14:41:05
63	MDMR-00023	Closed query	MDMR	Middlemore Hospital	Visit 4 - End of Study	EOS	Lab Tests	LB		Creatinine	CREAT	Creatinine (umol/L):	CREAT_LBORRES	Dhorje, AM Twarita	This result is out of the normal range. Can you please verify and confirm the clinical significance? Thank you, DM.	2025-01-10 14:41:28
63	MDMR-00023	Closed query	MDMR	Middlemore Hospital	Visit 4 - End of Study	EOS	Lab Tests	LB		Creatinine	CREAT	Creatinine (umol/L):	CREAT_LBORRES	King, Dhanya	Done	2025-01-16 12:47:23
64	MDMR-00023	Closed query	MDMR	Middlemore Hospital	Visit 4 - End of Study	EOS	Lab Tests	LB		Cholesterol	CHOL	Cholesterol (mmol/L):	CHOL_LBORRES	Dhorje, AM Twarita	This result is out of the normal range. Can you please verify and confirm the clinical significance? Thank you, DM.	2025-01-10 14:41:53
64	MDMR-00023	Closed query	MDMR	Middlemore Hospital	Visit 4 - End of Study	EOS	Lab Tests	LB		Cholesterol	CHOL	Cholesterol (mmol/L):	CHOL_LBORRES	King, Dhanya	Done	2025-01-16 12:55:09
65	MDMR-00023	Closed query	MDMR	Middlemore Hospital	Visit 4 - End of Study	EOS	Lab Tests	LB		LDL Cholesterol	LDLC	LDL Cholesterol (mmol/L):	LDLCHOL_LBORRES	King, Dhanya	Done	2025-01-16 12:55:18
65	MDMR-00023	Closed query	MDMR	Middlemore Hospital	Visit 4 - End of Study	EOS	Lab Tests	LB		LDL Cholesterol	LDLC	LDL Cholesterol (mmol/L):	LDLCHOL_LBORRES	Dhorje, AM Twarita	This result is out of the normal range. Can you please verify and confirm the clinical significance? Thank you, DM.	2025-01-10 14:42:09
66	MDMR-00023	Closed query	MDMR	Middlemore Hospital	Visit 4 - End of Study	EOS	Lab Tests	LB		Hs-CRP	HSCRP	Hs-CRP (mg/L):	HSCRP_LBORRES	Dhorje, AM Twarita	This result is out of the normal range. Can you please verify and confirm the clinical significance? Thank you, DM.	2025-01-10 14:42:29
66	MDMR-00023	Closed query	MDMR	Middlemore Hospital	Visit 4 - End of Study	EOS	Lab Tests	LB		Hs-CRP	HSCRP	Hs-CRP (mg/L):	HSCRP_LBORRES	King, Dhanya	Done	2025-01-16 12:55:27
67	MDMR-00023	Closed query	MDMR	Middlemore Hospital	Visit 4 - End of Study	EOS	Date of Visit	DOV		Visit information	VISIT	Date of visit:	VISDAT	Dhorje, AM Twarita	Can you please complete the Study Disposition details for this participant? Thank you, DM.	2025-01-14 16:50:46
67	MDMR-00023	Closed query	MDMR	Middlemore Hospital	Visit 4 - End of Study	EOS	Date of Visit	DOV		Visit information	VISIT	Date of visit:	VISDAT	King, Dhanya	Done	2025-01-16 10:07:25
68	MDMR-00023	Closed query	MDMR	Middlemore Hospital	Visit 4 - Accountability		Treatment Adherence	TA		Treatment accountability log - Part 2	TALP1	Total number of capsules dispensed:	WK7_TRTTOTALDISP	Ualesi, Rasela	Completed and submitted as per source	2025-02-03 08:56:40
68	MDMR-00023	Closed query	MDMR	Middlemore Hospital	Visit 4 - Accountability		Treatment Adherence	TA		Treatment accountability log - Part 2	TALP1	Total number of capsules dispensed:	WK7_TRTTOTALDISP	Dhorje, AM Twarita	Can you please complete this field? Thank you, DM.	2025-01-23 14:45:52
69	MDMR-00023	Closed query	MDMR	Middlemore Hospital	Visit 4 - Accountability		Treatment Adherence	TA		Treatment accountability log - Part 2	TALP1	Blister pack code:	WK7_BLISTPACKCODE	Ualesi, Rasela	Completed and submitted as per source	2025-02-03 08:56:33
69	MDMR-00023	Closed query	MDMR	Middlemore Hospital	Visit 4 - Accountability		Treatment Adherence	TA		Treatment accountability log - Part 2	TALP1	Blister pack code:	WK7_BLISTPACKCODE	Dhorje, AM Twarita	Can you please complete this field? Thank you, DM.	2025-01-23 14:45:58
70	MDMR-00023	Closed query	MDMR	Middlemore Hospital	Visit 4 - Accountability		Treatment Adherence	TA		Treatment accountability log - Part 2	TALP1	Any dose missed?	WK7_TRTMISDOSE	Ualesi, Rasela	Completed and submitted as per source	2025-02-03 08:56:46
70	MDMR-00023	Closed query	MDMR	Middlemore Hospital	Visit 4 - Accountability		Treatment Adherence	TA		Treatment accountability log - Part 2	TALP1	Any dose missed?	WK7_TRTMISDOSE	Dhorje, AM Twarita	Can you please complete this field? Thank you, DM.	2025-01-23 14:49:46
71	MDMR-00023	Closed query	MDMR	Middlemore Hospital	Visit 4 - End of Study	EOS	DNA Methylation	DNAM		Shipment details	DNASD	Date shipped:	DNAMET_SHIPDAT	Dhorje, AM Twarita	Can you please complete the remaining fields on this form and submit it? Thank you, DM.	2025-02-10 14:20:33
71	MDMR-00023	Closed query	MDMR	Middlemore Hospital	Visit 4 - End of Study	EOS	DNA Methylation	DNAM		Shipment details	DNASD	Date shipped:	DNAMET_SHIPDAT	Ualesi, Rasela	updated as per source	2025-02-25 07:14:48
72	MDMR-00023	Closed query	MDMR	Middlemore Hospital	Visit 2 - Baseline Assessment	BS	Adverse Event Collection	AEC		Adverse event collection prompt	AECP	Any new adverse events reported?	AE_NEWREPORT	Ualesi, Rasela	udpated	2025-02-26 10:20:23
72	MDMR-00023	Closed query	MDMR	Middlemore Hospital	Visit 2 - Baseline Assessment	BS	Adverse Event Collection	AEC		Adverse event collection prompt	AECP	Any new adverse events reported?	AE_NEWREPORT	Dhorje, AM Twarita	Can you please verify and change this response to 'No' as there were no new AEs reported around Baseline date of visit. AE00001 is already deleted. Thank you, DM.	2025-02-20 11:33:49
72	MDMR-00023	Closed query	MDMR	Middlemore Hospital	Visit 2 - Baseline Assessment	BS	Adverse Event Collection	AEC		Adverse event collection prompt	AECP	Any new adverse events reported?	AE_NEWREPORT	Ualesi, Rasela	apologies, updated*	2025-02-26 10:20:34
73	MDMR-00023	Closed query	MDMR	Middlemore Hospital	Common Forms	CF	Concomitant Medication	CM	00013	Concomitant medication	CMED	Ongoing?	CMONGO	Dhorje, AM Twarita	Can you please confirm if this medication is still ongoing? The corresponding AE was resolved on 01 Dec. Thank you, DM.	2025-03-02 18:53:25
73	MDMR-00023	Closed query	MDMR	Middlemore Hospital	Common Forms	CF	Concomitant Medication	CM	00013	Concomitant medication	CMED	Ongoing?	CMONGO	King, Dhanya	Can confirm the AE for heart palpitations was resolved on the 1st Dec but the participant continued to take the medication post AE.	2025-03-06 10:30:48
74	MDMR-00023	Closed query	MDMR	Middlemore Hospital	Common Forms	CF	Adverse Event	AE	Adverse Event-00003	Adverse Event	AELOG	Adverse event term / description:	AETERM	Lucas, Ruth	Participant reported in diary (week 11 day 1) on 02Dec2024 that they were unable to complete exercise due to 'post-viral fatigue'. As this AE closed prior to this date, please consider adding an additional AE to cover post-viral fatigue.	2025-03-04 10:58:42
74	MDMR-00023	Closed query	MDMR	Middlemore Hospital	Common Forms	CF	Adverse Event	AE	Adverse Event-00003	Adverse Event	AELOG	Adverse event term / description:	AETERM	King, Dhanya	Have added this now	2025-03-13 15:06:05
75	MDMR-00023	Closed query	MDMR	Middlemore Hospital	Common Forms	CF	Adverse Event	AE	Adverse Event-00004	Adverse Event	AELOG	Adverse event term / description:	AETERM	Dhorje, AM Twarita	Can you please confirm if this AE is related to medical history # 00001? Thank you, DM.	2025-03-11 11:35:00
75	MDMR-00023	Closed query	MDMR	Middlemore Hospital	Common Forms	CF	Adverse Event	AE	Adverse Event-00004	Adverse Event	AELOG	Adverse event term / description:	AETERM	Ualesi, Rasela	AE reviewed by investigator as per source. Data entered correctly	2025-03-14 07:24:02
76	MDMR-00023	Closed query	MDMR	Middlemore Hospital	Common Forms	CF	Adverse Event	AE	Adverse Event-00005	Adverse Event	AELOG	Adverse event term / description:	AETERM	Ualesi, Rasela	AE reviewed by investigator as per source. Participant reported not having done anything outside of his usual sedentary lifestyle except the exercycle programme and taking the IP on Saturdays. Data entered correctly	2025-03-14 07:23:39
76	MDMR-00023	Closed query	MDMR	Middlemore Hospital	Common Forms	CF	Adverse Event	AE	Adverse Event-00005	Adverse Event	AELOG	Adverse event term / description:	AETERM	Dhorje, AM Twarita	Can you please confirm if this AE is related to medical history # 00001? Also AE # 00004 is similar to this AE. Is there any specific reason about this AE happening on Sunday only? Thank you, DM.	2025-03-11 11:37:52
77	MDMR-00023	Closed query	MDMR	Middlemore Hospital	Common Forms	CF	Adverse Event	AE	Adverse Event-00006	Adverse Event	AELOG	Adverse event term / description:	AETERM	Ualesi, Rasela	AE reviewed by investigator as per source. Data entered correctly	2025-03-14 07:21:49
77	MDMR-00023	Closed query	MDMR	Middlemore Hospital	Common Forms	CF	Adverse Event	AE	Adverse Event-00006	Adverse Event	AELOG	Adverse event term / description:	AETERM	Dhorje, AM Twarita	Can you please confirm if this AE is related to medical history # 00001? Thank you, DM.	2025-03-11 11:38:28
78	MDMR-00023	Closed query	MDMR	Middlemore Hospital	Visit 4 - End of Study	EOS	Date of Visit	DOV		Visit information	VISIT	Date of visit:	VISDAT	King, Dhanya	Can confirm this participants EOS was on the 27th Dec 2024	2025-03-13 09:14:13
78	MDMR-00023	Closed query	MDMR	Middlemore Hospital	Visit 4 - End of Study	EOS	Date of Visit	DOV		Visit information	VISIT	Date of visit:	VISDAT	Dhorje, AM Twarita	As per protocol the gap between baseline and end of study visit should be 91 days (+7) days. For this participant, it is 99 days. Can you please confirm that the EOS visit was delayed? Thank you, DM.	2025-03-11 14:26:17
79	MDMR-00023	Closed query	MDMR	Middlemore Hospital	Common Forms	CF	Adverse Event	AE	Adverse Event-00005	Adverse Event	AELOG	Adverse event term / description:	AETERM	Lucas, Ruth	Please confirm how AE 5 differs from AE 4 and if both should remain or if one can be removed. Consider updating the diagnosis to the diagnosis documented by the Investigator in the source. Thank you.	2025-03-18 13:20:35
79	MDMR-00023	Closed query	MDMR	Middlemore Hospital	Common Forms	CF	Adverse Event	AE	Adverse Event-00005	Adverse Event	AELOG	Adverse event term / description:	AETERM	King, Dhanya	AE #00004 is related to AE #00005 but #00004 was the first instance it occurred, and it was only discovered that it became intermittent the following week. Would you like is to delete AE #00004 and change that start date of AE #00005 to the 1st of Dec	2025-03-24 07:31:05
80	MDMR-00023	Closed query	MDMR	Middlemore Hospital	Common Forms	CF	Adverse Event	AE	Adverse Event-00005	Adverse Event	AELOG	Outcome:	AEOUT	Dhorje, AM Twarita	Can you please confirm if this outcome is correct? If correct, then please provide more details. Thank you, DM.	2025-03-20 11:11:15
80	MDMR-00023	Closed query	MDMR	Middlemore Hospital	Common Forms	CF	Adverse Event	AE	Adverse Event-00005	Adverse Event	AELOG	Outcome:	AEOUT	King, Dhanya	This is the correct data as per source	2025-04-09 13:35:23
81	MDMR-00023	Closed query	MDMR	Middlemore Hospital	Common Forms	CF	Adverse Event	AE	Adverse Event-00005	Adverse Event	AELOG	Adverse event term / description:	AETERM	Dhorje, AM Twarita	Yes, can you please retain one AE instance indicating 'intermittent' and the start date of its first occurrence? Please also check other details like action taken, outcome etc. as they are also different between #004 and #005. Once the changes are done please delete the other duplicate AE instance. Thank you, DM.	2025-03-26 10:59:14
81	MDMR-00023	Closed query	MDMR	Middlemore Hospital	Common Forms	CF	Adverse Event	AE	Adverse Event-00005	Adverse Event	AELOG	Adverse event term / description:	AETERM	King, Dhanya	With the actions being different - both events #00004 and #00005 should remain as they demonstrate the initial event and the reoccurrence of these from the weeks after.	2025-03-27 07:37:41
81	MDMR-00023	Closed query	MDMR	Middlemore Hospital	Common Forms	CF	Adverse Event	AE	Adverse Event-00005	Adverse Event	AELOG	Adverse event term / description:	AETERM	King, Dhanya	As above	2025-03-27 14:54:31
81	MDMR-00023	Closed query	MDMR	Middlemore Hospital	Common Forms	CF	Adverse Event	AE	Adverse Event-00005	Adverse Event	AELOG	Adverse event term / description:	AETERM	King, Dhanya	I have changed the start date of this event now and will delete the first instance.	2025-04-04 14:26:10
82	MDMR-00023	Closed query	MDMR	Middlemore Hospital	Common Forms	CF	Adverse Event	AE	Adverse Event-00005	Adverse Event	AELOG	Outcome:	AEOUT	King, Dhanya	This was noted as the outcome due to the participant requiring further monitoring and appointments with specialists and an additional medication being taken. Outcome was noted as per investigators opinion.	2025-04-10 07:29:49
82	MDMR-00023	Closed query	MDMR	Middlemore Hospital	Common Forms	CF	Adverse Event	AE	Adverse Event-00005	Adverse Event	AELOG	Outcome:	AEOUT	King, Dhanya	Outcome has been updated to resolved as per investigators opinion	2025-04-10 13:24:30
82	MDMR-00023	Closed query	MDMR	Middlemore Hospital	Common Forms	CF	Adverse Event	AE	Adverse Event-00005	Adverse Event	AELOG	Outcome:	AEOUT	Dhorje, AM Twarita	Thanks for the confirmation. Can you please answer the second part of the previous query? Please provide details about the sequelae. Thank you, DM.	2025-04-09 17:10:43
5	MDMR-00024	Closed query	MDMR	Middlemore Hospital	Visit 1-Screening	SCR	Eligibility	IE		Inclusion/Exclusion	IE	Does participant meet all inclusion criteria?	IEINYN	Dhorje, AM Twarita	As per the end of study details page, "Participant not eligible/Screen fail" option is selected. Can you please select the inclusion/exclusion option accordingly here to indicate the failed criteria? Thank you, DM.	2024-10-10 16:19:46
5	MDMR-00024	Closed query	MDMR	Middlemore Hospital	Visit 1-Screening	SCR	Eligibility	IE		Inclusion/Exclusion	IE	Does participant meet all inclusion criteria?	IEINYN	Devereux, Zachary	Details here were correct at the time of entry, but participant then reported a clinically significant finding from a routine mammogram a few days later, effectively rendering her ineligible at that point. I'll update the info here accordingly, by selecting "yes" rather than "no" for participant meeting exclusion criteria - please let me know if this is not the appropriate thing to do in this cas…	2024-10-11 08:31:28
3	MDMR-00025	Closed query	MDMR	Middlemore Hospital	Visit 1-Screening	SCR	Lab Tests	LB		HbA1C	HBA	HbA1C (mmol/mol Hb):	HBA1C_LBORRES	Armstrong, Courtney	updated as per investigators opinion	2024-09-24 11:08:21
3	MDMR-00025	Closed query	MDMR	Middlemore Hospital	Visit 1-Screening	SCR	Lab Tests	LB		HbA1C	HBA	HbA1C (mmol/mol Hb):	HBA1C_LBORRES	Dhorje, AM Twarita	As per the provided lab ranges, anything in-between 41-49 indicates abnormal glucose tolerance. Please update the clinical significance if the value is above 40. Thank you, DM.	2024-09-19 12:27:53
19	MDMR-00025	Closed query	MDMR	Middlemore Hospital	Common Forms	CF	Concomitant Medication	CM	00001	Concomitant medication	CMED	Given for?	CMLINK	Dhorje, AM Twarita	Though it is given as a precautionary medication, the medical history instance (MH-00002) can still be linked. Can you please update the record accordingly? Thank you, DM.	2024-10-03 12:16:46
19	MDMR-00025	Closed query	MDMR	Middlemore Hospital	Common Forms	CF	Concomitant Medication	CM	00001	Concomitant medication	CMED	Given for?	CMLINK	Devereux, Zachary	Done, thanks	2024-10-03 15:41:44
20	MDMR-00025	Closed query	MDMR	Middlemore Hospital	Common Forms	CF	Concomitant Medication	CM	00005	Concomitant medication	CMED	Given for?	CMLINK	Devereux, Zachary	Thanks, done	2024-10-03 15:57:14
20	MDMR-00025	Closed query	MDMR	Middlemore Hospital	Common Forms	CF	Concomitant Medication	CM	00005	Concomitant medication	CMED	Given for?	CMLINK	Dhorje, AM Twarita	Though it is given as a precautionary medication, the medical history instance (MH-00002) can still be linked. Can you please update the record accordingly? Thank you, DM.	2024-10-03 12:17:01
21	MDMR-00025	Closed query	MDMR	Middlemore Hospital	Common Forms	CF	Concomitant Medication	CM	00006	Concomitant medication	CMED	Given for?	CMLINK	Devereux, Zachary	Thanks, done	2024-10-03 15:57:56
21	MDMR-00025	Closed query	MDMR	Middlemore Hospital	Common Forms	CF	Concomitant Medication	CM	00006	Concomitant medication	CMED	Given for?	CMLINK	Dhorje, AM Twarita	Though it is given as a precautionary medication, the medical history instance (MH-00002) can still be linked. Can you please update the record accordingly? Thank you, DM.	2024-10-03 12:17:10
22	MDMR-00025	Closed query	MDMR	Middlemore Hospital	Common Forms	CF	Concomitant Medication	CM	00002	Concomitant medication	CMED	Start date:	CMSTDAT	Devereux, Zachary	Thanks, initial error in source, which has since been corrected (and I've updated it here); it turns out the participant has been taking these eye drops daily since their right cataract surgery, I don't know why exactly, but I've updated the indication to MH6.	2024-10-03 15:54:43
22	MDMR-00025	Closed query	MDMR	Middlemore Hospital	Common Forms	CF	Concomitant Medication	CM	00002	Concomitant medication	CMED	Start date:	CMSTDAT	Dhorje, AM Twarita	MH-00007 start date is updated as 1-1-2020. Can you please confirm the start dates and update accordingly? Thank you, DM.	2024-10-03 12:19:23
23	MDMR-00025	Closed query	MDMR	Middlemore Hospital	Visit 3 - Interim Assessment	IA	Adverse Event Collection	AEC		Adverse event collection prompt	AECP	Any new adverse events reported?	AE_NEWREPORT	Devereux, Zachary	Done, thanks	2024-11-19 14:25:35
23	MDMR-00025	Closed query	MDMR	Middlemore Hospital	Visit 3 - Interim Assessment	IA	Adverse Event Collection	AEC		Adverse event collection prompt	AECP	Any new adverse events reported?	AE_NEWREPORT	Dhorje, AM Twarita	Option "Yes" is selected here but there is no AE listed under adverse event form. Can you please confirm and update accordingly? Thank you, DM.	2024-11-18 12:35:52
37	MDMR-00025	Closed query	MDMR	Middlemore Hospital	Visit 4 - End of Study	EOS	Lab Tests	LB		Triglycerides	TRIG	Triglycerides (mmol/L):	TRIG_LBORRES	King, Dhanya	Done	2025-01-16 12:56:38
37	MDMR-00025	Closed query	MDMR	Middlemore Hospital	Visit 4 - End of Study	EOS	Lab Tests	LB		Triglycerides	TRIG	Triglycerides (mmol/L):	TRIG_LBORRES	Dhorje, AM Twarita	This result is out of the normal range. Can you please verify and confirm the clinical significance? Thank you, DM.	2025-01-10 14:52:50
38	MDMR-00025	Closed query	MDMR	Middlemore Hospital	Visit 4 - End of Study	EOS	Date of Visit	DOV		Visit information	VISIT	Date of visit:	VISDAT	King, Dhanya	Done	2025-01-16 10:13:50
38	MDMR-00025	Closed query	MDMR	Middlemore Hospital	Visit 4 - End of Study	EOS	Date of Visit	DOV		Visit information	VISIT	Date of visit:	VISDAT	Dhorje, AM Twarita	Can you please complete the Study Disposition details for this participant? Thank you, DM.	2025-01-14 16:51:44
39	MDMR-00025	Closed query	MDMR	Middlemore Hospital	Visit 2 - Baseline Assessment	BS	Hand Grip Strength	HGS		Hand Grip Strength Assessment	HGSA	Which hand was used for the test?	HGSHANDLR	Lucas, Ruth	Grip strength at visit 3 and visit 4 is recorded as using 'right' and that being the dominant hand. Please check and update the data as required.	2025-01-21 14:23:51
39	MDMR-00025	Closed query	MDMR	Middlemore Hospital	Visit 2 - Baseline Assessment	BS	Hand Grip Strength	HGS		Hand Grip Strength Assessment	HGSA	Which hand was used for the test?	HGSHANDLR	Ualesi, Rasela	Source reviewed. Left hand selected in source in error as right hand was correctly recorded as dominant hand in Visit 3 and 4. Source updated in retrospect.	2025-01-28 13:53:10
40	MDMR-00025	Closed query	MDMR	Middlemore Hospital	Visit 3 - Interim Assessment	IA	Hand Grip Strength	HGS		Hand Grip Strength Assessment	HGSA	Which hand was used for the test?	HGSHANDLR	Ualesi, Rasela	Source reviewed. Left hand selected in source in error as right hand was correctly recorded as dominant hand in Visit 3 and 4. Source updated in retrospect.	2025-01-28 13:52:38
40	MDMR-00025	Closed query	MDMR	Middlemore Hospital	Visit 3 - Interim Assessment	IA	Hand Grip Strength	HGS		Hand Grip Strength Assessment	HGSA	Which hand was used for the test?	HGSHANDLR	Lucas, Ruth	Grip strength at visit 2 is recorded as using 'left' and that being the dominant hand. Please check and update the data as required.	2025-01-21 14:24:24
41	MDMR-00025	Closed query	MDMR	Middlemore Hospital	Visit 4 - End of Study	EOS	Hand Grip Strength	HGS		Hand Grip Strength Assessment	HGSA	Which hand was used for the test?	HGSHANDLR	Lucas, Ruth	Grip strength at visit 2 is recorded as using 'left' and that being the dominant hand. Please check and update the data as required.	2025-01-21 14:24:40
41	MDMR-00025	Closed query	MDMR	Middlemore Hospital	Visit 4 - End of Study	EOS	Hand Grip Strength	HGS		Hand Grip Strength Assessment	HGSA	Which hand was used for the test?	HGSHANDLR	Ualesi, Rasela	Visit 2 data entered in error. Corrected to 'right' hand in source and EDC, thank you	2025-03-14 12:25:36
42	MDMR-00025	Closed query	MDMR	Middlemore Hospital	Visit 4 - End of Study	EOS	DNA Methylation	DNAM		Shipment details	DNASD	Date shipped:	DNAMET_SHIPDAT	Dhorje, AM Twarita	Can you please complete the remaining fields on this form and submit it? Thank you, DM.	2025-02-10 14:21:05
42	MDMR-00025	Closed query	MDMR	Middlemore Hospital	Visit 4 - End of Study	EOS	DNA Methylation	DNAM		Shipment details	DNASD	Date shipped:	DNAMET_SHIPDAT	Ualesi, Rasela	updated as per source	2025-02-25 07:16:19
43	MDMR-00025	Closed query	MDMR	Middlemore Hospital	Visit 4 - End of Study	EOS	Date of Visit	DOV		Visit information	VISIT	Date of visit:	VISDAT	King, Dhanya	Can confirm this participants EOS was on the 27th DEC 2024	2025-03-13 09:14:46
43	MDMR-00025	Closed query	MDMR	Middlemore Hospital	Visit 4 - End of Study	EOS	Date of Visit	DOV		Visit information	VISIT	Date of visit:	VISDAT	Dhorje, AM Twarita	As per protocol the gap between baseline and end of study visit should be 91 days (+7 days) . For this participant, it is 99 days. Can you please confirm that the EOS visit was delayed? Thank you, DM.	2025-03-11 14:31:10
44	MDMR-00025	Closed query	MDMR	Middlemore Hospital	Visit 1-Screening	SCR	Medical History	MH	Medical History-00006	Medical history details	MHD	Concomitant medication?	MHCONMEDYN	King, Dhanya	Have corrected this now	2025-03-24 07:33:19
44	MDMR-00025	Closed query	MDMR	Middlemore Hospital	Visit 1-Screening	SCR	Medical History	MH	Medical History-00006	Medical history details	MHD	Concomitant medication?	MHCONMEDYN	Dhorje, AM Twarita	Conmed # 00002 is linked to this medical history and is an ongoing medication, but here it is indicated as "No". Can you please verify and update accordingly? Thank you, DM.	2025-03-18 12:14:19
4	MDMR-00026	Closed query	MDMR	Middlemore Hospital	Study Disposition	SD	End of Study Details	EOSD		End of study details	EOSDT	Reason for early termination:	DS_ETREAS	Ualesi, Rasela	Participant was screened on site. She decided before her scheduled randomisation visit to see her GP who advised she not participate on the study. Otherwise passed all screening criteria	2025-02-26 10:28:48
4	MDMR-00026	Closed query	MDMR	Middlemore Hospital	Study Disposition	SD	End of Study Details	EOSD		End of study details	EOSDT	Reason for early termination:	DS_ETREAS	Dhorje, AM Twarita	Can you please verify if the reason for early termination is correct? The Eligibility form states that the participant did not meet IEIN06 exclusion criteria. Thank you, DM.	2025-02-12 11:10:53
5	MDMR-00026	Closed query	MDMR	Middlemore Hospital	Study Disposition	SD	End of Study Details	EOSD		End of study details	EOSDT	Reason for early termination:	DS_ETREAS	King, Dhanya	This has now been completed.	2025-03-06 08:49:54
5	MDMR-00026	Closed query	MDMR	Middlemore Hospital	Study Disposition	SD	End of Study Details	EOSD		End of study details	EOSDT	Reason for early termination:	DS_ETREAS	Dhorje, AM Twarita	Thank you for the response to the previous query. Please update the option here to "Participant not eligible/Screen fail" and then select the appropriate inclusion criterion in the next field. Thank you, DM.	2025-02-27 10:33:28
2	MDMR-00027	Closed query	MDMR	Middlemore Hospital	Visit 1-Screening	SCR	Lab Tests	LB		HbA1C	HBA	HbA1C (mmol/mol Hb):	HBA1C_LBORRES	Armstrong, Courtney	updated as per investigators opinion	2024-09-24 10:57:31
2	MDMR-00027	Closed query	MDMR	Middlemore Hospital	Visit 1-Screening	SCR	Lab Tests	LB		HbA1C	HBA	HbA1C (mmol/mol Hb):	HBA1C_LBORRES	Dhorje, AM Twarita	As per the provided lab ranges, anything in-between 41-49 indicates abnormal glucose tolerance. Please update the clinical significance if the value is above 40. Thank you, DM.	2024-09-19 12:30:44
3	MDMR-00027	Closed query	MDMR	Middlemore Hospital	Visit 1-Screening	SCR	Medical History	MH	Medical History-00001	Medical history details	MHD	Medical history term:	MHTERM	Devereux, Zachary	I've discussed this with the investigator, who felt that it is relevant in terms of the need for monitoring participant safety in regards to rapamycin use, due to it being an immunosuppressant. Participant's GP monitors their hormone levels every couple of years to ensure no recurrence of tumour, suggesting that there is indeed a potential safety concern. Do you agree with this assessment, or do …	2024-09-27 16:09:10
3	MDMR-00027	Closed query	MDMR	Middlemore Hospital	Visit 1-Screening	SCR	Medical History	MH	Medical History-00001	Medical history details	MHD	Medical history term:	MHTERM	Dhorje, AM Twarita	This condition is neither ongoing nor there is a conmed linked with it. Can you please confirm if this needs to be deleted? Thank you, DM.	2024-09-19 15:27:03
7	MDMR-00027	Closed query	MDMR	Middlemore Hospital	Common Forms	CF	Concomitant Medication	CM	00001	Concomitant medication	CMED	Indication:	CMINDC	Dhorje, AM Twarita	Can you please update the actual indication instead of PMHx? Thank you, DM.	2024-10-03 12:06:05
7	MDMR-00027	Closed query	MDMR	Middlemore Hospital	Common Forms	CF	Concomitant Medication	CM	00001	Concomitant medication	CMED	Indication:	CMINDC	Devereux, Zachary	Done, thanks	2024-10-04 08:27:38
8	MDMR-00027	Closed query	MDMR	Middlemore Hospital	Common Forms	CF	Concomitant Medication	CM	00002	Concomitant medication	CMED	Indication:	CMINDC	Devereux, Zachary	Done, thanks	2024-10-04 08:45:46
8	MDMR-00027	Closed query	MDMR	Middlemore Hospital	Common Forms	CF	Concomitant Medication	CM	00002	Concomitant medication	CMED	Indication:	CMINDC	Dhorje, AM Twarita	Can you please update the actual indication instead of PMHx? Thank you, DM.	2024-10-03 12:06:25
9	MDMR-00027	Closed query	MDMR	Middlemore Hospital	Common Forms	CF	Concomitant Medication	CM	00003	Concomitant medication	CMED	Indication:	CMINDC	Dhorje, AM Twarita	Can you please update the actual indication instead of PMHx? Thank you, DM.	2024-10-03 12:06:56
9	MDMR-00027	Closed query	MDMR	Middlemore Hospital	Common Forms	CF	Concomitant Medication	CM	00003	Concomitant medication	CMED	Indication:	CMINDC	Devereux, Zachary	Done, thanks	2024-10-04 08:46:15
11	MDMR-00027	Closed query	MDMR	Middlemore Hospital	Common Forms	CF	Concomitant Medication	CM	00006	Concomitant medication	CMED	Dose strength:	CMDOSSTR	Dhorje, AM Twarita	Please complete this field if known. Thank you, DM.	2024-11-21 12:06:49
11	MDMR-00027	Closed query	MDMR	Middlemore Hospital	Common Forms	CF	Concomitant Medication	CM	00006	Concomitant medication	CMED	Dose strength:	CMDOSSTR	Devereux, Zachary	Done, thanks	2024-11-28 08:07:38
13	MDMR-00027	Closed query	MDMR	Middlemore Hospital	Visit 4 - Accountability		Treatment Adherence	TA		Treatment accountability log - Part 2	TALP1	Date of first dose:	WK7_TRTSTDOSEDAT	Ualesi, Rasela	First dose was scheduled for 09Nov2024. Participant missed schedule date and took them on 10Nov2024 in error. Date entered updated as per source	2025-01-10 08:43:58
13	MDMR-00027	Closed query	MDMR	Middlemore Hospital	Visit 4 - Accountability		Treatment Adherence	TA		Treatment accountability log - Part 2	TALP1	Date of first dose:	WK7_TRTSTDOSEDAT	Lucas, Ruth	First dose in this second study period should have been 10Nov, please check and update or confirm PD and add missed dose.	2025-01-08 12:12:31
14	MDMR-00027	Closed query	MDMR	Middlemore Hospital	Visit 3 - Interim Assessment	IA	Lab Tests	LB		Triglycerides	TRIG	Triglycerides (mmol/L):	TRIG_LBORRES	Dhorje, AM Twarita	This result is out of the normal range. Can you please verify and confirm the clinical significance? Thank you, DM.	2025-01-10 15:02:32
14	MDMR-00027	Closed query	MDMR	Middlemore Hospital	Visit 3 - Interim Assessment	IA	Lab Tests	LB		Triglycerides	TRIG	Triglycerides (mmol/L):	TRIG_LBORRES	King, Dhanya	Done	2025-01-16 13:00:41
15	MDMR-00027	Closed query	MDMR	Middlemore Hospital	Visit 4 - End of Study	EOS	Date of Visit	DOV		Visit information	VISIT	Date of visit:	VISDAT	King, Dhanya	Done	2025-01-16 10:18:26
15	MDMR-00027	Closed query	MDMR	Middlemore Hospital	Visit 4 - End of Study	EOS	Date of Visit	DOV		Visit information	VISIT	Date of visit:	VISDAT	Dhorje, AM Twarita	Can you please complete the Study Disposition details for this participant? Thank you, DM.	2025-01-14 16:52:09
16	MDMR-00027	Closed query	MDMR	Middlemore Hospital	Visit 4 - End of Study	EOS	DNA Methylation	DNAM		Shipment details	DNASD	Date shipped:	DNAMET_SHIPDAT	Ualesi, Rasela	updated as per source	2025-02-25 07:29:34
16	MDMR-00027	Closed query	MDMR	Middlemore Hospital	Visit 4 - End of Study	EOS	DNA Methylation	DNAM		Shipment details	DNASD	Date shipped:	DNAMET_SHIPDAT	Dhorje, AM Twarita	Can you please complete the remaining fields on this form and submit it? Thank you, DM.	2025-02-10 14:21:27
17	MDMR-00027	Closed query	MDMR	Middlemore Hospital	Visit 4 - Accountability		Exercise Adherence	EXAD2		Exercise adherence - Part 2	EXAD2	Did participant complete Part 2 scheduled exercise per protocol?	EXE_P2COMP	Ualesi, Rasela	updated	2025-02-26 10:31:02
17	MDMR-00027	Closed query	MDMR	Middlemore Hospital	Visit 4 - Accountability		Exercise Adherence	EXAD2		Exercise adherence - Part 2	EXAD2	Did participant complete Part 2 scheduled exercise per protocol?	EXE_P2COMP	Lucas, Ruth	Participant diary suggests that participant mostly followed the schedule of exercise with minimal changes. Please update the answer to 'yes' or provide further information in the missed/partial accountability pages if information is available.	2025-02-10 16:14:37
18	MDMR-00027	Closed query	MDMR	Middlemore Hospital	Visit 3 - Interim Assessment	IA	Lab Tests	LB		Cholesterol	CHOL	Cholesterol (mmol/L):	CHOL_LBORRES	Ualesi, Rasela	updated as per source	2025-02-25 07:53:15
18	MDMR-00027	Closed query	MDMR	Middlemore Hospital	Visit 3 - Interim Assessment	IA	Lab Tests	LB		Cholesterol	CHOL	Cholesterol (mmol/L):	CHOL_LBORRES	Dhorje, AM Twarita	The result is out of the normal range. Can you please verify and update the clinical significance accordingly? Thank you, DM.	2025-02-12 12:35:15
4	MDMR-00028	Closed query	MDMR	Middlemore Hospital	Visit 1-Screening	SCR	Lab Tests	LB		HbA1C	HBA	HbA1C (mmol/mol Hb):	HBA1C_LBORRES	Dhorje, AM Twarita	As per the provided lab ranges, anything in-between 41-49 indicates abnormal glucose tolerance. Please update the clinical significance if the value is above 40. Thank you, DM.	2024-09-19 12:34:17
4	MDMR-00028	Closed query	MDMR	Middlemore Hospital	Visit 1-Screening	SCR	Lab Tests	LB		HbA1C	HBA	HbA1C (mmol/mol Hb):	HBA1C_LBORRES	Armstrong, Courtney	updated as per investigator's opinion	2024-09-23 13:57:04
8	MDMR-00028	Closed query	MDMR	Middlemore Hospital	Common Forms	CF	Concomitant Medication	CM	00002	Concomitant medication	CMED	Start date:	CMSTDAT	Devereux, Zachary	Sorry - 2023, not 22, was supposed to have been given as the start date of the dyslipidaemia. Have updated now, thanks.	2024-10-04 08:53:14
8	MDMR-00028	Closed query	MDMR	Middlemore Hospital	Common Forms	CF	Concomitant Medication	CM	00002	Concomitant medication	CMED	Start date:	CMSTDAT	Dhorje, AM Twarita	As per medical history data entry, dyslipidaemia (MH-00002) start date is 1-1-2023, but the medication for it has started before this date. Can you please verify the start dates and update accordingly? Thank you, DM.	2024-10-03 11:52:49
9	MDMR-00028	Closed query	MDMR	Middlemore Hospital	Visit 3 - Accountability	IAACC	Treatment Adherence	TA		Treatment accountability log - Part 1	TALP1	Blister pack code:	WK6_BLISTPACKCODE	Dhorje, AM Twarita	Can you please complete all the forms under this event based on the diary? Thank you, DM.	2024-11-21 12:11:21
9	MDMR-00028	Closed query	MDMR	Middlemore Hospital	Visit 3 - Accountability	IAACC	Treatment Adherence	TA		Treatment accountability log - Part 1	TALP1	Blister pack code:	WK6_BLISTPACKCODE	Devereux, Zachary	Done, thanks	2024-11-28 15:44:04
19	MDMR-00028	Closed query	MDMR	Middlemore Hospital	Visit 3 - Accountability	IAACC	Treatment Adherence	TA		Treatment accountability log - Part 1	TALP1	Date of last dose:	WK6_TRTENDOSEDAT	Ualesi, Rasela	Last dosing date entered, correct. Participant withdrew from study on 18Dec2024 via phone call and is currently in follow up to retrieve remaining study medication and diary.	2025-01-10 08:06:58
19	MDMR-00028	Closed query	MDMR	Middlemore Hospital	Visit 3 - Accountability	IAACC	Treatment Adherence	TA		Treatment accountability log - Part 1	TALP1	Date of last dose:	WK6_TRTENDOSEDAT	Lucas, Ruth	Last dose to have taken all treatments should be 02Nov, please check and either update date of last dose or add missed treatment for last dose.	2025-01-08 12:27:19
20	MDMR-00028	Closed query	MDMR	Middlemore Hospital	Weekly Contact	WC	Weekly Participant Contact	WPCA	Week-00009	Weekly Information	WINFO	Date of contact:	WK_PRTCONTCTDAT	King, Dhanya	Done	2025-01-16 10:20:28
20	MDMR-00028	Closed query	MDMR	Middlemore Hospital	Weekly Contact	WC	Weekly Participant Contact	WPCA	Week-00009	Weekly Information	WINFO	Date of contact:	WK_PRTCONTCTDAT	Dhorje, AM Twarita	Can you please complete the Study Disposition details for this participant? Thank you, DM.	2025-01-14 16:53:20
21	MDMR-00028	Closed query	MDMR	Middlemore Hospital	Study Disposition	SD	End of Study Details	EOSD		End of study details	EOSDT	Has the participant completed the study as per protocol?	DSYN	Ualesi, Rasela	Participant withdrew from study during Week 13 phone call and did not wish to take part in any further trial activities including Visit 4. Site followed up with participant multiple times to retrieve study diary and IP but did not and have not yet received a response. Hence no data to enter, apologies.	2025-03-13 08:52:25
21	MDMR-00028	Closed query	MDMR	Middlemore Hospital	Study Disposition	SD	End of Study Details	EOSD		End of study details	EOSDT	Has the participant completed the study as per protocol?	DSYN	Dhorje, AM Twarita	Can you please confirm why Visit 4 - End of Study, and Visit 4- Accountability events are left blank for this participant? Thank you, DM.	2025-02-12 11:11:46
22	MDMR-00028	Closed query	MDMR	Middlemore Hospital	Visit 3 - Interim Assessment	IA	Lab Tests	LB		Triglycerides	TRIG	Triglycerides (mmol/L):	TRIG_LBORRES	Dhorje, AM Twarita	The result is out of the normal range. Can you please verify and update the clinical significance accordingly? Thank you, DM.	2025-02-12 12:36:47
22	MDMR-00028	Closed query	MDMR	Middlemore Hospital	Visit 3 - Interim Assessment	IA	Lab Tests	LB		Triglycerides	TRIG	Triglycerides (mmol/L):	TRIG_LBORRES	Ualesi, Rasela	updated as per source	2025-02-25 07:54:50
23	MDMR-00028	Closed query	MDMR	Middlemore Hospital	Visit 3 - Accountability	IAACC	Treatment Adherence	TA		Treatment accountability log - Part 1	TALP1	Date of last dose:	WK6_TRTENDOSEDAT	Dhorje, AM Twarita	Can you please confirm the last dose date again? The difference between the first and the last dose is 28 days instead of 35. Also, participant did not return any tablets at visit 3 which means she took all 6 doses. Thank you, DM.	2025-02-14 15:41:11
23	MDMR-00028	Closed query	MDMR	Middlemore Hospital	Visit 3 - Accountability	IAACC	Treatment Adherence	TA		Treatment accountability log - Part 1	TALP1	Date of last dose:	WK6_TRTENDOSEDAT	Ualesi, Rasela	Reviewed again and updated, thanks	2025-03-13 08:56:50
24	MDMR-00028	Closed query	MDMR	Middlemore Hospital	Common Forms	CF	Adverse Event	AE	Adverse Event-00002	Adverse Event	AELOG	Relationship to the treatment:	AEREL	Dhorje, AM Twarita	Can you please confirm whether this relatedness was determined in relation to the study drug or study exercise? Thank you, DM.	2025-03-06 15:16:20
24	MDMR-00028	Closed query	MDMR	Middlemore Hospital	Common Forms	CF	Adverse Event	AE	Adverse Event-00002	Adverse Event	AELOG	Relationship to the treatment:	AEREL	Ualesi, Rasela	Relatedness is in relation to IP as per source	2025-03-11 08:09:15
25	MDMR-00028	Closed query	MDMR	Middlemore Hospital	Common Forms	CF	Adverse Event	AE	Adverse Event-00003	Adverse Event	AELOG	Adverse event term / description:	AETERM	Dhorje, AM Twarita	Chest infection is a lower respiratory tract infection whereas throat infection is an upper respiratory tract infection. Please verify and consider splitting the AEs into two different AE instances. Thank you, DM.	2025-03-11 11:53:26
25	MDMR-00028	Closed query	MDMR	Middlemore Hospital	Common Forms	CF	Adverse Event	AE	Adverse Event-00003	Adverse Event	AELOG	Adverse event term / description:	AETERM	King, Dhanya	Have created a new AE now.	2025-03-14 07:01:48
26	MDMR-00028	Closed query	MDMR	Middlemore Hospital	Visit 1-Screening	SCR	Medical History	MH	Medical History-00008	Medical history details	MHD	Concomitant medication?	MHCONMEDYN	King, Dhanya	Have corrected this error now	2025-03-24 07:36:54
26	MDMR-00028	Closed query	MDMR	Middlemore Hospital	Visit 1-Screening	SCR	Medical History	MH	Medical History-00008	Medical history details	MHD	Concomitant medication?	MHCONMEDYN	Dhorje, AM Twarita	Conmed is listed for this medical history but the response here is updated as 'No'. Can you please verify and update accordingly? Thank you, DM.	2025-03-18 14:33:50
27	MDMR-00028	Closed query	MDMR	Middlemore Hospital	Study Disposition	SD	End of Study Details	EOSD		End of study details	EOSDT	Early termination date:	DSSETDAT	King, Dhanya	Final phone contact was made on the 18th Dec 2025 - have added missing weekly contacts now. No EOS visit procedures carried out	2025-04-02 10:26:54
27	MDMR-00028	Closed query	MDMR	Middlemore Hospital	Study Disposition	SD	End of Study Details	EOSD		End of study details	EOSDT	Early termination date:	DSSETDAT	Dhorje, AM Twarita	Can you please verify this date? The last weekly call (Week-00009) was made on 4 Dec 2024. Is there any weekly call entry missing? If yes, then please update accordingly. Thank you, DM.	2025-04-01 15:01:57
1	MDMR-00029	Closed query	MDMR	Middlemore Hospital	Visit 1-Screening	SCR	Lab Tests	LB		HbA1C	HBA	HbA1C (mmol/mol Hb):	HBA1C_LBORRES	Armstrong, Courtney	updated as per investigator's opinion	2024-09-23 13:55:47
1	MDMR-00029	Closed query	MDMR	Middlemore Hospital	Visit 1-Screening	SCR	Lab Tests	LB		HbA1C	HBA	HbA1C (mmol/mol Hb):	HBA1C_LBORRES	Dhorje, AM Twarita	As per the provided lab ranges, anything in-between 41-49 indicates abnormal glucose tolerance. Please update the clinical significance if the value is above 40. Thank you, DM.	2024-09-19 12:36:50
17	MDMR-00029	Closed query	MDMR	Middlemore Hospital	Visit 3 - Interim Assessment	IA	Lab Tests	LB		LDL Cholesterol	LDLC	LDL Cholesterol (mmol/L):	LDLCHOL_LBORRES	Dhorje, AM Twarita	This result is out of the normal range. Can you please verify and confirm the clinical significance? Thank you, DM.	2024-11-22 12:18:59
17	MDMR-00029	Closed query	MDMR	Middlemore Hospital	Visit 3 - Interim Assessment	IA	Lab Tests	LB		LDL Cholesterol	LDLC	LDL Cholesterol (mmol/L):	LDLCHOL_LBORRES	Devereux, Zachary	Done, thanks	2024-11-25 10:00:46
18	MDMR-00029	Closed query	MDMR	Middlemore Hospital	Visit 3 - Interim Assessment	IA	Adverse Event Collection	AEC		Adverse event collection prompt	AECP	Ongoing adverse events followed-up?	AE_AEONGOFU	Dhorje, AM Twarita	Can you please verify this response? AE-00003 (Lethargy) must be ongoing on 5 Nov when interim assessment visit occurred. Thank you, DM.	2024-12-10 16:28:08
18	MDMR-00029	Closed query	MDMR	Middlemore Hospital	Visit 3 - Interim Assessment	IA	Adverse Event Collection	AEC		Adverse event collection prompt	AECP	Ongoing adverse events followed-up?	AE_AEONGOFU	King, Dhanya	Answer is still N/A. Was an error with the start date of lethargy. This was meant to be 5th of Nov not the 4th of Oct so start date was from the time of the visit and no other AE's were open at that time.	2024-12-19 11:58:15
39	MDMR-00029	Closed query	MDMR	Middlemore Hospital	Visit 4 - End of Study	EOS	Adverse Event Collection	AEC		Adverse event collection prompt	AECP	Any new adverse events reported?	AE_NEWREPORT	Dhorje, AM Twarita	Can you please submit this form as complete? Thank you, DM.	2025-01-08 16:57:29
39	MDMR-00029	Closed query	MDMR	Middlemore Hospital	Visit 4 - End of Study	EOS	Adverse Event Collection	AEC		Adverse event collection prompt	AECP	Any new adverse events reported?	AE_NEWREPORT	Ualesi, Rasela	Done, thank you	2025-01-10 09:45:17
40	MDMR-00029	Closed query	MDMR	Middlemore Hospital	Visit 4 - End of Study	EOS	Lab Tests	LB		HbA1C	HBA	HbA1C (mmol/mol Hb):	HBA1C_LBORRES	Dhorje, AM Twarita	This result is out of the normal range. Can you please verify and confirm the clinical significance? Thank you, DM.	2025-01-10 15:04:43
40	MDMR-00029	Closed query	MDMR	Middlemore Hospital	Visit 4 - End of Study	EOS	Lab Tests	LB		HbA1C	HBA	HbA1C (mmol/mol Hb):	HBA1C_LBORRES	King, Dhanya	Done	2025-01-16 13:51:50
41	MDMR-00029	Closed query	MDMR	Middlemore Hospital	Visit 4 - End of Study	EOS	Lab Tests	LB		Cholesterol	CHOL	Cholesterol (mmol/L):	CHOL_LBORRES	Dhorje, AM Twarita	This result is out of the normal range. Can you please verify and confirm the clinical significance? Thank you, DM.	2025-01-10 15:05:09
41	MDMR-00029	Closed query	MDMR	Middlemore Hospital	Visit 4 - End of Study	EOS	Lab Tests	LB		Cholesterol	CHOL	Cholesterol (mmol/L):	CHOL_LBORRES	King, Dhanya	Done	2025-01-16 13:05:53
42	MDMR-00029	Closed query	MDMR	Middlemore Hospital	Visit 3 - Interim Assessment	IA	Lab Tests	LB		Cholesterol	CHOL	Cholesterol (mmol/L):	CHOL_LBORRES	Dhorje, AM Twarita	This result is out of the normal range. Can you please verify and confirm the clinical significance? Thank you, DM.	2025-01-10 15:05:30
42	MDMR-00029	Closed query	MDMR	Middlemore Hospital	Visit 3 - Interim Assessment	IA	Lab Tests	LB		Cholesterol	CHOL	Cholesterol (mmol/L):	CHOL_LBORRES	King, Dhanya	Done	2025-01-16 13:08:22
43	MDMR-00029	Closed query	MDMR	Middlemore Hospital	Visit 4 - End of Study	EOS	Date of Visit	DOV		Visit information	VISIT	Date of visit:	VISDAT	Dhorje, AM Twarita	Can you please complete the Study Disposition details for this participant? Thank you, DM.	2025-01-14 16:53:43
43	MDMR-00029	Closed query	MDMR	Middlemore Hospital	Visit 4 - End of Study	EOS	Date of Visit	DOV		Visit information	VISIT	Date of visit:	VISDAT	King, Dhanya	Done	2025-01-16 10:34:50
44	MDMR-00029	Closed query	MDMR	Middlemore Hospital	Visit 4 - Accountability		Treatment Adherence	TA		Treatment accountability log - Part 2	TALP1	Blister pack code:	WK7_BLISTPACKCODE	King, Dhanya	Done	2025-01-16 10:37:33
44	MDMR-00029	Closed query	MDMR	Middlemore Hospital	Visit 4 - Accountability		Treatment Adherence	TA		Treatment accountability log - Part 2	TALP1	Blister pack code:	WK7_BLISTPACKCODE	Dhorje, AM Twarita	Can you please complete the missing fields and submit the form? Thank you, DM.	2025-01-16 10:28:51
45	MDMR-00029	Closed query	MDMR	Middlemore Hospital	Visit 4 - End of Study	EOS	DNA Methylation	DNAM		Shipment details	DNASD	Date shipped:	DNAMET_SHIPDAT	Ualesi, Rasela	updated as per source	2025-02-25 07:30:42
45	MDMR-00029	Closed query	MDMR	Middlemore Hospital	Visit 4 - End of Study	EOS	DNA Methylation	DNAM		Shipment details	DNASD	Date shipped:	DNAMET_SHIPDAT	Dhorje, AM Twarita	Can you please complete the remaining fields on this form and submit it? Thank you, DM.	2025-02-10 14:22:05
46	MDMR-00029	Closed query	MDMR	Middlemore Hospital	Visit 4 - Accountability		Missed/Partial/Extra Exercise	MPEE2	00008	Exercise Log -Part 2	EXEL2	On exercycle - Training RPM:	WK7_RMP	King, Dhanya	Have added now.	2025-03-06 08:19:43
46	MDMR-00029	Closed query	MDMR	Middlemore Hospital	Visit 4 - Accountability		Missed/Partial/Extra Exercise	MPEE2	00008	Exercise Log -Part 2	EXEL2	On exercycle - Training RPM:	WK7_RMP	Dhorje, AM Twarita	Can you please complete this field if the data is available? Else please confirm if missing. Thank you, DM.	2025-02-10 15:59:03
47	MDMR-00029	Closed query	MDMR	Middlemore Hospital	Visit 4 - Accountability		Missed/Partial/Extra Exercise	MPEE2	00008	Exercise Log -Part 2	EXEL2	On exercycle - Resistance setting (level):	WK7_RESIS	Dhorje, AM Twarita	Can you please complete this field if the data is available? Else please confirm if missing. Thank you, DM.	2025-02-10 15:59:12
47	MDMR-00029	Closed query	MDMR	Middlemore Hospital	Visit 4 - Accountability		Missed/Partial/Extra Exercise	MPEE2	00008	Exercise Log -Part 2	EXEL2	On exercycle - Resistance setting (level):	WK7_RESIS	King, Dhanya	Have added this information now.	2025-03-06 08:19:55
48	MDMR-00029	Closed query	MDMR	Middlemore Hospital	Visit 4 - Accountability		Missed/Partial/Extra Exercise	MPEE2	00017	Exercise Log -Part 2	EXEL2	On exercycle - Resistance setting (level):	WK7_RESIS	King, Dhanya	Done	2025-03-06 08:17:46
48	MDMR-00029	Closed query	MDMR	Middlemore Hospital	Visit 4 - Accountability		Missed/Partial/Extra Exercise	MPEE2	00017	Exercise Log -Part 2	EXEL2	On exercycle - Resistance setting (level):	WK7_RESIS	Dhorje, AM Twarita	Can you please complete this field if the data is available? Else please confirm if missing. Thank you, DM.	2025-02-10 15:59:24
49	MDMR-00029	Closed query	MDMR	Middlemore Hospital	Common Forms	CF	Concomitant Medication	CM	00003	Concomitant medication	CMED	Start date:	CMSTDAT	Dhorje, AM Twarita	Can you please confirm the start date and the end date of this medication? The corresponding AE (bone pain in legs) has a start date 10 Nov. Thank you, DM.	2025-03-02 18:30:35
49	MDMR-00029	Closed query	MDMR	Middlemore Hospital	Common Forms	CF	Concomitant Medication	CM	00003	Concomitant medication	CMED	Start date:	CMSTDAT	King, Dhanya	Start and end date are correct. Start date of AE incorrect - have updated this now.	2025-03-06 08:23:41
50	MDMR-00029	Closed query	MDMR	Middlemore Hospital	Common Forms	CF	Adverse Event	AE	Adverse Event-00001	Adverse Event	AELOG	Adverse event term / description:	AETERM	King, Dhanya	Done	2025-03-12 09:17:45
50	MDMR-00029	Closed query	MDMR	Middlemore Hospital	Common Forms	CF	Adverse Event	AE	Adverse Event-00001	Adverse Event	AELOG	Adverse event term / description:	AETERM	Lucas, Ruth	Participant reported in diary inability to complete exercise programme on week 5 day 1 (22Oct2024) due to shortness of breath. Please consider reporting as adverse event.	2025-03-04 11:05:51
53	MDMR-00029	Closed query	MDMR	Middlemore Hospital	Common Forms	CF	Adverse Event	AE	Adverse Event-00008	Adverse Event	AELOG	Severity:	AESEV	Dhorje, AM Twarita	Can you please complete this field? Thank you, DM.	2025-03-06 14:30:14
53	MDMR-00029	Closed query	MDMR	Middlemore Hospital	Common Forms	CF	Adverse Event	AE	Adverse Event-00008	Adverse Event	AELOG	Severity:	AESEV	King, Dhanya	Done	2025-03-12 09:17:03
54	MDMR-00029	Closed query	MDMR	Middlemore Hospital	Common Forms	CF	Adverse Event	AE	Adverse Event-00008	Adverse Event	AELOG	Serious adverse event?	AESER	King, Dhanya	Done	2025-03-12 09:17:09
54	MDMR-00029	Closed query	MDMR	Middlemore Hospital	Common Forms	CF	Adverse Event	AE	Adverse Event-00008	Adverse Event	AELOG	Serious adverse event?	AESER	Dhorje, AM Twarita	Can you please complete this field? Thank you, DM.	2025-03-06 14:30:23
55	MDMR-00029	Closed query	MDMR	Middlemore Hospital	Common Forms	CF	Adverse Event	AE	Adverse Event-00008	Adverse Event	AELOG	Relationship to the treatment:	AEREL	Dhorje, AM Twarita	Can you please complete this field? Thank you, DM.	2025-03-06 14:30:30
55	MDMR-00029	Closed query	MDMR	Middlemore Hospital	Common Forms	CF	Adverse Event	AE	Adverse Event-00008	Adverse Event	AELOG	Relationship to the treatment:	AEREL	King, Dhanya	Done	2025-03-12 09:17:15
56	MDMR-00029	Closed query	MDMR	Middlemore Hospital	Common Forms	CF	Adverse Event	AE	Adverse Event-00008	Adverse Event	AELOG	Action taken:	AEACN	King, Dhanya	Done	2025-03-12 09:17:22
56	MDMR-00029	Closed query	MDMR	Middlemore Hospital	Common Forms	CF	Adverse Event	AE	Adverse Event-00008	Adverse Event	AELOG	Action taken:	AEACN	Dhorje, AM Twarita	Can you please complete this field? Thank you, DM.	2025-03-06 14:30:39
57	MDMR-00029	Closed query	MDMR	Middlemore Hospital	Common Forms	CF	Adverse Event	AE	Adverse Event-00003	Adverse Event	AELOG	Relationship to the treatment:	AEREL	King, Dhanya	As per source this relatedness is determined in relation to IP.	2025-03-10 11:01:02
57	MDMR-00029	Closed query	MDMR	Middlemore Hospital	Common Forms	CF	Adverse Event	AE	Adverse Event-00003	Adverse Event	AELOG	Relationship to the treatment:	AEREL	Dhorje, AM Twarita	Can you please confirm whether this relatedness was determined in relation to the study drug or study exercise? Thank you, DM.	2025-03-06 15:16:53
58	MDMR-00029	Closed query	MDMR	Middlemore Hospital	Common Forms	CF	Adverse Event	AE	Adverse Event-00002	Adverse Event	AELOG	Adverse event term / description:	AETERM	Dhorje, AM Twarita	Can you please verify if this AE is related to medical history # 00001 or the worsening of it? Thank you, DM.	2025-03-11 12:03:37
58	MDMR-00029	Closed query	MDMR	Middlemore Hospital	Common Forms	CF	Adverse Event	AE	Adverse Event-00002	Adverse Event	AELOG	Adverse event term / description:	AETERM	King, Dhanya	Yes this AE is related	2025-03-14 15:03:55
59	MDMR-00029	Closed query	MDMR	Middlemore Hospital	Common Forms	CF	Adverse Event	AE	Adverse Event-00007	Adverse Event	AELOG	Adverse event term / description:	AETERM	King, Dhanya	Skin lesion was already present - have added to MH now	2025-03-14 15:14:01
59	MDMR-00029	Closed query	MDMR	Middlemore Hospital	Common Forms	CF	Adverse Event	AE	Adverse Event-00007	Adverse Event	AELOG	Adverse event term / description:	AETERM	Dhorje, AM Twarita	The AE indicates the worsening of a lesion. Does this mean the skin lesion was already present? If yes, then please add skin lesions under medical history as well. Can you please also indicate which hand and the exact location as well? Thank you, DM.	2025-03-11 12:07:57
2	MDMR-00030	Closed query	MDMR	Middlemore Hospital	Visit 1-Screening	SCR	Lab Tests	LB		HbA1C	HBA	HbA1C (mmol/mol Hb):	HBA1C_LBORRES	Armstrong, Courtney	updated as per investigator's opinion	2024-09-23 13:54:42
2	MDMR-00030	Closed query	MDMR	Middlemore Hospital	Visit 1-Screening	SCR	Lab Tests	LB		HbA1C	HBA	HbA1C (mmol/mol Hb):	HBA1C_LBORRES	Dhorje, AM Twarita	As per the provided lab ranges, anything in-between 41-49 indicates abnormal glucose tolerance. Please update the clinical significance if the value is above 40. Thank you, DM.	2024-09-19 12:40:05
5	MDMR-00030	Closed query	MDMR	Middlemore Hospital	Common Forms	CF	Concomitant Medication	CM	00001	Concomitant medication	CMED	Indication:	CMINDC	Dhorje, AM Twarita	Can you please update the exact indication instead? Thank you, DM.	2024-09-24 12:00:52
5	MDMR-00030	Closed query	MDMR	Middlemore Hospital	Common Forms	CF	Concomitant Medication	CM	00001	Concomitant medication	CMED	Indication:	CMINDC	Devereux, Zachary	Done, thanks	2024-09-26 16:21:49
6	MDMR-00030	Closed query	MDMR	Middlemore Hospital	Common Forms	CF	Adverse Event	AE	Adverse Event-00002	Adverse Event	AELOG	Adverse event term / description:	AETERM	Dhorje, AM Twarita	This AE instance is saved as incomplete at the moment. If no information is pending, can you please submit the form as complete? Thank you, DM.	2024-10-03 11:36:27
6	MDMR-00030	Closed query	MDMR	Middlemore Hospital	Common Forms	CF	Adverse Event	AE	Adverse Event-00002	Adverse Event	AELOG	Adverse event term / description:	AETERM	Devereux, Zachary	Done, thanks	2024-10-03 15:59:57
12	MDMR-00030	Closed query	MDMR	Middlemore Hospital	Visit 3 - Interim Assessment	IA	Lab Tests	LB		Sample collection	LBSC	Date of sample collection:	LBDAT	Devereux, Zachary	Done, thanks	2024-11-25 10:06:28
12	MDMR-00030	Closed query	MDMR	Middlemore Hospital	Visit 3 - Interim Assessment	IA	Lab Tests	LB		Sample collection	LBSC	Date of sample collection:	LBDAT	Dhorje, AM Twarita	Can you please complete the labs if available? Thank you, DM.	2024-11-21 12:31:52
49	MDMR-00030	Closed query	MDMR	Middlemore Hospital	Visit 4 - End of Study	EOS	Lab Tests	LB		HbA1C	HBA	HbA1C (mmol/mol Hb):	HBA1C_LBORRES	Dhorje, AM Twarita	This result is out of the normal range. Can you please verify and confirm the clinical significance? Thank you, DM.	2025-01-10 15:07:28
49	MDMR-00030	Closed query	MDMR	Middlemore Hospital	Visit 4 - End of Study	EOS	Lab Tests	LB		HbA1C	HBA	HbA1C (mmol/mol Hb):	HBA1C_LBORRES	King, Dhanya	Done	2025-01-17 10:59:39
50	MDMR-00030	Closed query	MDMR	Middlemore Hospital	Visit 4 - End of Study	EOS	Date of Visit	DOV		Visit information	VISIT	Date of visit:	VISDAT	Dhorje, AM Twarita	Can you please complete the Study Disposition details for this participant? Thank you, DM.	2025-01-14 16:54:07
50	MDMR-00030	Closed query	MDMR	Middlemore Hospital	Visit 4 - End of Study	EOS	Date of Visit	DOV		Visit information	VISIT	Date of visit:	VISDAT	King, Dhanya	Done	2025-01-16 10:39:05
51	MDMR-00030	Closed query	MDMR	Middlemore Hospital	Visit 4 - End of Study	EOS	DNA Methylation	DNAM		Shipment details	DNASD	Date shipped:	DNAMET_SHIPDAT	Ualesi, Rasela	updated as per source	2025-02-25 07:31:55
51	MDMR-00030	Closed query	MDMR	Middlemore Hospital	Visit 4 - End of Study	EOS	DNA Methylation	DNAM		Shipment details	DNASD	Date shipped:	DNAMET_SHIPDAT	Dhorje, AM Twarita	Can you please complete the remaining fields on this form and submit it? Thank you, DM.	2025-02-10 14:22:25
52	MDMR-00030	Closed query	MDMR	Middlemore Hospital	Visit 2 - Baseline Assessment	BS	Adverse Event Collection	AEC		Adverse event collection prompt	AECP	Any new adverse events reported?	AE_NEWREPORT	Dhorje, AM Twarita	Can you please verify and change this response to 'No' as there were no new AEs reported around Baseline date of visit. AE00001 and AE00002 are already deleted. Thank you, DM.	2025-02-20 11:35:28
52	MDMR-00030	Closed query	MDMR	Middlemore Hospital	Visit 2 - Baseline Assessment	BS	Adverse Event Collection	AEC		Adverse event collection prompt	AECP	Any new adverse events reported?	AE_NEWREPORT	Ualesi, Rasela	updated	2025-02-27 09:24:53
4	MDMR-00031	Closed query	MDMR	Middlemore Hospital	Common Forms	CF	Concomitant Medication	CM	00005	Concomitant medication	CMED	Medication name:	CMTRT	Dhorje, AM Twarita	Should this be "Omeprazole"? Please verify and update. Thank you, DM.	2024-10-01 12:05:02
4	MDMR-00031	Closed query	MDMR	Middlemore Hospital	Common Forms	CF	Concomitant Medication	CM	00005	Concomitant medication	CMED	Medication name:	CMTRT	Devereux, Zachary	Corrected now, thanks	2024-10-02 09:24:55
5	MDMR-00031	Closed query	MDMR	Middlemore Hospital	Common Forms	CF	Concomitant Medication	CM	00004	Concomitant medication	CMED	Indication:	CMINDC	Devereux, Zachary	Yes, updated, thanks	2024-10-04 08:56:52
5	MDMR-00031	Closed query	MDMR	Middlemore Hospital	Common Forms	CF	Concomitant Medication	CM	00004	Concomitant medication	CMED	Indication:	CMINDC	Dhorje, AM Twarita	The indication under MH-00002 is "hypercholesterolaemia". Can you please confirm and update accordingly? Thank you, DM.	2024-10-03 11:31:07
12	MDMR-00031	Closed query	MDMR	Middlemore Hospital	Visit 2a - Phone Call	PHC	Weekly Participant Contact - Week 1	WEEK1		Week 1	WK1	Date of contact:	WK1_PRTCONTCTDAT	Dhorje, AM Twarita	Can you please verify the date? Should this be 2024? Thank you, DM.	2024-11-27 10:30:01
12	MDMR-00031	Closed query	MDMR	Middlemore Hospital	Visit 2a - Phone Call	PHC	Weekly Participant Contact - Week 1	WEEK1		Week 1	WK1	Date of contact:	WK1_PRTCONTCTDAT	Devereux, Zachary	Yes, apologies. Corrected now, thanks.	2024-11-27 16:32:29
46	MDMR-00031	Closed query	MDMR	Middlemore Hospital	Weekly Contact	WC	Weekly Participant Contact	WPCA	Week-00005	Weekly Information	WINFO	Date of contact:	WK_PRTCONTCTDAT	King, Dhanya	These dates are correct as the participant came in for their visit 3 in between these phone call dates. Participant took the study medication early so had to come in a week earlier.	2025-01-06 14:23:23
46	MDMR-00031	Closed query	MDMR	Middlemore Hospital	Weekly Contact	WC	Weekly Participant Contact	WPCA	Week-00005	Weekly Information	WINFO	Date of contact:	WK_PRTCONTCTDAT	Dhorje, AM Twarita	Week-0004 entry here has a date 21 Oct, and the date here is 04 Nov. Did you miss a week's entry by error? Was the contact made in the week of 28th Oct? Thank you, DM.	2024-12-20 12:42:19
47	MDMR-00031	Closed query	MDMR	Middlemore Hospital	Visit 4 - Accountability		Treatment Adherence	TA		Treatment accountability log - Part 2	TALP1	Total number of capsules dispensed:	WK7_TRTTOTALDISP	Ualesi, Rasela	Total number of capsules dispensed entered in error. Correct value entered	2025-01-10 07:59:43
47	MDMR-00031	Closed query	MDMR	Middlemore Hospital	Visit 4 - Accountability		Treatment Adherence	TA		Treatment accountability log - Part 2	TALP1	Total number of capsules dispensed:	WK7_TRTTOTALDISP	Dhorje, AM Twarita	Can you please confirm "Total number of capsules dispensed"? In Part 2, should this be 21 instead? Thank you, DM.	2025-01-08 14:53:13
48	MDMR-00031	Closed query	MDMR	Middlemore Hospital	Visit 4 - End of Study	EOS	Date of Visit	DOV		Visit information	VISIT	Date of visit:	VISDAT	Dhorje, AM Twarita	Can you please complete the Study Disposition details for this participant? Thank you, DM.	2025-01-14 16:54:46
48	MDMR-00031	Closed query	MDMR	Middlemore Hospital	Visit 4 - End of Study	EOS	Date of Visit	DOV		Visit information	VISIT	Date of visit:	VISDAT	King, Dhanya	Done	2025-01-16 10:42:42
49	MDMR-00031	Closed query	MDMR	Middlemore Hospital	Visit 3 - Accountability	IAACC	Missed/Partial/Extra Exercise	MPEE1	00003	Exercise Log -Part 1	EXEL1	Date:	WK6_DATE	Dhorje, AM Twarita	Can you please confirm the date? Should this be Sep? Thank you, DM.	2025-01-16 17:09:42
49	MDMR-00031	Closed query	MDMR	Middlemore Hospital	Visit 3 - Accountability	IAACC	Missed/Partial/Extra Exercise	MPEE1	00003	Exercise Log -Part 1	EXEL1	Date:	WK6_DATE	King, Dhanya	I have corrected this now	2025-01-17 08:52:47
50	MDMR-00031	Closed query	MDMR	Middlemore Hospital	Visit 2a - Phone Call	PHC	Weekly Participant Contact - Week 1	WEEK1		Week 1	WK1	Date of Day 1:	WK1_DAY1DAT	Dhorje, AM Twarita	The date of first dose is updated as 21 Sep 2024 which should be Day 6. Can you please verify and updated accordingly? Thank you, DM.	2025-01-21 14:55:28
50	MDMR-00031	Closed query	MDMR	Middlemore Hospital	Visit 2a - Phone Call	PHC	Weekly Participant Contact - Week 1	WEEK1		Week 1	WK1	Date of Day 1:	WK1_DAY1DAT	King, Dhanya	I can verify that the date of day 1 of exercise was the 23rd of Sept. IP was taken prior to day 1 so participant moved onto week 2 of exercise as advised making day 1 post dosing.	2025-03-06 08:02:27
51	MDMR-00031	Closed query	MDMR	Middlemore Hospital	Visit 4 - End of Study	EOS	DNA Methylation	DNAM		Shipment details	DNASD	Date shipped:	DNAMET_SHIPDAT	Ualesi, Rasela	updated as per source	2025-02-25 07:33:10
51	MDMR-00031	Closed query	MDMR	Middlemore Hospital	Visit 4 - End of Study	EOS	DNA Methylation	DNAM		Shipment details	DNASD	Date shipped:	DNAMET_SHIPDAT	Dhorje, AM Twarita	Can you please complete the remaining fields on this form and submit it? Thank you, DM.	2025-02-10 14:22:52
52	MDMR-00031	Closed query	MDMR	Middlemore Hospital	Common Forms	CF	Concomitant Medication	CM	00018	Concomitant medication	CMED	Start date:	CMSTDAT	Dhorje, AM Twarita	Can you please confirm this date? The sinus surgery date as per medical history is 27 Aug 2024. Thank you, DM.	2025-02-27 12:11:14
52	MDMR-00031	Closed query	MDMR	Middlemore Hospital	Common Forms	CF	Concomitant Medication	CM	00018	Concomitant medication	CMED	Start date:	CMSTDAT	King, Dhanya	Date now corrected as participant started using rinse after surgery.	2025-03-12 08:53:20
53	MDMR-00031	Closed query	MDMR	Middlemore Hospital	Common Forms	CF	Concomitant Medication	CM	00018	Concomitant medication	CMED	End date:	CMENDAT	Dhorje, AM Twarita	Can you please confirm this dates as well? Was the medication ongoing for around two months after surgery? Thank you, DM.	2025-02-28 08:42:40
53	MDMR-00031	Closed query	MDMR	Middlemore Hospital	Common Forms	CF	Concomitant Medication	CM	00018	Concomitant medication	CMED	End date:	CMENDAT	King, Dhanya	Can verify that this is the correct date.	2025-03-12 08:49:36
54	MDMR-00031	Closed query	MDMR	Middlemore Hospital	Common Forms	CF	Concomitant Medication	CM	00016	Concomitant medication	CMED	Indication:	CMINDC	Dhorje, AM Twarita	As per the AE log, the term is "Worsening of Dupuytren". Can you please verify and update the correct term here and in AE log if applicable? The location and the hand is important to specify. Thank you, DM.	2025-02-28 12:06:41
54	MDMR-00031	Closed query	MDMR	Middlemore Hospital	Common Forms	CF	Concomitant Medication	CM	00016	Concomitant medication	CMED	Indication:	CMINDC	King, Dhanya	Corrected now	2025-03-12 08:56:32
55	MDMR-00031	Closed query	MDMR	Middlemore Hospital	Common Forms	CF	Concomitant Medication	CM	00017	Concomitant medication	CMED	Indication:	CMINDC	King, Dhanya	Can verify the AE term is Worsening of Dupuytren. This has now been updated.	2025-03-06 07:37:46
55	MDMR-00031	Closed query	MDMR	Middlemore Hospital	Common Forms	CF	Concomitant Medication	CM	00017	Concomitant medication	CMED	Indication:	CMINDC	Dhorje, AM Twarita	As per the AE log, the term is "Worsening of Dupuytren". Can you please verify and update accordingly? The location and the hand is important to specify. Thank you, DM.	2025-02-28 12:11:51
56	MDMR-00031	Closed query	MDMR	Middlemore Hospital	Visit 1-Screening	SCR	Medical History	MH	Medical History-00003	Medical history details	MHD	Concomitant medication?	MHCONMEDYN	Dhorje, AM Twarita	Can you please verify and update the corresponding medication under the conmed list? Omeprazol is listed but it indicates the prophylaxis. If it is the same medication, then update this MH number on the conmed page to link the two. Thank you, DM.	2025-03-04 14:56:35
56	MDMR-00031	Closed query	MDMR	Middlemore Hospital	Visit 1-Screening	SCR	Medical History	MH	Medical History-00003	Medical history details	MHD	Concomitant medication?	MHCONMEDYN	King, Dhanya	Omeprazole is the corresponding medication as it is used as prophylaxis to prevent GORD. The conmed has now been updated with medical history to link the two.	2025-03-06 07:34:35
57	MDMR-00031	Closed query	MDMR	Middlemore Hospital	Common Forms	CF	Concomitant Medication	CM	00017	Concomitant medication	CMED	Indication:	CMINDC	Dhorje, AM Twarita	Thanks for the update. Can you please specify the hand and the location of the condition as well in the indication? Thank you, DM.	2025-03-06 10:19:21
57	MDMR-00031	Closed query	MDMR	Middlemore Hospital	Common Forms	CF	Concomitant Medication	CM	00017	Concomitant medication	CMED	Indication:	CMINDC	King, Dhanya	Done	2025-03-12 08:19:13
58	MDMR-00031	Closed query	MDMR	Middlemore Hospital	Common Forms	CF	Adverse Event	AE	Adverse Event-00009	Adverse Event	AELOG	Relationship to the treatment:	AEREL	Ualesi, Rasela	Relatedness is in relation to IP as per source	2025-03-11 08:07:49
58	MDMR-00031	Closed query	MDMR	Middlemore Hospital	Common Forms	CF	Adverse Event	AE	Adverse Event-00009	Adverse Event	AELOG	Relationship to the treatment:	AEREL	Dhorje, AM Twarita	Can you please confirm whether this relatedness was determined in relation to the study drug or study exercise? Thank you, DM.	2025-03-06 15:17:27
59	MDMR-00031	Closed query	MDMR	Middlemore Hospital	Common Forms	CF	Adverse Event	AE	Adverse Event-00010	Adverse Event	AELOG	Relationship to the treatment:	AEREL	Dhorje, AM Twarita	Can you please confirm whether this relatedness was determined in relation to the study drug or study exercise? Thank you, DM.	2025-03-06 15:17:42
59	MDMR-00031	Closed query	MDMR	Middlemore Hospital	Common Forms	CF	Adverse Event	AE	Adverse Event-00010	Adverse Event	AELOG	Relationship to the treatment:	AEREL	Ualesi, Rasela	Relatedness is in relation to IP as per source	2025-03-11 08:08:13
60	MDMR-00031	Closed query	MDMR	Middlemore Hospital	Common Forms	CF	Adverse Event	AE	Adverse Event-00010	Adverse Event	AELOG	Adverse event term / description:	AETERM	Ualesi, Rasela	According to progress notes, participant reported recovery of AE (nasal vestibulitis) on 05Dec2024 during his Week 12 phone call (09Dec2024). He was seen on site for his Visit 4/EOS and reported reduced recovery of the nasal skin infection which was reviewed by investigator and recorded as a new AE. Please advise if you would like us to still correct the AE term or update the initial AE (nasal ve…	2025-03-14 07:58:47
60	MDMR-00031	Closed query	MDMR	Middlemore Hospital	Common Forms	CF	Adverse Event	AE	Adverse Event-00010	Adverse Event	AELOG	Adverse event term / description:	AETERM	Dhorje, AM Twarita	Can you please verify and correct the AE term? 'Reduced recovery' is a misleading term, instead can you please update the specific details about the infection? E.g., is it a skin infection around nose area or a rash or something else? Thank you, DM.	2025-03-11 12:15:25
61	MDMR-00031	Closed query	MDMR	Middlemore Hospital	Common Forms	CF	Adverse Event	AE	Adverse Event-00010	Adverse Event	AELOG	Adverse event term / description:	AETERM	King, Dhanya	Have deleted this instance now	2025-03-24 07:50:00
61	MDMR-00031	Closed query	MDMR	Middlemore Hospital	Common Forms	CF	Adverse Event	AE	Adverse Event-00010	Adverse Event	AELOG	Adverse event term / description:	AETERM	Dhorje, AM Twarita	Initial AE is still ongoing so keep that one and delete this instance. Thank you, DM.	2025-03-18 13:23:08
1	MDMR-00032	Closed query	MDMR	Middlemore Hospital	Visit 1-Screening	SCR	Lab Tests	LB		HbA1C	HBA	HbA1C (mmol/mol Hb):	HBA1C_LBORRES	Armstrong, Courtney	updated as per investigators opinion	2024-09-23 11:17:09
1	MDMR-00032	Closed query	MDMR	Middlemore Hospital	Visit 1-Screening	SCR	Lab Tests	LB		HbA1C	HBA	HbA1C (mmol/mol Hb):	HBA1C_LBORRES	Dhorje, AM Twarita	As per the provided lab ranges, anything in-between 41-49 indicates abnormal glucose tolerance. Please update the clinical significance if the value is above 40. Thank you, DM.	2024-09-19 13:58:15
2	MDMR-00032	Closed query	MDMR	Middlemore Hospital	Visit 1-Screening	SCR	Lab Tests	LB		HDL Cholesterol	HDLC	HDL Cholesterol (mmol/L):	HDLCHOL_LBORRES	Devereux, Zachary	Done, thanks	2024-09-26 16:18:23
2	MDMR-00032	Closed query	MDMR	Middlemore Hospital	Visit 1-Screening	SCR	Lab Tests	LB		HDL Cholesterol	HDLC	HDL Cholesterol (mmol/L):	HDLCHOL_LBORRES	Dhorje, AM Twarita	Can you please confirm the clinical significance of this result? The normal range defined is >1, hence 0.7 is an abnormal result. Thank you, DM.	2024-09-19 13:59:53
4	MDMR-00032	Closed query	MDMR	Middlemore Hospital	Common Forms	CF	Concomitant Medication	CM	00001	Concomitant medication	CMED	Indication:	CMINDC	Devereux, Zachary	Working through it now, thanks	2024-10-30 14:23:06
4	MDMR-00032	Closed query	MDMR	Middlemore Hospital	Common Forms	CF	Concomitant Medication	CM	00001	Concomitant medication	CMED	Indication:	CMINDC	Dhorje, AM Twarita	Can you please update the indications for all concomitant medications? Thank you, DM.	2024-10-03 11:24:17
5	MDMR-00032	Closed query	MDMR	Middlemore Hospital	Common Forms	CF	Concomitant Medication	CM	00001	Concomitant medication	CMED	Medical history number:	CM_MHNUM	Dhorje, AM Twarita	Can you please update corresponding MH numbers for all concomitant medications? Thank you, DM.	2024-10-03 11:25:34
5	MDMR-00032	Closed query	MDMR	Middlemore Hospital	Common Forms	CF	Concomitant Medication	CM	00001	Concomitant medication	CMED	Medical history number:	CM_MHNUM	Devereux, Zachary	Working through it now, thanks	2024-10-30 14:23:19
6	MDMR-00032	Closed query	MDMR	Middlemore Hospital	Visit 1-Screening	SCR	Medical History	MH	Medical History-00008	Medical history details	MHD	Medical history term:	MHTERM	Devereux, Zachary	Participant had been randomised but had not taken any IP or started any protocol-related exercise when this AE began. Please confirm: Should it still be considered an AE (rather than medical history) regardless of this? Thanks	2024-11-05 16:06:50
6	MDMR-00032	Closed query	MDMR	Middlemore Hospital	Visit 1-Screening	SCR	Medical History	MH	Medical History-00008	Medical history details	MHD	Medical history term:	MHTERM	Dhorje, AM Twarita	Can you please restore this MH instance under AE? The record is deleted from AE but needs to restored as the event occurred after randomization on 20 Sep. Thank you, DM.	2024-11-05 10:23:17
17	MDMR-00032	Closed query	MDMR	Middlemore Hospital	Visit 1-Screening	SCR	Medical History	MH	Medical History-00008	Medical history details	MHD	Medical history term:	MHTERM	Devereux, Zachary	Thanks for confirming. Is there a way to restore a deleted AE, or will I have to just create a new AE entry for this one instead? Cheers.	2024-11-08 12:13:18
17	MDMR-00032	Closed query	MDMR	Middlemore Hospital	Visit 1-Screening	SCR	Medical History	MH	Medical History-00008	Medical history details	MHD	Medical history term:	MHTERM	Dhorje, AM Twarita	Thank you for the response to the previous query. The principal investigator has confirmed that the start of the AE is the date of randomisation and not Day 1 or when the IP is taken. Thank you, DM.	2024-11-08 10:49:15
18	MDMR-00032	Closed query	MDMR	Middlemore Hospital	Weekly Contact	WC	Weekly Participant Contact	WPCA	Week-00004	Weekly Information	WINFO	Date of contact:	WK_PRTCONTCTDAT	Dhorje, AM Twarita	Interim visit occurred on 6th Nov and the data is updated, however, week 6 call details are not updated yet. Can you please verify if the call was made after this "Week-00004" entry, and if yes, can you please update it accordingly? Thank you, DM.	2024-11-08 14:38:03
18	MDMR-00032	Closed query	MDMR	Middlemore Hospital	Weekly Contact	WC	Weekly Participant Contact	WPCA	Week-00004	Weekly Information	WINFO	Date of contact:	WK_PRTCONTCTDAT	Devereux, Zachary	Done, thanks	2024-11-19 14:47:38
19	MDMR-00032	Closed query	MDMR	Middlemore Hospital	Visit 1-Screening	SCR	Medical History	MH	Medical History-00008	Medical history details	MHD	Medical history term:	MHTERM	Dhorje, AM Twarita	The Research Manager's service provider need to restore the deleted forms and upon request they have restored the deleted AE-00002 for this participant. Please verify all the AEs are in place and delete this duplicate MH instance. Thank you, DM.	2024-11-18 10:28:12
19	MDMR-00032	Closed query	MDMR	Middlemore Hospital	Visit 1-Screening	SCR	Medical History	MH	Medical History-00008	Medical history details	MHD	Medical history term:	MHTERM	Devereux, Zachary	Thanks so much! I'll delete this one now	2024-11-21 08:38:41
48	MDMR-00032	Closed query	MDMR	Middlemore Hospital	Visit 4 - Accountability		Treatment Adherence	TA		Treatment accountability log - Part 2	TALP1	Date of first dose:	WK7_TRTSTDOSEDAT	Ualesi, Rasela	date entered in error. correct date entered as per schedule	2025-01-10 07:58:19
48	MDMR-00032	Closed query	MDMR	Middlemore Hospital	Visit 4 - Accountability		Treatment Adherence	TA		Treatment accountability log - Part 2	TALP1	Date of first dose:	WK7_TRTSTDOSEDAT	Lucas, Ruth	Start date of treatment should be 09Nov according to schedule for this participant. Please check and update or add missed dose to accountability record.	2025-01-08 12:40:02
49	MDMR-00032	Closed query	MDMR	Middlemore Hospital	Visit 4 - End of Study	EOS	Lab Tests	LB		Triglycerides	TRIG	Triglycerides (mmol/L):	TRIG_LBORRES	Dhorje, AM Twarita	This result is out of the normal range. Can you please verify and confirm the clinical significance? Thank you, DM.	2025-01-10 15:16:37
49	MDMR-00032	Closed query	MDMR	Middlemore Hospital	Visit 4 - End of Study	EOS	Lab Tests	LB		Triglycerides	TRIG	Triglycerides (mmol/L):	TRIG_LBORRES	King, Dhanya	Done	2025-01-16 13:11:26
50	MDMR-00032	Closed query	MDMR	Middlemore Hospital	Visit 4 - End of Study	EOS	Date of Visit	DOV		Visit information	VISIT	Date of visit:	VISDAT	Dhorje, AM Twarita	Can you please complete the Study Disposition details for this participant? Thank you, DM.	2025-01-14 16:55:09
50	MDMR-00032	Closed query	MDMR	Middlemore Hospital	Visit 4 - End of Study	EOS	Date of Visit	DOV		Visit information	VISIT	Date of visit:	VISDAT	King, Dhanya	Done	2025-01-16 10:43:24
51	MDMR-00032	Closed query	MDMR	Middlemore Hospital	Visit 2 - Baseline Assessment	BS	DNA Methylation	DNAM		DNA Methylation testing with TruDiagnosticTM	DNAMT	Barcode number:	DNABARCODE	Ualesi, Rasela	Reviewed and updated as per source	2025-02-03 07:43:21
51	MDMR-00032	Closed query	MDMR	Middlemore Hospital	Visit 2 - Baseline Assessment	BS	DNA Methylation	DNAM		DNA Methylation testing with TruDiagnosticTM	DNAMT	Barcode number:	DNABARCODE	Lucas, Ruth	Please check and confirm sample number as source suggests it should be C55TDC8	2025-01-31 14:27:36
52	MDMR-00032	Closed query	MDMR	Middlemore Hospital	Visit 4 - End of Study	EOS	DNA Methylation	DNAM		Shipment details	DNASD	Date shipped:	DNAMET_SHIPDAT	Ualesi, Rasela	updated as per source	2025-02-25 07:34:16
52	MDMR-00032	Closed query	MDMR	Middlemore Hospital	Visit 4 - End of Study	EOS	DNA Methylation	DNAM		Shipment details	DNASD	Date shipped:	DNAMET_SHIPDAT	Dhorje, AM Twarita	Can you please complete the remaining fields on this form and submit it? Thank you, DM.	2025-02-10 14:23:17
53	MDMR-00032	Closed query	MDMR	Middlemore Hospital	Visit 2 - Baseline Assessment	BS	Adverse Event Collection	AEC		Adverse event collection prompt	AECP	Any new adverse events reported?	AE_NEWREPORT	Dhorje, AM Twarita	Can you please verify and change this response to 'No' as there were no new AEs reported around Baseline date of visit. AE00001 is already deleted. Thank you, DM.	2025-02-20 11:36:38
53	MDMR-00032	Closed query	MDMR	Middlemore Hospital	Visit 2 - Baseline Assessment	BS	Adverse Event Collection	AEC		Adverse event collection prompt	AECP	Any new adverse events reported?	AE_NEWREPORT	Ualesi, Rasela	updated	2025-03-11 07:50:56
54	MDMR-00032	Closed query	MDMR	Middlemore Hospital	Common Forms	CF	Concomitant Medication	CM	00004	Concomitant medication	CMED	Indication:	CMINDC	Dhorje, AM Twarita	Can you please correct this to "Chronic obstructive pulmonary disease"? Thank you, DM.	2025-02-25 15:57:56
54	MDMR-00032	Closed query	MDMR	Middlemore Hospital	Common Forms	CF	Concomitant Medication	CM	00004	Concomitant medication	CMED	Indication:	CMINDC	Ualesi, Rasela	updated	2025-02-26 12:18:57
55	MDMR-00032	Closed query	MDMR	Middlemore Hospital	Common Forms	CF	Concomitant Medication	CM	00012	Concomitant medication	CMED	End date:	CMENDAT	King, Dhanya	This is the correct end date for this medication. Participant reported symptoms of the bladder infection had cleared on the 7th Dec hence the end date. The participant was advised to complete the full course of antibiotics even after symptom resolution causing the end date to be continued post bladder end date.	2025-03-05 07:15:10
55	MDMR-00032	Closed query	MDMR	Middlemore Hospital	Common Forms	CF	Concomitant Medication	CM	00012	Concomitant medication	CMED	End date:	CMENDAT	Dhorje, AM Twarita	Can you please confirm the end date? The corresponding AE has a resolution date as 07 Dec. Thank you, DM.	2025-03-02 18:41:22
56	MDMR-00032	Closed query	MDMR	Middlemore Hospital	Common Forms	CF	Concomitant Medication	CM	00013	Concomitant medication	CMED	End date:	CMENDAT	Ualesi, Rasela	End date is correct as per source as is AE end date	2025-03-11 07:38:12
56	MDMR-00032	Closed query	MDMR	Middlemore Hospital	Common Forms	CF	Concomitant Medication	CM	00013	Concomitant medication	CMED	End date:	CMENDAT	Dhorje, AM Twarita	Can you please confirm the end date? The corresponding AE has a resolution date as 07 Dec. Thank you, DM.	2025-03-02 18:41:36
57	MDMR-00032	Closed query	MDMR	Middlemore Hospital	Common Forms	CF	Adverse Event	AE	Adverse Event-00007	Adverse Event	AELOG	Adverse event term / description:	AETERM	Dhorje, AM Twarita	Can you please confirm the location on the leg as well? Is it left leg? Where exactly on the leg? Thank you, DM.	2025-03-11 12:18:58
57	MDMR-00032	Closed query	MDMR	Middlemore Hospital	Common Forms	CF	Adverse Event	AE	Adverse Event-00007	Adverse Event	AELOG	Adverse event term / description:	AETERM	King, Dhanya	Location on the leg was left leg. Exact location not specified.	2025-03-12 08:40:19
58	MDMR-00032	Closed query	MDMR	Middlemore Hospital	Common Forms	CF	Adverse Event	AE	Adverse Event-00013	Adverse Event	AELOG	Adverse event term / description:	AETERM	King, Dhanya	The type of trouble was not specified by patient.	2025-03-13 13:00:26
58	MDMR-00032	Closed query	MDMR	Middlemore Hospital	Common Forms	CF	Adverse Event	AE	Adverse Event-00013	Adverse Event	AELOG	Adverse event term / description:	AETERM	Dhorje, AM Twarita	Can you please clarify the term 'trouble'? Is it like a difficulty in falling asleep or remaining asleep? Thank you, DM.	2025-03-11 12:23:31
59	MDMR-00032	Closed query	MDMR	Middlemore Hospital	Common Forms	CF	Adverse Event	AE	Adverse Event-00015	Adverse Event	AELOG	Adverse event term / description:	AETERM	Dhorje, AM Twarita	The AE indicates the worsening of loss of balance. Does this mean the participant already reported loss of balance as an existing event/condition? If yes, then please add loss of balance as a medical history. Thank you, DM.	2025-03-11 12:26:27
59	MDMR-00032	Closed query	MDMR	Middlemore Hospital	Common Forms	CF	Adverse Event	AE	Adverse Event-00015	Adverse Event	AELOG	Adverse event term / description:	AETERM	King, Dhanya	Participant previously had difficulty with balance due to right foot drop which is already in medical history. Please specify if you would still like loss of balance added to MH even though this medical condition is noted.	2025-03-12 08:46:49
60	MDMR-00032	Closed query	MDMR	Middlemore Hospital	Common Forms	CF	Adverse Event	AE	Adverse Event-00015	Adverse Event	AELOG	Adverse event term / description:	AETERM	King, Dhanya	Done	2025-03-24 07:53:22
60	MDMR-00032	Closed query	MDMR	Middlemore Hospital	Common Forms	CF	Adverse Event	AE	Adverse Event-00015	Adverse Event	AELOG	Adverse event term / description:	AETERM	Dhorje, AM Twarita	Yes, please add loss of balance in the medical history. Thank you, DM.	2025-03-18 12:58:00
61	MDMR-00032	Closed query	MDMR	Middlemore Hospital	Visit 1-Screening	SCR	Medical History	MH	Medical History-00006	Medical history details	MHD	Concomitant medication?	MHCONMEDYN	Dhorje, AM Twarita	Conmed is listed for this medical history but the response here is updated as 'No'. Can you please verify and update accordingly? Thank you, DM.	2025-03-18 14:35:02
61	MDMR-00032	Closed query	MDMR	Middlemore Hospital	Visit 1-Screening	SCR	Medical History	MH	Medical History-00006	Medical history details	MHD	Concomitant medication?	MHCONMEDYN	King, Dhanya	Corrected error now	2025-03-24 07:56:40
1	MDMR-00033	Closed query	MDMR	Middlemore Hospital	Visit 1-Screening	SCR	Lab Tests	LB		HbA1C	HBA	HbA1C (mmol/mol Hb):	HBA1C_LBORRES	Armstrong, Courtney	updated as per investigators opinion	2024-09-23 07:56:59
1	MDMR-00033	Closed query	MDMR	Middlemore Hospital	Visit 1-Screening	SCR	Lab Tests	LB		HbA1C	HBA	HbA1C (mmol/mol Hb):	HBA1C_LBORRES	Dhorje, AM Twarita	As per the provided lab ranges, anything in-between 41-49 indicates abnormal glucose tolerance. Please update the clinical significance if the value is above 40. Thank you, DM.	2024-09-19 14:01:59
6	MDMR-00033	Closed query	MDMR	Middlemore Hospital	Visit 2 - Baseline Assessment	BS	SF-36 Questionnaire	SF36		Energy and Emotions	EAE	Have you been a happy person?	QSSF36EAE_08	Dhorje, AM Twarita	Is this value available? If yes, then please update it, else please confirm if it is missing. Thank you, DM.	2024-09-27 12:25:55
6	MDMR-00033	Closed query	MDMR	Middlemore Hospital	Visit 2 - Baseline Assessment	BS	SF-36 Questionnaire	SF36		Energy and Emotions	EAE	Have you been a happy person?	QSSF36EAE_08	Devereux, Zachary	Done (I think the CTA just missed it), thanks	2024-09-30 08:17:44
14	MDMR-00033	Closed query	MDMR	Middlemore Hospital	Visit 3 - Interim Assessment	IA	Lab Tests	LB		Cholesterol	CHOL	Cholesterol (mmol/L):	CHOL_LBORRES	Devereux, Zachary	Done, thanks	2024-11-25 10:08:41
14	MDMR-00033	Closed query	MDMR	Middlemore Hospital	Visit 3 - Interim Assessment	IA	Lab Tests	LB		Cholesterol	CHOL	Cholesterol (mmol/L):	CHOL_LBORRES	Dhorje, AM Twarita	This result is out of the normal range. Can you please verify and confirm the clinical significance? Thank you, DM.	2024-11-22 12:28:28
15	MDMR-00033	Closed query	MDMR	Middlemore Hospital	Visit 3 - Interim Assessment	IA	Lab Tests	LB		Triglycerides	TRIG	Triglycerides (mmol/L):	TRIG_LBORRES	Dhorje, AM Twarita	This result is out of the normal range. Can you please verify and confirm the clinical significance? Thank you, DM.	2024-11-22 12:28:38
15	MDMR-00033	Closed query	MDMR	Middlemore Hospital	Visit 3 - Interim Assessment	IA	Lab Tests	LB		Triglycerides	TRIG	Triglycerides (mmol/L):	TRIG_LBORRES	Devereux, Zachary	Done, thanks	2024-11-25 10:08:51
16	MDMR-00033	Closed query	MDMR	Middlemore Hospital	Weekly Contact	WC	Weekly Participant Contact	WPCA	Week-00007	Weekly Information	WINFO	Date of contact:	WK_PRTCONTCTDAT	Dhorje, AM Twarita	Can you please enter the data for weekly calls made after this date? Thank you, DM.	2024-12-06 14:45:31
16	MDMR-00033	Closed query	MDMR	Middlemore Hospital	Weekly Contact	WC	Weekly Participant Contact	WPCA	Week-00007	Weekly Information	WINFO	Date of contact:	WK_PRTCONTCTDAT	King, Dhanya	This has now been completed. No other phone calls to add as the participant withdrew.	2024-12-19 11:55:12
17	MDMR-00033	Closed query	MDMR	Middlemore Hospital	Visit 3 - Accountability	IAACC	Missed/Partial/Extra Exercise	MPEE1	00026	Exercise Log -Part 1	EXEL1	Date:	WK6_DATE	King, Dhanya	The date should be October. This has been corrected now	2025-01-17 08:57:11
17	MDMR-00033	Closed query	MDMR	Middlemore Hospital	Visit 3 - Accountability	IAACC	Missed/Partial/Extra Exercise	MPEE1	00026	Exercise Log -Part 1	EXEL1	Date:	WK6_DATE	Dhorje, AM Twarita	Can you please confirm the date? Should this be Oct? Thank you, DM.	2025-01-16 17:13:57
18	MDMR-00033	Closed query	MDMR	Middlemore Hospital	Visit 4 - End of Study	EOS	Participant Diary Collection	PDC		Diary collection prompt	DCP	Date diary returned:	DIARYDAT	King, Dhanya	Done	2025-03-05 07:42:21
18	MDMR-00033	Closed query	MDMR	Middlemore Hospital	Visit 4 - End of Study	EOS	Participant Diary Collection	PDC		Diary collection prompt	DCP	Date diary returned:	DIARYDAT	Dhorje, AM Twarita	Can you please complete Visit 4 - Accountability details? Thank you, DM.	2025-01-20 10:03:49
19	MDMR-00033	Closed query	MDMR	Middlemore Hospital	Visit 4 - End of Study	EOS	Participant Diary Collection	PDC		Diary collection prompt	DCP	Was the diary collected back from participant?	DIARYCOLL	Dhorje, AM Twarita	Can you please complete the Study Disposition for this participant? Thank you, DM.	2025-01-20 10:06:30
19	MDMR-00033	Closed query	MDMR	Middlemore Hospital	Visit 4 - End of Study	EOS	Participant Diary Collection	PDC		Diary collection prompt	DCP	Was the diary collected back from participant?	DIARYCOLL	King, Dhanya	Done	2025-03-05 07:19:51
20	MDMR-00033	Closed query	MDMR	Middlemore Hospital	Visit 4 - Accountability		Exercise Adherence	EXAD2		Exercise adherence - Part 2	EXAD2	Did participant complete Part 2 scheduled exercise per protocol?	EXE_P2COMP	Dhorje, AM Twarita	Are there any details available on the missed exercises? Thank you, DM.	2025-02-10 16:04:06
20	MDMR-00033	Closed query	MDMR	Middlemore Hospital	Visit 4 - Accountability		Exercise Adherence	EXAD2		Exercise adherence - Part 2	EXAD2	Did participant complete Part 2 scheduled exercise per protocol?	EXE_P2COMP	King, Dhanya	This data has now been entered in the missed/partial/extra exercise arm.	2025-03-05 07:43:32
21	MDMR-00033	Closed query	MDMR	Middlemore Hospital	Visit 4 - Accountability		Treatment Adherence	TA		Treatment accountability log - Part 2	TALP1	Number of capsules returned at the end of the period:	WK7_TRTTOTALRET	Ualesi, Rasela	updated as per source	2025-02-27 10:40:01
21	MDMR-00033	Closed query	MDMR	Middlemore Hospital	Visit 4 - Accountability		Treatment Adherence	TA		Treatment accountability log - Part 2	TALP1	Number of capsules returned at the end of the period:	WK7_TRTTOTALRET	Dhorje, AM Twarita	It 15 are returned then 5 weeks are missed. Under 'Missed Treatments' section, only 3 entries are updated. Can you please verify and update the remaining 2 weeks when the dose was missed? Thank you, DM.	2025-02-10 16:34:54
22	MDMR-00033	Closed query	MDMR	Middlemore Hospital	Common Forms	CF	Concomitant Medication	CM	00002	Concomitant medication	CMED	Start date:	CMSTDAT	Dhorje, AM Twarita	Can you please confirm this start date? The corresponding medical history has a start date 01 Jun 2024. Thank you, DM.	2025-02-27 12:12:56
22	MDMR-00033	Closed query	MDMR	Middlemore Hospital	Common Forms	CF	Concomitant Medication	CM	00002	Concomitant medication	CMED	Start date:	CMSTDAT	Ualesi, Rasela	Start date of medication is correct as per participant's medical records (clinical portal) and medical history is correct as per what participant reported at screening.	2025-03-13 09:27:19
23	MDMR-00033	Closed query	MDMR	Middlemore Hospital	Common Forms	CF	Concomitant Medication	CM	00004	Concomitant medication	CMED	End date:	CMENDAT	Ualesi, Rasela	Can you please confirm query? End date of medication is entered 12Oct 2024	2025-03-13 09:38:12
23	MDMR-00033	Closed query	MDMR	Middlemore Hospital	Common Forms	CF	Concomitant Medication	CM	00004	Concomitant medication	CMED	End date:	CMENDAT	Dhorje, AM Twarita	Can you please confirm the end date? The corresponding AE has a resolution date as 12 Oct. Thank you, DM.	2025-03-02 18:42:59
24	MDMR-00033	Closed query	MDMR	Middlemore Hospital	Common Forms	CF	Concomitant Medication	CM	00005	Concomitant medication	CMED	Ongoing?	CMONGO	Panagoda, Opara	End dated ConMed	2025-03-13 09:45:27
24	MDMR-00033	Closed query	MDMR	Middlemore Hospital	Common Forms	CF	Concomitant Medication	CM	00005	Concomitant medication	CMED	Ongoing?	CMONGO	Dhorje, AM Twarita	Can you please confirm if this medication is still ongoing? The corresponding AE was resolved on 15 Nov. Thank you, DM.	2025-03-02 18:54:37
35	MDMR-00033	Closed query	MDMR	Middlemore Hospital	Common Forms	CF	Adverse Event	AE	Adverse Event-00006	Adverse Event	AELOG	Relationship to the treatment:	AEREL	Dhorje, AM Twarita	Can you please confirm whether this relatedness was determined in relation to the study drug or study exercise? Thank you, DM.	2025-03-06 15:18:27
35	MDMR-00033	Closed query	MDMR	Middlemore Hospital	Common Forms	CF	Adverse Event	AE	Adverse Event-00006	Adverse Event	AELOG	Relationship to the treatment:	AEREL	Ualesi, Rasela	Relatedness is in relation to IP as per source	2025-03-11 08:06:39
36	MDMR-00033	Closed query	MDMR	Middlemore Hospital	Common Forms	CF	Adverse Event	AE	Adverse Event-00009	Adverse Event	AELOG	Relationship to the treatment:	AEREL	Dhorje, AM Twarita	Can you please confirm whether this relatedness was determined in relation to the study drug or study exercise? Thank you, DM.	2025-03-06 15:18:41
36	MDMR-00033	Closed query	MDMR	Middlemore Hospital	Common Forms	CF	Adverse Event	AE	Adverse Event-00009	Adverse Event	AELOG	Relationship to the treatment:	AEREL	Ualesi, Rasela	Relatedness is in relation to IP as per source	2025-03-11 07:38:58
37	MDMR-00033	Closed query	MDMR	Middlemore Hospital	Common Forms	CF	Adverse Event	AE	Adverse Event-00010	Adverse Event	AELOG	Relationship to the treatment:	AEREL	Ualesi, Rasela	Relatedness is in relation to IP as per source	2025-03-11 08:06:14
37	MDMR-00033	Closed query	MDMR	Middlemore Hospital	Common Forms	CF	Adverse Event	AE	Adverse Event-00010	Adverse Event	AELOG	Relationship to the treatment:	AEREL	Dhorje, AM Twarita	Can you please confirm whether this relatedness was determined in relation to the study drug or study exercise? Thank you, DM.	2025-03-06 15:18:54
38	MDMR-00033	Closed query	MDMR	Middlemore Hospital	Common Forms	CF	Adverse Event	AE	Adverse Event-00011	Adverse Event	AELOG	Relationship to the treatment:	AEREL	Ualesi, Rasela	Relatedness is in relation to IP as per source	2025-03-11 08:07:01
38	MDMR-00033	Closed query	MDMR	Middlemore Hospital	Common Forms	CF	Adverse Event	AE	Adverse Event-00011	Adverse Event	AELOG	Relationship to the treatment:	AEREL	Dhorje, AM Twarita	Can you please confirm whether this relatedness was determined in relation to the study drug or study exercise? Thank you, DM.	2025-03-06 15:19:12
39	MDMR-00033	Closed query	MDMR	Middlemore Hospital	Common Forms	CF	Adverse Event	AE	Adverse Event-00002	Adverse Event	AELOG	Action taken:	AEACN	Dhorje, AM Twarita	Action taken is updated as medical intervention but there is no conmed listed for this AE under conmed section. The comment section here mentions 'Just paracetamol'. Can you please add this? Thank you, DM.	2025-03-06 16:10:57
39	MDMR-00033	Closed query	MDMR	Middlemore Hospital	Common Forms	CF	Adverse Event	AE	Adverse Event-00002	Adverse Event	AELOG	Action taken:	AEACN	King, Dhanya	Medication now linked to this AE	2025-03-12 08:28:35
40	MDMR-00033	Closed query	MDMR	Middlemore Hospital	Common Forms	CF	Adverse Event	AE	Adverse Event-00008	Adverse Event	AELOG	Action taken:	AEACN	Dhorje, AM Twarita	Can you please verify this response? Action taken is updated as medical intervention but there is no conmed listed for this AE under conmed section. Thank you, DM.	2025-03-06 16:11:09
40	MDMR-00033	Closed query	MDMR	Middlemore Hospital	Common Forms	CF	Adverse Event	AE	Adverse Event-00008	Adverse Event	AELOG	Action taken:	AEACN	Ualesi, Rasela	updated as per source	2025-03-11 07:50:14
41	MDMR-00033	Closed query	MDMR	Middlemore Hospital	Common Forms	CF	Adverse Event	AE	Adverse Event-00009	Adverse Event	AELOG	Action taken:	AEACN	Ualesi, Rasela	Response updated as per source, thanks	2025-03-11 07:46:09
41	MDMR-00033	Closed query	MDMR	Middlemore Hospital	Common Forms	CF	Adverse Event	AE	Adverse Event-00009	Adverse Event	AELOG	Action taken:	AEACN	Dhorje, AM Twarita	Can you please verify this response? Action taken is updated as medical intervention but there is no conmed listed for this AE under conmed section. Thank you, DM.	2025-03-06 16:11:19
42	MDMR-00033	Closed query	MDMR	Middlemore Hospital	Study Disposition	SD	End of Study Details	EOSD		End of study details	EOSDT	Early termination date:	DSSETDAT	King, Dhanya	Can confirm this date is correct. Date from week 8 phone call was entered incorrectly. Have changed this now	2025-04-02 09:57:20
42	MDMR-00033	Closed query	MDMR	Middlemore Hospital	Study Disposition	SD	End of Study Details	EOSD		End of study details	EOSDT	Early termination date:	DSSETDAT	Dhorje, AM Twarita	Can you please verify this date? The last weekly call instance ( Week-00008) is dated 26/12/2024. Please update accordingly. Thank you, DM.	2025-04-01 14:56:58
4	MDMR-00034	Closed query	MDMR	Middlemore Hospital	Visit 1-Screening	SCR	Lab Tests	LB		HbA1C	HBA	HbA1C (mmol/mol Hb):	HBA1C_LBORRES	Dhorje, AM Twarita	As per the provided lab ranges, anything in-between 41-49 indicates abnormal glucose tolerance. Please update the clinical significance if the value is above 40. Thank you, DM.	2024-09-19 14:05:42
4	MDMR-00034	Closed query	MDMR	Middlemore Hospital	Visit 1-Screening	SCR	Lab Tests	LB		HbA1C	HBA	HbA1C (mmol/mol Hb):	HBA1C_LBORRES	Armstrong, Courtney	updated as per investigators opinion	2024-09-24 10:55:24
3	MDMR-00035	Closed query	MDMR	Middlemore Hospital	Common Forms	CF	Concomitant Medication	CM	00001	Concomitant medication	CMED	Indication:	CMINDC	Devereux, Zachary	Done, thanks	2024-10-04 09:00:29
3	MDMR-00035	Closed query	MDMR	Middlemore Hospital	Common Forms	CF	Concomitant Medication	CM	00001	Concomitant medication	CMED	Indication:	CMINDC	Dhorje, AM Twarita	Can you please update the actual indication instead of PMHx? Thank you, DM.	2024-10-03 10:52:04
7	MDMR-00035	Closed query	MDMR	Middlemore Hospital	Visit 3 - Interim Assessment	IA	Lab Tests	LB		Triglycerides	TRIG	Triglycerides (mmol/L):	TRIG_LBORRES	King, Dhanya	Done	2025-01-16 13:13:19
7	MDMR-00035	Closed query	MDMR	Middlemore Hospital	Visit 3 - Interim Assessment	IA	Lab Tests	LB		Triglycerides	TRIG	Triglycerides (mmol/L):	TRIG_LBORRES	Dhorje, AM Twarita	This result is out of the normal range. Can you please verify and confirm the clinical significance? Thank you, DM.	2025-01-10 15:19:58
8	MDMR-00035	Closed query	MDMR	Middlemore Hospital	Visit 4 - End of Study	EOS	DNA Methylation	DNAM		Shipment details	DNASD	Date shipped:	DNAMET_SHIPDAT	Dhorje, AM Twarita	Can you please complete the remaining fields on this form and submit it? Thank you, DM.	2025-02-10 14:23:57
8	MDMR-00035	Closed query	MDMR	Middlemore Hospital	Visit 4 - End of Study	EOS	DNA Methylation	DNAM		Shipment details	DNASD	Date shipped:	DNAMET_SHIPDAT	Ualesi, Rasela	updated as per source	2025-02-25 07:35:21
9	MDMR-00035	Closed query	MDMR	Middlemore Hospital	Common Forms	CF	Concomitant Medication	CM	00004	Concomitant medication	CMED	Indication:	CMINDC	Dhorje, AM Twarita	As per the AE log the indication is "Hives". Can you please verify and update? Thank you, DM.	2025-02-28 12:13:03
9	MDMR-00035	Closed query	MDMR	Middlemore Hospital	Common Forms	CF	Concomitant Medication	CM	00004	Concomitant medication	CMED	Indication:	CMINDC	King, Dhanya	Indication is hives. This has now been updated.	2025-03-06 07:11:10
10	MDMR-00035	Closed query	MDMR	Middlemore Hospital	Common Forms	CF	Adverse Event	AE	Adverse Event-00003	Adverse Event	AELOG	Adverse event term / description:	AETERM	King, Dhanya	This AE is not related to MH#00003 as it was a reaction to creams/ointments provided by the GP. The hives occurred all over his body. updated now.	2025-03-12 08:11:23
10	MDMR-00035	Closed query	MDMR	Middlemore Hospital	Common Forms	CF	Adverse Event	AE	Adverse Event-00003	Adverse Event	AELOG	Adverse event term / description:	AETERM	Dhorje, AM Twarita	Can you please verify if this AE is related to medical history # 00003? Also, please specify the location. Thank you, DM.	2025-03-11 12:33:11
11	MDMR-00035	Closed query	MDMR	Middlemore Hospital	Visit 1-Screening	SCR	Medical History	MH	Medical History-00003	Medical history details	MHD	Medical history term:	MHTERM	King, Dhanya	Have aligned the two now	2025-03-26 11:46:19
11	MDMR-00035	Closed query	MDMR	Middlemore Hospital	Visit 1-Screening	SCR	Medical History	MH	Medical History-00003	Medical history details	MHD	Medical history term:	MHTERM	Dhorje, AM Twarita	As per the conmed (#00002) listing, the indication is "dermatitis on right eye, calves and ankles". Can you please verify and align the two? Thank you, DM.	2025-03-18 14:37:29
12	MDMR-00035	Closed query	MDMR	Middlemore Hospital	Visit 1-Screening	SCR	Medical History	MH	Medical History-00003	Medical history details	MHD	Concomitant medication?	MHCONMEDYN	Dhorje, AM Twarita	Conmed is listed for this medical history but the response here is updated as "No". Can you please verify and update accordingly? Thank you, DM.	2025-03-18 14:38:36
12	MDMR-00035	Closed query	MDMR	Middlemore Hospital	Visit 1-Screening	SCR	Medical History	MH	Medical History-00003	Medical history details	MHD	Concomitant medication?	MHCONMEDYN	King, Dhanya	Corrected error now	2025-03-24 07:58:41
5	MDMR-00036	Closed query	MDMR	Middlemore Hospital	Common Forms	CF	Concomitant Medication	CM	00001	Concomitant medication	CMED	Start date:	CMSTDAT	Dhorje, AM Twarita	Under the medical history (MH-00004), the start date is updated as 1-5-2024 but the start date of the medication here is before that. Can you please verify the start dates and update accordingly? Thank you, DM.	2024-10-02 14:53:07
5	MDMR-00036	Closed query	MDMR	Middlemore Hospital	Common Forms	CF	Concomitant Medication	CM	00001	Concomitant medication	CMED	Start date:	CMSTDAT	Devereux, Zachary	Participant started taking this conmed in Nov 2023 due to shoulder surgery and subsequent pain. Ongoing since but now takes it for nerve pain which started in May 2024.	2024-10-03 08:16:46
6	MDMR-00036	Closed query	MDMR	Middlemore Hospital	Visit 2 - Baseline Assessment	BS	Participant Diary Distribution	PDD		Diary distribution	DD	Diary distributed to participant?	DIARYDISTR	Devereux, Zachary	Updated now, as per source, thanks	2024-10-03 08:27:21
6	MDMR-00036	Closed query	MDMR	Middlemore Hospital	Visit 2 - Baseline Assessment	BS	Participant Diary Distribution	PDD		Diary distribution	DD	Diary distributed to participant?	DIARYDISTR	Dhorje, AM Twarita	Can you please complete "Adverse event collection" form below? Thank you, DM.	2024-10-02 15:02:25
7	MDMR-00036	Closed query	MDMR	Middlemore Hospital	Common Forms	CF	Concomitant Medication	CM	00001	Concomitant medication	CMED	Start date:	CMSTDAT	Devereux, Zachary	Done, thanks	2024-10-10 10:22:26
7	MDMR-00036	Closed query	MDMR	Middlemore Hospital	Common Forms	CF	Concomitant Medication	CM	00001	Concomitant medication	CMED	Start date:	CMSTDAT	Dhorje, AM Twarita	Thanks for the response to the previous query. It explains the date. Can you then please add the shoulder surgery and related pain details in the medical history? You can then both the medical histories to this conmed. Thank you, DM.	2024-10-09 13:50:17
32	MDMR-00036	Closed query	MDMR	Middlemore Hospital	Visit 3 - Interim Assessment	IA	Date of Visit	DOV		Visit information	VISIT	Date of visit:	VISDAT	Devereux, Zachary	Done, thanks	2024-11-14 15:33:17
32	MDMR-00036	Closed query	MDMR	Middlemore Hospital	Visit 3 - Interim Assessment	IA	Date of Visit	DOV		Visit information	VISIT	Date of visit:	VISDAT	Dhorje, AM Twarita	Can you please complete "Adverse Event Collection" form under this visit? Thank you, DM.	2024-11-14 13:43:24
34	MDMR-00036	Closed query	MDMR	Middlemore Hospital	Common Forms	CF	Adverse Event	AE	Adverse Event-00001	Adverse Event	AELOG	Adverse event term / description:	AETERM	Dhorje, AM Twarita	Can you please complete the rest of the details for this AE instance? Thanks you, DM.	2024-11-21 15:30:11
34	MDMR-00036	Closed query	MDMR	Middlemore Hospital	Common Forms	CF	Adverse Event	AE	Adverse Event-00001	Adverse Event	AELOG	Adverse event term / description:	AETERM	Devereux, Zachary	Done, thanks	2024-11-26 15:24:49
35	MDMR-00036	Closed query	MDMR	Middlemore Hospital	Visit 3 - Interim Assessment	IA	Lab Tests	LB		Bilirubin	BILI	Bilirubin (umol/L):	BILI_LBORRES	Devereux, Zachary	Done, thanks	2024-11-25 10:14:54
35	MDMR-00036	Closed query	MDMR	Middlemore Hospital	Visit 3 - Interim Assessment	IA	Lab Tests	LB		Bilirubin	BILI	Bilirubin (umol/L):	BILI_LBORRES	Dhorje, AM Twarita	This result is out of the normal range. Can you please verify and confirm the clinical significance? Thank you, DM.	2024-11-22 12:33:40
36	MDMR-00036	Closed query	MDMR	Middlemore Hospital	Visit 3 - Interim Assessment	IA	Lab Tests	LB		ALT	ALT	ALT (U/L):	ALT_LBORRES	Devereux, Zachary	Done, thanks	2024-11-25 10:26:00
36	MDMR-00036	Closed query	MDMR	Middlemore Hospital	Visit 3 - Interim Assessment	IA	Lab Tests	LB		ALT	ALT	ALT (U/L):	ALT_LBORRES	Dhorje, AM Twarita	This result is out of the normal range. Can you please verify and confirm the clinical significance? Thank you, DM.	2024-11-22 12:33:48
37	MDMR-00036	Closed query	MDMR	Middlemore Hospital	Visit 3 - Interim Assessment	IA	Lab Tests	LB		AST	AST	AST (U/L):	AST_LBORRES	Devereux, Zachary	Done, thanks	2024-11-25 10:25:51
37	MDMR-00036	Closed query	MDMR	Middlemore Hospital	Visit 3 - Interim Assessment	IA	Lab Tests	LB		AST	AST	AST (U/L):	AST_LBORRES	Dhorje, AM Twarita	This result is out of the normal range. Can you please verify and confirm the clinical significance? Thank you, DM.	2024-11-22 12:33:56
52	MDMR-00036	Closed query	MDMR	Middlemore Hospital	Visit 4 - End of Study	EOS	Lab Tests	LB		Sample collection	LBSC	Date of sample collection:	LBDAT	King, Dhanya	Done	2025-01-17 08:11:17
52	MDMR-00036	Closed query	MDMR	Middlemore Hospital	Visit 4 - End of Study	EOS	Lab Tests	LB		Sample collection	LBSC	Date of sample collection:	LBDAT	Dhorje, AM Twarita	Can you please complete the fields on this form? Thank you, DM.	2025-01-14 15:58:19
53	MDMR-00036	Closed query	MDMR	Middlemore Hospital	Visit 4 - End of Study	EOS	Date of Visit	DOV		Visit information	VISIT	Date of visit:	VISDAT	King, Dhanya	Done	2025-01-16 10:44:45
53	MDMR-00036	Closed query	MDMR	Middlemore Hospital	Visit 4 - End of Study	EOS	Date of Visit	DOV		Visit information	VISIT	Date of visit:	VISDAT	Dhorje, AM Twarita	Can you please complete the Study Disposition details for this participant? Thank you, DM.	2025-01-14 16:57:14
54	MDMR-00036	Closed query	MDMR	Middlemore Hospital	Visit 4 - Accountability		Treatment Adherence	TA		Treatment accountability log - Part 2	TALP1	Blister pack code:	WK7_BLISTPACKCODE	Dhorje, AM Twarita	Can you please complete the missing fields on this form? Thank you, DM.	2025-01-16 10:30:15
54	MDMR-00036	Closed query	MDMR	Middlemore Hospital	Visit 4 - Accountability		Treatment Adherence	TA		Treatment accountability log - Part 2	TALP1	Blister pack code:	WK7_BLISTPACKCODE	King, Dhanya	Done	2025-01-16 10:52:55
55	MDMR-00036	Closed query	MDMR	Middlemore Hospital	Visit 4 - End of Study	EOS	DNA Methylation	DNAM		Shipment details	DNASD	Date shipped:	DNAMET_SHIPDAT	Dhorje, AM Twarita	Can you please complete the remaining fields on this form and submit it? Thank you, DM.	2025-02-10 14:24:20
55	MDMR-00036	Closed query	MDMR	Middlemore Hospital	Visit 4 - End of Study	EOS	DNA Methylation	DNAM		Shipment details	DNASD	Date shipped:	DNAMET_SHIPDAT	Ualesi, Rasela	updated as per source	2025-02-25 07:36:42
56	MDMR-00036	Closed query	MDMR	Middlemore Hospital	Visit 4 - End of Study	EOS	Lab Tests	LB		AST	AST	AST (U/L):	AST_LBORRES	Dhorje, AM Twarita	The result is out of the normal range. Can you please verify and update the clinical significance accordingly? Thank you, DM.	2025-02-12 15:56:46
56	MDMR-00036	Closed query	MDMR	Middlemore Hospital	Visit 4 - End of Study	EOS	Lab Tests	LB		AST	AST	AST (U/L):	AST_LBORRES	Ualesi, Rasela	updated as per source	2025-02-25 07:58:06
57	MDMR-00036	Closed query	MDMR	Middlemore Hospital	Visit 4 - End of Study	EOS	Lab Tests	LB		Protein	PROT	Protein (g/L):	PROT_LBORRES	Dhorje, AM Twarita	The result is out of the normal range. Can you please verify and update the clinical significance accordingly? Thank you, DM.	2025-02-12 15:56:54
57	MDMR-00036	Closed query	MDMR	Middlemore Hospital	Visit 4 - End of Study	EOS	Lab Tests	LB		Protein	PROT	Protein (g/L):	PROT_LBORRES	Ualesi, Rasela	updated as per source	2025-02-25 07:58:13
58	MDMR-00036	Closed query	MDMR	Middlemore Hospital	Common Forms	CF	Concomitant Medication	CM	00026	Concomitant medication	CMED	Dose strength:	CMDOSSTR	Dhorje, AM Twarita	Can you please complete this field? If the strength is unknown then please update 'Unknown' in the field. Thank you, DM.	2025-02-25 14:52:18
58	MDMR-00036	Closed query	MDMR	Middlemore Hospital	Common Forms	CF	Concomitant Medication	CM	00026	Concomitant medication	CMED	Dose strength:	CMDOSSTR	Ualesi, Rasela	updated as per source	2025-02-27 10:30:13
59	MDMR-00036	Closed query	MDMR	Middlemore Hospital	Common Forms	CF	Concomitant Medication	CM	00027	Concomitant medication	CMED	Indication:	CMINDC	King, Dhanya	Done	2025-03-06 07:05:58
59	MDMR-00036	Closed query	MDMR	Middlemore Hospital	Common Forms	CF	Concomitant Medication	CM	00027	Concomitant medication	CMED	Indication:	CMINDC	Dhorje, AM Twarita	Can you please specify the location of this numbness? As per the AE log, the indication is "Worsening of numbness in feet". Thank you, DM.	2025-02-28 12:14:41
60	MDMR-00036	Closed query	MDMR	Middlemore Hospital	Common Forms	CF	Concomitant Medication	CM	00028	Concomitant medication	CMED	Indication:	CMINDC	Dhorje, AM Twarita	Can you please specify the location? Thank you, DM.	2025-02-28 12:15:29
60	MDMR-00036	Closed query	MDMR	Middlemore Hospital	Common Forms	CF	Concomitant Medication	CM	00028	Concomitant medication	CMED	Indication:	CMINDC	King, Dhanya	Done	2025-03-06 07:04:41
61	MDMR-00036	Closed query	MDMR	Middlemore Hospital	Common Forms	CF	Concomitant Medication	CM	00020	Concomitant medication	CMED	Ongoing?	CMONGO	Dhorje, AM Twarita	Can you please confirm if this medication is still ongoing? The corresponding AE was resolved on 10 Nov. Thank you, DM.	2025-03-02 18:55:44
61	MDMR-00036	Closed query	MDMR	Middlemore Hospital	Common Forms	CF	Concomitant Medication	CM	00020	Concomitant medication	CMED	Ongoing?	CMONGO	King, Dhanya	This medication was still ongoing at the end of study. Participant continued to use it after the AE had resolved.	2025-03-06 07:09:02
62	MDMR-00036	Closed query	MDMR	Middlemore Hospital	Visit 4 - Accountability		Missed/Partial/Extra Exercise	MPEE2	00027	Exercise Log -Part 2	EXEL2	Was set exercise program not completed because the participant was injured or unwell?	WK7_REASIU	Lucas, Ruth	Reported that partial exercise was not completed due to an adverse event, however there is no adverse event that can be attributed to this date. Please report an adverse event for this partial exercise completion on this day.	2025-03-04 11:15:19
62	MDMR-00036	Closed query	MDMR	Middlemore Hospital	Visit 4 - Accountability		Missed/Partial/Extra Exercise	MPEE2	00027	Exercise Log -Part 2	EXEL2	Was set exercise program not completed because the participant was injured or unwell?	WK7_REASIU	King, Dhanya	Participant had ticked yes in the diary - however, didn't note/mention any new AE's at the time.	2025-03-11 09:11:02
63	MDMR-00036	Closed query	MDMR	Middlemore Hospital	Visit 4 - End of Study	EOS	Date of Visit	DOV		Visit information	VISIT	Date of visit:	VISDAT	King, Dhanya	Can confirm this participants EOS was on the 27th DEC 2024	2025-03-13 09:15:25
63	MDMR-00036	Closed query	MDMR	Middlemore Hospital	Visit 4 - End of Study	EOS	Date of Visit	DOV		Visit information	VISIT	Date of visit:	VISDAT	Dhorje, AM Twarita	As per protocol the gap between baseline and end of study visit should be 91 days (+7 days). For this participant, it is 99 days. Can you please confirm that the EOS visit was delayed? Thank you, DM.	2025-03-11 14:33:08
64	MDMR-00036	Closed query	MDMR	Middlemore Hospital	Visit 4 - Accountability		Missed/Partial/Extra Exercise	MPEE2	00027	Exercise Log -Part 2	EXEL2	Was set exercise program not completed because the participant was injured or unwell?	WK7_REASIU	King, Dhanya	Done	2025-03-24 07:59:42
64	MDMR-00036	Closed query	MDMR	Middlemore Hospital	Visit 4 - Accountability		Missed/Partial/Extra Exercise	MPEE2	00027	Exercise Log -Part 2	EXEL2	Was set exercise program not completed because the participant was injured or unwell?	WK7_REASIU	Dhorje, AM Twarita	If there is no AE related to partial exercise completion then please change this answer to No. Thank you, DM.	2025-03-18 13:39:07
19	MDMR-00037	Closed query	MDMR	Middlemore Hospital	Visit 3 - Interim Assessment	IA	Lab Tests	LB		HDL Cholesterol	HDLC	HDL Cholesterol (mmol/L):	HDLCHOL_LBORRES	Dhorje, AM Twarita	This result is out of the normal range. Can you please verify and confirm the clinical significance? Thank you, DM.	2024-11-22 12:36:38
19	MDMR-00037	Closed query	MDMR	Middlemore Hospital	Visit 3 - Interim Assessment	IA	Lab Tests	LB		HDL Cholesterol	HDLC	HDL Cholesterol (mmol/L):	HDLCHOL_LBORRES	Devereux, Zachary	Done, thanks	2024-11-25 10:41:47
20	MDMR-00037	Closed query	MDMR	Middlemore Hospital	Visit 3 - Interim Assessment	IA	Lab Tests	LB		Cholesterol/HDL ratio	CHRAT	Cholesterol/HDL (ratio):	CHOLRATIO_LBORRES	Devereux, Zachary	Done, thanks	2024-11-25 10:41:54
20	MDMR-00037	Closed query	MDMR	Middlemore Hospital	Visit 3 - Interim Assessment	IA	Lab Tests	LB		Cholesterol/HDL ratio	CHRAT	Cholesterol/HDL (ratio):	CHOLRATIO_LBORRES	Dhorje, AM Twarita	This result is out of the normal range. Can you please verify and confirm the clinical significance? Thank you, DM.	2024-11-22 12:36:47
21	MDMR-00037	Closed query	MDMR	Middlemore Hospital	Weekly Contact	WC	Weekly Participant Contact	WPCA	Week-00009	Weekly Information	WINFO	Date of contact:	WK_PRTCONTCTDAT	Dhorje, AM Twarita	Can you please complete the Study Disposition details for this participant? Thank you, DM.	2025-01-14 16:58:00
21	MDMR-00037	Closed query	MDMR	Middlemore Hospital	Weekly Contact	WC	Weekly Participant Contact	WPCA	Week-00009	Weekly Information	WINFO	Date of contact:	WK_PRTCONTCTDAT	King, Dhanya	Done	2025-01-16 10:56:43
22	MDMR-00037	Closed query	MDMR	Middlemore Hospital	Visit 3 - Accountability	IAACC	Missed/Partial/Extra Exercise	MPEE1	00009	Exercise Log -Part 1	EXEL1	Date:	WK6_DATE	King, Dhanya	This has been corrected now	2025-01-17 08:58:44
22	MDMR-00037	Closed query	MDMR	Middlemore Hospital	Visit 3 - Accountability	IAACC	Missed/Partial/Extra Exercise	MPEE1	00009	Exercise Log -Part 1	EXEL1	Date:	WK6_DATE	Dhorje, AM Twarita	Can you please confirm the date? Should this be Oct? Thank you, DM.	2025-01-16 17:17:12
37	MDMR-00037	Closed query	MDMR	Middlemore Hospital	Weekly Contact	WC	Weekly Participant Contact	WPCA	Week-00009	Weekly Information	WINFO	Date of contact:	WK_PRTCONTCTDAT	Dhorje, AM Twarita	Can you please confirm if this was the last call made before EoS visit on 19th Dec? Thank you, DM.	2025-01-20 09:53:31
37	MDMR-00037	Closed query	MDMR	Middlemore Hospital	Weekly Contact	WC	Weekly Participant Contact	WPCA	Week-00009	Weekly Information	WINFO	Date of contact:	WK_PRTCONTCTDAT	Ualesi, Rasela	Yes, this was the last weekly call before EOS visit	2025-02-03 12:44:30
38	MDMR-00037	Closed query	MDMR	Middlemore Hospital	Visit 4 - Accountability		Treatment Adherence	TA		Treatment accountability log - Part 2	TALP1	Number of capsules returned at the end of the period:	WK7_TRTTOTALRET	Dhorje, AM Twarita	Can you please update the details of missed doses under 'Missed Treatments" forms below? Thank you, DM.	2025-01-20 09:57:53
38	MDMR-00037	Closed query	MDMR	Middlemore Hospital	Visit 4 - Accountability		Treatment Adherence	TA		Treatment accountability log - Part 2	TALP1	Number of capsules returned at the end of the period:	WK7_TRTTOTALRET	Ualesi, Rasela	updated	2025-02-27 10:52:54
39	MDMR-00037	Closed query	MDMR	Middlemore Hospital	Visit 4 - End of Study	EOS	DNA Methylation	DNAM		Shipment details	DNASD	Date shipped:	DNAMET_SHIPDAT	Dhorje, AM Twarita	Can you please complete the remaining fields on this form and submit it? Thank you, DM.	2025-02-10 14:24:48
39	MDMR-00037	Closed query	MDMR	Middlemore Hospital	Visit 4 - End of Study	EOS	DNA Methylation	DNAM		Shipment details	DNASD	Date shipped:	DNAMET_SHIPDAT	Ualesi, Rasela	updated as per source	2025-02-25 07:37:54
40	MDMR-00037	Closed query	MDMR	Middlemore Hospital	Weekly Contact	WC	Weekly Participant Contact	WPCA	Week-00009	Weekly Information	WINFO	Date of contact:	WK_PRTCONTCTDAT	Ualesi, Rasela	The call on 10Dec2024 was not a weekly phone call. It was a call to reschedule his appointment	2025-02-27 10:55:03
40	MDMR-00037	Closed query	MDMR	Middlemore Hospital	Weekly Contact	WC	Weekly Participant Contact	WPCA	Week-00009	Weekly Information	WINFO	Date of contact:	WK_PRTCONTCTDAT	Lucas, Ruth	Source indicates that participant had a call on 10Dec, please add this to weekly contact, thank you	2025-02-14 15:46:29
41	MDMR-00037	Closed query	MDMR	Middlemore Hospital	Visit 4 - End of Study	EOS	Vital Signs	VS		Vital signs details	VSD	Date of assessment:	VSDAT	Dhorje, AM Twarita	Can you please verify the date? DoV is updated as 19 Dec. Thank you, DM.	2025-02-14 16:15:30
41	MDMR-00037	Closed query	MDMR	Middlemore Hospital	Visit 4 - End of Study	EOS	Vital Signs	VS		Vital signs details	VSD	Date of assessment:	VSDAT	Ualesi, Rasela	updated	2025-02-26 12:16:18
42	MDMR-00037	Closed query	MDMR	Middlemore Hospital	Visit 4 - End of Study	EOS	Lab Tests	LB		Sample collection	LBSC	Date of sample collection:	LBDAT	Dhorje, AM Twarita	Can you please verify the date? DoV is updated as 19 Dec. Thank you, DM.	2025-02-14 16:15:42
42	MDMR-00037	Closed query	MDMR	Middlemore Hospital	Visit 4 - End of Study	EOS	Lab Tests	LB		Sample collection	LBSC	Date of sample collection:	LBDAT	Ualesi, Rasela	updated as per source	2025-02-25 07:59:27
43	MDMR-00037	Closed query	MDMR	Middlemore Hospital	Visit 2 - Baseline Assessment	BS	Adverse Event Collection	AEC		Adverse event collection prompt	AECP	Any new adverse events reported?	AE_NEWREPORT	Ualesi, Rasela	updated	2025-02-26 11:57:16
43	MDMR-00037	Closed query	MDMR	Middlemore Hospital	Visit 2 - Baseline Assessment	BS	Adverse Event Collection	AEC		Adverse event collection prompt	AECP	Any new adverse events reported?	AE_NEWREPORT	Dhorje, AM Twarita	Can you please verify and change this response to 'No' as there were no new AEs reported around Baseline date of visit. AE00001 is already deleted. Thank you, DM.	2025-02-20 11:37:29
44	MDMR-00037	Closed query	MDMR	Middlemore Hospital	Common Forms	CF	Adverse Event	AE	Adverse Event-00002	Adverse Event	AELOG	Relationship to the treatment:	AEREL	King, Dhanya	As per source the relatedness was determined in relation to the IP.	2025-03-11 08:45:27
44	MDMR-00037	Closed query	MDMR	Middlemore Hospital	Common Forms	CF	Adverse Event	AE	Adverse Event-00002	Adverse Event	AELOG	Relationship to the treatment:	AEREL	Dhorje, AM Twarita	Can you please confirm whether this relatedness was determined in relation to the study drug or study exercise? Thank you, DM.	2025-03-06 15:20:03
1	MDMR-00038	Closed query	MDMR	Middlemore Hospital	Visit 1-Screening	SCR	Lab Tests	LB		IGF-1	IGF	IGF-1 (ng/mL):	IGF1_LBORRES	Dhorje, AM Twarita	Can you please update the result if available? else please tick not done. The participant is already randomized but the labs are not completed. Thank you, DM.	2024-09-18 16:26:15
1	MDMR-00038	Closed query	MDMR	Middlemore Hospital	Visit 1-Screening	SCR	Lab Tests	LB		IGF-1	IGF	IGF-1 (ng/mL):	IGF1_LBORRES	Devereux, Zachary	Result has just been made available. Please note IGF-1 is NOT a "safety blood" - i.e. we can randomise the participant before this result is available. Our general process here is to leave the IGF-1 result blank until we have it; it usually isn't available until well after the other lab test results are. We prefer not to select "not done" as that would suggest, in our opinion, that the sample was…	2024-09-20 13:13:20
11	MDMR-00038	Closed query	MDMR	Middlemore Hospital	Common Forms	CF	Concomitant Medication	CM	00001	Concomitant medication	CMED	Start date:	CMSTDAT	Devereux, Zachary	Start date of this conmed updated as per source, thanks	2024-10-03 08:40:21
11	MDMR-00038	Closed query	MDMR	Middlemore Hospital	Common Forms	CF	Concomitant Medication	CM	00001	Concomitant medication	CMED	Start date:	CMSTDAT	Dhorje, AM Twarita	The start date of hypertension (MH-00006) is updated as 1-9-2018 but the medication has started before that. Can you please confirm the start dates and update accordingly? Thank you, DM.	2024-10-02 14:10:59
12	MDMR-00038	Closed query	MDMR	Middlemore Hospital	Common Forms	CF	Concomitant Medication	CM	00002	Concomitant medication	CMED	Start date:	CMSTDAT	Devereux, Zachary	Start date of this conmed updated as per source, thanks	2024-10-03 08:41:12
12	MDMR-00038	Closed query	MDMR	Middlemore Hospital	Common Forms	CF	Concomitant Medication	CM	00002	Concomitant medication	CMED	Start date:	CMSTDAT	Dhorje, AM Twarita	The start date of hypertension (MH-00001) is updated as 22-9-2018 but the medication has started before that. Can you please confirm the start dates and update accordingly? Thank you, DM.	2024-10-02 14:22:06
13	MDMR-00038	Closed query	MDMR	Middlemore Hospital	Common Forms	CF	Concomitant Medication	CM	00003	Concomitant medication	CMED	Start date:	CMSTDAT	Devereux, Zachary	Start date of this conmed updated as per source, thanks	2024-10-03 08:42:14
13	MDMR-00038	Closed query	MDMR	Middlemore Hospital	Common Forms	CF	Concomitant Medication	CM	00003	Concomitant medication	CMED	Start date:	CMSTDAT	Dhorje, AM Twarita	The start date of hypertension (MH-00001) is updated as 22-9-2018 but the medication has started before that. Can you please confirm the start dates and update accordingly?	2024-10-02 14:23:09
14	MDMR-00038	Closed query	MDMR	Middlemore Hospital	Common Forms	CF	Concomitant Medication	CM	00005	Concomitant medication	CMED	Start date:	CMSTDAT	Devereux, Zachary	Start date of this conmed updated as per source, thanks	2024-10-03 08:43:06
14	MDMR-00038	Closed query	MDMR	Middlemore Hospital	Common Forms	CF	Concomitant Medication	CM	00005	Concomitant medication	CMED	Start date:	CMSTDAT	Dhorje, AM Twarita	The start date of hypertension (MH-00001) is updated as 22-9-2018 but the medication has started before that. Can you please confirm the start dates and update accordingly? Thank you, DM.	2024-10-02 14:25:09
15	MDMR-00038	Closed query	MDMR	Middlemore Hospital	Common Forms	CF	Concomitant Medication	CM	00006	Concomitant medication	CMED	Start date:	CMSTDAT	Devereux, Zachary	Start date of this conmed updated as per source, thanks	2024-10-03 08:43:58
15	MDMR-00038	Closed query	MDMR	Middlemore Hospital	Common Forms	CF	Concomitant Medication	CM	00006	Concomitant medication	CMED	Start date:	CMSTDAT	Dhorje, AM Twarita	The start date of hypertension (MH-00001) is updated as 22-9-2018 but the medication has started before that. Can you please confirm the start dates and update accordingly? Thank you, DM.	2024-10-02 14:25:34
16	MDMR-00038	Closed query	MDMR	Middlemore Hospital	Visit 3 - Interim Assessment	IA	Lab Tests	LB		Neutrophils	NEU	Neutrophils (x 10(9)/L):	NEU_LBORRES	Ualesi, Rasela	Clinical significance updated as per source. Confirmed value is correct	2024-11-08 12:07:31
16	MDMR-00038	Closed query	MDMR	Middlemore Hospital	Visit 3 - Interim Assessment	IA	Lab Tests	LB		Neutrophils	NEU	Neutrophils (x 10(9)/L):	NEU_LBORRES	Dhorje, AM Twarita	This result is out of normal range. Can you please confirm that it is correct and mark the clinical significance accordingly? Thank you, DM.	2024-11-07 14:19:43
17	MDMR-00038	Closed query	MDMR	Middlemore Hospital	Visit 3 - Interim Assessment	IA	Lab Tests	LB		Albumin	ALB	Albumin (g/L):	ALB_LBORRES	Devereux, Zachary	Done, thanks	2024-11-08 15:46:57
17	MDMR-00038	Closed query	MDMR	Middlemore Hospital	Visit 3 - Interim Assessment	IA	Lab Tests	LB		Albumin	ALB	Albumin (g/L):	ALB_LBORRES	Dhorje, AM Twarita	This result is out of normal range. Can you please confirm that it is correct and mark the clinical significance accordingly? Thank you, DM.	2024-11-07 14:20:32
38	MDMR-00038	Closed query	MDMR	Middlemore Hospital	Visit 4 - End of Study	EOS	Date of Visit	DOV		Visit information	VISIT	Date of visit:	VISDAT	King, Dhanya	Done	2025-01-16 11:24:37
38	MDMR-00038	Closed query	MDMR	Middlemore Hospital	Visit 4 - End of Study	EOS	Date of Visit	DOV		Visit information	VISIT	Date of visit:	VISDAT	Dhorje, AM Twarita	Can you please complete the Study Disposition details for this participant? Thank you, DM.	2025-01-14 16:59:46
39	MDMR-00038	Closed query	MDMR	Middlemore Hospital	Visit 4 - End of Study	EOS	DNA Methylation	DNAM		Shipment details	DNASD	Date shipped:	DNAMET_SHIPDAT	Ualesi, Rasela	updated as per source	2025-02-25 07:38:59
39	MDMR-00038	Closed query	MDMR	Middlemore Hospital	Visit 4 - End of Study	EOS	DNA Methylation	DNAM		Shipment details	DNASD	Date shipped:	DNAMET_SHIPDAT	Dhorje, AM Twarita	Can you please complete the remaining fields on this form and submit it? Thank you, DM.	2025-02-10 14:25:12
40	MDMR-00038	Closed query	MDMR	Middlemore Hospital	Common Forms	CF	Adverse Event	AE	Adverse Event-00002	Adverse Event	AELOG	Relationship to the treatment:	AEREL	Dhorje, AM Twarita	Can you please confirm whether this relatedness was determined in relation to the study drug or study exercise? Thank you, DM.	2025-03-06 15:20:40
40	MDMR-00038	Closed query	MDMR	Middlemore Hospital	Common Forms	CF	Adverse Event	AE	Adverse Event-00002	Adverse Event	AELOG	Relationship to the treatment:	AEREL	King, Dhanya	As per source relatedness was determined in relation to the IP.	2025-03-11 08:38:06
41	MDMR-00038	Closed query	MDMR	Middlemore Hospital	Common Forms	CF	Adverse Event	AE	Adverse Event-00002	Adverse Event	AELOG	Adverse event term / description:	AETERM	King, Dhanya	The related lab results are the ones from visit 3.	2025-03-13 12:39:21
41	MDMR-00038	Closed query	MDMR	Middlemore Hospital	Common Forms	CF	Adverse Event	AE	Adverse Event-00002	Adverse Event	AELOG	Adverse event term / description:	AETERM	Dhorje, AM Twarita	Can you please update the related lab results in the comment box if available? Thank you, DM.	2025-03-11 12:35:21
11	MDMR-00039	Closed query	MDMR	Middlemore Hospital	Visit 3 - Interim Assessment	IA	Adverse Event Collection	AEC		Adverse event collection prompt	AECP	Any new adverse events reported?	AE_NEWREPORT	Dhorje, AM Twarita	The response here is selected as "Yes" but no AE is reported yet under the Adverse event form. Can you please confirm and update accordingly? Thank you, DM.	2024-11-18 14:19:47
11	MDMR-00039	Closed query	MDMR	Middlemore Hospital	Visit 3 - Interim Assessment	IA	Adverse Event Collection	AEC		Adverse event collection prompt	AECP	Any new adverse events reported?	AE_NEWREPORT	Devereux, Zachary	AE log updated now, thanks	2024-11-19 14:57:19
14	MDMR-00039	Closed query	MDMR	Middlemore Hospital	Visit 3 - Interim Assessment	IA	Lab Tests	LB		Alkaline Phosphatase	ALP	Alkaline Phosphatase (U/L):	ALP_LBORRES	Devereux, Zachary	Done, thanks	2024-11-25 10:38:56
14	MDMR-00039	Closed query	MDMR	Middlemore Hospital	Visit 3 - Interim Assessment	IA	Lab Tests	LB		Alkaline Phosphatase	ALP	Alkaline Phosphatase (U/L):	ALP_LBORRES	Dhorje, AM Twarita	This result is out of the normal range. Can you please verify and confirm the clinical significance? Thank you, DM.	2024-11-22 12:39:14
16	MDMR-00039	Closed query	MDMR	Middlemore Hospital	Weekly Contact	WC	Weekly Participant Contact	WPCA	Week-00006	Weekly Information	WINFO	Date of contact:	WK_PRTCONTCTDAT	Dhorje, AM Twarita	This weekly call (6 Nov) is made prior to interim visit (11 Nov). It looks like one extra call was made prior to interim visit or week 7 call was made early in error. Can you please verify what is the case? Thank you, DM.	2024-11-27 10:41:30
16	MDMR-00039	Closed query	MDMR	Middlemore Hospital	Weekly Contact	WC	Weekly Participant Contact	WPCA	Week-00006	Weekly Information	WINFO	Date of contact:	WK_PRTCONTCTDAT	Devereux, Zachary	Participant did not come in for interim visit when initially scheduled, due to illness, so a weekly phone call was made on that day (in week 7) instead, and the interim visit was done during week 8 (still within the allowable window of initially scheduled visit + 7 days; participant was still unwell at this point, but felt well enough to attend visit), instead of the usual week 8 phone call (so t…	2024-11-27 16:52:41
17	MDMR-00039	Closed query	MDMR	Middlemore Hospital	Visit 4 - End of Study	EOS	Lab Tests	LB		Sample collection	LBSC	Date of sample collection:	LBDAT	Dhorje, AM Twarita	Can you please complete all the fields on this form? Thank you, DM.	2025-01-14 15:59:38
17	MDMR-00039	Closed query	MDMR	Middlemore Hospital	Visit 4 - End of Study	EOS	Lab Tests	LB		Sample collection	LBSC	Date of sample collection:	LBDAT	King, Dhanya	Done	2025-01-17 08:12:16
18	MDMR-00039	Closed query	MDMR	Middlemore Hospital	Visit 4 - End of Study	EOS	Date of Visit	DOV		Visit information	VISIT	Date of visit:	VISDAT	Dhorje, AM Twarita	Can you please complete the Study Disposition details for this participant? Thank you, DM.	2025-01-14 17:00:37
18	MDMR-00039	Closed query	MDMR	Middlemore Hospital	Visit 4 - End of Study	EOS	Date of Visit	DOV		Visit information	VISIT	Date of visit:	VISDAT	King, Dhanya	Done	2025-01-16 11:25:05
19	MDMR-00039	Closed query	MDMR	Middlemore Hospital	Visit 4 - Accountability		Exercise Adherence	EXAD2		Exercise adherence - Part 2	EXAD2	Did participant complete Part 2 scheduled exercise per protocol?	EXE_P2COMP	Ualesi, Rasela	Completed, thank you	2025-01-31 08:06:19
19	MDMR-00039	Closed query	MDMR	Middlemore Hospital	Visit 4 - Accountability		Exercise Adherence	EXAD2		Exercise adherence - Part 2	EXAD2	Did participant complete Part 2 scheduled exercise per protocol?	EXE_P2COMP	Dhorje, AM Twarita	Can you please complete the treatment adherence form? Thank you, DM.	2025-01-16 10:48:19
20	MDMR-00039	Closed query	MDMR	Middlemore Hospital	Visit 4 - Accountability		Treatment Adherence	TA		Treatment accountability log - Part 2	TALP1	Blister pack code:	WK7_BLISTPACKCODE	Dhorje, AM Twarita	Can you please complete the remaining fields on this form? Thank you, DM.	2025-01-20 09:46:19
20	MDMR-00039	Closed query	MDMR	Middlemore Hospital	Visit 4 - Accountability		Treatment Adherence	TA		Treatment accountability log - Part 2	TALP1	Blister pack code:	WK7_BLISTPACKCODE	Ualesi, Rasela	Done, thank you	2025-01-31 08:05:56
21	MDMR-00039	Closed query	MDMR	Middlemore Hospital	Visit 4 - End of Study	EOS	DNA Methylation	DNAM		Shipment details	DNASD	Date shipped:	DNAMET_SHIPDAT	Dhorje, AM Twarita	Can you please complete the remaining fields on this form and submit it? Thank you, DM.	2025-02-10 14:25:33
21	MDMR-00039	Closed query	MDMR	Middlemore Hospital	Visit 4 - End of Study	EOS	DNA Methylation	DNAM		Shipment details	DNASD	Date shipped:	DNAMET_SHIPDAT	Ualesi, Rasela	updated as per source	2025-02-25 07:41:03
22	MDMR-00039	Closed query	MDMR	Middlemore Hospital	Visit 4 - Accountability		Missed/Partial/Extra Exercise	MPEE2	00023	Exercise Log -Part 2	EXEL2	Select week:	WK7_WEEKNUM	Dhorje, AM Twarita	Can you please delete this instance if no data is expected? Thank you, DM.	2025-02-21 10:58:58
22	MDMR-00039	Closed query	MDMR	Middlemore Hospital	Visit 4 - Accountability		Missed/Partial/Extra Exercise	MPEE2	00023	Exercise Log -Part 2	EXEL2	Select week:	WK7_WEEKNUM	Ualesi, Rasela	updated	2025-02-26 11:55:48
23	MDMR-00039	Closed query	MDMR	Middlemore Hospital	Common Forms	CF	Concomitant Medication	CM	00002	Concomitant medication	CMED	Start date:	CMSTDAT	King, Dhanya	Start date has now been updated.	2025-03-06 06:59:11
23	MDMR-00039	Closed query	MDMR	Middlemore Hospital	Common Forms	CF	Concomitant Medication	CM	00002	Concomitant medication	CMED	Start date:	CMSTDAT	Dhorje, AM Twarita	Can you please confirm this start date? The corresponding medical history has a start date 09 Apr 2023. Thank you, DM.	2025-02-27 12:17:12
24	MDMR-00039	Closed query	MDMR	Middlemore Hospital	Visit 3 - Interim Assessment	IA	Date of Visit	DOV		Visit information	VISIT	Date of visit:	VISDAT	King, Dhanya	Can confirm this participant visit 3 was completed on the 11th NOV 2024	2025-03-13 09:16:24
24	MDMR-00039	Closed query	MDMR	Middlemore Hospital	Visit 3 - Interim Assessment	IA	Date of Visit	DOV		Visit information	VISIT	Date of visit:	VISDAT	Dhorje, AM Twarita	As per protocol the gap between baseline and interim assessment should be 42 days +/- 7 days. For this participant, it is 53 days. Can you please confirm that the interim assessment visit was delayed? Thank you, DM.	2025-03-11 14:36:20
25	MDMR-00039	Closed query	MDMR	Middlemore Hospital	Visit 4 - End of Study	EOS	Date of Visit	DOV		Visit information	VISIT	Date of visit:	VISDAT	Dhorje, AM Twarita	As per protocol the gap between baseline and end of study visit should be 91 days (+7 days). For this participant, it is 99 days. Can you please confirm that the EOS visit was delayed? Thank you, DM.	2025-03-11 14:37:04
25	MDMR-00039	Closed query	MDMR	Middlemore Hospital	Visit 4 - End of Study	EOS	Date of Visit	DOV		Visit information	VISIT	Date of visit:	VISDAT	King, Dhanya	Can confirm this participants EOS visit was completed on the 27th DEC 2024	2025-03-13 09:17:04
26	MDMR-00039	Closed query	MDMR	Middlemore Hospital	Visit 4 - Accountability		Treatment Adherence	TA		Treatment accountability log - Part 2	TALP1	Date of last dose:	WK7_TRTENDOSEDAT	King, Dhanya	Have corrected this error now	2025-03-26 09:03:11
26	MDMR-00039	Closed query	MDMR	Middlemore Hospital	Visit 4 - Accountability		Treatment Adherence	TA		Treatment accountability log - Part 2	TALP1	Date of last dose:	WK7_TRTENDOSEDAT	Dhorje, AM Twarita	Can you please verify this date? The EoS visit date is 27 Dec. Please correct accordingly. Thank you, DM.	2025-03-25 13:54:24
27	MDMR-00039	Closed query	MDMR	Middlemore Hospital	Visit 4 - Accountability		Treatment Adherence	TA		Treatment accountability log - Part 2	TALP1	Number of capsules returned at the end of the period:	WK7_TRTTOTALRET	Dhorje, AM Twarita	Thanks for updating the last dose date. If the dose dates are correct, then it is a gap of 27 days and only 4 treatments are possible. Did participant miss any doses? Please verify and update accordingly. Thank you, DM.	2025-03-28 10:27:08
27	MDMR-00039	Closed query	MDMR	Middlemore Hospital	Visit 4 - Accountability		Treatment Adherence	TA		Treatment accountability log - Part 2	TALP1	Number of capsules returned at the end of the period:	WK7_TRTTOTALRET	King, Dhanya	Start date for the medication was entered incorrectly. I have corrected this now. All capsules were taken - participant took part 2 dose 1 week later than should have due to the visit 3 appointment being pushed out.	2025-04-02 09:48:49
43	MDMR-00040	Closed query	MDMR	Middlemore Hospital	Visit 4 - End of Study	EOS	DNA Methylation	DNAM		Shipment details	DNASD	Date shipped:	DNAMET_SHIPDAT	Ualesi, Rasela	updated as per source	2025-02-25 07:42:28
43	MDMR-00040	Closed query	MDMR	Middlemore Hospital	Visit 4 - End of Study	EOS	DNA Methylation	DNAM		Shipment details	DNASD	Date shipped:	DNAMET_SHIPDAT	Dhorje, AM Twarita	Can you please complete the remaining fields on this form and submit it? Thank you, DM.	2025-02-10 14:25:56
44	MDMR-00040	Closed query	MDMR	Middlemore Hospital	Visit 4 - Accountability		Missed/Partial/Extra Exercise	MPEE2	00019	Exercise Log -Part 2	EXEL2	On exercycle - Resistance setting (level):	WK7_RESIS	Dhorje, AM Twarita	Can you please complete this field? Thank you, DM.	2025-02-21 11:02:31
44	MDMR-00040	Closed query	MDMR	Middlemore Hospital	Visit 4 - Accountability		Missed/Partial/Extra Exercise	MPEE2	00019	Exercise Log -Part 2	EXEL2	On exercycle - Resistance setting (level):	WK7_RESIS	Ualesi, Rasela	updated	2025-02-26 10:58:15
3	MDMR-00041	Closed query	MDMR	Middlemore Hospital	Visit 1-Screening	SCR	Date of Visit	DOV		Visit information	VISIT	Date of visit:	VISDAT	Lucas, Ruth	Please complete missing screening data for this participant now that they are randomised.	2024-09-27 11:10:07
3	MDMR-00041	Closed query	MDMR	Middlemore Hospital	Visit 1-Screening	SCR	Date of Visit	DOV		Visit information	VISIT	Date of visit:	VISDAT	Devereux, Zachary	Data now entered, thanks	2024-09-27 16:24:11
10	MDMR-00041	Closed query	MDMR	Middlemore Hospital	Visit 2a - Phone Call	PHC	Weekly Participant Contact - Week 1	WEEK1		Week 1	WK1	Date of contact:	WK1_PRTCONTCTDAT	Dhorje, AM Twarita	Can you please verify the date of day 1? If the date is correct, then can you please move Week 2 (4 Oct) data here and keep the date of day 1 as is? As of now the date of the call is prior to Day 1 date and hence looks like a contradicting information. However, in the comment field, please mention that the call was made on 26th Sep but the day 1 was not in place as per protocol. Please contact th…	2024-11-27 10:50:27
10	MDMR-00041	Closed query	MDMR	Middlemore Hospital	Visit 2a - Phone Call	PHC	Weekly Participant Contact - Week 1	WEEK1		Week 1	WK1	Date of contact:	WK1_PRTCONTCTDAT	King, Dhanya	This has now been changed as date of day was verified for the 30th of September.	2024-12-19 13:14:12
11	MDMR-00041	Closed query	MDMR	Middlemore Hospital	Weekly Contact	WC	Weekly Participant Contact	WPCA	Week-00001	Weekly Information	WINFO	Date of contact:	WK_PRTCONTCTDAT	Dhorje, AM Twarita	Once you move this data up under Visit 2a-Phone call, please move Week-00002 into Week-00001 instance here, Week-00003 data into Week-00002 and so on. I understand it is a lot of work and very tedious too. Please be careful when moving the data. Thank you, DM.	2024-12-10 16:19:38
11	MDMR-00041	Closed query	MDMR	Middlemore Hospital	Weekly Contact	WC	Weekly Participant Contact	WPCA	Week-00001	Weekly Information	WINFO	Date of contact:	WK_PRTCONTCTDAT	King, Dhanya	As per other query on the visit 2a phone call this has now been changed.	2024-12-19 13:15:54
13	MDMR-00041	Closed query	MDMR	Middlemore Hospital	Study Disposition	SD	End of Study Details	EOSD		End of study details	EOSDT	Has the participant completed the study as per protocol?	DSYN	Dhorje, AM Twarita	Can you please confirm why Visit 4 - End of Study, and Visit 4- Accountability events are left blank for this participant? Thank you, DM.	2025-02-12 11:12:49
13	MDMR-00041	Closed query	MDMR	Middlemore Hospital	Study Disposition	SD	End of Study Details	EOSD		End of study details	EOSDT	Has the participant completed the study as per protocol?	DSYN	King, Dhanya	Accountability events have now been completed.	2025-03-05 09:29:34
15	MDMR-00041	Closed query	MDMR	Middlemore Hospital	Study Disposition	SD	End of Study Details	EOSD		End of study details	EOSDT	Early termination date:	DSSETDAT	Dhorje, AM Twarita	Can you please confirm the source of this date? As per the EDC data entry, the last weekly call was made on 13 Dec 2024 and the diary return date is 19 Feb 2024. Was there any communication made on 19th Jan? Thank you, DM.	2025-03-11 14:46:41
15	MDMR-00041	Closed query	MDMR	Middlemore Hospital	Study Disposition	SD	End of Study Details	EOSD		End of study details	EOSDT	Early termination date:	DSSETDAT	King, Dhanya	No contact was made on the 19th of Jan. Participant decided with withdrawal on the 13th Dec and did not have EOS visit. Information updated now.	2025-03-12 07:26:23
16	MDMR-00041	Closed query	MDMR	Middlemore Hospital	Visit 4 - Accountability		Treatment Adherence	TA		Treatment accountability log - Part 2	TALP1	Date of first dose:	WK7_TRTSTDOSEDAT	King, Dhanya	Can confirm the date the IP was taken was 16th Nov - participant wrote dates wrong in diary entry	2025-03-26 09:08:50
16	MDMR-00041	Closed query	MDMR	Middlemore Hospital	Visit 4 - Accountability		Treatment Adherence	TA		Treatment accountability log - Part 2	TALP1	Date of first dose:	WK7_TRTSTDOSEDAT	Dhorje, AM Twarita	Can you please verify this date? The interim asmnt date is 11th Nov. Thank you, DM.	2025-03-25 13:59:23
3	MDMR-00042	Closed query	MDMR	Middlemore Hospital	Visit 1-Screening	SCR	Eligibility	IE		Inclusion/Exclusion	IE	Does participant meet all inclusion criteria?	IEINYN	Dhorje, AM Twarita	Please complete the medical history section for this participant. Thank you, DM.	2024-10-22 11:43:48
3	MDMR-00042	Closed query	MDMR	Middlemore Hospital	Visit 1-Screening	SCR	Eligibility	IE		Inclusion/Exclusion	IE	Does participant meet all inclusion criteria?	IEINYN	Armstrong, Courtney	updated currently available medical history	2024-10-22 15:22:47
65	MDMR-00042	Closed query	MDMR	Middlemore Hospital	Weekly Contact	WC	Weekly Participant Contact	WPCA	Week-00010	Weekly Information	WINFO	Reason not contacted:	WK_PRTCONTCTREASND	Ualesi, Rasela	Updated as per source	2025-01-31 07:53:10
65	MDMR-00042	Closed query	MDMR	Middlemore Hospital	Weekly Contact	WC	Weekly Participant Contact	WPCA	Week-00010	Weekly Information	WINFO	Reason not contacted:	WK_PRTCONTCTREASND	Dhorje, AM Twarita	Can you please update the reason? Thank you, DM.	2025-01-16 11:56:05
66	MDMR-00042	Closed query	MDMR	Middlemore Hospital	Visit 4 - End of Study	EOS	DNA Methylation	DNAM		Shipment details	DNASD	Date shipped:	DNAMET_SHIPDAT	Ualesi, Rasela	updated as per source	2025-02-25 07:43:33
66	MDMR-00042	Closed query	MDMR	Middlemore Hospital	Visit 4 - End of Study	EOS	DNA Methylation	DNAM		Shipment details	DNASD	Date shipped:	DNAMET_SHIPDAT	Dhorje, AM Twarita	Can you please complete the remaining fields on this form and submit it? Thank you, DM.	2025-02-10 14:26:28
67	MDMR-00042	Closed query	MDMR	Middlemore Hospital	Visit 4 - End of Study	EOS	Lab Tests	LB		LDL Cholesterol	LDLC	LDL Cholesterol (mmol/L):	LDLCHOL_LBORRES	Ualesi, Rasela	updated as per source	2025-02-25 08:01:15
67	MDMR-00042	Closed query	MDMR	Middlemore Hospital	Visit 4 - End of Study	EOS	Lab Tests	LB		LDL Cholesterol	LDLC	LDL Cholesterol (mmol/L):	LDLCHOL_LBORRES	Dhorje, AM Twarita	The result is out of the normal range. Can you please verify and update the clinical significance accordingly? Thank you, DM.	2025-02-12 16:02:38
68	MDMR-00042	Closed query	MDMR	Middlemore Hospital	Common Forms	CF	Adverse Event	AE	Adverse Event-00001	Adverse Event	AELOG	Relationship to the treatment:	AEREL	Dhorje, AM Twarita	Can you please confirm whether this relatedness was determined in relation to the study drug or study exercise? Thank you, DM.	2025-03-06 15:21:10
68	MDMR-00042	Closed query	MDMR	Middlemore Hospital	Common Forms	CF	Adverse Event	AE	Adverse Event-00001	Adverse Event	AELOG	Relationship to the treatment:	AEREL	King, Dhanya	As per source the relatedness was determined in relation to IP	2025-03-11 08:37:22
3	MDMR-00043	Closed query	MDMR	Middlemore Hospital	Visit 1-Screening	SCR	Medical History	MH	Medical History-00001	Medical history details	MHD	Is this a medical history that occurred within the last 30 days or an ongoing medical condition for which the participant is receiving concomitant medication?	MHYN	Dhorje, AM Twarita	Can you please change this response to "Ongoing condition with medication" as the medication is ticked as "Yes" below? Thank you, DM.	2024-10-25 11:51:44
3	MDMR-00043	Closed query	MDMR	Middlemore Hospital	Visit 1-Screening	SCR	Medical History	MH	Medical History-00001	Medical history details	MHD	Is this a medical history that occurred within the last 30 days or an ongoing medical condition for which the participant is receiving concomitant medication?	MHYN	Ualesi, Rasela	updated as per query, thank you	2024-10-29 07:13:46
22	MDMR-00043	Closed query	MDMR	Middlemore Hospital	Visit 4 - End of Study	EOS	DNA Methylation	DNAM		Shipment details	DNASD	Date shipped:	DNAMET_SHIPDAT	Ualesi, Rasela	updated as per source	2025-02-25 07:44:46
22	MDMR-00043	Closed query	MDMR	Middlemore Hospital	Visit 4 - End of Study	EOS	DNA Methylation	DNAM		Shipment details	DNASD	Date shipped:	DNAMET_SHIPDAT	Dhorje, AM Twarita	Can you please complete the remaining fields on this form and submit it? Thank you, DM.	2025-02-10 14:26:53
23	MDMR-00043	Closed query	MDMR	Middlemore Hospital	Visit 4 - End of Study	EOS	Lab Tests	LB		Sample collection	LBSC	Date of sample collection:	LBDAT	Ualesi, Rasela	updated as per source	2025-02-25 08:06:34
23	MDMR-00043	Closed query	MDMR	Middlemore Hospital	Visit 4 - End of Study	EOS	Lab Tests	LB		Sample collection	LBSC	Date of sample collection:	LBDAT	Dhorje, AM Twarita	Can you please complete the remaining fields on this form and submit it? Thank you, DM.	2025-02-10 14:27:09
24	MDMR-00043	Closed query	MDMR	Middlemore Hospital	Common Forms	CF	Adverse Event	AE	Adverse Event-00001	Adverse Event	AELOG	Adverse event term / description:	AETERM	Dhorje, AM Twarita	Can you please specify the term 'like illness'? Were there any more symptoms present? Please verify and update accordingly. Thank you, DM.	2025-03-11 12:38:30
24	MDMR-00043	Closed query	MDMR	Middlemore Hospital	Common Forms	CF	Adverse Event	AE	Adverse Event-00001	Adverse Event	AELOG	Adverse event term / description:	AETERM	King, Dhanya	No other symptoms present. In progress note it is specified that the participant had Gastroenteritis.	2025-03-12 07:18:23
15	MDMR-00044	Closed query	MDMR	Middlemore Hospital	Visit 3 - Interim Assessment	IA	Lab Tests	LB		Sample collection	LBSC	Date of sample collection:	LBDAT	Dhorje, AM Twarita	Can you please complete the lab results if available? Thank you, DM.	2024-12-13 11:15:54
15	MDMR-00044	Closed query	MDMR	Middlemore Hospital	Visit 3 - Interim Assessment	IA	Lab Tests	LB		Sample collection	LBSC	Date of sample collection:	LBDAT	King, Dhanya	This has now been completed.	2024-12-19 12:02:24
16	MDMR-00044	Closed query	MDMR	Middlemore Hospital	Weekly Contact	WC	Weekly Participant Contact	WPCA	Week-00005	Weekly Information	WINFO	Date of contact:	WK_PRTCONTCTDAT	King, Dhanya	The phone call of the 25th of Nov is the week 8 phone call conducted after the visit 3. The week 6 phone call (call prior to the visit) was not conducted.	2025-01-06 14:29:49
16	MDMR-00044	Closed query	MDMR	Middlemore Hospital	Weekly Contact	WC	Weekly Participant Contact	WPCA	Week-00005	Weekly Information	WINFO	Date of contact:	WK_PRTCONTCTDAT	Dhorje, AM Twarita	Interim assessment date of visit is 21 Nov. Was this weekly call (25 Nov) made after the visit in error? Or was the weekly call prior to Interim visit missed altogether? Can you please verify the timeline for this participant? Thank you, DM.	2024-12-20 12:46:51
35	MDMR-00044	Closed query	MDMR	Middlemore Hospital	Weekly Contact	WC	Weekly Participant Contact	WPCA	Week-00010	Weekly Information	WINFO	Date of contact:	WK_PRTCONTCTDAT	Dhorje, AM Twarita	End of visit date is 13 Jan 2025 and the date of this last call is 30 Dec 2024. Was there any call made in-between these two dates? If yes, then can you please add Week-00011? Else please confirm if the call was missed. Thank you, DM.	2025-01-20 09:11:00
35	MDMR-00044	Closed query	MDMR	Middlemore Hospital	Weekly Contact	WC	Weekly Participant Contact	WPCA	Week-00010	Weekly Information	WINFO	Date of contact:	WK_PRTCONTCTDAT	Ualesi, Rasela	Participant was not contacted in-between the weekly phone call (30Dec2024) and Visit 4 (13Jan2025). Schedule completed as per protocol, V4 was conducted within +7 day window of final weekly phone contact.	2025-01-31 07:51:20
36	MDMR-00044	Closed query	MDMR	Middlemore Hospital	Visit 2 - Baseline Assessment	BS	DNA Methylation	DNAM		DNA Methylation testing with TruDiagnosticTM	DNAMT	Barcode number:	DNABARCODE	Lucas, Ruth	According to TruDiagnostics manifest this sample barcode number should be H5UHUDD, please check and update as applicable	2025-01-31 14:49:45
36	MDMR-00044	Closed query	MDMR	Middlemore Hospital	Visit 2 - Baseline Assessment	BS	DNA Methylation	DNAM		DNA Methylation testing with TruDiagnosticTM	DNAMT	Barcode number:	DNABARCODE	Ualesi, Rasela	Reviewed and corrected as per source	2025-02-03 07:39:47
37	MDMR-00044	Closed query	MDMR	Middlemore Hospital	Visit 4 - End of Study	EOS	Lab Tests	LB		Sample collection	LBSC	Date of sample collection:	LBDAT	Ualesi, Rasela	updated as per source	2025-02-25 08:18:11
37	MDMR-00044	Closed query	MDMR	Middlemore Hospital	Visit 4 - End of Study	EOS	Lab Tests	LB		Sample collection	LBSC	Date of sample collection:	LBDAT	Dhorje, AM Twarita	Can you please complete the remaining fields on this form and submit it? Thank you, DM.	2025-02-10 14:27:30
38	MDMR-00044	Closed query	MDMR	Middlemore Hospital	Visit 4 - End of Study	EOS	DNA Methylation	DNAM		Shipment details	DNASD	Date shipped:	DNAMET_SHIPDAT	Dhorje, AM Twarita	Can you please complete the remaining fields on this form and submit it? Thank you, DM.	2025-02-10 14:27:41
38	MDMR-00044	Closed query	MDMR	Middlemore Hospital	Visit 4 - End of Study	EOS	DNA Methylation	DNAM		Shipment details	DNASD	Date shipped:	DNAMET_SHIPDAT	Ualesi, Rasela	updated as per source	2025-02-25 07:46:32
40	MDMR-00044	Closed query	MDMR	Middlemore Hospital	Common Forms	CF	Concomitant Medication	CM	00008	Concomitant medication	CMED	Ongoing?	CMONGO	Panagoda, Opara	End dated this medication. Participant saw Optometrist on the 11Jan2025 and was told to take the medication for 5 more days hence the end date being 16Jan2025 even though the AE is end dated to 11Jan2025.	2025-03-13 09:35:33
[truncated: 23 more rows]
