# Supplementary material for: Exercise and Weekly Sirolimus (Rapamycin) in Older Adults: RAPA‐EX‐01 Randomised, Double‐Blind, Placebo‐Controlled Trial
Source: J Cachexia Sarcopenia Muscle. 2026 Apr 15;17(2):e70274. doi: 10.1002/jcsm.70274 (PMC13082878; doi:10.1002/jcsm.70274)
Supplement: Supplementary file 1 — Data S1: Supporting information. [file JCSM-17-e70274-s001.zip › full_study_R_script.R]

#!/usr/bin/env Rscript
# Unified Analysis Pipeline for RAPA-EX-001 Trial
# Author: [Your Name]
# Date: 2025-06-17
# Requirements: R >= 4.4.0, packages: tidyverse, readxl, openxlsx, writexl, mice, boot, broom, broom.mixed, svglite

library(sandwich)    # heteroskedasticity‑consistent covariance matrices

# ========================
# 0. Setup
# ========================

# Project settings
data_dir   <- "/Users/bradstanfield/Library/CloudStorage/Dropbox/YouTube/Research/rapamycin/results/Brad"

# everything you write (plots, tables, diagnostics, helper scripts) goes here:
output_dir <- "/Users/bradstanfield/Library/CloudStorage/Dropbox/YouTube/Research/rapamycin/results/Brad/results"

results_dir <- "/Users/bradstanfield/Library/CloudStorage/Dropbox/YouTube/Research/rapamycin/results/Brad/results"


dir.create(output_dir, showWarnings = FALSE, recursive = TRUE)

if (!exists("SEED")) SEED <- 20250514
set.seed(SEED)

# Load libraries
# SF-36 scoring function
score_sf36 <- function(df) {
  # df: data frame with columns q1 to q36 (numeric), representing SF-36 responses
  # Create recoded items according to RAND scoring instructions. Higher scores indicate better health.
  recode_two <- function(x) { (x - 1) * 100 }                # 1/2 -> 0/100
  recode_three <- function(x) { (x - 1) * 50 }               # 1/2/3 -> 0/50/100
  recode_five_desc <- function(x) {
    # 1..5 where 1 is best -> 100,75,50,25,0
    mapping <- c(`1`=100,`2`=75,`3`=50,`4`=25,`5`=0)
    mapping[as.character(x)]
  }
  recode_five_asc <- function(x) {
    # 1..5 where 1 is worst -> 0,25,50,75,100
    (x - 1) * 25
  }
  recode_six_asc <- function(x) {
    # 1..6 where 1 is worst -> 0,20,40,60,80,100
    mapping <- c(`1`=0,`2`=20,`3`=40,`4`=60,`5`=80,`6`=100)
    mapping[as.character(x)]
  }
  recode_six_desc <- function(x) {
    # 1..6 where 1 is best -> 100,80,60,40,20,0
    mapping <- c(`1`=100,`2`=80,`3`=60,`4`=40,`5`=20,`6`=0)
    mapping[as.character(x)]
  }

  recode_df <- data.frame(
    Q1  = recode_five_desc(df$q1),     # general health (Excellent->Poor)
    Q2  = recode_five_desc(df$q2),     # health change (Much better->Much worse)
    Q3  = recode_three(df$q3), Q4 = recode_three(df$q4), Q5 = recode_three(df$q5),
    Q6  = recode_three(df$q6), Q7 = recode_three(df$q7), Q8 = recode_three(df$q8),
    Q9  = recode_three(df$q9), Q10 = recode_three(df$q10), Q11 = recode_three(df$q11),
    Q12 = recode_three(df$q12),
    Q13 = recode_two(df$q13), Q14 = recode_two(df$q14), Q15 = recode_two(df$q15), Q16 = recode_two(df$q16),
    Q17 = recode_two(df$q17), Q18 = recode_two(df$q18), Q19 = recode_two(df$q19),
    # Q20: Social functioning – three-category item in this dataset. Map 1->0, 2->50, 3->100.
    Q20 = ifelse(df$q20 == 1, 0, ifelse(df$q20 == 2, 50, ifelse(df$q20 == 3, 100, NA))),
    Q21 = recode_six_desc(df$q21),      # bodily pain intensity (None->Very severe)
    Q22 = recode_five_desc(df$q22),     # pain interference (Not at all->Extremely)
    # Vitality & Mental health items
    Q23 = recode_six_desc(df$q23),      # Did you feel full of pep? (All of the time->None of the time)
    Q24 = recode_six_asc(df$q24),       # Have you been a very nervous person? (All of the time->None)
    Q25 = recode_six_asc(df$q25),       # Down in the dumps
    Q26 = recode_six_desc(df$q26),      # Felt calm and peaceful (All->None)
    Q27 = recode_six_desc(df$q27),      # Did you have a lot of energy?
    Q28 = recode_six_asc(df$q28),       # Felt downhearted and blue
    Q29 = recode_six_asc(df$q29),       # Did you feel worn out?
    Q30 = recode_six_desc(df$q30),      # Have you been a happy person?
    Q31 = recode_six_asc(df$q31),       # Did you feel tired?
    Q32 = recode_five_asc(df$q32),      # Social activities (1..5; dataset lacks category 1)
    Q33 = recode_five_asc(df$q33),      # I seem to get sick easier – reverse
    Q34 = recode_five_desc(df$q34),     # I am as healthy as anybody I know
    Q35 = recode_five_asc(df$q35),      # I expect my health to get worse
    Q36 = recode_five_desc(df$q36)      # My health is excellent
  )

  # Compute the eight scale scores (0–100 range)
  scales <- data.frame(
    PF = rowMeans(recode_df[, paste0("Q", 3:12)], na.rm = TRUE),
    RP = rowMeans(recode_df[, paste0("Q", 13:16)], na.rm = TRUE),
    RE = rowMeans(recode_df[, paste0("Q", 17:19)], na.rm = TRUE),
    VT = rowMeans(recode_df[, c("Q23","Q27","Q29","Q31")], na.rm = TRUE),
    MH = rowMeans(recode_df[, c("Q24","Q25","Q26","Q28","Q30")], na.rm = TRUE),
    SF = rowMeans(recode_df[, c("Q20","Q32")], na.rm = TRUE),
    BP = rowMeans(recode_df[, c("Q21","Q22")], na.rm = TRUE),
    GH = rowMeans(recode_df[, c("Q1","Q33","Q34","Q35","Q36")], na.rm = TRUE)
  )

  # Normative means and SDs for z-score transformation (US 1994 population)
  norm_means <- c(PF=84.51, RP=81.30, BP=80.53, GH=70.71, VT=60.69, SF=83.25, RE=86.87, MH=74.74)
  norm_sds   <- c(PF=22.97, RP=33.79, BP=23.80, GH=20.36, VT=20.10, SF=23.18, RE=24.19, MH=18.72)

  # Z-scores for each scale
  z <- sweep(scales - norm_means, 2, norm_sds, "/")

  # Factor score coefficients for PCS and MCS (Ware et al., 1994)
  pcs_coefs <- c(PF=0.42402, RP=0.35119, BP=0.31754, GH=0.24954, VT=0.02877, SF=-0.00753, RE=-0.19206, MH=-0.22069)
  mcs_coefs <- c(PF=-0.22999, RP=-0.12329, BP=-0.09731, GH=-0.01571, VT=0.23534, SF=0.26876, RE=0.43407, MH=0.48581)

  pcs_raw <- as.numeric(as.matrix(z) %*% pcs_coefs)
  mcs_raw <- as.numeric(as.matrix(z) %*% mcs_coefs)

  scales$PCS <- 50 + pcs_raw * 10
  scales$MCS <- 50 + mcs_raw * 10

  scales$PatientNr <- df$PatientNr
  scales <- scales[, c("PatientNr", setdiff(names(scales), "PatientNr"))]
  
  return(scales)
}
library(tidyverse)
library(readxl)
library(openxlsx)
library(writexl)
library(mice)
library(boot)
library(broom)
library(broom.mixed)
source(file.path(output_dir, "diagnostics_utils.R"))  # defines check_model_assumptions()

# Helper: Wild bootstrap for linear models under the alternative hypothesis
#
# This helper generates a Rademacher wild‑bootstrap distribution for the
# treatment coefficient in a linear regression without imposing the null.
# It uses the fitted values and residuals from the original model and
# resamples the residuals with Rademacher multipliers to generate new
# responses.  Each bootstrap sample refits the model using the same
# design matrix and returns the treatment coefficient.  The resulting
# vector of coefficients can be pooled across imputations to obtain
# mean estimates, standard errors, percentile confidence intervals and
# z‑based p‑values, as described in the statistical analysis plan.
wild_boot_coef <- function(mod, R = 999, seed = NULL, coef_name = NULL) {
  if (!inherits(mod, "lm")) stop("mod must be an lm object")
  # identify coefficient of interest (default: first coefficient containing 'treat')
  cn <- names(coef(mod))
  if (!is.null(coef_name)) {
    idx <- match(coef_name, cn)
    if (is.na(idx)) stop(paste("Coefficient", coef_name, "not found in model"))
  } else {
    idx <- grep("treat", cn)[1]
    if (length(idx) == 0) stop("No coefficient containing 'treat' found")
  }
  # Complete‑case design matrix and response used by the model
  X <- model.matrix(mod)
  y <- model.response(model.frame(mod))
  fitted_full <- as.vector(X %*% coef(mod))
  resid_full  <- y - fitted_full
  n <- nrow(X)
  if (!is.null(seed)) set.seed(seed)
  boot_coefs <- numeric(R)
  for (r in seq_len(R)) {
    # Rademacher multipliers
    w <- sample(c(-1, 1), n, replace = TRUE)
    # Bootstrap response under the alternative
    y_star <- fitted_full + resid_full * w
    # Fast refit using precomputed design matrix
    mod_star <- lm.fit(X, y_star)
    boot_coefs[r] <- mod_star$coefficients[idx]
  }
  boot_coefs
}

# Standard screen failures and per-protocol IDs
screen_fail <- c("MDMR-00005","MDMR-00009","MDMR-00024","MDMR-00026","MDMR-00034")
pp_ids <- c(
  "MDMR-00001","MDMR-00002","MDMR-00004","MDMR-00006","MDMR-00007","MDMR-00008",
  "MDMR-00010","MDMR-00013","MDMR-00014","MDMR-00017","MDMR-00018","MDMR-00019",
  "MDMR-00020","MDMR-00021","MDMR-00022","MDMR-00023","MDMR-00025","MDMR-00027",
  "MDMR-00029","MDMR-00030","MDMR-00031","MDMR-00032","MDMR-00035","MDMR-00036",
  "MDMR-00038","MDMR-00039","MDMR-00040","MDMR-00042","MDMR-00043","MDMR-00044","MDMR-00045"
)

# ========================
# 1. Load & Prepare Data
# ========================

# Randomization
rand <- read_xlsx(file.path(data_dir, "RAPA-EX-001_Unblinded randomization dataset_22Apr2025.xlsx")) %>%
  transmute(PatientNr = `Record ID`,
            treat = as.integer(str_to_lower(Treatment)=="active"))

# HandGrip
grip <- read_xlsx(file.path(data_dir, "RAPA-EX-001_Clinical dataset_Clean_21Apr2025.xlsx"), sheet="Hand grip strength") %>%
  transmute(PatientNr,
            grip0  = `Baseline: Average dynamometer score:`,
            grip6  = as.numeric(`Interim asmnt: Average dynamometer score:`),
            grip13 = as.numeric(`End of study: Average dynamometer score:`))

# 6MWT
walk <- read_xlsx(
  file.path(data_dir, "RAPA-EX-001_Clinical dataset_Clean_21Apr2025.xlsx"),
  sheet = "6-minute walk test"
) %>% 
  dplyr::select(
    PatientNr,
    walk0  = contains("Baseline: Total"),
    walk13 = contains("End of study: Total")
  ) %>% 
  dplyr::mutate(
    walk0  = as.numeric(walk0),
    walk13 = as.numeric(walk13)
  )

library(dplyr)    # or library(tidyverse)
library(tidyverse)
library(readxl)


cst <- read_xlsx(
  file.path(data_dir, "RAPA-EX-001_Clinical dataset_Clean_21Apr2025.xlsx"),
  sheet = "30 Second Chair-Stand Test"
) %>%
  dplyr::select(
    PatientNr,
    cst0  = contains("Baseline: 30CST result"),
    cst6  = contains("Interim asmnt: 30CST result"),
    cst13 = contains("End of study: 30CST result")
  ) %>%
  mutate(across(c(cst0, cst6, cst13), as.numeric))


# Lab tests
# Read the laboratory file without filtering to the per‑protocol set.  Rename
# "Visit name" to "Visit" to facilitate filtering on Screening vs End of study
# later.  Keep only the patient ID, visit and hs‑CRP value.
labs <- read_excel(
  file.path(data_dir, "RAPA-EX-001_Lab tests_Clean_22Apr2025.xlsx")
) %>%
  dplyr::select(
    PatientNr = PatientNr,
    Visit     = `Visit name`,
    hsCRP     = `Hs-CRP (mg/L):`
  )

# Adverse Events
adv_ev <- read_xlsx(file.path(data_dir, "RAPA-EX-001_Adverse event and SAE_Clean_22Apr2025.xlsx"))

# Lab complete data
labs_comp <- read_xlsx(file.path(data_dir, "RAPA-EX-001_Lab tests_Clean_22Apr2025.xlsx"))

glimpse(adv_ev)
glimpse(labs_comp)

names(adv_ev)
names(labs_comp)

# Date of Visit
date_of_visit <- read_excel(
  file.path(data_dir, "RAPA-EX-001_Clinical dataset_Clean_21Apr2025.xlsx"),
  sheet = "Date of visit"
) %>%
  dplyr::transmute(
    PatientNr = PatientNr,
    screen_date = as.Date(`Screening date of visit`)  # Correct column name for screening date
  )


# Demographics
demo <- read_excel(
  file.path(data_dir, "RAPA-EX-001_Clinical dataset_Clean_21Apr2025.xlsx"),
  sheet = "Demographics"
) %>%
  dplyr::transmute(
    PatientNr = PatientNr,
    sex       = as.integer(str_to_lower(`Gender at birth:`) == "male"),
    dob       = `Date of Birth`
  ) %>%
  left_join(date_of_visit, by = "PatientNr") %>%  # Join with Date of Visit data
  mutate(
    age_at_screening = as.numeric(difftime(screen_date, dob, units = "days")) / 365.25,  # Calculate age at screening
    age_group = ifelse(age_at_screening >= 75, "75+", "Under 75")  # Create binary age group based on 75 years old
  ) %>%
  dplyr::select(-dob, -screen_date)  # Remove unnecessary columns (dob and screen_date)


path <- file.path(data_dir, "RAPA-EX-001_SF36 Baseline EoS_Clean_02May2025.xlsx")


library(readxl)
library(dplyr)

sf36_book     <- file.path(data_dir, "RAPA-EX-001_SF36 Baseline EoS_Clean_02May2025.xlsx")

baseline_items <- read_xlsx(sf36_book, sheet = "Baseline")
eos_items      <- read_xlsx(sf36_book, sheet = "End of Study")

# rename cols 8:43 to q1…q36
baseline_items <- baseline_items %>%
  rename_with(
    .cols = 8:43,
    .fn   = ~ paste0("q", seq_along(.))
  )

eos_items <- eos_items %>%
  rename_with(
    .cols = 8:43,
    .fn   = ~ paste0("q", seq_along(.))
  )

# Score SF-36
sf36_bl  <- score_sf36(baseline_items) %>%
  dplyr::rename_with(.fn = ~ paste0(.x, "_BL"), .cols = -PatientNr)

sf36_w13 <- score_sf36(eos_items) %>%
  dplyr::rename_with(.fn = ~ paste0(.x, "_W13"), .cols = -PatientNr)

# ========================
# 2. Build master table
# ========================

# The labs data already has PatientNr and Visit columns, so no renaming is required

# Build master dataset with explicit dplyr calls
master <- tibble::tibble(PatientNr = unique(rand$PatientNr)) %>%
  dplyr::left_join(rand,       by = "PatientNr") %>%
  dplyr::left_join(grip,       by = "PatientNr") %>%
  dplyr::left_join(walk,       by = "PatientNr") %>%
  dplyr::left_join(cst,        by = "PatientNr") %>%
  dplyr::left_join(demo,       by = "PatientNr") %>%
  dplyr::left_join(sf36_bl,    by = "PatientNr") %>%
  dplyr::left_join(sf36_w13,   by = "PatientNr") %>%
  dplyr::left_join(
    labs %>%
      dplyr::filter(Visit == "Screening") %>%
      dplyr::select(-Visit) %>%
      dplyr::rename(hsCRP_base = hsCRP),
    by = "PatientNr"
  ) %>%
  dplyr::left_join(
    labs %>%
      dplyr::filter(Visit == "End of study") %>%
      dplyr::select(-Visit) %>%
      dplyr::rename(hsCRP_w13 = hsCRP),
    by = "PatientNr"
  )

# Tag complete-case and per-protocol cohorts
master <- master %>%
  dplyr::mutate(
    is_cc_grip = !is.na(grip0) & !is.na(grip13),
    is_cc_cst  = !is.na(cst0)  & !is.na(cst13),
    is_cc_walk = !is.na(walk0) & !is.na(walk13),
    is_cc_sf36 = !is.na(PCS_BL) & !is.na(PCS_W13),
    is_pp      = PatientNr %in% pp_ids
  )

str(master)

# --------------------------------------------------
# 2.x Biological clock metrics
# --------------------------------------------------
#
# Read the TruDiag clock metrics (PCGrimAge, SystemsAge, OMICmAge, DunedinPACE) and
# reshape from long (Test.number 1 = baseline, 2 = week 13) to wide format.  Each
# metric gets a baseline (`*_bl`) and week‑13 (`*_w13`) column.  Then merge the
# resulting data frame into the `master` data set by `PatientNr`.  The `readr`
# package is used to read the CSV, and `pivot_wider`/`rename_with` from
# `tidyr`/`dplyr` reshape and clean the column names.  Converting `PID` to
# upper case ensures matching with `PatientNr`.

clock_path <- file.path(data_dir, "TruDiag_Rapamycin_All_metrics_EAA.csv")
clock_df <- readr::read_csv(clock_path, show_col_types = FALSE) %>%
  dplyr::filter(Test.number %in% c(1, 2)) %>%
  dplyr::select(
    PID,
    Test.number,
    PCGrimAge,
    SystemsAge,
    OMICmAge,
    DunedinPACE
  ) %>%
  tidyr::pivot_wider(
    names_from  = Test.number,
    values_from = c(PCGrimAge, SystemsAge, OMICmAge, DunedinPACE),
    names_glue  = "{.value}_{Test.number}"
  ) %>%
  dplyr::rename_with(~ stringr::str_replace(.x, "_1$", "_bl"), dplyr::ends_with("_1")) %>%
  dplyr::rename_with(~ stringr::str_replace(.x, "_2$", "_w13"), dplyr::ends_with("_2")) %>%
  dplyr::mutate(PatientNr = toupper(PID)) %>%
  dplyr::select(-PID)

# Merge the clock data into the master data set
master <- master %>%
  dplyr::left_join(clock_df, by = "PatientNr")

# ========================
# 3. Analysis functions
# ========================

run_cc <- function(df, y, x_cov) {
  # Complete case analysis using a baseline adjusted linear model with
  # Rademacher wild bootstrap under the alternative.  The model is
  # specified as y ~ treat + covariates.  We remove rows with missing
  # outcome values and fit the model.  The bootstrap distribution
  # provides robust estimates of the treatment effect, while we
  # additionally compute classical test statistics and effect sizes to
  # satisfy reporting requirements.
  df0 <- df %>% dplyr::filter(!is.na(.data[[y]]))
  fmla <- stats::as.formula(paste0(y, " ~ treat + ", x_cov))
  fit  <- stats::lm(fmla, data = df0)
  # Diagnostics
  diag_path <- file.path(results_dir, paste0("diag_cc_", y, ".pdf"))
  pdf(diag_path); check_model_assumptions(fit, y); dev.off()
  # Wild bootstrap under the alternative
  boot_coefs <- wild_boot_coef(fit, R = 999, seed = SEED)
  theta_hat  <- mean(boot_coefs, na.rm = TRUE)
  se_boot    <- stats::sd(boot_coefs, na.rm = TRUE)
  ci_low     <- stats::quantile(boot_coefs, 0.025, na.rm = TRUE)
  ci_high    <- stats::quantile(boot_coefs, 0.975, na.rm = TRUE)
  z_stat     <- theta_hat / se_boot
  p_val      <- 2 * (1 - stats::pnorm(abs(z_stat)))
  # Classical t statistic and degrees of freedom from the fitted model
  smry   <- summary(fit)$coefficients
  t_val  <- smry["treat", "t value"]
  df_res <- stats::df.residual(fit)
  # F statistic by comparing models with and without the treatment term
  fmla_null <- update(fmla, . ~ . - treat)
  fit_null  <- stats::lm(fmla_null, data = df0)
  an_res    <- stats::anova(fit_null, fit)
  F_stat <- an_res$F[2]
  df_num <- an_res$Df[2]
  df_den <- an_res$Res.Df[2]
  # Partial eta squared (effect size for ANCOVA)
  eta_sq <- (F_stat * df_num) / (F_stat * df_num + df_den)
  # Compute Cohen's d for the unadjusted difference at follow up.  To
  # ensure the effect size is based on the same sample used in the model,
  # restrict the data to the complete cases that entered the linear model.
  # model.frame(fit) returns the data with missing covariate rows removed.
  mf <- model.frame(fit)
  treat_vec <- mf$treat
  # Extract the outcome column as a numeric vector.  Some outcomes may
  # be stored as list-columns, so unlist and coerce to numeric.
  vec_y <- mf[[y]]
  vec_y <- unlist(vec_y)
  vec_y <- as.numeric(vec_y)
  n1 <- sum(treat_vec == 1, na.rm = TRUE)
  n0 <- sum(treat_vec == 0, na.rm = TRUE)
  m1 <- mean(vec_y[treat_vec == 1], na.rm = TRUE)
  m0 <- mean(vec_y[treat_vec == 0], na.rm = TRUE)
  sd1 <- stats::sd(vec_y[treat_vec == 1], na.rm = TRUE)
  sd0 <- stats::sd(vec_y[treat_vec == 0], na.rm = TRUE)
  # Pooled standard deviation for Cohen's d
  sp  <- sqrt(((n1 - 1) * sd1^2 + (n0 - 1) * sd0^2) / (n1 + n0 - 2))
  cohen_d <- (m1 - m0) / sp
  tibble(
    outcome  = y,
    estimate = theta_hat,
    se       = se_boot,
    CI_low   = ci_low,
    CI_high  = ci_high,
    p        = p_val,
    t_stat   = t_val,
    df_resid = df_res,
    F_stat   = F_stat,
    df_num   = df_num,
    df_den   = df_den,
    partial_eta_sq = eta_sq,
    cohen_d  = cohen_d
  )
}


run_itt_mi2 <- function(df, y_bl, y_fu, covars = character()){
  # Multiple‑imputation intention‑to‑treat analysis with wild bootstrap.
  # This function multiplies imputes missing values using predictive mean
  # matching, fits a baseline‑adjusted model in each imputed dataset and
  # generates Rademacher wild‑bootstrap replicates under the alternative.
  # The pooled treatment effect is the mean of all bootstrap estimates
  # across imputations; the standard error is the standard deviation of
  # these estimates; confidence intervals are the 2.5th and 97.5th
  # percentiles of the pooled bootstrap distribution; p‑values derive
  # from a z‑test.
  # Determine variables to impute: include treatment, baseline and follow‑up
  # outcome, covariates and interim chair‑stand (cst6) to satisfy the
  # missing at random assumption.  cst6 is included solely in the
  # imputation model and not necessarily in the analysis model.
  vars_to_impute <- unique(c("treat", y_bl, y_fu, covars, "cst6"))
  imp <- mice(
    df %>% dplyr::select(dplyr::all_of(vars_to_impute)),
    m     = 15,
    method= "pmm",
    maxit = 30,
    seed  = SEED,
    print = FALSE
  )
  # Define model formula once
  fmla <- as.formula(
    paste0(y_fu, " ~ treat + ", y_bl,
           if (length(covars)) paste0(" + ", paste(covars, collapse = " + ")))
  )
  # Diagnostics on the first imputed data set
  d1  <- complete(imp, 1)
  fit1 <- lm(fmla, data = d1)
  pdf(file.path(results_dir, paste0("diag_itt_", y_fu, ".pdf")))
  check_model_assumptions(fit1, y_fu)
  dev.off()
  # Pool bootstrap estimates across imputations
  boot_all <- numeric()
  for (i in seq_len(imp$m)) {
    di  <- complete(imp, i)
    fit <- lm(fmla, data = di)
    boot_coefs <- wild_boot_coef(fit, R = 999, seed = SEED)
    boot_all   <- c(boot_all, boot_coefs)
  }
  # Pooled estimate and inference
  theta_hat <- mean(boot_all, na.rm = TRUE)
  se_hat    <- sd(boot_all, na.rm = TRUE)
  ci_low    <- quantile(boot_all, 0.025, na.rm = TRUE)
  ci_high   <- quantile(boot_all, 0.975, na.rm = TRUE)
  z_stat    <- theta_hat / se_hat
  p_val     <- 2 * (1 - pnorm(abs(z_stat)))
  # Compute classical statistics and effect sizes on the first imputed
  # dataset.  These metrics accompany the bootstrap estimates to
  # satisfy reporting guidelines.  We use the first imputation (d1)
  # consistent with diagnostic plots.
  smry1   <- summary(fit1)$coefficients
  t_val   <- smry1["treat", "t value"]
  df_res  <- df.residual(fit1)
  # Fit a null model without the treatment term to obtain an F statistic
  fmla_null1 <- update(fmla, . ~ . - treat)
  fit_null1  <- lm(fmla_null1, data = d1)
  an_res1    <- anova(fit_null1, fit1)
  F_stat1 <- an_res1$F[2]
  df_num1 <- an_res1$Df[2]
  df_den1 <- an_res1$Res.Df[2]
  partial_eta_sq1 <- (F_stat1 * df_num1) / (F_stat1 * df_num1 + df_den1)
  # Cohen's d for the unadjusted difference at follow up using the same
  # complete cases as in the linear model.  Use model.frame(fit1) to
  # restrict to rows actually used in the model fit.
  mf1 <- model.frame(fit1)
  treat_vec1 <- mf1$treat
  vec_y1 <- mf1[[y_fu]]
  vec_y1 <- unlist(vec_y1)
  vec_y1 <- as.numeric(vec_y1)
  n1  <- sum(treat_vec1 == 1, na.rm = TRUE)
  n0  <- sum(treat_vec1 == 0, na.rm = TRUE)
  m1  <- mean(vec_y1[treat_vec1 == 1], na.rm = TRUE)
  m0  <- mean(vec_y1[treat_vec1 == 0], na.rm = TRUE)
  sd1 <- stats::sd(vec_y1[treat_vec1 == 1], na.rm = TRUE)
  sd0 <- stats::sd(vec_y1[treat_vec1 == 0], na.rm = TRUE)
  sp  <- sqrt(((n1 - 1) * sd1^2 + (n0 - 1) * sd0^2) / (n1 + n0 - 2))
  cohen_d1 <- (m1 - m0) / sp
  tibble(
    outcome  = y_fu,
    estimate = theta_hat,
    se       = se_hat,
    p        = p_val,
    CI_low   = ci_low,
    CI_high  = ci_high,
    t_stat   = t_val,
    df_resid = df_res,
    F_stat   = F_stat1,
    df_num   = df_num1,
    df_den   = df_den1,
    partial_eta_sq = partial_eta_sq1,
    cohen_d  = cohen_d1
  )
}


master <- master %>%
  mutate(age_group = factor(age_group, levels = c("Under 75", "75+")))


# ========================
# 4. Run analyses
# ========================

results <- list()

# 4.1 Grip (CC and ITT)
# The complete‑case analysis must adjust for all pre‑specified baseline covariates
# (baseline grip, baseline 6‑minute walk, baseline chair‑stand test, age group and sex).
results$grip_CC  <- run_cc(
  master,
  y     = "grip13",
  x_cov = "grip0 + walk0 + cst0 + age_group + sex"
)
results$grip_ITT <- run_itt_mi2(
  master,
  y_bl   = "grip0",
  y_fu   = "grip13",
  covars = c("walk0", "cst0", "age_group", "sex")  # Adjusting for all covariates
)

# 4.2 CST (CC and ITT)
# Complete‑case model for the chair‑stand test includes baseline grip strength,
# baseline 6‑minute walk, age group and sex, in addition to the baseline CST.
results$cst_CC  <- run_cc(
  master,
  y     = "cst13",
  x_cov = "cst0 + walk0 + grip0 + age_group + sex"
)
results$cst_ITT <- run_itt_mi2(
  df     = master,
  y_bl   = "cst0",
  y_fu   = "cst13",
  covars = c("walk0", "age_group", "sex", "grip0")  # Adjusting for all covariates
)

# 4.3 6‑minute walk test (CC, ITT, PP)
# Complete‑case model for the 6‑minute walk test includes baseline grip strength,
# baseline chair‑stand test, age group and sex, in addition to the baseline walk.
results$walk_CC  <- run_cc(
  master,
  y     = "walk13",
  x_cov = "walk0 + grip0 + cst0 + age_group + sex"
)
results$walk_ITT <- run_itt_mi2(
  df     = master,
  y_bl   = "walk0",
  y_fu   = "walk13",
  covars = c("grip0", "cst0", "age_group", "sex")
)
results$walk_PP  <- run_cc(
  master %>% dplyr::filter(is_pp),
  y     = "walk13",
  x_cov = "walk0 + grip0 + cst0 + age_group + sex"
)

# 4.4 SF‑36 PCS/MCS (CC and ITT)

# 4.4 SF‑36 PCS/MCS (CC and ITT)
# Adjust PCS complete‑case model for all baseline covariates
results$pcs_CC  <- run_cc(
  master,
  y     = "PCS_W13",
  # Baseline‑adjusted model: baseline PCS, chair‑stand, 6‑minute walk, grip, age group and sex
  x_cov = "PCS_BL + cst0 + walk0 + grip0 + age_group + sex"
)
results$pcs_ITT <- run_itt_mi2(
  df     = master,
  y_bl   = "PCS_BL",
  y_fu   = "PCS_W13",
  # Adjust for baseline CST, interim CST, baseline 6‑minute walk, baseline grip,
  # age group and sex as prespecified
  # Baseline covariates only (no interim cst6) per statistical plan
  covars = c("cst0", "walk0", "grip0", "age_group", "sex")
)

# MCS
# Adjust MCS complete‑case model for all baseline covariates
results$mcs_CC <- run_cc(
  master,
  y     = "MCS_W13",
  # Baseline‑adjusted model: baseline MCS, chair‑stand, 6‑minute walk, grip, age group and sex
  x_cov = "MCS_BL + cst0 + walk0 + grip0 + age_group + sex"
)

results$mcs_ITT <- run_itt_mi2(
  df     = master,
  y_bl   = "MCS_BL",
  y_fu   = "MCS_W13",
  # Adjust for baseline CST, interim CST, baseline 6‑minute walk, baseline grip,
  # age group and sex as prespecified
  # Baseline covariates only (no interim cst6) per statistical plan
  covars = c("cst0", "walk0", "grip0", "age_group", "sex")
)

# 4.4 hsCRP (PP baseline ANCOVA)
names(master)

pp_dat <- master %>%
  filter(is_pp & !is.na(hsCRP_base) & !is.na(hsCRP_w13))

fit_hs <- lm(hsCRP_w13 ~ treat + hsCRP_base, data = pp_dat)
pdf(file.path(output_dir, "diag_hscrp.pdf"))
check_model_assumptions(fit_hs, "hsCRP")
dev.off()
# Wild bootstrap under the alternative for per‑protocol hsCRP
boot_hs      <- wild_boot_coef(fit_hs, R = 999, seed = SEED)
theta_hs_pp  <- mean(boot_hs, na.rm = TRUE)
se_hs        <- sd(boot_hs, na.rm = TRUE)
ci_low_hs    <- quantile(boot_hs, 0.025, na.rm = TRUE)
ci_high_hs   <- quantile(boot_hs, 0.975, na.rm = TRUE)
z_hs         <- theta_hs_pp / se_hs
p_hs         <- 2 * (1 - pnorm(abs(z_hs)))
results$hsCRP_PP <- tibble(
  estimate = theta_hs_pp,
  se       = se_hs,
  p        = p_hs,
  CI_low   = ci_low_hs,
  CI_high  = ci_high_hs
)

# 4.5 hsCRP (ITT baseline ANCOVA)
# For the ITT analysis of hsCRP, use all randomised participants with hsCRP data, adjusting only
# for baseline hsCRP, as specified in the statistical plan.  We include no additional covariates.
results$hsCRP_ITT <- run_itt_mi2(
  df     = master,
  y_bl   = "hsCRP_base",
  y_fu   = "hsCRP_w13",
  covars = character(0)
)

# 4.6 Biological age clocks (ITT baseline ANCOVA)
# Each call below fits a baseline‑adjusted model for one of the TruDiagnostics
# biological age clocks using the wild bootstrap ITT framework.  These models
# adjust for the baseline value of the clock and the same baseline covariates
# specified for the functional outcomes (baseline walk, baseline grip, baseline
# chair‑stand test, interim chair‑stand test at week 6, age group and sex).

results$PCGrimAge_ITT <- run_itt_mi2(
  df     = master,
  y_bl   = "PCGrimAge_bl",
  y_fu   = "PCGrimAge_w13",
  # Adjust for baseline walk, grip, chair‑stand, age group and sex (no interim cst6)
  covars = c("walk0", "grip0", "cst0", "age_group", "sex")
)

results$SystemsAge_ITT <- run_itt_mi2(
  df     = master,
  y_bl   = "SystemsAge_bl",
  y_fu   = "SystemsAge_w13",
  covars = c("walk0", "grip0", "cst0", "age_group", "sex")
)

results$OMICmAge_ITT <- run_itt_mi2(
  df     = master,
  y_bl   = "OMICmAge_bl",
  y_fu   = "OMICmAge_w13",
  covars = c("walk0", "grip0", "cst0", "age_group", "sex")
)

results$DunedinPACE_ITT <- run_itt_mi2(
  df     = master,
  y_bl   = "DunedinPACE_bl",
  y_fu   = "DunedinPACE_w13",
  covars = c("walk0", "grip0", "cst0", "age_group", "sex")
)

# Descriptives: grip, cst, SF-36 & hsCRP
# ========================
#
descr <- list(
  Grip = master %>%
    group_by(treat) %>%
    summarise(
      n             = sum(!is.na(grip0)),
      grip0_mean    = mean(grip0,  na.rm = TRUE),
      grip0_sd      = sd(  grip0,  na.rm = TRUE),
      grip13_mean   = mean(grip13, na.rm = TRUE),
      grip13_sd     = sd(  grip13, na.rm = TRUE),
      change_mean   = mean(grip13 - grip0, na.rm = TRUE),
      change_sd     = sd(  grip13 - grip0, na.rm = TRUE),
      .groups       = "drop"
    ),

  CST = master %>%
    group_by(treat) %>%
    summarise(
      n             = sum(!is.na(cst0)),
      cst0_mean     = mean(cst0,  na.rm = TRUE),
      cst0_sd       = sd(  cst0,  na.rm = TRUE),
      cst13_mean    = mean(cst13, na.rm = TRUE),
      cst13_sd      = sd(  cst13, na.rm = TRUE),
      change_mean   = mean(cst13 - cst0, na.rm = TRUE),
      change_sd     = sd(  cst13 - cst0, na.rm = TRUE),
      .groups       = "drop"
    ),

  Walk = master %>%
    group_by(treat) %>%
    summarise(
      n               = sum(!is.na(walk0)),
      walk0_mean      = mean(walk0,  na.rm = TRUE),
      walk0_sd        = sd(  walk0,  na.rm = TRUE),
      walk13_mean     = mean(walk13, na.rm = TRUE),
      walk13_sd       = sd(  walk13, na.rm = TRUE),
      change_mean     = mean(walk13 - walk0, na.rm = TRUE),
      change_sd       = sd(  walk13 - walk0, na.rm = TRUE),
      .groups         = "drop"
    ),

  SF36 = master %>%
    transmute(
      treat,
      PF_BL,   PF_W13,
      RP_BL,   RP_W13,
      BP_BL,   BP_W13,
      GH_BL,   GH_W13,
      VT_BL,   VT_W13,
      SF_BL,   SF_W13,
      RE_BL,   RE_W13,
      MH_BL,   MH_W13,
      PCS_BL,  PCS_W13,
      MCS_BL,  MCS_W13
    ) %>%
    pivot_longer(
      -treat,
      names_to  = "var",
      values_to = "value"
    ) %>%
    separate(
      var,
      into = c("domain", "timept"),
      sep  = "_"
    ) %>%
    group_by(treat, domain, timept) %>%
    summarise(
      mean = mean(value, na.rm = TRUE),
      sd   = sd(  value, na.rm = TRUE),
      .groups = "drop"
    ),

  hsCRP = master %>%
    group_by(treat) %>%
    summarise(
      n                  = n(),
      hsCRP_base_mean    = mean(hsCRP_base,   na.rm = TRUE),
      hsCRP_base_sd      = sd(  hsCRP_base,   na.rm = TRUE),
      hsCRP_w13_mean     = mean(hsCRP_w13,    na.rm = TRUE),
      hsCRP_w13_sd       = sd(  hsCRP_w13,    na.rm = TRUE),
      change_mean        = mean(hsCRP_w13 - hsCRP_base, na.rm = TRUE),
      change_sd          = sd(  hsCRP_w13 - hsCRP_base, na.rm = TRUE),
      .groups            = "drop"
    ),

  # Descriptive statistics for biological clocks
  Clocks = master %>%
    dplyr::select(
      treat,
      PCGrimAge_bl, PCGrimAge_w13,
      SystemsAge_bl, SystemsAge_w13,
      OMICmAge_bl, OMICmAge_w13,
      DunedinPACE_bl, DunedinPACE_w13
    ) %>%
    tidyr::pivot_longer(
      cols = -treat,
      names_to  = "var",
      values_to = "value"
    ) %>%
    tidyr::separate(
      var,
      into = c("clock", "timept"),
      sep  = "_"
    ) %>%
    dplyr::group_by(treat, clock, timept) %>%
    dplyr::summarise(
      n      = dplyr::n(),
      mean   = mean(value, na.rm = TRUE),
      sd     = sd(  value, na.rm = TRUE),
      median = stats::median(value, na.rm = TRUE),
      p25    = stats::quantile(value, 0.25, na.rm = TRUE),
      p75    = stats::quantile(value, 0.75, na.rm = TRUE),
      .groups = "drop"
    )
)


# ========================
# 5. Export results
# ========================

## Write descriptive summaries and ANCOVA results to separate workbooks.  Each list
## element becomes its own sheet in the output file.  This avoids duplicating
## the same results across multiple workbooks.

# VISUALS

library(ggplot2)

# Example for Grip13
df_plot <- master %>% 
  filter(is_cc_grip) %>%
  group_by(treat) %>%
  summarise(
    mean = mean(grip13, na.rm=TRUE),
    se   = sd(grip13, na.rm=TRUE)/sqrt(n()),
    .groups="drop"
  ) %>%
  mutate(
    CI_low  = mean - qt(0.975, n()-1)*se,
    CI_high = mean + qt(0.975, n()-1)*se,
    Group    = if_else(treat==1, "Rapamycin","Placebo")
  )

## Generate and save a bar plot for the week 13 grip strength example.
p_grip13_example <- ggplot(df_plot, aes(Group, mean)) +
  geom_col(width = 0.6, fill = "white", color = "black") +
  geom_errorbar(aes(ymin = CI_low, ymax = CI_high), width = 0.2) +
  labs(
    x     = NULL,
    y     = "Hand‑Grip Strength at 13 weeks (kg)",
    title = "Grip Strength by Treatment Group"
  ) +
  theme_classic(base_size = 12) +
  theme(
    text      = element_text(family = "sans"),
    plot.title = element_text(face = "bold", hjust = 0)
  )
## Save both PNG and SVG versions of the example plot
ggsave(
  filename = file.path(output_dir, "grip13_bar.png"),
  plot     = p_grip13_example,
  width    = 6, height = 4
)
ggsave(
  filename = file.path(output_dir, "grip13_bar.svg"),
  plot     = p_grip13_example,
  width    = 6, height = 4,
  device   = "svg"
)
str(results)

library(ggplot2)
library(forcats)

effects <- bind_rows(
  results$grip_ITT %>% dplyr::select(estimate, CI_low, CI_high) %>% dplyr::mutate(Outcome = "Grip"),
  results$cst_ITT  %>% dplyr::select(estimate, CI_low, CI_high) %>% dplyr::mutate(Outcome = "CST"),
  results$walk_ITT %>% dplyr::select(estimate, CI_low, CI_high) %>% dplyr::mutate(Outcome = "Walk"),
  results$pcs_ITT  %>% dplyr::select(estimate, CI_low, CI_high) %>% dplyr::mutate(Outcome = "PCS"),
  results$mcs_ITT  %>% dplyr::select(estimate, CI_low, CI_high) %>% dplyr::mutate(Outcome = "MCS"),
  results$hsCRP_PP %>% dplyr::select(estimate, CI_low, CI_high) %>% dplyr::mutate(Outcome = "hsCRP")
) %>%
  mutate(Outcome = fct_relevel(Outcome, c("Grip","CST","Walk","PCS","MCS","hsCRP")))

## Generate and save a simple forest plot of ITT treatment effects
p_effects_example <- ggplot(effects, aes(x = estimate, y = fct_rev(Outcome))) +
  geom_point(size = 3) +
  geom_errorbarh(aes(xmin = CI_low, xmax = CI_high), height = 0.2) +
  geom_vline(xintercept = 0, linetype = "dashed", color = "grey50") +
  labs(
    title = "Baseline‑adjusted Treatment Effects (ITT)",
    x     = "Mean Difference (Rapamycin – Placebo)",
    y     = NULL
  ) +
  theme_classic(base_size = 12) +
  theme(
    plot.title = element_text(face = "bold", hjust = 0)
  )
ggsave(
  filename = file.path(output_dir, "itt_forest.png"),
  plot     = p_effects_example,
  width    = 6, height = 4
)
ggsave(
  filename = file.path(output_dir, "itt_forest.svg"),
  plot     = p_effects_example,
  width    = 6, height = 4,
  device   = "svg"
)


library(ggplot2)
library(dplyr)
library(tidyr)

# prepare
traj <- master %>%
  filter(is_cc_grip) %>%
  dplyr::select(PatientNr, treat, grip0, grip13) %>%
  pivot_longer(c(grip0, grip13),
               names_to  = "time",
               values_to = "value") %>%
  dplyr::mutate(
    time  = factor(time, levels = c("grip0","grip13"),
                   labels = c("Baseline","Week 13")),
    Group = factor(treat, levels = c(0,1),
                   labels = c("Placebo","Rapamycin"))
  )

# plot
## Generate and save an example spaghetti plot showing individual and mean trajectories
p_traj_example <- ggplot(traj, aes(x = time, y = value, group = PatientNr)) +
  # very light grey for each subject
  geom_line(color = "grey80", linewidth = 0.4) +
  # mean trajectory per group
  stat_summary(
    aes(color = Group),
    fun    = mean, geom = "line",
    linewidth = 1.2
  ) +
  # optional: mean points
  stat_summary(
    aes(color = Group),
    fun    = mean, geom = "point",
    size   = 3, shape = 21, fill = "white"
  ) +
  scale_color_manual(
    # Paul Tol’s high‑contrast: black for placebo, orange for rapamycin
    values = c(Placebo = "#000000", Rapamycin = "#E69F00")
  ) +
  labs(
    title = "Individual Grip Strength Trajectories",
    x     = NULL,
    y     = "Grip Strength (kg)",
    color = NULL
  ) +
  theme_classic(base_size = 12) +
  theme(
    legend.position = "top",
    plot.title      = element_text(face = "bold", hjust = 0),
    axis.text       = element_text(color = "black"),
    axis.title      = element_text(color = "black")
  )
ggsave(
  filename = file.path(output_dir, "grip_traj.png"),
  plot     = p_traj_example,
  width    = 6, height = 4
)
ggsave(
  filename = file.path(output_dir, "grip_traj.svg"),
  plot     = p_traj_example,
  width    = 6, height = 4,
  device   = "svg"
)


library(ggdist)

## Generate and save an example distribution plot for grip change using half‑eye and boxplot
p_change_example <- master %>%
  filter(is_cc_grip) %>%
  mutate(Group = if_else(treat == 1, "Rapamycin", "Placebo")) %>%
  ggplot(aes(x = Group, y = grip13 - grip0, fill = Group)) +
  stat_halfeye(adjust = .5, width = .6, .width = 0) +
  geom_boxplot(width = 0.2, outlier.shape = NA, alpha = 0.3) +
  geom_jitter(width = 0.1, size = 1) +
  labs(
    x     = NULL,
    y     = "Change in Grip Strength (kg)",
    title = "Distribution of Individual Changes"
  ) +
  theme_classic(base_size = 12) +
  theme(
    legend.position = "none"
  )
ggsave(
  filename = file.path(output_dir, "grip_change_distribution.png"),
  plot     = p_change_example,
  width    = 6, height = 4
)
ggsave(
  filename = file.path(output_dir, "grip_change_distribution.svg"),
  plot     = p_change_example,
  width    = 6, height = 4,
  device   = "svg"
)


# ALL VISUALS

library(ggplot2)
library(dplyr)
library(tidyr)
library(ggdist)
library(forcats)

# where to save:
# output_dir is defined at the beginning of the script; avoid redefining it here.
# output_dir <- "/Users/bradstanfield/Library/CloudStorage/Dropbox/YouTube/Research/rapamycin/results/Brad"

# 1. Bar + 95% CI at week‑13
# NOTE: Nature Aging discourages bar charts for reporting statistics.  We
# therefore omit the 30‑s chair‑stand test from this bar‑plot routine and
# provide distributional plots for that outcome below.  See the section
# "Additional Figures for 30s Chair‑Stand" for those plots.
bar_outcomes <- c(
  grip13    = "Hand‑Grip Strength (kg)",
  PCS_W13   = "SF‑36 PCS",
  MCS_W13   = "SF‑36 MCS",
  hsCRP_w13 = "hs‑CRP (mg/L)"
)

for (var in names(bar_outcomes)) {
  df <- master %>%
    filter(!is.na(.data[[var]])) %>%
    group_by(treat) %>%
    summarise(
      n    = n(),
      mean = mean(.data[[var]], na.rm=TRUE),
      sd   = sd(.data[[var]], na.rm=TRUE),
      .groups="drop"
    ) %>%
    mutate(
      se      = sd / sqrt(n),
      CI_low  = mean - qt(0.975, n-1)*se,
      CI_high = mean + qt(0.975, n-1)*se,
      Group   = factor(treat, levels=c(0,1),
                       labels=c("Placebo","Rapamycin"))
    )
  
  p <- ggplot(df, aes(x=Group, y=mean)) +
    geom_col(width=0.6, fill="white", color="black") +
    geom_errorbar(aes(ymin=CI_low, ymax=CI_high), width=0.2) +
    labs(
      x     = NULL,
      y     = bar_outcomes[[var]],
      title = paste0(bar_outcomes[[var]], " by Treatment Group")
    ) +
    theme_classic(base_size=12) +
    theme(
      plot.title = element_text(face="bold", hjust=0),
      text       = element_text(family="sans")
    )
  
  ggsave(
    filename = file.path(output_dir, paste0(var,"_bar.png")),
    plot     = p,
    width    = 6, height = 4
  )
  ggsave(
    filename = file.path(output_dir, paste0(var,"_bar.svg")),
    plot     = p,
    width    = 6, height = 4, device = "svg"
  )
}

# 2. Forest plot of ITT estimates
effects <- bind_rows(
  results$grip_ITT  %>% dplyr::select(estimate, CI_low, CI_high) %>% dplyr::mutate(Outcome="Grip"),
  results$cst_ITT   %>% dplyr::select(estimate, CI_low, CI_high) %>% dplyr::mutate(Outcome="CST"),
  results$walk_ITT  %>% dplyr::select(estimate, CI_low, CI_high) %>% dplyr::mutate(Outcome="Walk"),
  results$pcs_ITT   %>% dplyr::select(estimate, CI_low, CI_high) %>% dplyr::mutate(Outcome="PCS"),
  results$mcs_ITT   %>% dplyr::select(estimate, CI_low, CI_high) %>% dplyr::mutate(Outcome="MCS"),
  results$hsCRP_PP %>% dplyr::select(estimate, CI_low, CI_high) %>% dplyr::mutate(Outcome="hsCRP")
) %>%
  dplyr::mutate(
    Outcome = fct_relevel(Outcome, c("Grip","CST","Walk","PCS","MCS","hsCRP"))
  )

p_forest <- ggplot(effects, aes(x=estimate, y=fct_rev(Outcome))) +
  geom_point(size=3) +
  geom_errorbarh(aes(xmin=CI_low, xmax=CI_high), height=0.2) +
  geom_vline(xintercept=0, linetype="dashed", color="grey50") +
  labs(
    title = "Baseline-adjusted Treatment Effects (ITT)",
    x     = "Mean Difference (Rapa – Pbo)",
    y     = NULL
  ) +
  theme_classic(base_size=12) +
  theme(plot.title=element_text(face="bold", hjust=0))

ggsave(
  filename = file.path(output_dir,"ITT_forest.png"),
  plot     = p_forest,
  width    = 6, height = 4
)
ggsave(
  filename = file.path(output_dir,"ITT_forest.svg"),
  plot     = p_forest,
  width    = 6, height = 4, device = "svg"
)

# 3. Spaghetti + mean trajectories for grip & CST
for (v in c("grip","cst")) {
  t0 <- paste0(v,"0"); t1 <- paste0(v,"13")
  df <- master %>%
    dplyr::filter(!is.na(.data[[t0]]) & !is.na(.data[[t1]])) %>%
    dplyr::select(PatientNr, treat, !!t0, !!t1) %>%
    pivot_longer(c(!!t0, !!t1),
                 names_to="time", values_to="value") %>%
    dplyr::mutate(
      time  = factor(time, levels=c(t0,t1),
                     labels=c("Baseline","Week 13")),
      Group = factor(treat, levels=c(0,1),
                     labels=c("Placebo","Rapamycin"))
    )
  
  p <- ggplot(df, aes(x=time, y=value, group=PatientNr)) +
    geom_line(color="grey80", size=0.4) +
    stat_summary(aes(color=Group), fun=mean, geom="line", size=1.2) +
    stat_summary(aes(color=Group), fun=mean, geom="point", size=3, shape=21, fill="white") +
    scale_color_manual(values=c("#000000","#E69F00")) +
    labs(
      title = paste0("Individual ", 
                     ifelse(v=="grip","Grip Strength","Chair-Stand"), 
                     " Trajectories"),
      x     = NULL,
      y     = ifelse(v=="grip","Grip Strength (kg)","30s Chair-Stand (reps)"),
      color = NULL
    ) +
    theme_classic(base_size=12) +
    theme(
      legend.position="top",
      plot.title      = element_text(face="bold", hjust=0)
    )
  
  ggsave(
    filename = file.path(output_dir, paste0(v,"_traj.png")),
    plot     = p,
    width    = 6, height = 4
  )
  ggsave(
    filename = file.path(output_dir, paste0(v,"_traj.svg")),
    plot     = p,
    width    = 6, height = 4, device = "svg"
  )
}

# 4. Half-eye + boxplot of change scores for grip, CST & hsCRP
for (v in c("grip","cst","hsCRP")) {
  before <- ifelse(v=="hsCRP","hsCRP_base",paste0(v,"0"))
  after  <- ifelse(v=="hsCRP","hsCRP_w13", paste0(v,"13"))
  ylab   <- if (v=="grip") "Δ Grip (kg)" else if (v=="cst") "Δ CST (reps)" else "Δ hsCRP (mg/L)"
  
  df <- master %>%
    dplyr::filter(!is.na(.data[[before]]) & !is.na(.data[[after]])) %>%
    dplyr::mutate(
      change = .data[[after]] - .data[[before]],
      Group  = factor(treat, levels=c(0,1), labels=c("Placebo","Rapamycin"))
    )
  
  p <- ggplot(df, aes(x=Group, y=change, fill=Group)) +
    stat_halfeye(.width=0.95, alpha=0.6, justification=-0.2) +
    geom_boxplot(width=0.2, outlier.shape=NA, alpha=0.3) +
    geom_jitter(width=0.1, size=1) +
    scale_fill_manual(values=c("#000000","#E69F00")) +
    labs(
      title = paste0("Distribution of Individual ", 
                     ifelse(v=="grip","Grip","CST"),
                     " Changes"),
      x     = NULL,
      y     = ylab
    ) +
    theme_classic(base_size=12) +
    theme(legend.position="none",
          plot.title=element_text(face="bold", hjust=0))
  
  ggsave(
    filename = file.path(output_dir, paste0(v,"_change.png")),
    plot     = p,
    width    = 6, height = 4
  )
  ggsave(
    filename = file.path(output_dir, paste0(v,"_change.svg")),
    plot     = p,
    width    = 6, height = 4, device = "svg"
  )
}

# --------------------------------------------------
# Additional Figures for 30‑second Chair‑Stand Test (ITT)
#
# Nature Aging requires plots that display the full data distribution
# rather than bar charts.  The following plots summarise the chair‑stand
# outcome at week 13 and the change from baseline using half‑eye and
# boxplot elements with jittered individual points.

## Distribution of Week‑13 chair‑stand counts by treatment group
df_cst13 <- master %>%
  dplyr::filter(!is.na(cst13)) %>%
  dplyr::mutate(
    Group = factor(treat, levels = c(0, 1), labels = c("Placebo", "Rapamycin"))
  )

p_cst13 <- ggplot(df_cst13, aes(x = Group, y = cst13, fill = Group)) +
  stat_halfeye(.width = 0.95, alpha = 0.6, justification = -0.2) +
  geom_boxplot(width = 0.2, outlier.shape = NA, alpha = 0.3) +
  geom_jitter(width = 0.1, size = 1) +
  scale_fill_manual(values = c(Placebo = "#000000", Rapamycin = "#E69F00")) +
  labs(
    title = "Distribution of Week‑13 Chair‑Stand Counts",
    x     = NULL,
    y     = "Chair‑Stand repetitions"
  ) +
  theme_classic(base_size = 12) +
  theme(
    legend.position = "none",
    plot.title      = element_text(face = "bold", hjust = 0)
  )

ggsave(
  filename = file.path(output_dir, "cst13_distribution.png"),
  plot     = p_cst13,
  width    = 6, height = 4
)
ggsave(
  filename = file.path(output_dir, "cst13_distribution.svg"),
  plot     = p_cst13,
  width    = 6, height = 4, device = "svg"
)

## Distribution of individual chair‑stand changes (week 13 minus baseline) by treatment group
df_cst_change <- master %>%
  dplyr::filter(!is.na(cst0) & !is.na(cst13)) %>%
  dplyr::mutate(
    change = cst13 - cst0,
    Group  = factor(treat, levels = c(0, 1), labels = c("Placebo", "Rapamycin"))
  )

p_cst_change <- ggplot(df_cst_change, aes(x = Group, y = change, fill = Group)) +
  stat_halfeye(.width = 0.95, alpha = 0.6, justification = -0.2) +
  geom_boxplot(width = 0.2, outlier.shape = NA, alpha = 0.3) +
  geom_jitter(width = 0.1, size = 1) +
  scale_fill_manual(values = c(Placebo = "#000000", Rapamycin = "#E69F00")) +
  labs(
    title = "Distribution of Individual Chair‑Stand Changes",
    x     = NULL,
    y     = "Δ Chair‑Stand (reps)"
  ) +
  theme_classic(base_size = 12) +
  theme(
    legend.position = "none",
    plot.title      = element_text(face = "bold", hjust = 0)
  )

ggsave(
  filename = file.path(output_dir, "cst_change_distribution.png"),
  plot     = p_cst_change,
  width    = 6, height = 4
)
ggsave(
  filename = file.path(output_dir, "cst_change_distribution.svg"),
  plot     = p_cst_change,
  width    = 6, height = 4, device = "svg"
)


# --------------------------------------------------
# Line plot of chair‑stand means with 95 % confidence intervals and individual points
#
# This plot illustrates group mean chair‑stand repetitions at baseline and week 13
# with 95 % confidence intervals and overlays the individual participant data.  The
# baseline mean is pooled across both arms (as in the adjusted ANCOVA) and is
# shown for each group for visual comparison.  Jittered points display the raw
# data for each participant at each time point.

# Summarise baseline (pooled) chair‑stand statistics
baseline_summary <- master %>%
  dplyr::filter(!is.na(cst0)) %>%
  dplyr::summarise(
    n      = dplyr::n(),
    mean   = mean(cst0, na.rm = TRUE),
    se     = stats::sd(cst0, na.rm = TRUE) / sqrt(n),
    ci_low = mean - stats::qt(0.975, n - 1) * se,
    ci_high= mean + stats::qt(0.975, n - 1) * se
  )

# Duplicate baseline summary for each group using tidyr::crossing to avoid list columns
df_means <- baseline_summary %>%
  dplyr::mutate(time = "Baseline") %>%
  tidyr::crossing(Group = c("Placebo", "Rapamycin")) %>%
  dplyr::select(Group, time, mean, se, ci_low, ci_high)

# Summarise week‑13 chair‑stand statistics by group
df_means <- df_means %>%
  dplyr::bind_rows(
    master %>%
      dplyr::filter(!is.na(cst13)) %>%
      dplyr::mutate(Group = factor(treat, levels = c(0,1), labels = c("Placebo","Rapamycin"))) %>%
      dplyr::group_by(Group) %>%
      dplyr::summarise(
        n      = dplyr::n(),
        mean   = mean(cst13, na.rm = TRUE),
        se     = stats::sd(cst13, na.rm = TRUE) / sqrt(n),
        ci_low = mean - stats::qt(0.975, n - 1) * se,
        ci_high= mean + stats::qt(0.975, n - 1) * se,
        .groups = "drop"
      ) %>%
      dplyr::mutate(time = "Week 13") %>%
      dplyr::select(Group, time, mean, se, ci_low, ci_high)
  )

# Prepare individual participant data for jittered points
df_points <- master %>%
  dplyr::filter(!is.na(cst0) & !is.na(cst13)) %>%
  tidyr::pivot_longer(
    cols      = c(cst0, cst13),
    names_to  = "time",
    values_to = "value"
  ) %>%
  dplyr::mutate(
    time  = factor(time, levels = c("cst0", "cst13"), labels = c("Baseline", "Week 13")),
    Group = factor(treat, levels = c(0, 1), labels = c("Placebo", "Rapamycin"))
  )

# Create the plot
p_line <- ggplot() +
  geom_jitter(
    data = df_points,
    mapping = aes(x = time, y = value, color = Group),
    width  = 0.08,
    alpha  = 0.4,
    size   = 1
  ) +
  geom_line(
    data = df_means,
    mapping = aes(x = time, y = mean, group = Group, color = Group),
    size   = 1
  ) +
  geom_point(
    data = df_means,
    mapping = aes(x = time, y = mean, color = Group),
    size   = 3
  ) +
  geom_errorbar(
    data = df_means,
    mapping = aes(x = time, ymin = ci_low, ymax = ci_high, color = Group),
    width  = 0.05
  ) +
  scale_color_manual(values = c(Placebo = "#000000", Rapamycin = "#E69F00")) +
  labs(
    title = "Change in Chair‑Stand Test: Means with 95 % CI
and Individual Points",
    x     = NULL,
    y     = "Chair‑Stand repetitions",
    color = NULL
  ) +
  theme_classic(base_size = 12) +
  theme(
    legend.position = "top",
    plot.title      = element_text(face = "bold", hjust = 0)
  )

ggsave(
  filename = file.path(output_dir, "cst_mean_ci_with_points.png"),
  plot     = p_line,
  width    = 6,
  height   = 4
)
ggsave(
  filename = file.path(output_dir, "cst_mean_ci_with_points.svg"),
  plot     = p_line,
  width    = 6, height = 4,
  device   = "svg"
)

# Data for CST by week plot
df_cst_wk <- master %>%
  dplyr::filter(!is.na(cst0) & !is.na(cst6) & !is.na(cst13)) %>%
  tidyr::pivot_longer(c(cst0, cst6, cst13), names_to = "timept", values_to = "cst") %>%
  dplyr::mutate(
    Week = dplyr::case_when(
      timept == "cst0"  ~ 0,
      timept == "cst6"  ~ 6,
      timept == "cst13" ~ 13
    ),
    Group = factor(treat, levels = c(0, 1), labels = c("Placebo", "Rapamycin"))
  )

p_cst_wk <- ggplot(df_cst_wk, aes(x = Week, y = cst, colour = Group, shape = Group, linetype = Group)) +
  geom_point(size = 3) +
  geom_smooth(method = "lm", se = FALSE) +
  scale_colour_manual(values = c(Placebo = "#000000", Rapamycin = "#E69F00")) +
  scale_shape_manual(values = c(Placebo = 17, Rapamycin = 16)) +
  scale_linetype_manual(values = c(Placebo = "dashed", Rapamycin = "solid")) +
  scale_x_continuous(breaks = c(0, 6, 13)) +
  labs(
    title = "CST by Week",
    x     = "Week",
    y     = "CST"
  ) +
  theme_classic(base_size = 12) +
  theme(legend.title = element_blank())

ggsave(
  filename = file.path(output_dir, "cst_by_week.png"),
  plot     = p_cst_wk,
  width    = 6, height = 4
)
ggsave(
  filename = file.path(output_dir, "cst_by_week.svg"),
  plot     = p_cst_wk,
  width    = 6, height = 4,
  device   = "svg"
)

# Data for CST final vs baseline scatter plot
df_cst_scatter <- master %>%
  dplyr::filter(!is.na(cst0) & !is.na(cst13)) %>%
  dplyr::mutate(
    baseline = cst0,
    final    = cst13,
    Group    = factor(treat, levels = c(0, 1), labels = c("Placebo", "Rapamycin"))
  )

p_cst_scatter <- ggplot(df_cst_scatter, aes(x = baseline, y = final, color = Group, shape = Group, linetype = Group)) +
  geom_point(size = 3) +
  geom_smooth(method = "lm", se = FALSE, fullrange = TRUE) +
  geom_abline(intercept = 0, slope = 1, linetype = "dotted", color = "grey50") +
  scale_color_manual(values = c(Placebo = "#000000", Rapamycin = "#E69F00")) +
  scale_shape_manual(values = c(Placebo = 17, Rapamycin = 16)) +
  scale_linetype_manual(values = c(Placebo = "dashed", Rapamycin = "solid")) +
  labs(
    title = "CST Final vs Baseline",
    x     = "CST Baseline",
    y     = "CST Final"
  ) +
  theme_classic(base_size = 12) +
  theme(legend.title = element_blank())

ggsave(
  filename = file.path(output_dir, "cst_final_vs_baseline.png"),
  plot     = p_cst_scatter,
  width    = 6, height = 4
)
ggsave(
  filename = file.path(output_dir, "cst_final_vs_baseline.svg"),
  plot     = p_cst_scatter,
  width    = 6, height = 4,
  device   = "svg"
)


#!/usr/bin/env Rscript
# Unified Adverse-Event and Lab-Safety Analysis for RAPA-EX-001
# Author: Brad Stanfield
# Date: 2025-06-25

# 0. Setup ------------------------------------------------------------------

library(tidyverse)
library(lubridate)
library(janitor)
library(MASS)    # for glm.nb()
library(dplyr)
library(broom)   # for tidy()

# ========================
# 1. Clean & annotate adverse‐event data
# ========================

ae <- adv_ev %>%
  clean_names() %>%
  mutate(
    start_date = as_date(start_date),
    end_date   = as_date(end_date),
    in_window = as.numeric(end_date - start_date) <= 30,
    serious    = if_else(serious_adverse_event == "Yes", 1L, 0L),
    related    = if_else(
      relationship_to_the_treatment %in% c("Possibly related", "Probably related"),
      "Related",
      "Unrelated"
    ),
    severity   = factor(severity, levels = c("Mild","Moderate","Severe"), ordered = TRUE)
  ) %>%
  left_join(
    rand %>% transmute(patient_nr = PatientNr, treat),
    by = "patient_nr"
  ) %>%
  filter(in_window)

# ========================
# 2. Adverse‐event summaries
# ========================

## 2.1 Per‐subject counts & flags
ae_by_subject <- ae %>%
  group_by(treat, patient_nr) %>%
  summarise(
    any_ae         = TRUE,
    any_sae        = any(serious == 1),
    ae_count       = n(),
    sae_count      = sum(serious),
    worst_severity = max(as.integer(severity)),
    any_related    = any(related == "Related"),
    .groups        = "drop"
  )


full_ae <- 
  rand %>% 
  transmute(patient_nr = PatientNr, treat) %>% 
  left_join(
    ae_by_subject, 
    by = c("patient_nr", "treat")
  ) %>% 
  replace_na(list(
    any_ae        = FALSE,
    any_sae       = FALSE,
    ae_count      = 0L,
    sae_count     = 0L,
    worst_severity= 0L,
    any_related   = FALSE
  ))

# now full_ae has one row per randomized patient, zero‐counts for those with no AEs
full_ae

# rebuild ae_by_subject from full_ae:
ae_by_subject <- full_ae


## 2.2 Core CONSORT table
ae_core <- ae_by_subject %>%
  group_by(treat) %>%
  summarise(
    n_participants = n_distinct(patient_nr),
    n_with_ae      = sum(any_ae),
    n_with_sae     = sum(any_sae),
    total_ae       = sum(ae_count),
    total_sae      = sum(sae_count),
    .groups        = "drop"
  )

## 2.3 Distribution by worst grade & relatedness
ae_dist <- ae_by_subject %>%
  count(treat, worst_severity, any_related) %>%
  arrange(treat, worst_severity, any_related)


## 2.4 Risk difference & ratio for “≥1 AE”
# requires epiR; if not installed, install beforehand
ae_tab <- ae_by_subject %>%
  mutate(event = as.integer(any_ae)) %>%
  count(treat, event) %>%
  pivot_wider(names_from = event, values_from = n, names_prefix = "e") %>%
  arrange(treat)


ae_tab <- ae_by_subject %>%
  # 1) drop any NA treatment rows
  filter(!is.na(treat)) %>%
  # 2) count 0 vs 1 events per arm
  mutate(event = as.integer(any_ae)) %>%
  count(treat, event) %>%
  # 3) ensure you get a row for each (treat, event) even if n=0
  complete(treat = c(0,1), event = c(0,1), fill = list(n = 0)) %>%

  pivot_wider(names_from = event, values_from = n, names_prefix = "e") %>%
  arrange(treat)


library(epiR)

mat <- matrix(c(
  ae_tab$e1[ae_tab$treat==1],  # a
  ae_tab$e0[ae_tab$treat==1],  # b
  ae_tab$e1[ae_tab$treat==0],  # c
  ae_tab$e0[ae_tab$treat==0]   # d
), nrow = 2, byrow = TRUE)


# Fisher's exact test
fisher.test(mat)


# Compute risk difference and 95% CI manually
a <- ae_tab$e1[ae_tab$treat == 1]  # number of subjects with at least one AE in the Rapa arm
b <- ae_tab$e0[ae_tab$treat == 1]  # number of subjects without AE in the Rapa arm
c <- ae_tab$e1[ae_tab$treat == 0]  # number with AE in placebo
d <- ae_tab$e0[ae_tab$treat == 0]  # number without AE in placebo

n1 <- a + b
n0 <- c + d
p1 <- a / n1
p0 <- c / n0

risk_diff <- p1 - p0
se <- sqrt(p1 * (1 - p1) / n1 + p0 * (1 - p0) / n0)
lower_ci <- risk_diff - 1.96 * se
upper_ci <- risk_diff + 1.96 * se

## 2.5 Negative‐binomial regression of AE counts
nb_model   <- glm.nb(ae_count ~ treat, data = ae_by_subject)
nb_results <- tidy(nb_model, conf.int = TRUE)

# ========================
# 3. Clean & annotate lab‐safety data
# ========================

lab <- labs_comp %>%
  janitor::clean_names() %>%
  dplyr::rename(
    visit       = visit_name,
    lab_done    = lab_test_done,
    sample_date = date_of_sample_collection
  ) %>%
  dplyr::filter(lab_done == "Yes") %>%
  dplyr::mutate(
    Time = dplyr::case_when(
      visit == "Screening"           ~ "Baseline",
      visit == "Interim assessment"  ~ "Week 6",
      visit == "End of study"        ~ "Week 13",
      TRUE                           ~ NA_character_
    ) %>% factor(levels = c("Baseline","Week 6","Week 13"))
  ) %>%
  dplyr::select(-dplyr::starts_with("if_abnormal"), -dplyr::starts_with("not_done")) %>%
  tidyr::pivot_longer(
    cols      = haemoglobin_g_l:hs_crp_mg_l,
    names_to  = "analyte",
    values_to = "value"
  ) %>%
  dplyr::left_join(
    rand %>% dplyr::transmute(patient_nr = PatientNr, treatment = treat),
    by = "patient_nr"
  )

# ========================
# 4. Descriptive & ANCOVA for lab measures
# ========================

## 4.1 Reshape to wide for BL & W13
lab_wide <- lab %>%
  dplyr::filter(Time %in% c("Baseline","Week 13")) %>%
  dplyr::select(patient_nr, treatment, analyte, Time, value) %>%
  tidyr::pivot_wider(
    names_from = Time,
    values_from = value
  )

## 4.2 Mean ± SD table
lab_desc <- lab_wide %>%
  group_by(treatment, analyte) %>%
  summarise(
    mean_bl  = mean(Baseline,   na.rm = TRUE),
    sd_bl    = sd(  Baseline,   na.rm = TRUE),
    mean_w13 = mean(`Week 13`,  na.rm = TRUE),
    sd_w13   = sd(  `Week 13`,  na.rm = TRUE),
    n        = n(),
    .groups  = "drop"
  )

## 4.3 ANCOVA per analyte
#
# Safety laboratory endpoints are analysed using a baseline‑adjusted model
# (Week 13 ~ treatment + Baseline) for each analyte.  To remain consistent
# with the statistical methods applied to the other outcomes, we use a
# Rademacher wild bootstrap under the alternative hypothesis.  For each
# analyte the model is fitted, 999 wild‑bootstrap replicates of the
# treatment coefficient are generated via `wild_boot_coef()`, and the
# pooled estimate and inference are derived from this bootstrap distribution.
ancova_lab <- lab_wide %>%
  dplyr::filter(
    !is.na(Baseline),
    !is.na(`Week 13`)
  ) %>%
  dplyr::group_by(analyte) %>%
  tidyr::nest() %>%
  dplyr::mutate(
    fit = purrr::map(data, ~ stats::lm(`Week 13` ~ treatment + Baseline, data = .x)),
    boot = purrr::map(fit, ~ wild_boot_coef(.x, R = 999, seed = SEED)),
    estimate = purrr::map_dbl(boot, mean),
    se       = purrr::map_dbl(boot, sd),
    ci_low   = purrr::map_dbl(boot, ~ quantile(.x, 0.025)),
    ci_high  = purrr::map_dbl(boot, ~ quantile(.x, 0.975)),
    z        = estimate / se,
    p        = 2 * (1 - pnorm(abs(z)))
  ) %>%
  dplyr::select(analyte, estimate, se, ci_low, ci_high, p)


# ========================
# 5. Reference‐range shifts
# ========================

# Define your reference‐range table first, e.g.:
# 5.0 Define U.S. adult reference ranges for each analyte
ref_ranges <- tibble::tribble(
  ~analyte,                   ~low,   ~high,
  "haemoglobin_g_l",           120,    160,    # g/L
  "creatinine_umol_l",          60,    110,    # μmol/L
  "e_gfr_ml_min_173m2",         60,    120,    # mL/min/1.73 m2
  "alt_ul",                      7,     56,    # U/L
  "ast_ul",                     10,     40,    # U/L
  "bilirubin_umol_l",            3,     17,    # μmol/L
  "alkaline_phosphatase_ul",    44,    147,    # U/L
  "albumin_g_l",                35,     50,    # g/L
  "cholesterol_mmol_l",        3.9,    5.2,    # mmol/L
  "triglycerides_mmol_l",      0.5,    1.7,    # mmol/L
  "hdl_cholesterol_mmol_l",     1.0,    2.3,    # mmol/L
  "ldl_cholesterol_mmol_l",     1.0,    3.3,    # mmol/L
  "cholesterol_hdl_ratio",      0.0,    5.0,    # unitless
  "hba1c_mmol_mol_hb",         20.0,   42.0,    # mmol/mol
  "igf_1_ng_ml",               53.0,  166.0,    # ng/mL
  "hs_crp_mg_l",                0.0,    3.0     # mg/L
)


# helper to compute RD and its exact CI via epi.2by2
calc_rd <- function(n0, s0, n1, s1) {
  mat <- matrix(c(
    s0, n0 - s0,
    s1, n1 - s1
  ), nrow = 2, byrow = TRUE)
  res <- epi.2by2(mat, method = "exact")$measure
  c(est = res["RD", "est"],
    lci = res["RD", "lci"],
    uci = res["RD", "uci"])
}

lab_shift <- lab_wide %>%
  left_join(ref_ranges, by = "analyte") %>%
  mutate(
    out_bl    = (Baseline  < low) | (Baseline  > high),
    out_w13   = (`Week 13` < low) | (`Week 13` > high),
    shifted   = !out_bl & out_w13
  ) %>%
  group_by(treatment, analyte) %>%
  summarise(
    n_total     = n(),
    n_shifted   = sum(shifted, na.rm = TRUE),
    pct_shift   = round(100 * n_shifted / n_total, 1),
    .groups     = "drop"
  )

lab_safety <- lab_wide %>%
  # bring in ref ranges
  left_join(ref_ranges, by = "analyte") %>%
  # flag out-of-range at each timepoint
  mutate(
    out_bl    = (Baseline  < low) | (Baseline  > high),
    out_w13   = (`Week 13` < low) | (`Week 13` > high),
    # “shift” = normal at BL, abnormal at W13
    shifted   = (!out_bl) & out_w13
  ) %>%
  group_by(treatment, analyte) %>%
  summarise(
    n               = n(),
    # counts & % out-of-range
    n_out_bl        = sum(out_bl,    na.rm=TRUE),
    pct_out_bl      = round(100 * n_out_bl / n, 1),
    n_out_w13       = sum(out_w13,   na.rm=TRUE),
    pct_out_w13     = round(100 * n_out_w13/ n, 1),
    # shift counts & %
    n_shifted       = sum(shifted,   na.rm=TRUE),
    pct_shift       = round(100 * n_shifted / n, 1),
    # means & SDs
    mean_bl         = mean(Baseline, na.rm=TRUE),
    sd_bl           = sd(  Baseline, na.rm=TRUE),
    mean_w13        = mean(`Week 13`,na.rm=TRUE),
    sd_w13          = sd(  `Week 13`,na.rm=TRUE),
    .groups         = "drop"
  ) %>%
  arrange(analyte, treatment)

lab_safety <- lab_safety %>%
  filter(!is.na(treatment))

# ========================
# 6. Export all results
# ========================

openxlsx::write.xlsx(
  x = list(
    AE_Summary = ae_by_subject,
    AE_Core          = ae_core,
    AE_Distribution  = ae_dist,
    AE_NegBinomial   = nb_results,
    Lab_Descriptives = lab_safety,
    Lab_Wide = lab_wide,
    Lab_ANCOVA       = ancova_lab,
    Lab_RefShifts    = lab_shift
  ),
  file = file.path(output_dir, "AE_and_Lab_Safety_Analyses.xlsx"),
  asTable = TRUE
)

message("✅ All AE and lab‐safety analyses complete. Results written to '",
        file.path(output_dir, "AE_and_Lab_Safety_Analyses.xlsx"), "'")


# Note: The hsCRP ITT analysis is already performed above with no additional
# covariates, in accordance with the statistical plan.  It is therefore
# unnecessary to re‑compute it here.  The result remains in the `results`
# list and will be exported with other ANCOVA models.


# Additinal descriptives

SF36 = master %>%
  transmute(
    PatientNr,
    treat,
    PF_BL, PF_W13,
    RP_BL, RP_W13,
    BP_BL, BP_W13,
    GH_BL, GH_W13,
    VT_BL, VT_W13,
    SF_BL, SF_W13,
    RE_BL, RE_W13,
    MH_BL, MH_W13,
    PCS_BL, PCS_W13,
    MCS_BL, MCS_W13
  ) %>%
  pivot_longer(
    -c(PatientNr, treat),
    names_to = c("domain","time"),
    names_sep = "_"
  ) %>%
  group_by(treat, domain, time) %>%
  summarise(
    n        = n(),
    mean = mean(value, na.rm=TRUE),
    se   = sd(value,   na.rm=TRUE)/sqrt(n),
    .groups="drop"
  ) %>%
  pivot_wider(
    names_from = time,
    values_from = c(mean, se, n),
    names_glue = "{.value}_{time}"
  )

lab_desc <- lab_wide %>%
  group_by(treatment, analyte) %>%
  summarise(
    n        = n(),
    mean_bl  = mean(Baseline,   na.rm = TRUE),
    se_bl    = sd(Baseline,     na.rm = TRUE) / sqrt(n),
    mean_w13 = mean(`Week 13`,  na.rm = TRUE),
    se_w13   = sd(`Week 13`,    na.rm = TRUE) / sqrt(n),
    .groups  = "drop"
  )


writexl::write_xlsx(
  list(
    SF36_Desc      = SF36,
    Lab_Desc = lab_desc
   ),
  path = file.path(output_dir, "SF36_LabDescriptives2.xlsx")
)


# Filter to PP population
master_pp <- master %>% filter(is_pp)

results$grip_PP <- run_cc(master_pp, "grip13", "grip0 + walk0 + cst0 + age_group + sex")

results$cst_PP <- run_cc(master_pp, "cst13", "cst0 + walk0 + grip0 + age_group + sex")

results$pcs_PP <- run_cc(
  master_pp,
  y     = "PCS_W13",
  # Per‑protocol PCS model (baseline PCS, CST, walk, grip, age group, sex)
  x_cov = "PCS_BL + cst0 + walk0 + grip0 + age_group + sex"
)

results$mcs_PP <- run_cc(
  master_pp,
  y     = "MCS_W13",
  # Per‑protocol MCS model (baseline MCS, CST, walk, grip, age group, sex)
  x_cov = "MCS_BL + cst0 + walk0 + grip0 + age_group + sex"
)


# 4.4 6MWT (CC and ITT)
# The walk analyses (complete‑case, ITT and per‑protocol) were executed above.
# We avoid re‑computing them here.

# ========================
# 7. Final export of descriptive summaries and ANCOVA results
# ========================

## At this point all analyses (complete‑case, ITT and per‑protocol) have been
## computed and stored in the `descr` and `results` lists.  Export them to
## separate workbooks for clarity.  Each element becomes its own sheet in the
## corresponding Excel file.

writexl::write_xlsx(
  descr,
  path = file.path(output_dir, "Descriptive_Results.xlsx")
)

writexl::write_xlsx(
  results,
  path = file.path(output_dir, "ANCOVA_Results.xlsx")
)

# Save session information for reproducibility
writeLines(
  capture.output(sessionInfo()),
  file.path(output_dir, "sessionInfo.txt")
)

message(
  "✅ Descriptive results exported to 'Descriptive_Results.xlsx' and ANCOVA results exported to 'ANCOVA_Results.xlsx' in the results folder."
)
