# Supplementary material for: Exercise and Weekly Sirolimus (Rapamycin) in Older Adults: RAPA‐EX‐01 Randomised, Double‐Blind, Placebo‐Controlled Trial
Source: J Cachexia Sarcopenia Muscle. 2026 Apr 15;17(2):e70274. doi: 10.1002/jcsm.70274 (PMC13082878; doi:10.1002/jcsm.70274)
Supplement: Supplementary file 1 — Data S1: Supporting information. [file JCSM-17-e70274-s001.zip › export-20250422-143256_Lab-tests.xlsx]

## Sheet: Components
PatientNr	DateCreated	DateChanged	EnrollmentDate	Notification	CreatedInSite	Site	Lab test done?	Reason not done:	Laboratory name:	Date of sample collection:	Haemoglobin (g/L):	If abnormal, then clinically significant? (7272)	Not done: (7273)_answer1	Haematocrit (ratio):	If abnormal, then clinically significant? (7275)	Not done: (7276)_answer1	RBC (x 10(12)/L):	If abnormal, then clinically significant? (7278)	Not done: (7279)_answer1	MCV (fl):	If abnormal, then clinically significant? (7281)	Not done: (7282)_answer1	Platelets (x 10(9)/L):	If abnormal, then clinically significant? (7284)	Not done: (7285)_answer1	Neutrophils (x 10(9)/L):	If abnormal, then clinically significant? (7287)	Not done: (7288)_answer1	Lymphocytes (x 10(9)/L):	If abnormal, then clinically significant? (7290)	Not done: (7291)_answer1	Monocytes (x 10(9)/L):	If abnormal, then clinically significant? (7293)	Not done: (7294)_answer1	Eosinophils (x 10(9)/L):	If abnormal, then clinically significant? (7296)	Not done: (7297)_answer1	Basophils (x 10(9)/L):	If abnormal, then clinically significant? (7299)	Not done: (7300)_answer1	eGFR (mL /min/1.73m2):	If abnormal, then clinically significant? (7302)	Not done: (7303)_answer1	Urea (mmol/L):	If abnormal, then clinically significant? (7305)	Not done: (7306)_answer1	Sodium (mmol/L):	If abnormal, then clinically significant? (7308)	Not done: (7309)_answer1
MDMR-00001	2024-07-29 12:23:50	2025-04-15 12:48:11			Middlemore Hospital	Middlemore Hospital	Yes		Middlemore Hospital	2024-10-09	132			0.4			4.28			94			340			2.9			2.1			0.5			0.1			0.1					Yes			Yes			Yes
MDMR-00002	2024-07-29 14:51:04	2025-04-15 15:08:18			Middlemore Hospital	Middlemore Hospital	Yes		Middlemore Hospital Laboratory	2024-09-18	123			0.37			3.92			94			239			2.4			1.6			0.3			0.1			0					Yes			Yes			Yes
MDMR-00003	2024-08-01 15:11:17	2025-04-15 12:47:39			Middlemore Hospital	Middlemore Hospital
MDMR-00004	2024-08-05 12:55:42	2025-04-15 14:55:56			Middlemore Hospital	Middlemore Hospital	Yes		Middlemore Hospital Laboratory	2024-09-24	140			0.43			4.35			98			232			3.7			2.2			0.8			0.4			0.1					Yes			Yes			Yes
MDMR-00005	2024-08-06 16:01:50	2025-04-15 14:56:15			Middlemore Hospital	Middlemore Hospital
MDMR-00006	2024-08-09 14:39:55	2025-04-15 14:56:35			Middlemore Hospital	Middlemore Hospital	Yes		Middlemore Hospital	2024-10-10	147			0.44			4.94			89			233			4.1			0.8	No		0.7			0.3			0.1					Yes			Yes			Yes
MDMR-00007	2024-08-15 11:59:06	2025-04-15 14:56:55			Middlemore Hospital	Middlemore Hospital	Yes		Middlemore Hospital	2024-10-14	150			0.46			5.44			85			157			5.2			1.4			0.8			0.2			0.1					Yes			Yes			Yes
MDMR-00008	2024-08-19 09:54:02	2025-04-15 14:57:14			Middlemore Hospital	Middlemore Hospital	Yes		Middlemore Hospital	2024-10-14	133			0.41			4.59			89			248			5.4			1.8			0.9			0.3			0.1					Yes			Yes			Yes
MDMR-00009	2024-08-21 10:35:01	2025-04-15 14:57:33			Middlemore Hospital	Middlemore Hospital
MDMR-00010	2024-08-22 10:07:57	2025-04-15 14:57:51			Middlemore Hospital	Middlemore Hospital	Yes		Middlemore Hospital	2024-10-21	118			0.4			5.41			73	No		242			2.8			2.3			0.5			0.1			0.1					Yes			Yes			Yes
MDMR-00011	2024-08-23 07:38:51	2025-04-15 14:58:10			Middlemore Hospital	Middlemore Hospital	Yes		Middlemore Hospital Laboratory	2024-11-01	139			0.43			4.94			86			370			3.4			2			0.5			0.1			0.1					Yes			Yes			Yes
MDMR-00012	2024-08-26 14:00:28	2025-04-15 14:58:29			Middlemore Hospital	Middlemore Hospital
MDMR-00013	2024-08-27 07:34:18	2025-04-15 14:58:46			Middlemore Hospital	Middlemore Hospital	Yes		Middlemore Hospital	2024-10-21	139			0.42			4.76			88			395			2.7			3.3			0.5			0.3			0.1					Yes			Yes			Yes
MDMR-00014	2024-08-30 14:27:10	2025-04-15 14:59:00			Middlemore Hospital	Middlemore Hospital	Yes		Middlemore Hospital Laboratory	2024-11-01	134			0.4			4.51			89			280			5			2.5			0.6			0.2			0.1					Yes			Yes			Yes
MDMR-00015	2024-09-02 12:39:47	2025-04-15 14:59:15			Middlemore Hospital	Middlemore Hospital
MDMR-00016	2024-09-03 07:57:42	2025-04-15 14:59:32			Middlemore Hospital	Middlemore Hospital
MDMR-00017	2024-09-03 12:28:42	2025-04-15 14:59:50			Middlemore Hospital	Middlemore Hospital	Yes		Middlemore Hospital	2024-11-08	145			0.44			4.82			92			246			2.5			1.8			0.5			0.05			0			76	No				Yes			Yes
MDMR-00018	2024-09-03 13:07:25	2025-04-15 15:00:08			Middlemore Hospital	Middlemore Hospital	Yes		Middlemore Hospital Laboratory	2024-10-29	128	No		0.4			4.64			87			237			3.3			1.9			0.7			0.1			0.1					Yes			Yes			Yes
MDMR-00019	2024-09-05 12:36:21	2025-04-15 15:00:29			Middlemore Hospital	Middlemore Hospital	Yes		Middlemore Hospital Laboratory	2024-11-04	121			0.38			4.16			90			254			4.3			2.6			0.7			0.3			0.1					Yes			Yes			Yes
MDMR-00020	2024-09-05 15:55:40	2025-04-16 15:57:21			Middlemore Hospital	Middlemore Hospital	Yes		Middlemore Hospital Laboratory	2024-11-04	145			0.44			5.2			84			179			2.8			1.5			0.4			0.05			0.05					Yes			Yes			Yes
MDMR-00021	2024-09-05 16:06:14	2025-04-15 15:00:47			Middlemore Hospital	Middlemore Hospital	Yes		Middlemore Hospital Laboratory	2024-11-08	133			0.4			4.25			94			281			5.8			2			0.5			0.1			0.1					Yes			Yes			Yes
MDMR-00022	2024-09-06 10:55:03	2025-04-15 15:01:04			Middlemore Hospital	Middlemore Hospital	Yes		Middlemore Hospital Laboratory	2024-10-29	143			0.43			5.17			83			352			5.1			1.8			0.5			0.5			0.1					Yes			Yes			Yes
MDMR-00023	2024-09-06 12:08:41	2025-04-15 15:01:40			Middlemore Hospital	Middlemore Hospital	Yes		Middlemore Hospital Laboratory	2024-11-07	151			0.45			4.91			91			196			4.7			1.2			0.7			0.1			0.1					Yes			Yes			Yes
MDMR-00024	2024-09-06 12:08:45	2025-04-15 15:01:59			Middlemore Hospital	Middlemore Hospital
MDMR-00025	2024-09-09 11:15:20	2025-04-15 15:02:24			Middlemore Hospital	Middlemore Hospital	Yes		Middlemore Hospital Laboratory	2024-11-07	151			0.45			5			89			230			3.8			1			0.7			0.2			0.1					Yes			Yes			Yes
MDMR-00026	2024-09-09 14:22:39	2025-04-15 15:02:42			Middlemore Hospital	Middlemore Hospital
MDMR-00027	2024-09-09 16:52:36	2025-04-15 15:02:59			Middlemore Hospital	Middlemore Hospital	Yes		Middlemore Hospital Laboratory	2024-11-06	135			0.41			4.97			82			251			4.6			2.3			0.5			0.2			0.1					Yes			Yes			Yes
MDMR-00028	2024-09-11 09:55:18	2025-04-15 15:03:15			Middlemore Hospital	Middlemore Hospital	Yes		Middlemore Hospital Laboratory	2024-11-04	127			0.39			4.29			91			236			3			2.1			0.5			0.3			0					Yes			Yes			Yes
MDMR-00029	2024-09-11 09:55:39	2025-04-15 15:03:36			Middlemore Hospital	Middlemore Hospital	Yes		Middlemore Hospital Laboratory	2024-11-05	116			0.36			4.04			89			288			2.4			1.6			0.4			0.3			0.05					Yes			Yes			Yes
MDMR-00030	2024-09-11 09:55:44	2025-04-15 15:03:51			Middlemore Hospital	Middlemore Hospital	Yes		Middlemore Hospital Laboratory	2024-11-05	158			0.46			5.05			91			311			3.7			0.9	No		0.6			0.1			0.1					Yes			Yes			Yes
MDMR-00031	2024-09-11 09:55:51	2025-04-15 15:04:06			Middlemore Hospital	Middlemore Hospital	Yes		Middlemore Hospital	2024-11-01	155			0.46			5.12			89			240			5.2			1.5			0.5			0.1			0.1					Yes			Yes			Yes
MDMR-00032	2024-09-11 09:55:57	2025-04-15 15:04:23			Middlemore Hospital	Middlemore Hospital	Yes		Middlemore Hospital Laboratory	2024-11-06	152			0.46			4.71			97			304			4.4			2.3			0.6			0.6	No		0.1					Yes			Yes			Yes
MDMR-00033	2024-09-11 13:32:06	2025-04-15 15:04:45			Middlemore Hospital	Middlemore Hospital	Yes		Middlemore Hospital Laboratory	2024-11-04	127			0.39			4.28			92			229			5			2.3			0.5			0.2			0					Yes			Yes			Yes
MDMR-00034	2024-09-12 15:06:47	2025-04-16 15:57:54			Middlemore Hospital	Middlemore Hospital
MDMR-00035	2024-09-12 15:07:35	2025-04-15 15:05:02			Middlemore Hospital	Middlemore Hospital	Yes		Middlemore Hospital Laboratory	2024-11-07	139			0.42			5.32			80			278			3.7			1.4			0.4			0.2			0.1					Yes			Yes			Yes
MDMR-00036	2024-09-12 15:07:39	2025-04-15 15:05:20			Middlemore Hospital	Middlemore Hospital	Yes		Middlemore Hospital Laboratory	2024-11-06	147			0.43			4.75			90			194			3.8			1			0.5			0.1			0					Yes			Yes			Yes
MDMR-00037	2024-09-12 15:07:47	2025-04-15 15:05:36			Middlemore Hospital	Middlemore Hospital	Yes		Middlemore hospital laboratory	2024-11-07	135			0.41			4.54			90			327			5.5			2.4			0.9			0.3			0.1					Yes			Yes			Yes
MDMR-00038	2024-09-13 14:07:09	2025-04-15 15:05:53			Middlemore Hospital	Middlemore Hospital	Yes		Middlemore Hospital Laboratory	2024-11-04	136			0.42			4.57			91			176			1.8	No		1.4			0.6			0.1			0.05					Yes			Yes			Yes
MDMR-00039	2024-09-16 14:16:16	2025-04-15 15:06:10			Middlemore Hospital	Middlemore Hospital	Yes		Middlemore Hospital Laboratory	2024-11-11	143			0.45			4.95			91			207			4.2			1.2			0.8			0.3			0.1					Yes			Yes			Yes
MDMR-00040	2024-09-16 14:16:25	2025-04-15 15:06:30			Middlemore Hospital	Middlemore Hospital	Yes		Middlemore Hospital	2024-11-04	145			0.43			4.52			95			291			2.9			1.6			0.4			0.2			0.1					Yes			Yes			Yes
MDMR-00041	2024-09-16 14:16:30	2025-04-15 15:06:49			Middlemore Hospital	Middlemore Hospital	Yes		Middlemore Hospital	2024-11-11	114	No		0.34	No		3.71			92			274			3			1.4			0.7			0.2			0.1					Yes			Yes			Yes
MDMR-00042	2024-09-26 08:40:34	2025-04-15 15:07:09			Middlemore Hospital	Middlemore Hospital	Yes		Middlemore Hospital Laboratory	2024-11-26	132			0.41			4.59			89			246			3			1.7			0.5			0.3			0.1					Yes			Yes			Yes
MDMR-00043	2024-09-27 12:49:08	2025-04-15 15:07:24			Middlemore Hospital	Middlemore Hospital	Yes		Middlemore Hospital Laboratory	2024-11-25	134			0.39	No		4.38			90			263			7.9	No		1.9			0.9			0.2			0.1					Yes			Yes			Yes
MDMR-00044	2024-09-27 14:33:46	2025-04-15 15:07:40			Middlemore Hospital	Middlemore Hospital	Yes		Middlemore Hospital Laboratory	2024-11-21	141			0.42			5.12			82			284			7.3			1.8			1.4	No		0.1			0.1					Yes			Yes			Yes
MDMR-00045	2024-09-30 14:16:15	2025-04-15 15:07:59			Middlemore Hospital	Middlemore Hospital	Yes		Middlemore Hospital Laboratory	2024-11-25	127			0.41			5.25			78	No		236			2.1			1.5			0.3			0.2			0.05					Yes			Yes			Yes
[truncated: 54 more columns]
