# Supplementary material for: Exercise and Weekly Sirolimus (Rapamycin) in Older Adults: RAPA‐EX‐01 Randomised, Double‐Blind, Placebo‐Controlled Trial
Source: J Cachexia Sarcopenia Muscle. 2026 Apr 15;17(2):e70274. doi: 10.1002/jcsm.70274 (PMC13082878; doi:10.1002/jcsm.70274)
Supplement: Supplementary file 1 — Data S1: Supporting information. [file JCSM-17-e70274-s001.zip › export-20250422-143159_Lab-tests.xlsx]

## Sheet: Components
PatientNr	DateCreated	DateChanged	EnrollmentDate	Notification	CreatedInSite	Site	Lab test done?	Reason not done:	Laboratory name:	Date of sample collection:	Haemoglobin (g/L):	If abnormal, then clinically significant? (7004)	Not done: (7005)_answer1	Haematocrit (ratio):	If abnormal, then clinically significant? (7007)	Not done: (7008)_answer1	RBC (x 10(12)/L):	If abnormal, then clinically significant? (7010)	Not done: (7011)_answer1	MCV (fl):	If abnormal, then clinically significant? (7013)	Not done: (7014)_answer1	Platelets (x 10(9)/L):	If abnormal, then clinically significant? (7016)	Not done: (7017)_answer1	Neutrophils (x 10(9)/L):	If abnormal, then clinically significant? (7019)	Not done: (7020)_answer1	Lymphocytes (x 10(9)/L):	If abnormal, then clinically significant? (7022)	Not done: (7023)_answer1	Monocytes (x 10(9)/L):	If abnormal, then clinically significant? (7025)	Not done: (7026)_answer1	Eosinophils (x 10(9)/L):	If abnormal, then clinically significant? (7028)	Not done: (7029)_answer1	Basophils (x 10(9)/L):	If abnormal, then clinically significant? (7031)	Not done: (7032)_answer1	eGFR (mL /min/1.73m2):	If abnormal, then clinically significant? (7034)	Not done: (7035)_answer1	Urea (mmol/L):	If abnormal, then clinically significant? (7037)	Not done: (7038)_answer1	Sodium (mmol/L):	If abnormal, then clinically significant? (7040)	Not done: (7041)_answer1
MDMR-00001	2024-07-29 12:23:50	2025-04-15 12:48:11			Middlemore Hospital	Middlemore Hospital	Yes		Middlemore Hospital Laboratory	2024-07-29	127			0.39			4.07			95			322			3.5			1.6			0.6			0.1			0.1			55	No		9.6	No		137
MDMR-00002	2024-07-29 14:51:04	2025-04-15 15:08:18			Middlemore Hospital	Middlemore Hospital	Yes		Middlemore Hospital Laboratory	2024-07-29	118			0.36			3.85			95			232			2.7			1.4			0.4			0.1			0			90			5.4			143
MDMR-00003	2024-08-01 15:11:17	2025-04-15 12:47:39			Middlemore Hospital	Middlemore Hospital	Yes		Middlemore Hospital Laboratory	2024-08-01	140			0.42			4.56			91			177			2.7			1.9			0.4			0.1			0.1			69	No		4.5			142
MDMR-00004	2024-08-05 12:55:42	2025-04-15 14:55:56			Middlemore Hospital	Middlemore Hospital	Yes		Middlemore Hospital Laboratory	2024-08-02	142			0.44			4.41			99			251			4.2			2.2			0.7			0.3			0.1			66	No		7.6			141
MDMR-00005	2024-08-06 16:01:50	2025-04-15 14:56:15			Middlemore Hospital	Middlemore Hospital	Yes		Middlemore Hospital Laboratory	2024-08-06	124			0.36			4.34			83			179			4			2.2			0.5			0.1			0.1			78	No		7.1			143
MDMR-00006	2024-08-09 14:39:55	2025-04-15 14:56:35			Middlemore Hospital	Middlemore Hospital	Yes		Middlemore Hospital Laboratory	2024-08-08	145			0.43			4.65			93			209			4.3			1.4			0.5			0.1			0.1			83	No		3.9			135
MDMR-00007	2024-08-15 11:59:06	2025-04-15 14:56:55			Middlemore Hospital	Middlemore Hospital	Yes		Middlemore Hospital Laboratory	2024-08-15	152			0.47			5.54			84			149	No		3.9			1.6			0.7			0.2			0.1			62	No		6.4			140
MDMR-00008	2024-08-19 09:54:02	2025-04-15 14:57:14			Middlemore Hospital	Middlemore Hospital	Yes		Middlemore Hospital Laboratory	2024-08-19	134			0.39	No		4.44			87			277			5.4			1.9			0.8			0.4			0.1			84	No		5.6			140
MDMR-00009	2024-08-21 10:35:01	2025-04-15 14:57:33			Middlemore Hospital	Middlemore Hospital	Yes		Middlemore Hospital Laboratory	2024-08-20	125	No		0.37	No		4.39			84			262			4.4			1.1			0.4			0.1			0			80	No		4.9			134	No
MDMR-00010	2024-08-22 10:07:57	2025-04-15 14:57:51			Middlemore Hospital	Middlemore Hospital	Yes		Middlemore Hospital Laboratory	2024-08-22	125			0.4			5.48			74	No		238			3.4			2.6			0.5			0.1			0.1			90			4.4			141
MDMR-00011	2024-08-23 07:38:51	2025-04-15 14:58:10			Middlemore Hospital	Middlemore Hospital	Yes		Middlemore Hospital	2024-08-26	142			0.44			4.99			88			432	No		3.3			2.1			0.4			0.1			0.1			90			4.5			141
MDMR-00012	2024-08-26 14:00:28	2025-04-15 14:58:29			Middlemore Hospital	Middlemore Hospital	Yes		Middlemore Hospital Laboratory	2024-08-26	135			0.41			4.69			88			315			3.9			1.7			0.6			0.1			0			88	No		5			140
MDMR-00013	2024-08-27 07:34:18	2025-04-15 14:58:46			Middlemore Hospital	Middlemore Hospital	Yes		Middlemore Hospital	2024-08-27	145			0.44			4.85			90			438	No		3.1			2.8			0.5			0.2			0.1			56	No		6.1			137
MDMR-00014	2024-08-30 14:27:10	2025-04-15 14:59:00			Middlemore Hospital	Middlemore Hospital	Yes		Middlemore Hospital	2024-08-30	130			0.39			4.53			86			249			3.8			2.5			0.6			0.2			0.1			60	No		6.7			142
MDMR-00015	2024-09-02 12:39:47	2025-04-15 14:59:15			Middlemore Hospital	Middlemore Hospital	Yes		Middlemore Hospital	2024-09-02	156			0.46			5.29			87			231			6			2.3			0.9			0.1			0			83	No		4.9			139
MDMR-00016	2024-09-03 07:57:42	2025-04-15 14:59:32			Middlemore Hospital	Middlemore Hospital	Yes		Middlemore Hospital	2024-09-02	156	No		0.45			5.49			83			333			5.2			2.5			0.7			0.1			0.1			86	No		4.9			139
MDMR-00017	2024-09-03 12:28:42	2025-04-15 14:59:50			Middlemore Hospital	Middlemore Hospital	Yes		Middlemore Hospital	2024-09-03	144			0.42			4.59			91			240			2.7			1.9			0.6			0.1			0.1			74	No		5.8			139
MDMR-00018	2024-09-03 13:07:25	2025-04-15 15:00:08			Middlemore Hospital	Middlemore Hospital	Yes		Middlemore Hospital	2024-09-03	124	No		0.38	No		4.38			86			225			3.7			2.3			0.7			0.1			0.1			81	No		7.1			140
MDMR-00019	2024-09-05 12:36:21	2025-04-15 15:00:29			Middlemore Hospital	Middlemore Hospital	Yes		Middlemore Hospital	2024-09-05	126			0.38			4.25			90			304			3.3			2.6			0.6			0.3			0.1			83	No		5.9			141
MDMR-00020	2024-09-05 15:55:40	2025-04-16 15:57:21			Middlemore Hospital	Middlemore Hospital	Yes		Middlemore Hospital	2024-09-05	144			0.43			5.2			83			213			3.1			1.4			0.5			0.1			0.1			89	No		6.6			142
MDMR-00021	2024-09-05 16:06:14	2025-04-15 15:00:47			Middlemore Hospital	Middlemore Hospital	Yes		Middlemore Hospital	2024-09-05	139			0.4			4.3			92			335			3.9			2.7			0.4			0.2			0.1			72	No		6.5			141
MDMR-00022	2024-09-06 10:55:03	2025-04-15 15:01:04			Middlemore Hospital	Middlemore Hospital	Yes		Middlemore Hospital	2024-09-06	147			0.44			5.19			85			382			6.1			1.7			0.5			0.4			0.1			49	No		9.2	No		140
MDMR-00023	2024-09-06 12:08:41	2025-04-15 15:01:40			Middlemore Hospital	Middlemore Hospital	Yes		Middlemore Hospital	2024-09-06	148			0.44			4.78			93			218			3.2			1.1			0.6			0.1			0.1			68	No		5.7			143
MDMR-00024	2024-09-06 12:08:45	2025-04-15 15:01:59			Middlemore Hospital	Middlemore Hospital	Yes		Middlemore Hospital	2024-09-06	127			0.38			4.48			85			240			5			0.9	No		0.5			0.1			0.1			72	No		5.9			139
MDMR-00025	2024-09-09 11:15:20	2025-04-15 15:02:24			Middlemore Hospital	Middlemore Hospital	Yes		Middlemore Hospital	2024-09-09	156			0.46			5.16			90			212			3			1	No		0.4			0.2			0.05			82	No		7.9	No		141
MDMR-00026	2024-09-09 14:22:39	2025-04-15 15:02:42			Middlemore Hospital	Middlemore Hospital
MDMR-00027	2024-09-09 16:52:36	2025-04-15 15:02:59			Middlemore Hospital	Middlemore Hospital	Yes		Middlemore Hospital	2024-09-09	144			0.43			5.14			84			289			6.5			3.2			0.8			0.2			0.1			69	No		6.8			139
MDMR-00028	2024-09-11 09:55:18	2025-04-15 15:03:15			Middlemore Hospital	Middlemore Hospital	Yes		Middlemore Hospital	2024-09-10	133			0.41			4.64			89			218			2.7			2.2			0.5			0.4			0.1			86	No		4			140
MDMR-00029	2024-09-11 09:55:39	2025-04-15 15:03:36			Middlemore Hospital	Middlemore Hospital	Yes		Middlemore Hospital	2024-09-10	125			0.38			4.18			91			294			2.6			1.7			0.3			0.2			0.05			70	No		5.6			140
MDMR-00030	2024-09-11 09:55:44	2025-04-15 15:03:51			Middlemore Hospital	Middlemore Hospital	Yes		Middlemore Hospital	2024-09-10	159			0.46			5.14			90			291			4.5			1			0.5			0.1			0.1			76	No		6.4			139
MDMR-00031	2024-09-11 09:55:51	2025-04-15 15:04:06			Middlemore Hospital	Middlemore Hospital	Yes		Middlemore Hospital	2024-09-10	148			0.45			4.8			94			212			5.8			1.4			0.6			0.1			0.1			71	No		9	No		142
MDMR-00032	2024-09-11 09:55:57	2025-04-15 15:04:23			Middlemore Hospital	Middlemore Hospital	Yes		Middlemore Hospital	2024-09-10	151			0.44			4.54			96			272			4.8			1.9			0.7			0.5			0.1			51	No		8.8	No		140
MDMR-00033	2024-09-11 13:32:06	2025-04-15 15:04:45			Middlemore Hospital	Middlemore Hospital	Yes		Middlemore Hospital	2024-09-11	140			0.42			4.63			91			224			4.7			2.3			0.5			0.2			0.1			60	No		6.9			140
MDMR-00034	2024-09-12 15:06:47	2025-04-16 15:57:54			Middlemore Hospital	Middlemore Hospital	Yes		Middlemore Hospital	2024-09-12	143			0.42			4.62			91			215			2.3			1.3			0.5			0.6	No		0.05			85	No		4			139
MDMR-00035	2024-09-12 15:07:35	2025-04-15 15:05:02			Middlemore Hospital	Middlemore Hospital	Yes		Middlemore Hospital	2024-09-12	151			0.46			5.73			81			275			3.6			1.4			0.4			0.1			0.1			86	No		7.4			140
MDMR-00036	2024-09-12 15:07:39	2025-04-15 15:05:20			Middlemore Hospital	Middlemore Hospital	Yes		Middlemore Hospital	2024-09-12	150			0.42			4.6			91			188			4.3			1			0.5			0.1			0.1			73	No		3.4			144
MDMR-00037	2024-09-12 15:07:47	2025-04-15 15:05:36			Middlemore Hospital	Middlemore Hospital	Yes		Middlemore Hospital	2024-09-12	147			0.45			5.01			90			314			6.5			2.7			1.2	No		0.3			0.1			53	No		5.8			141
MDMR-00038	2024-09-13 14:07:09	2025-04-15 15:05:53			Middlemore Hospital	Middlemore Hospital	Yes		Middlemore Hospital	2024-09-13	142			0.43			4.67			92			220			3.7			1.2			0.5			0.2			0.1			76	No		5.8			143
MDMR-00039	2024-09-16 14:16:16	2025-04-15 15:06:10			Middlemore Hospital	Middlemore Hospital	Yes		Middlemore Hospital	2024-09-13	141			0.43			4.73			92			201			4.5			1			0.6			0.1			0.1			65	No		8.6	No		144
MDMR-00040	2024-09-16 14:16:25	2025-04-15 15:06:30			Middlemore Hospital	Middlemore Hospital	Yes		Middlemore Hospital	2024-09-13	146			0.42			4.42			94			279			4.7			1.2			0.4			0.1			0			89	No		7.1			138
MDMR-00041	2024-09-16 14:16:30	2025-04-15 15:06:49			Middlemore Hospital	Middlemore Hospital	Yes		Middlemore Hospital	2024-09-13	120			0.36			3.79			94			272			5.1			1.8			0.7			0.2			0.1			90			4.4			139
MDMR-00042	2024-09-26 08:40:34	2025-04-15 15:07:09			Middlemore Hospital	Middlemore Hospital	Yes		Middlemore Hospital	2024-09-25	136			0.43			4.71			90			238			3.3			1.7			0.5			0.2			0.1			80	No		4.7			143
MDMR-00043	2024-09-27 12:49:08	2025-04-15 15:07:24			Middlemore Hospital	Middlemore Hospital	Yes		Middlemore Hospital	2024-09-26	135			0.39	No		4.35			91			249			4.7			1.4			0.6			0.1			0.1			57	No		11.1	No		136
MDMR-00044	2024-09-27 14:33:46	2025-04-15 15:07:40			Middlemore Hospital	Middlemore Hospital	Yes		Middlemore Hospital	2024-09-27	145			0.43			5.25			82			247			3.9			1.4			1.1	No		0.1			0.1			83	No		4			141
MDMR-00045	2024-09-30 14:16:15	2025-04-15 15:07:59			Middlemore Hospital	Middlemore Hospital	Yes		Middlemore Hospital	2024-09-30	133			0.43			5.38			80			246			3			1.4			0.2	No		0.2			0.05			84	No		3.5			142
[truncated: 54 more columns]
