# Supplementary material for: Exercise and Weekly Sirolimus (Rapamycin) in Older Adults: RAPA‐EX‐01 Randomised, Double‐Blind, Placebo‐Controlled Trial
Source: J Cachexia Sarcopenia Muscle. 2026 Apr 15;17(2):e70274. doi: 10.1002/jcsm.70274 (PMC13082878; doi:10.1002/jcsm.70274)
Supplement: Supplementary file 1 — Data S1: Supporting information. [file JCSM-17-e70274-s001.zip › export-20250422-141856_Missed-Exercise.xlsx]

## Sheet: Components
PatientNr	DateCreated	DateChanged	EnrollmentDate	Notification	CreatedInSite	Site	Reference	MPEE1_EXEL1_WK6_WEEKNUM	MPEE1_EXEL1_WK6_DAYNUM	MPEE1_EXEL1_WK6_DATE	MPEE1_EXEL1_WK6_EXEINCON_answer1	MPEE1_EXEL1_WK6_EXEINCON_answer2	MPEE1_EXEL1_WK6_EXEINCON_answer3	MPEE1_EXEL1_WK6_REASIU	MPEE1_EXEL1_WK6_TIME	MPEE1_EXEL1_WK6_RPM	MPEE1_EXEL1_WK6_RESIS	MPEE1_EXEL1_WK6_EXELIST
MDMR-00001	2024-07-29 12:23:50	2025-04-15 12:48:11			Middlemore Hospital	Middlemore Hospital	00001	Week 1	Day 3	2024-08-29		Yes		No	14	69	Level 1
MDMR-00001	2024-07-29 12:23:50	2025-04-15 12:48:11			Middlemore Hospital	Middlemore Hospital	00002	Week 2	Day 5	2024-09-07		Yes		No	19	69	Level 1
MDMR-00001	2024-07-29 12:23:50	2025-04-15 12:48:11			Middlemore Hospital	Middlemore Hospital	00003	Week 3	Day 1	2024-09-10		Yes		No	24	56	Level 2
MDMR-00001	2024-07-29 12:23:50	2025-04-15 12:48:11			Middlemore Hospital	Middlemore Hospital	00004	Week 3	Day 3	2024-09-14		Yes		No	24	70	Level 1
MDMR-00001	2024-07-29 12:23:50	2025-04-15 12:48:11			Middlemore Hospital	Middlemore Hospital	00005	Week 3	Day 5	2024-09-14		Yes		No	24	69	Level 1
MDMR-00001	2024-07-29 12:23:50	2025-04-15 12:48:11			Middlemore Hospital	Middlemore Hospital	00006	Week 4	Day 1	2024-09-17		Yes		No	29	70	Level 1
MDMR-00001	2024-07-29 12:23:50	2025-04-15 12:48:11			Middlemore Hospital	Middlemore Hospital	00007	Week 4	Day 3	2024-09-19		Yes		No	29	69	Level 1
MDMR-00001	2024-07-29 12:23:50	2025-04-15 12:48:11			Middlemore Hospital	Middlemore Hospital	00008	Week 4	Day 5	2024-09-21		Yes		No	29	70	Level 1
MDMR-00001	2024-07-29 12:23:50	2025-04-15 12:48:11			Middlemore Hospital	Middlemore Hospital	00009	Week 5	Day 1	2024-09-24		Yes		No	29	64	Level 2
MDMR-00001	2024-07-29 12:23:50	2025-04-15 12:48:11			Middlemore Hospital	Middlemore Hospital	00010	Week 5	Day 3	2024-09-26		Yes		No	29	63	Level 2
MDMR-00001	2024-07-29 12:23:50	2025-04-15 12:48:11			Middlemore Hospital	Middlemore Hospital	00011	Week 5	Day 5	2024-09-28		Yes		No	29	60	Level 2
MDMR-00001	2024-07-29 12:23:50	2025-04-15 12:48:11			Middlemore Hospital	Middlemore Hospital	00012	Week 6	Day 1	2024-10-01		Yes		No	29	60	Level 2
MDMR-00001	2024-07-29 12:23:50	2025-04-15 12:48:11			Middlemore Hospital	Middlemore Hospital	00013	Week 6	Day 4	2024-10-04		Yes		No	29	58	Level 3
MDMR-00001	2024-07-29 12:23:50	2025-04-15 12:48:11			Middlemore Hospital	Middlemore Hospital	00014	Week 6	Day 5	2024-10-05		Yes		No	29	61	Level 3
MDMR-00001	2024-07-29 12:23:50	2025-04-15 12:48:11			Middlemore Hospital	Middlemore Hospital	00015	Week 5	Day 1	2024-09-24			Yes					"13.5km walk - 3 hours"
MDMR-00002	2024-07-29 14:51:04	2025-04-15 15:08:18			Middlemore Hospital	Middlemore Hospital	00001	Week 3	Day 1	2024-08-26		Yes		Yes	20	56	Level 2
MDMR-00002	2024-07-29 14:51:04	2025-04-15 15:08:18			Middlemore Hospital	Middlemore Hospital	00002	Week 3	Day 3	2024-08-28		Yes		Yes	18	67	Level 1
MDMR-00002	2024-07-29 14:51:04	2025-04-15 15:08:18			Middlemore Hospital	Middlemore Hospital	00003	Week 3	Day 5	2024-08-30		Yes		Yes	20	56	Level 2
MDMR-00002	2024-07-29 14:51:04	2025-04-15 15:08:18			Middlemore Hospital	Middlemore Hospital	00004	Week 4	Day 1	2024-09-02		Yes		No	25	68	Level 1
MDMR-00002	2024-07-29 14:51:04	2025-04-15 15:08:18			Middlemore Hospital	Middlemore Hospital	00005	Week 4	Day 3	2024-09-04		Yes		No	25	53	Level 2
MDMR-00002	2024-07-29 14:51:04	2025-04-15 15:08:18			Middlemore Hospital	Middlemore Hospital	00006	Week 4	Day 5	2024-09-06		Yes		No	26	56	Level 2
MDMR-00002	2024-07-29 14:51:04	2025-04-15 15:08:18			Middlemore Hospital	Middlemore Hospital	00007	Week 5	Day 1	2024-09-09		Yes		No	25	44	Level 3
MDMR-00002	2024-07-29 14:51:04	2025-04-15 15:08:18			Middlemore Hospital	Middlemore Hospital	00008	Week 5	Day 3	2024-09-11		Yes		No	25	44	Level 3
MDMR-00002	2024-07-29 14:51:04	2025-04-15 15:08:18			Middlemore Hospital	Middlemore Hospital	00009	Week 5	Day 5	2024-09-13		Yes		No	25	43	Level 3
MDMR-00002	2024-07-29 14:51:04	2025-04-15 15:08:18			Middlemore Hospital	Middlemore Hospital	00010	Week 6	Day 1	2024-09-16		Yes		No	25	43	Level 3
MDMR-00002	2024-07-29 14:51:04	2025-04-15 15:08:18			Middlemore Hospital	Middlemore Hospital	00011	Week 6	Day 3	2024-09-18		Yes		No	25	45	Level 3
MDMR-00002	2024-07-29 14:51:04	2025-04-15 15:08:18			Middlemore Hospital	Middlemore Hospital	00012	Week 6	Day 5	2024-09-20		Yes		No	25	45	Level 3
MDMR-00003	2024-08-01 15:11:17	2025-04-15 12:47:39			Middlemore Hospital	Middlemore Hospital	00001	Week 1	Day 1		Yes			No
MDMR-00004	2024-08-05 12:55:42	2025-04-15 14:55:56			Middlemore Hospital	Middlemore Hospital	00001	Week 1	Day 1	2024-08-12		Yes	Yes	No	14	42	Level 1	Went for a short walk for 10 minutes. Did some stretches and spent 15 minutes on his vibrating board.
MDMR-00004	2024-08-05 12:55:42	2025-04-15 14:55:56			Middlemore Hospital	Middlemore Hospital	00002	Week 1	Day 2	2024-08-13			Yes					Went for two 10 minute walks. Did some stretches and spent 15 minutes n the vibrating board.
MDMR-00004	2024-08-05 12:55:42	2025-04-15 14:55:56			Middlemore Hospital	Middlemore Hospital	00003	Week 1	Day 3	2024-08-14		Yes	Yes	No	14	42	Level 1	Stretches and spent 15 minutes on the vibrating board.
MDMR-00004	2024-08-05 12:55:42	2025-04-15 14:55:56			Middlemore Hospital	Middlemore Hospital	00004	Week 1	Day 4	2024-08-15			Yes					Stretches and 15 minutes on the vibrating board.
MDMR-00004	2024-08-05 12:55:42	2025-04-15 14:55:56			Middlemore Hospital	Middlemore Hospital	00005	Week 1	Day 5	2024-08-16		Yes		No	14	42	Level 1
MDMR-00004	2024-08-05 12:55:42	2025-04-15 14:55:56			Middlemore Hospital	Middlemore Hospital	00006	Week 1	Day 6	2024-08-17			Yes					Went for a 10 minute walk. Did some stretches and used the vibrating board.
MDMR-00004	2024-08-05 12:55:42	2025-04-15 14:55:56			Middlemore Hospital	Middlemore Hospital	00007	Week 1	Day 7	2024-08-18			Yes					Did some stretches and used the vibrating board.
MDMR-00004	2024-08-05 12:55:42	2025-04-15 14:55:56			Middlemore Hospital	Middlemore Hospital	00008	Week 2	Day 1	2024-08-19		Yes		No	19	61	Level 1
MDMR-00004	2024-08-05 12:55:42	2025-04-15 14:55:56			Middlemore Hospital	Middlemore Hospital	00009	Week 2	Day 3	2024-08-21		Yes	Yes	No	19	47	Level 1	10 minute walk, did some stretching, and used the vibrating board.
MDMR-00004	2024-08-05 12:55:42	2025-04-15 14:55:56			Middlemore Hospital	Middlemore Hospital	00010	Week 2	Day 4	2024-08-22			Yes					Used the vibrating board and went for a 10 minute walk.
MDMR-00004	2024-08-05 12:55:42	2025-04-15 14:55:56			Middlemore Hospital	Middlemore Hospital	00011	Week 2	Day 5	2024-08-23		Yes	Yes	No	19	66	Level 1	Used the vibrating board, went for a 10 minute walk and did some stretches.
MDMR-00004	2024-08-05 12:55:42	2025-04-15 14:55:56			Middlemore Hospital	Middlemore Hospital	00012	Week 2	Day 7	2024-08-25			Yes					Used the vibrating board, went for a 10 minute walk and did some stretches.
MDMR-00004	2024-08-05 12:55:42	2025-04-15 14:55:56			Middlemore Hospital	Middlemore Hospital	00013	Week 3	Day 1	2024-08-26		Yes	Yes	No	24	55	Level 2	Stretches and also used the vibrating board
MDMR-00004	2024-08-05 12:55:42	2025-04-15 14:55:56			Middlemore Hospital	Middlemore Hospital	00014	Week 3	Day 2	2024-08-27			Yes					Used the vibrating board and did some stretching. Also went for a 10 minute walk.
MDMR-00004	2024-08-05 12:55:42	2025-04-15 14:55:56			Middlemore Hospital	Middlemore Hospital	00015	Week 3	Day 3	2024-08-28		Yes	Yes	No	24	56	Level 2	Streches, used the vibrating board and went for a 10 minute walk.
MDMR-00004	2024-08-05 12:55:42	2025-04-15 14:55:56			Middlemore Hospital	Middlemore Hospital	00016	Week 3	Day 5	2024-08-30		Yes	Yes	No	24	56	Level 2	Did some stretching and used a vibrating board.
MDMR-00004	2024-08-05 12:55:42	2025-04-15 14:55:56			Middlemore Hospital	Middlemore Hospital	00017	Week 3	Day 7	2024-09-01			Yes					Used the vibrating board.
MDMR-00004	2024-08-05 12:55:42	2025-04-15 14:55:56			Middlemore Hospital	Middlemore Hospital	00018	Week 4	Day 1	2024-09-02	Yes		Yes	Yes				Used the vibrating board and did some stretches.
MDMR-00004	2024-08-05 12:55:42	2025-04-15 14:55:56			Middlemore Hospital	Middlemore Hospital	00019	Week 4	Day 2	2024-09-03			Yes					Did some stretches, went for a 5 minute walk and used the vibrating board.
MDMR-00004	2024-08-05 12:55:42	2025-04-15 14:55:56			Middlemore Hospital	Middlemore Hospital	00020	Week 4	Day 3	2024-09-04	Yes		Yes	Yes				Completed some stretches, used the vibrating board and went for a 10 minute walk.
MDMR-00004	2024-08-05 12:55:42	2025-04-15 14:55:56			Middlemore Hospital	Middlemore Hospital	00021	Week 4	Day 4	2024-09-05			Yes					Used the vibrating board and did some stretches.
MDMR-00004	2024-08-05 12:55:42	2025-04-15 14:55:56			Middlemore Hospital	Middlemore Hospital	00022	Week 4	Day 5	2024-09-06		Yes	Yes	No	24	58	Level 1	Went for a 10 minute walk, completed some stretches, and used the vibrating board.
MDMR-00004	2024-08-05 12:55:42	2025-04-15 14:55:56			Middlemore Hospital	Middlemore Hospital	00023	Week 4	Day 6	2024-09-07			Yes					Went for a 10 minute walk, completed some stretching and used the vibrating board.
MDMR-00004	2024-08-05 12:55:42	2025-04-15 14:55:56			Middlemore Hospital	Middlemore Hospital	00024	Week 4	Day 7	2024-09-08			Yes					Went for a 10 minute walk, completed some stretching and used the vibrating board.
MDMR-00004	2024-08-05 12:55:42	2025-04-15 14:55:56			Middlemore Hospital	Middlemore Hospital	00025	Week 5	Day 1	2024-09-09		Yes	Yes	No	24	61	Level 1	Used the vibrating board and completed some stretches.
MDMR-00004	2024-08-05 12:55:42	2025-04-15 14:55:56			Middlemore Hospital	Middlemore Hospital	00026	Week 5	Day 2	2024-09-10			Yes					Used the vibrating board, went for a 10 minute walk and did some stretches.
MDMR-00004	2024-08-05 12:55:42	2025-04-15 14:55:56			Middlemore Hospital	Middlemore Hospital	00027	Week 5	Day 3	2024-09-11		Yes	Yes	No	24	67	Level 1	Also used the vibrating board and did some stretches.
MDMR-00004	2024-08-05 12:55:42	2025-04-15 14:55:56			Middlemore Hospital	Middlemore Hospital	00028	Week 5	Day 4	2024-09-12			Yes					Went for a 22 minute walk and used the vibrating board.
MDMR-00004	2024-08-05 12:55:42	2025-04-15 14:55:56			Middlemore Hospital	Middlemore Hospital	00029	Week 5	Day 5	2024-09-13		Yes	Yes	No	24	67	Level 1	Also did some stretches and used the vibrating board.
MDMR-00004	2024-08-05 12:55:42	2025-04-15 14:55:56			Middlemore Hospital	Middlemore Hospital	00030	Week 5	Day 6	2024-09-14			Yes					Went for a 10 minute walk, used the vibrating board and did some stretches.
MDMR-00004	2024-08-05 12:55:42	2025-04-15 14:55:56			Middlemore Hospital	Middlemore Hospital	00031	Week 5	Day 7	2024-09-15			Yes					Went for two 15 minute walks and also used the vibrating board and completed some stretches.
MDMR-00004	2024-08-05 12:55:42	2025-04-15 14:55:56			Middlemore Hospital	Middlemore Hospital	00032	Week 6	Day 1	2024-09-16		Yes	Yes	No	24	56	Level 2	Went for a 10 minute walk, used the vibrating board and did some stretching.
MDMR-00004	2024-08-05 12:55:42	2025-04-15 14:55:56			Middlemore Hospital	Middlemore Hospital	00033	Week 6	Day 2	2024-09-17			Yes					Used the vibrating board, went for a 10 minute walk and did some stretches.
MDMR-00004	2024-08-05 12:55:42	2025-04-15 14:55:56			Middlemore Hospital	Middlemore Hospital	00034	Week 6	Day 3	2024-09-18		Yes	Yes	No	24	67	Level 1	Used the vibrating board.
MDMR-00004	2024-08-05 12:55:42	2025-04-15 14:55:56			Middlemore Hospital	Middlemore Hospital	00035	Week 6	Day 4	2024-09-19			Yes					Went for a 13 minute walk, used the vibrating board and did some stretches.
MDMR-00004	2024-08-05 12:55:42	2025-04-15 14:55:56			Middlemore Hospital	Middlemore Hospital	00036	Week 6	Day 5	2024-09-20		Yes		No	24	61	Level 1
MDMR-00004	2024-08-05 12:55:42	2025-04-15 14:55:56			Middlemore Hospital	Middlemore Hospital	00037	Week 6	Day 6	2024-09-21			Yes					Used the vibrating board and went for a 10 minute walk.
MDMR-00004	2024-08-05 12:55:42	2025-04-15 14:55:56			Middlemore Hospital	Middlemore Hospital	00038	Week 6	Day 7	2024-09-22			Yes					Used the vibrating board.
MDMR-00006	2024-08-09 14:39:55	2025-04-15 14:56:35			Middlemore Hospital	Middlemore Hospital	00001	Week 3	Day 4	2024-09-12			Yes					Chair yoga - 30 minutes
MDMR-00006	2024-08-09 14:39:55	2025-04-15 14:56:35			Middlemore Hospital	Middlemore Hospital	00002	Week 3	Day 5	2024-09-13			Yes					Chair yoga - 30 minutes
MDMR-00006	2024-08-09 14:39:55	2025-04-15 14:56:35			Middlemore Hospital	Middlemore Hospital	00003	Week 3	Day 1	2024-09-09		Yes		No	24	60	Level 2
MDMR-00006	2024-08-09 14:39:55	2025-04-15 14:56:35			Middlemore Hospital	Middlemore Hospital	00004	Week 3	Day 3	2024-09-11		Yes		No	24	60	Level 2
MDMR-00006	2024-08-09 14:39:55	2025-04-15 14:56:35			Middlemore Hospital	Middlemore Hospital	00005	Week 3	Day 5	2024-09-13		Yes		No	24	60	Level 2
MDMR-00006	2024-08-09 14:39:55	2025-04-15 14:56:35			Middlemore Hospital	Middlemore Hospital	00006	Week 4	Day 1	2024-09-16		Yes		No	29	69	Level 2
MDMR-00006	2024-08-09 14:39:55	2025-04-15 14:56:35			Middlemore Hospital	Middlemore Hospital	00007	Week 4	Day 3	2024-09-18		Yes		No	29	64	Level 2
MDMR-00006	2024-08-09 14:39:55	2025-04-15 14:56:35			Middlemore Hospital	Middlemore Hospital	00008	Week 4	Day 5	2024-09-20		Yes		No	29	63	Level 2
MDMR-00006	2024-08-09 14:39:55	2025-04-15 14:56:35			Middlemore Hospital	Middlemore Hospital	00009	Week 5	Day 1	2024-09-23		Yes		No	29	60	Level 3
MDMR-00006	2024-08-09 14:39:55	2025-04-15 14:56:35			Middlemore Hospital	Middlemore Hospital	00010	Week 5	Day 3	2024-09-25		Yes		No	29	60	Level 3
MDMR-00006	2024-08-09 14:39:55	2025-04-15 14:56:35			Middlemore Hospital	Middlemore Hospital	00011	Week 5	Day 5	2024-09-27		Yes		No	29	63	Level 3
MDMR-00006	2024-08-09 14:39:55	2025-04-15 14:56:35			Middlemore Hospital	Middlemore Hospital	00012	Week 6	Day 1	2024-09-30		Yes		No	29	60	Level 3
MDMR-00006	2024-08-09 14:39:55	2025-04-15 14:56:35			Middlemore Hospital	Middlemore Hospital	00013	Week 6	Day 3	2024-10-02		Yes		No	29	67	Level 3
MDMR-00006	2024-08-09 14:39:55	2025-04-15 14:56:35			Middlemore Hospital	Middlemore Hospital	00014	Week 6	Day 5	2024-10-04		Yes		No	29	60	Level 3
MDMR-00008	2024-08-19 09:54:02	2025-04-15 14:57:14			Middlemore Hospital	Middlemore Hospital	00001	Week 1	Day 1	2024-09-02		Yes		No	14	81	Level 1
MDMR-00008	2024-08-19 09:54:02	2025-04-15 14:57:14			Middlemore Hospital	Middlemore Hospital	00002	Week 2	Day 5	2024-09-13		Yes		No	19	81	Level 1
MDMR-00008	2024-08-19 09:54:02	2025-04-15 14:57:14			Middlemore Hospital	Middlemore Hospital	00003	Week 5	Day 1	2024-09-30		Yes		Yes	29	71	Level 2
MDMR-00008	2024-08-19 09:54:02	2025-04-15 14:57:14			Middlemore Hospital	Middlemore Hospital	00004	Week 5	Day 3	2024-10-02		Yes		No	29	74	Level 2
MDMR-00008	2024-08-19 09:54:02	2025-04-15 14:57:14			Middlemore Hospital	Middlemore Hospital	00005	Week 5	Day 5	2024-10-04		Yes		No	29	76	Level 2
MDMR-00008	2024-08-19 09:54:02	2025-04-15 14:57:14			Middlemore Hospital	Middlemore Hospital	00006	Week 6	Day 1	2024-10-07		Yes		No	29	72	Level 2
MDMR-00008	2024-08-19 09:54:02	2025-04-15 14:57:14			Middlemore Hospital	Middlemore Hospital	00007	Week 6	Day 3	2024-10-09		Yes		No	29	70	Level 2
MDMR-00008	2024-08-19 09:54:02	2025-04-15 14:57:14			Middlemore Hospital	Middlemore Hospital	00008	Week 6	Day 5	2024-10-11		Yes		No	29	70	Level 2
MDMR-00010	2024-08-22 10:07:57	2025-04-15 14:57:51			Middlemore Hospital	Middlemore Hospital	00001	Week 5	Day 1	2024-10-07		Yes		No	29	70	Level 3
MDMR-00010	2024-08-22 10:07:57	2025-04-15 14:57:51			Middlemore Hospital	Middlemore Hospital	00002	Week 5	Day 3	2024-10-09		Yes		No	29	70	Level 3
MDMR-00010	2024-08-22 10:07:57	2025-04-15 14:57:51			Middlemore Hospital	Middlemore Hospital	00003	Week 5	Day 5	2024-10-11		Yes		No	29	76	Level 2
MDMR-00010	2024-08-22 10:07:57	2025-04-15 14:57:51			Middlemore Hospital	Middlemore Hospital	00004	Week 6	Day 1	2024-10-14		Yes		No	29	73	Level 2
MDMR-00010	2024-08-22 10:07:57	2025-04-15 14:57:51			Middlemore Hospital	Middlemore Hospital	00005	Week 6	Day 3	2024-10-16		Yes		No	29	70	Level 2
MDMR-00010	2024-08-22 10:07:57	2025-04-15 14:57:51			Middlemore Hospital	Middlemore Hospital	00006	Week 6	Day 5	2024-10-18		Yes		No	29	70	Level 2
MDMR-00010	2024-08-22 10:07:57	2025-04-15 14:57:51			Middlemore Hospital	Middlemore Hospital	00007	Week 2	Day 3	2024-09-18			Yes					2-2.5hr walk around the streets, flat terrain, physically tired at end of the day
MDMR-00010	2024-08-22 10:07:57	2025-04-15 14:57:51			Middlemore Hospital	Middlemore Hospital	00008	Week 5	Day 4	2024-10-10			Yes					Worked a 16-hour shift, and an 8-hour shift the following day, which POSSIBLY AFFECTED participant's ability to complete exercise as per protocol the following day (Day 5 of Week 5).
MDMR-00010	2024-08-22 10:07:57	2025-04-15 14:57:51			Middlemore Hospital	Middlemore Hospital	00009	Week 6	Day 4	2024-10-17			Yes					Stacked ~6 metres cubed of firewood (unknown time)
MDMR-00011	2024-08-23 07:38:51	2025-04-15 14:58:10			Middlemore Hospital	Middlemore Hospital	00001	Week 2	Day 5	2024-09-27			Yes					10 minutes of yoga
MDMR-00011	2024-08-23 07:38:51	2025-04-15 14:58:10			Middlemore Hospital	Middlemore Hospital	00002	Week 3	Day 1	2024-09-30		Yes		No	10	64	Level 1
MDMR-00011	2024-08-23 07:38:51	2025-04-15 14:58:10			Middlemore Hospital	Middlemore Hospital	00003	Week 3	Day 3	2024-10-02		Yes		No	24	64	Level 1
MDMR-00011	2024-08-23 07:38:51	2025-04-15 14:58:10			Middlemore Hospital	Middlemore Hospital	00004	Week 3	Day 5	2024-10-04		Yes		No	24	67	Level 1
MDMR-00011	2024-08-23 07:38:51	2025-04-15 14:58:10			Middlemore Hospital	Middlemore Hospital	00005	Week 4	Day 1	2024-10-07		Yes		No	20	53	Level 2
MDMR-00011	2024-08-23 07:38:51	2025-04-15 14:58:10			Middlemore Hospital	Middlemore Hospital	00006	Week 4	Day 3	2024-10-09		Yes		Yes	29	59	Level 2
MDMR-00011	2024-08-23 07:38:51	2025-04-15 14:58:10			Middlemore Hospital	Middlemore Hospital	00007	Week 4	Day 5	2024-10-11		Yes		No	25	61	Level 2
MDMR-00011	2024-08-23 07:38:51	2025-04-15 14:58:10			Middlemore Hospital	Middlemore Hospital	00008	Week 5	Day 1	2024-10-14		Yes		Yes	9	59	Level 2
MDMR-00011	2024-08-23 07:38:51	2025-04-15 14:58:10			Middlemore Hospital	Middlemore Hospital	00009	Week 5	Day 3	2024-10-16		Yes		No	25	61	Level 2
MDMR-00011	2024-08-23 07:38:51	2025-04-15 14:58:10			Middlemore Hospital	Middlemore Hospital	00010	Week 5	Day 5	2024-10-18		Yes		No	25	61	Level 2
MDMR-00011	2024-08-23 07:38:51	2025-04-15 14:58:10			Middlemore Hospital	Middlemore Hospital	00011	Week 6	Day 1	2024-10-21		Yes		No	25	48	Level 3
MDMR-00011	2024-08-23 07:38:51	2025-04-15 14:58:10			Middlemore Hospital	Middlemore Hospital	00012	Week 6	Day 3	2024-10-23		Yes		No	25	48	Level 3
MDMR-00011	2024-08-23 07:38:51	2025-04-15 14:58:10			Middlemore Hospital	Middlemore Hospital	00013	Week 6	Day 5	2024-10-25		Yes		No	25	51	Level 2
MDMR-00012	2024-08-26 14:00:28	2025-04-15 14:58:29			Middlemore Hospital	Middlemore Hospital	00001	Week 1	Day 3	2024-09-18		Yes		No	14	53	Level 1
MDMR-00012	2024-08-26 14:00:28	2025-04-15 14:58:29			Middlemore Hospital	Middlemore Hospital	00002	Week 1	Day 4	2024-09-19			Yes					Completed a 30 second chair stand test and 9 minutes on the exercycle.
MDMR-00012	2024-08-26 14:00:28	2025-04-15 14:58:29			Middlemore Hospital	Middlemore Hospital	00003	Week 1	Day 5	2024-09-20		Yes		No	14	59	Level 1
MDMR-00012	2024-08-26 14:00:28	2025-04-15 14:58:29			Middlemore Hospital	Middlemore Hospital	00004	Week 1	Day 6	2024-09-21			Yes					Completed a 30 second chair stand test and did 9 minutes on the exercycle.
MDMR-00012	2024-08-26 14:00:28	2025-04-15 14:58:29			Middlemore Hospital	Middlemore Hospital	00005	Week 1	Day 7	2024-09-22			Yes					Completed a 30 chair stand test and did 9 minutes on the exercycle.
MDMR-00012	2024-08-26 14:00:28	2025-04-15 14:58:29			Middlemore Hospital	Middlemore Hospital	00006	Week 3	Day 1	2024-09-30	Yes			No
MDMR-00012	2024-08-26 14:00:28	2025-04-15 14:58:29			Middlemore Hospital	Middlemore Hospital	00007	Week 3	Day 3	2024-10-02		Yes		No	24	45	Level 2
MDMR-00012	2024-08-26 14:00:28	2025-04-15 14:58:29			Middlemore Hospital	Middlemore Hospital	00008	Week 3	Day 5	2024-10-04		Yes		No	24	45	Level 2
MDMR-00012	2024-08-26 14:00:28	2025-04-15 14:58:29			Middlemore Hospital	Middlemore Hospital	00009	Week 4	Day 1	2024-10-07		Yes		No	29	48	Level 2
MDMR-00012	2024-08-26 14:00:28	2025-04-15 14:58:29			Middlemore Hospital	Middlemore Hospital	00010	Week 4	Day 3	2024-10-09		Yes		No	29	48	Level 2
MDMR-00012	2024-08-26 14:00:28	2025-04-15 14:58:29			Middlemore Hospital	Middlemore Hospital	00011	Week 4	Day 5	2024-10-11		Yes		No	29	48	Level 2
MDMR-00012	2024-08-26 14:00:28	2025-04-15 14:58:29			Middlemore Hospital	Middlemore Hospital	00012	Week 5	Day 1	2024-10-14		Yes		No	29	45	Level 3
MDMR-00012	2024-08-26 14:00:28	2025-04-15 14:58:29			Middlemore Hospital	Middlemore Hospital	00013	Week 5	Day 3	2024-10-16		Yes		No	29	48	Level 3
MDMR-00012	2024-08-26 14:00:28	2025-04-15 14:58:29			Middlemore Hospital	Middlemore Hospital	00014	Week 5	Day 5	2024-10-18		Yes		No	29	48	Level 3
MDMR-00012	2024-08-26 14:00:28	2025-04-15 14:58:29			Middlemore Hospital	Middlemore Hospital	00015	Week 6	Day 1	2024-10-21		Yes		No	29	48	Level 3
MDMR-00012	2024-08-26 14:00:28	2025-04-15 14:58:29			Middlemore Hospital	Middlemore Hospital	00016	Week 6	Day 3	2024-10-23		Yes		No	29	48	Level 3
MDMR-00012	2024-08-26 14:00:28	2025-04-15 14:58:29			Middlemore Hospital	Middlemore Hospital	00017	Week 6	Day 5	2024-10-25		Yes		No	29	51	Level 3
MDMR-00014	2024-08-30 14:27:10	2025-04-15 14:59:00			Middlemore Hospital	Middlemore Hospital	00001	Week 1	Day 2	2024-09-17			Yes					2 and 1/2 hours of golf
MDMR-00014	2024-08-30 14:27:10	2025-04-15 14:59:00			Middlemore Hospital	Middlemore Hospital	00002	Week 1	Day 3	2024-09-18		Yes		No	10	63	Level 1
MDMR-00014	2024-08-30 14:27:10	2025-04-15 14:59:00			Middlemore Hospital	Middlemore Hospital	00003	Week 1	Day 4	2024-09-19			Yes					2 and 1/2 hours of golf
MDMR-00014	2024-08-30 14:27:10	2025-04-15 14:59:00			Middlemore Hospital	Middlemore Hospital	00004	Week 1	Day 5	2024-09-20		Yes		No	14	64	Level 1
MDMR-00014	2024-08-30 14:27:10	2025-04-15 14:59:00			Middlemore Hospital	Middlemore Hospital	00005	Week 2	Day 1	2024-09-23		Yes		No	19	64	Level 1
MDMR-00014	2024-08-30 14:27:10	2025-04-15 14:59:00			Middlemore Hospital	Middlemore Hospital	00006	Week 2	Day 2	2024-09-24			Yes					2 and 1/2 hours of golf
MDMR-00014	2024-08-30 14:27:10	2025-04-15 14:59:00			Middlemore Hospital	Middlemore Hospital	00007	Week 2	Day 3	2024-09-25		Yes		No	19	64	Level 1
MDMR-00014	2024-08-30 14:27:10	2025-04-15 14:59:00			Middlemore Hospital	Middlemore Hospital	00008	Week 2	Day 4	2024-09-26			Yes					2 and 1/2 hours of golf
MDMR-00014	2024-08-30 14:27:10	2025-04-15 14:59:00			Middlemore Hospital	Middlemore Hospital	00009	Week 2	Day 5	2024-09-27		Yes		No	19	64	Level 1
MDMR-00014	2024-08-30 14:27:10	2025-04-15 14:59:00			Middlemore Hospital	Middlemore Hospital	00010	Week 3	Day 1	2024-09-30		Yes		No	24	61	Level 1
MDMR-00014	2024-08-30 14:27:10	2025-04-15 14:59:00			Middlemore Hospital	Middlemore Hospital	00011	Week 3	Day 2	2024-10-01			Yes					2 and 1/2 hours of golf
MDMR-00014	2024-08-30 14:27:10	2025-04-15 14:59:00			Middlemore Hospital	Middlemore Hospital	00012	Week 3	Day 3	2024-10-02		Yes		No	20	48	Level 2
MDMR-00014	2024-08-30 14:27:10	2025-04-15 14:59:00			Middlemore Hospital	Middlemore Hospital	00013	Week 3	Day 4	2024-10-03			Yes					2 and 1/2 hours of golf
MDMR-00014	2024-08-30 14:27:10	2025-04-15 14:59:00			Middlemore Hospital	Middlemore Hospital	00014	Week 3	Day 5	2024-10-04		Yes		No	20	48	Level 2
MDMR-00014	2024-08-30 14:27:10	2025-04-15 14:59:00			Middlemore Hospital	Middlemore Hospital	00015	Week 4	Day 1	2024-10-07	Yes			No
MDMR-00014	2024-08-30 14:27:10	2025-04-15 14:59:00			Middlemore Hospital	Middlemore Hospital	00016	Week 4	Day 2	2024-10-08			Yes					2 and 1/2 hours of golf
MDMR-00014	2024-08-30 14:27:10	2025-04-15 14:59:00			Middlemore Hospital	Middlemore Hospital	00017	Week 4	Day 3	2024-10-09		Yes		No	25	56	Level 2
MDMR-00014	2024-08-30 14:27:10	2025-04-15 14:59:00			Middlemore Hospital	Middlemore Hospital	00018	Week 4	Day 4	2024-10-10			Yes					2 and 1/2 hours of golf
MDMR-00014	2024-08-30 14:27:10	2025-04-15 14:59:00			Middlemore Hospital	Middlemore Hospital	00019	Week 4	Day 5	2024-10-11		Yes		No	25	56	Level 2
MDMR-00014	2024-08-30 14:27:10	2025-04-15 14:59:00			Middlemore Hospital	Middlemore Hospital	00020	Week 5	Day 1	2024-10-14		Yes		No	25	44	Level 3
MDMR-00014	2024-08-30 14:27:10	2025-04-15 14:59:00			Middlemore Hospital	Middlemore Hospital	00021	Week 5	Day 2	2024-10-15			Yes					2 and 1/2 hours of golf
MDMR-00014	2024-08-30 14:27:10	2025-04-15 14:59:00			Middlemore Hospital	Middlemore Hospital	00022	Week 5	Day 3	2024-10-16		Yes		No	25	67	Level 1
MDMR-00014	2024-08-30 14:27:10	2025-04-15 14:59:00			Middlemore Hospital	Middlemore Hospital	00023	Week 5	Day 4	2024-10-17			Yes					Golf
MDMR-00014	2024-08-30 14:27:10	2025-04-15 14:59:00			Middlemore Hospital	Middlemore Hospital	00024	Week 5	Day 5	2024-10-18		Yes		No	25	56	Level 1
MDMR-00014	2024-08-30 14:27:10	2025-04-15 14:59:00			Middlemore Hospital	Middlemore Hospital	00025	Week 6	Day 1	2024-10-21		Yes		No	25	56	Level 1
MDMR-00014	2024-08-30 14:27:10	2025-04-15 14:59:00			Middlemore Hospital	Middlemore Hospital	00026	Week 6	Day 3	2024-10-23		Yes		No	25	67	Level 1
MDMR-00014	2024-08-30 14:27:10	2025-04-15 14:59:00			Middlemore Hospital	Middlemore Hospital	00027	Week 6	Day 5	2024-10-25	Yes			No
MDMR-00015	2024-09-02 12:39:47	2025-04-15 14:59:15			Middlemore Hospital	Middlemore Hospital	00001	Week 2	Day 3	2024-10-01	Yes			Yes
MDMR-00017	2024-09-03 12:28:42	2025-04-15 14:59:50			Middlemore Hospital	Middlemore Hospital	00001	Week 3	Day 5	2024-10-11	Yes			No
MDMR-00017	2024-09-03 12:28:42	2025-04-15 14:59:50			Middlemore Hospital	Middlemore Hospital	00002	Week 6	Day 3	2024-10-30	Yes			Yes
MDMR-00017	2024-09-03 12:28:42	2025-04-15 14:59:50			Middlemore Hospital	Middlemore Hospital	00003	Week 1	Day 1	2024-09-23			Yes					"45 mins, road walk with dog"
MDMR-00017	2024-09-03 12:28:42	2025-04-15 14:59:50			Middlemore Hospital	Middlemore Hospital	00004	Week 1	Day 2	2024-09-24			Yes					"40 min road walk"
MDMR-00017	2024-09-03 12:28:42	2025-04-15 14:59:50			Middlemore Hospital	Middlemore Hospital	00005	Week 1	Day 6	2024-09-28			Yes					"Bush walk 40 minutes"
MDMR-00017	2024-09-03 12:28:42	2025-04-15 14:59:50			Middlemore Hospital	Middlemore Hospital	00006	Week 2	Day 2	2024-10-01			Yes					"Bush walk. 15 minutes"
MDMR-00017	2024-09-03 12:28:42	2025-04-15 14:59:50			Middlemore Hospital	Middlemore Hospital	00007	Week 2	Day 3	2024-10-02			Yes					"Bush walk. 1 hour"
MDMR-00017	2024-09-03 12:28:42	2025-04-15 14:59:50			Middlemore Hospital	Middlemore Hospital	00008	Week 2	Day 5	2024-10-04			Yes					"30 mins road walk"
MDMR-00017	2024-09-03 12:28:42	2025-04-15 14:59:50			Middlemore Hospital	Middlemore Hospital	00009	Week 2	Day 7	2024-10-06			Yes					"Bush walk 20 mins"
MDMR-00017	2024-09-03 12:28:42	2025-04-15 14:59:50			Middlemore Hospital	Middlemore Hospital	00010	Week 3	Day 2	2024-10-08			Yes					"Road walk 40 mins"
MDMR-00017	2024-09-03 12:28:42	2025-04-15 14:59:50			Middlemore Hospital	Middlemore Hospital	00011	Week 3	Day 3	2024-10-09			Yes					"Bush walk 20 mins"
MDMR-00017	2024-09-03 12:28:42	2025-04-15 14:59:50			Middlemore Hospital	Middlemore Hospital	00012	Week 3	Day 5	2024-10-11			Yes					"Road walk 1 hour"
MDMR-00017	2024-09-03 12:28:42	2025-04-15 14:59:50			Middlemore Hospital	Middlemore Hospital	00013	Week 3	Day 6	2024-10-12			Yes					"Gentle walk 1.5 hours"
MDMR-00017	2024-09-03 12:28:42	2025-04-15 14:59:50			Middlemore Hospital	Middlemore Hospital	00014	Week 4	Day 3	2024-10-16			Yes					"Bush walk 1 hour"
MDMR-00017	2024-09-03 12:28:42	2025-04-15 14:59:50			Middlemore Hospital	Middlemore Hospital	00015	Week 5	Day 1	2024-10-21			Yes					"Road walk 40 mins"
MDMR-00017	2024-09-03 12:28:42	2025-04-15 14:59:50			Middlemore Hospital	Middlemore Hospital	00016	Week 5	Day 5	2024-10-25			Yes					"Road walk 40 mins"
MDMR-00017	2024-09-03 12:28:42	2025-04-15 14:59:50			Middlemore Hospital	Middlemore Hospital	00017	Week 5	Day 7	2024-10-27			Yes					"Bush walk 30 mins"
MDMR-00017	2024-09-03 12:28:42	2025-04-15 14:59:50			Middlemore Hospital	Middlemore Hospital	00018	Week 6	Day 2	2024-10-29			Yes					"Road walk 40 minutes"
MDMR-00017	2024-09-03 12:28:42	2025-04-15 14:59:50			Middlemore Hospital	Middlemore Hospital	00019	Week 6	Day 6	2024-11-02			Yes					"Bush walk 20 mins"
MDMR-00018	2024-09-03 13:07:25	2025-04-15 15:00:08			Middlemore Hospital	Middlemore Hospital	00001	Week 1	Day 7	2024-09-22			Yes					Walked for 35 minutes - 1.9Km
MDMR-00018	2024-09-03 13:07:25	2025-04-15 15:00:08			Middlemore Hospital	Middlemore Hospital	00002	Week 2	Day 5	2024-09-27			Yes					Walked for 40 minutes.
MDMR-00018	2024-09-03 13:07:25	2025-04-15 15:00:08			Middlemore Hospital	Middlemore Hospital	00003	Week 2	Day 6	2024-09-28			Yes					Walked for 30 minutes
MDMR-00018	2024-09-03 13:07:25	2025-04-15 15:00:08			Middlemore Hospital	Middlemore Hospital	00004	Week 3	Day 1	2024-09-30		Yes		No	24	64	Level 2
MDMR-00018	2024-09-03 13:07:25	2025-04-15 15:00:08			Middlemore Hospital	Middlemore Hospital	00005	Week 3	Day 3	2024-10-02		Yes		No	24	61	Level 2
MDMR-00018	2024-09-03 13:07:25	2025-04-15 15:00:08			Middlemore Hospital	Middlemore Hospital	00006	Week 3	Day 5	2024-10-04		Yes		No	24	61	Level 2
MDMR-00018	2024-09-03 13:07:25	2025-04-15 15:00:08			Middlemore Hospital	Middlemore Hospital	00007	Week 4	Day 1	2024-10-07		Yes		No	25	61	Level 2
MDMR-00018	2024-09-03 13:07:25	2025-04-15 15:00:08			Middlemore Hospital	Middlemore Hospital	00008	Week 4	Day 3	2024-10-09		Yes		No	25	61	Level 2
MDMR-00018	2024-09-03 13:07:25	2025-04-15 15:00:08			Middlemore Hospital	Middlemore Hospital	00009	Week 4	Day 5	2024-10-11		Yes		No	25	64	Level 2
MDMR-00018	2024-09-03 13:07:25	2025-04-15 15:00:08			Middlemore Hospital	Middlemore Hospital	00010	Week 5	Day 1	2024-10-14		Yes		No	25	56	Level 3
MDMR-00018	2024-09-03 13:07:25	2025-04-15 15:00:08			Middlemore Hospital	Middlemore Hospital	00011	Week 5	Day 3	2024-10-16		Yes		No	25	67	Level 2
MDMR-00018	2024-09-03 13:07:25	2025-04-15 15:00:08			Middlemore Hospital	Middlemore Hospital	00012	Week 5	Day 5	2024-10-18		Yes		No	25	53	Level 3
MDMR-00018	2024-09-03 13:07:25	2025-04-15 15:00:08			Middlemore Hospital	Middlemore Hospital	00013	Week 6	Day 1	2024-10-21		Yes		No	25	53	Level 3
MDMR-00018	2024-09-03 13:07:25	2025-04-15 15:00:08			Middlemore Hospital	Middlemore Hospital	00014	Week 6	Day 3	2024-10-23		Yes		No	25	53	Level 3
MDMR-00018	2024-09-03 13:07:25	2025-04-15 15:00:08			Middlemore Hospital	Middlemore Hospital	00015	Week 6	Day 5	2024-10-25		Yes		No	25	53	Level 3
MDMR-00019	2024-09-05 12:36:21	2025-04-15 15:00:29			Middlemore Hospital	Middlemore Hospital	00001	Week 1	Day 1	2024-09-23			Yes					15 minute walk 35 minute walk (2.6km)
MDMR-00019	2024-09-05 12:36:21	2025-04-15 15:00:29			Middlemore Hospital	Middlemore Hospital	00002	Week 1	Day 2	2024-09-24			Yes					30-40 minute walk (3km)
MDMR-00019	2024-09-05 12:36:21	2025-04-15 15:00:29			Middlemore Hospital	Middlemore Hospital	00003	Week 1	Day 3	2024-09-25			Yes					25 minute walk on treadmill (2.15km)
MDMR-00019	2024-09-05 12:36:21	2025-04-15 15:00:29			Middlemore Hospital	Middlemore Hospital	00004	Week 1	Day 5	2024-09-27			Yes					30 minute walk on treadmill
MDMR-00019	2024-09-05 12:36:21	2025-04-15 15:00:29			Middlemore Hospital	Middlemore Hospital	00005	Week 1	Day 6	2024-09-28			Yes					3km walk
MDMR-00019	2024-09-05 12:36:21	2025-04-15 15:00:29			Middlemore Hospital	Middlemore Hospital	00006	Week 2	Day 1	2024-09-30			Yes					10 minute treadmill walk
MDMR-00019	2024-09-05 12:36:21	2025-04-15 15:00:29			Middlemore Hospital	Middlemore Hospital	00007	Week 2	Day 2	2024-10-01			Yes					2.5km walk
MDMR-00019	2024-09-05 12:36:21	2025-04-15 15:00:29			Middlemore Hospital	Middlemore Hospital	00008	Week 2	Day 4	2024-10-03			Yes					slow 15 minute walk
MDMR-00019	2024-09-05 12:36:21	2025-04-15 15:00:29			Middlemore Hospital	Middlemore Hospital	00009	Week 2	Day 5	2024-10-04			Yes					16 minute treadmill walk
MDMR-00019	2024-09-05 12:36:21	2025-04-15 15:00:29			Middlemore Hospital	Middlemore Hospital	00010	Week 3	Day 1	2024-10-07		Yes	Yes	Yes	15	67	Level 2	2.6km walk
MDMR-00019	2024-09-05 12:36:21	2025-04-15 15:00:29			Middlemore Hospital	Middlemore Hospital	00011	Week 3	Day 3	2024-10-09			Yes					24 minute treadmill walk - 2km
MDMR-00019	2024-09-05 12:36:21	2025-04-15 15:00:29			Middlemore Hospital	Middlemore Hospital	00012	Week 3	Day 5	2024-10-11			Yes					20 minute treadmill walk - 1.6km
MDMR-00019	2024-09-05 12:36:21	2025-04-15 15:00:29			Middlemore Hospital	Middlemore Hospital	00013	Week 4	Day 1	2024-10-14			Yes					10x 8kg lifts 25 minutes walking on the treadmill (2.2km) 2km walk
MDMR-00019	2024-09-05 12:36:21	2025-04-15 15:00:29			Middlemore Hospital	Middlemore Hospital	00014	Week 4	Day 3	2024-10-16			Yes					15 minute treadmill walk (1.3km) 15x each side 8kg lifts 3.3km walk
MDMR-00019	2024-09-05 12:36:21	2025-04-15 15:00:29			Middlemore Hospital	Middlemore Hospital	00015	Week 4	Day 4	2024-10-17			Yes					2.6km walk
MDMR-00019	2024-09-05 12:36:21	2025-04-15 15:00:29			Middlemore Hospital	Middlemore Hospital	00016	Week 4	Day 5	2024-10-18			Yes					30 minute treadmill walk (2.6km) 20x 8kg lifts
MDMR-00019	2024-09-05 12:36:21	2025-04-15 15:00:29			Middlemore Hospital	Middlemore Hospital	00017	Week 4	Day 7	2024-10-20			Yes					3km walk
MDMR-00019	2024-09-05 12:36:21	2025-04-15 15:00:29			Middlemore Hospital	Middlemore Hospital	00018	Week 5	Day 1	2024-10-21		Yes	Yes	No	29	67	Level 2	20 minute treadmill walk (1.7km) 2km walk
MDMR-00019	2024-09-05 12:36:21	2025-04-15 15:00:29			Middlemore Hospital	Middlemore Hospital	00019	Week 5	Day 3	2024-10-23		Yes	Yes	No	29	67	Level 2	25 minutes on the treadmill (2.2km)
MDMR-00019	2024-09-05 12:36:21	2025-04-15 15:00:29			Middlemore Hospital	Middlemore Hospital	00020	Week 5	Day 4	2024-10-24			Yes					2km walk
MDMR-00019	2024-09-05 12:36:21	2025-04-15 15:00:29			Middlemore Hospital	Middlemore Hospital	00021	Week 5	Day 5	2024-10-25		Yes	Yes	No	29	67	Level 2	15 minute treadmill walk (1.4km) 15 front squat 8kg lift 10 each side 8kg lifts
MDMR-00019	2024-09-05 12:36:21	2025-04-15 15:00:29			Middlemore Hospital	Middlemore Hospital	00022	Week 5	Day 6	2024-10-26			Yes					Walk
MDMR-00019	2024-09-05 12:36:21	2025-04-15 15:00:29			Middlemore Hospital	Middlemore Hospital	00023	Week 5	Day 7	2024-10-27			Yes					Walk
MDMR-00019	2024-09-05 12:36:21	2025-04-15 15:00:29			Middlemore Hospital	Middlemore Hospital	00024	Week 6	Day 1	2024-10-28		Yes	Yes	No	29	67	Level 2	5 minute walk on the treadmill
MDMR-00019	2024-09-05 12:36:21	2025-04-15 15:00:29			Middlemore Hospital	Middlemore Hospital	00025	Week 6	Day 2	2024-10-29			Yes					20 minute treadmill walk
MDMR-00019	2024-09-05 12:36:21	2025-04-15 15:00:29			Middlemore Hospital	Middlemore Hospital	00026	Week 6	Day 3	2024-10-30		Yes	Yes	No	30	67	Level 2	10 minute treadmill walk
MDMR-00019	2024-09-05 12:36:21	2025-04-15 15:00:29			Middlemore Hospital	Middlemore Hospital	00027	Week 6	Day 5	2024-11-01		Yes	Yes	No	30	67	Level 2	15 minute treadmill walk (1.4km)
MDMR-00019	2024-09-05 12:36:21	2025-04-15 15:00:29			Middlemore Hospital	Middlemore Hospital	00028	Week 6	Day 7	2024-11-03			Yes					30 minute treadmill walk.
MDMR-00020	2024-09-05 15:55:40	2025-04-16 15:57:21			Middlemore Hospital	Middlemore Hospital	00001	Week 1	Day 2	2024-09-23			Yes					25 chair stands 20 bench press ups 2.6km walk (35 mins)
MDMR-00020	2024-09-05 15:55:40	2025-04-16 15:57:21			Middlemore Hospital	Middlemore Hospital	00002	Week 1	Day 4	2024-09-25			Yes					25 chair stands 20 bench press ups 18 holes of golf (approximately 10km walking)
MDMR-00020	2024-09-05 15:55:40	2025-04-16 15:57:21			Middlemore Hospital	Middlemore Hospital	00003	Week 1	Day 5	2024-09-26			Yes					20 bench press ups
MDMR-00020	2024-09-05 15:55:40	2025-04-16 15:57:21			Middlemore Hospital	Middlemore Hospital	00004	Week 1	Day 6	2024-09-27			Yes					25 chair stands 20 press ups
MDMR-00020	2024-09-05 15:55:40	2025-04-16 15:57:21			Middlemore Hospital	Middlemore Hospital	00005	Week 1	Day 7	2024-09-28			Yes					3km walk (35mins)
MDMR-00020	2024-09-05 15:55:40	2025-04-16 15:57:21			Middlemore Hospital	Middlemore Hospital	00006	Week 2	Day 2	2024-09-30			Yes					18 holes of golf
MDMR-00020	2024-09-05 15:55:40	2025-04-16 15:57:21			Middlemore Hospital	Middlemore Hospital	00007	Week 2	Day 4	2024-10-02			Yes					25 chair stands 20 press ups
MDMR-00020	2024-09-05 15:55:40	2025-04-16 15:57:21			Middlemore Hospital	Middlemore Hospital	00008	Week 2	Day 6	2024-10-04			Yes					25 chair stands 20 press ups
MDMR-00020	2024-09-05 15:55:40	2025-04-16 15:57:21			Middlemore Hospital	Middlemore Hospital	00009	Week 3	Day 1	2024-10-06			Yes					20 bench press ups
MDMR-00020	2024-09-05 15:55:40	2025-04-16 15:57:21			Middlemore Hospital	Middlemore Hospital	00010	Week 3	Day 2	2024-10-07			Yes					3km walk 25 chair stands 20 press ups
MDMR-00020	2024-09-05 15:55:40	2025-04-16 15:57:21			Middlemore Hospital	Middlemore Hospital	00011	Week 3	Day 3	2024-10-08			Yes					9 holes of golf - approximately 5km walk
MDMR-00020	2024-09-05 15:55:40	2025-04-16 15:57:21			Middlemore Hospital	Middlemore Hospital	00012	Week 3	Day 4	2024-10-09			Yes					25 chair stands
MDMR-00020	2024-09-05 15:55:40	2025-04-16 15:57:21			Middlemore Hospital	Middlemore Hospital	00013	Week 3	Day 6	2024-10-11			Yes					30 minute walk
MDMR-00020	2024-09-05 15:55:40	2025-04-16 15:57:21			Middlemore Hospital	Middlemore Hospital	00014	Week 4	Day 2	2024-10-14			Yes					20 chair stands
MDMR-00020	2024-09-05 15:55:40	2025-04-16 15:57:21			Middlemore Hospital	Middlemore Hospital	00015	Week 4	Day 4	2024-10-16			Yes					18 holes of golf (10km)
MDMR-00020	2024-09-05 15:55:40	2025-04-16 15:57:21			Middlemore Hospital	Middlemore Hospital	00016	Week 4	Day 5	2024-10-17			Yes					20 bench press ups
MDMR-00020	2024-09-05 15:55:40	2025-04-16 15:57:21			Middlemore Hospital	Middlemore Hospital	00017	Week 4	Day 7	2024-10-19			Yes					20 chair stands 20 bench press ups
MDMR-00020	2024-09-05 15:55:40	2025-04-16 15:57:21			Middlemore Hospital	Middlemore Hospital	00018	Week 5	Day 2	2024-10-21			Yes					20 chair stands 20 bench press ups
MDMR-00020	2024-09-05 15:55:40	2025-04-16 15:57:21			Middlemore Hospital	Middlemore Hospital	00019	Week 5	Day 4	2024-10-23			Yes					18 holes of golf (10km)
MDMR-00020	2024-09-05 15:55:40	2025-04-16 15:57:21			Middlemore Hospital	Middlemore Hospital	00020	Week 6	Day 4	2024-10-30			Yes					18 holes of golf (10km)
MDMR-00020	2024-09-05 15:55:40	2025-04-16 15:57:21			Middlemore Hospital	Middlemore Hospital	00021	Week 6	Day 5	2024-10-31			Yes					20 bench press ups
MDMR-00020	2024-09-05 15:55:40	2025-04-16 15:57:21			Middlemore Hospital	Middlemore Hospital	00022	Week 6	Day 6	2024-11-01			Yes					20 bench press ups 20 chair stands
MDMR-00021	2024-09-05 16:06:14	2025-04-15 15:00:47			Middlemore Hospital	Middlemore Hospital	00001	Week 1	Day 2	2024-09-24			Yes					Chair stands exercycle for 14 minutes
MDMR-00021	2024-09-05 16:06:14	2025-04-15 15:00:47			Middlemore Hospital	Middlemore Hospital	00002	Week 3	Day 1	2024-10-07		Yes		No	24	67	Level 1
MDMR-00021	2024-09-05 16:06:14	2025-04-15 15:00:47			Middlemore Hospital	Middlemore Hospital	00003	Week 3	Day 3	2024-10-09	Yes			No
MDMR-00022	2024-09-06 10:55:03	2025-04-15 15:01:04			Middlemore Hospital	Middlemore Hospital	00001	Week 5	Day 3	2024-10-23	Yes			No
MDMR-00022	2024-09-06 10:55:03	2025-04-15 15:01:04			Middlemore Hospital	Middlemore Hospital	00002	Week 5	Day 5	2024-10-25	Yes			No
MDMR-00022	2024-09-06 10:55:03	2025-04-15 15:01:04			Middlemore Hospital	Middlemore Hospital	00003	Week 5	Day 1	2024-10-21		Yes		No	29	59	Level 3
MDMR-00023	2024-09-06 12:08:41	2025-04-15 15:01:40			Middlemore Hospital	Middlemore Hospital	00001	Week 2	Day 1	2024-09-30			Yes					1 hour walk
MDMR-00023	2024-09-06 12:08:41	2025-04-15 15:01:40			Middlemore Hospital	Middlemore Hospital	00002	Week 2	Day 6	2024-10-05			Yes					5.6km walk
MDMR-00023	2024-09-06 12:08:41	2025-04-15 15:01:40			Middlemore Hospital	Middlemore Hospital	00003	Week 5	Day 1	2024-10-21		Yes		No	29	67	Level 2
MDMR-00023	2024-09-06 12:08:41	2025-04-15 15:01:40			Middlemore Hospital	Middlemore Hospital	00004	Week 5	Day 3	2024-10-23		Yes		No	29	67	Level 2
MDMR-00023	2024-09-06 12:08:41	2025-04-15 15:01:40			Middlemore Hospital	Middlemore Hospital	00005	Week 5	Day 5	2024-10-25		Yes		No	29	67	Level 2
MDMR-00023	2024-09-06 12:08:41	2025-04-15 15:01:40			Middlemore Hospital	Middlemore Hospital	00006	Week 6	Day 1	2024-10-27		Yes		No	20	67	Level 2
MDMR-00023	2024-09-06 12:08:41	2025-04-15 15:01:40			Middlemore Hospital	Middlemore Hospital	00007	Week 6	Day 3	2024-10-30		Yes		No	29	67	Level 2
MDMR-00023	2024-09-06 12:08:41	2025-04-15 15:01:40			Middlemore Hospital	Middlemore Hospital	00008	Week 6	Day 5	2024-11-01		Yes		No	29	67	Level 2
MDMR-00023	2024-09-06 12:08:41	2025-04-15 15:01:40			Middlemore Hospital	Middlemore Hospital	00009	Week 6	Day 7	2024-11-03			Yes					1 hour walk
MDMR-00025	2024-09-09 11:15:20	2025-04-15 15:02:24			Middlemore Hospital	Middlemore Hospital	00001	Week 5	Day 5	2024-10-25	Yes			No
MDMR-00025	2024-09-09 11:15:20	2025-04-15 15:02:24			Middlemore Hospital	Middlemore Hospital	00002	Week 6	Day 1	2024-10-28	Yes			No
MDMR-00027	2024-09-09 16:52:36	2025-04-15 15:02:59			Middlemore Hospital	Middlemore Hospital	00001	Week 1	Day 5	2024-09-27			Yes					1 hour of dance
MDMR-00027	2024-09-09 16:52:36	2025-04-15 15:02:59			Middlemore Hospital	Middlemore Hospital	00002	Week 1	Day 6	2024-09-28			Yes					2 hours of dance
MDMR-00027	2024-09-09 16:52:36	2025-04-15 15:02:59			Middlemore Hospital	Middlemore Hospital	00003	Week 1	Day 7	2024-09-29			Yes					2 hours of dance
MDMR-00027	2024-09-09 16:52:36	2025-04-15 15:02:59			Middlemore Hospital	Middlemore Hospital	00004	Week 2	Day 6	2024-10-05			Yes					19 minutes on the exercycle
MDMR-00027	2024-09-09 16:52:36	2025-04-15 15:02:59			Middlemore Hospital	Middlemore Hospital	00005	Week 3	Day 6	2024-10-12			Yes					2 hours of dance
MDMR-00027	2024-09-09 16:52:36	2025-04-15 15:02:59			Middlemore Hospital	Middlemore Hospital	00006	Week 3	Day 7	2024-10-13			Yes					2 hours of dance
MDMR-00027	2024-09-09 16:52:36	2025-04-15 15:02:59			Middlemore Hospital	Middlemore Hospital	00007	Week 6	Day 6	2024-11-02			Yes					2 hour yoga class
MDMR-00028	2024-09-11 09:55:18	2025-04-15 15:03:15			Middlemore Hospital	Middlemore Hospital	00001	Week 3	Day 1	2024-10-07		Yes		No	24	67	Level 1
MDMR-00028	2024-09-11 09:55:18	2025-04-15 15:03:15			Middlemore Hospital	Middlemore Hospital	00002	Week 3	Day 3	2024-10-09		Yes		No	24	67	Level 1
MDMR-00028	2024-09-11 09:55:18	2025-04-15 15:03:15			Middlemore Hospital	Middlemore Hospital	00003	Week 3	Day 5	2024-10-11		Yes		No	24	67	Level 1
MDMR-00028	2024-09-11 09:55:18	2025-04-15 15:03:15			Middlemore Hospital	Middlemore Hospital	00004	Week 5	Day 1	2024-10-21		Yes		No	29		Level 2
MDMR-00028	2024-09-11 09:55:18	2025-04-15 15:03:15			Middlemore Hospital	Middlemore Hospital	00005	Week 5	Day 3	2024-10-23		Yes		No	29		Level 2
MDMR-00028	2024-09-11 09:55:18	2025-04-15 15:03:15			Middlemore Hospital	Middlemore Hospital	00006	Week 5	Day 5	2024-10-25		Yes		No	29		Level 2
MDMR-00028	2024-09-11 09:55:18	2025-04-15 15:03:15			Middlemore Hospital	Middlemore Hospital	00007	Week 6	Day 1	2024-10-28		Yes		No	29	67	Level 1
MDMR-00028	2024-09-11 09:55:18	2025-04-15 15:03:15			Middlemore Hospital	Middlemore Hospital	00008	Week 6	Day 3	2024-10-30		Yes		No	29	67	Level 1
MDMR-00028	2024-09-11 09:55:18	2025-04-15 15:03:15			Middlemore Hospital	Middlemore Hospital	00009	Week 6	Day 5	2024-11-01		Yes		No	29	67	Level 1
MDMR-00029	2024-09-11 09:55:39	2025-04-15 15:03:36			Middlemore Hospital	Middlemore Hospital	00001	Week 1	Day 2	2024-09-25			Yes					Went for two walks, did 7.5km
MDMR-00029	2024-09-11 09:55:39	2025-04-15 15:03:36			Middlemore Hospital	Middlemore Hospital	00002	Week 1	Day 3	2024-09-26			Yes					Line danced for an hour
MDMR-00029	2024-09-11 09:55:39	2025-04-15 15:03:36			Middlemore Hospital	Middlemore Hospital	00003	Week 1	Day 5	2024-09-28			Yes					20 minutes of beginner pilates Went for a walk - 5km
MDMR-00029	2024-09-11 09:55:39	2025-04-15 15:03:36			Middlemore Hospital	Middlemore Hospital	00004	Week 1	Day 6	2024-09-29			Yes					Walked 5km
MDMR-00029	2024-09-11 09:55:39	2025-04-15 15:03:36			Middlemore Hospital	Middlemore Hospital	00005	Week 1	Day 7	2024-09-30			Yes					Line dancing for 1 hour Went for a walk - 3.5km
MDMR-00029	2024-09-11 09:55:39	2025-04-15 15:03:36			Middlemore Hospital	Middlemore Hospital	00006	Week 2	Day 1	2024-10-01			Yes					Walked 4km Line danced for 1 hour
MDMR-00029	2024-09-11 09:55:39	2025-04-15 15:03:36			Middlemore Hospital	Middlemore Hospital	00007	Week 2	Day 2	2024-10-02			Yes					Did week 2, day 3 exercise on this day as she was away on the 3rd of oct.
MDMR-00029	2024-09-11 09:55:39	2025-04-15 15:03:36			Middlemore Hospital	Middlemore Hospital	00008	Week 2	Day 3	2024-10-03	Yes			No
MDMR-00029	2024-09-11 09:55:39	2025-04-15 15:03:36			Middlemore Hospital	Middlemore Hospital	00009	Week 2	Day 7	2024-10-07			Yes					Walked 5km Line dancing for 1 hour
MDMR-00029	2024-09-11 09:55:39	2025-04-15 15:03:36			Middlemore Hospital	Middlemore Hospital	00010	Week 3	Day 1	2024-10-08		Yes		No	24	45	Level 2
MDMR-00029	2024-09-11 09:55:39	2025-04-15 15:03:36			Middlemore Hospital	Middlemore Hospital	00011	Week 3	Day 4	2024-10-11			Yes					Walked 4km Did basic pilates for 20 minutes
MDMR-00029	2024-09-11 09:55:39	2025-04-15 15:03:36			Middlemore Hospital	Middlemore Hospital	00012	Week 3	Day 5	2024-10-12		Yes		No	20	63	Level 2
MDMR-00029	2024-09-11 09:55:39	2025-04-15 15:03:36			Middlemore Hospital	Middlemore Hospital	00013	Week 4	Day 1	2024-10-15			Yes					20 minutes of pilates Line dancing for 1 hour
MDMR-00029	2024-09-11 09:55:39	2025-04-15 15:03:36			Middlemore Hospital	Middlemore Hospital	00014	Week 4	Day 3	2024-10-17			Yes					20 minutes of pilates Line dancing for 1 hour
MDMR-00029	2024-09-11 09:55:39	2025-04-15 15:03:36			Middlemore Hospital	Middlemore Hospital	00015	Week 4	Day 5	2024-10-19		Yes		Yes	29	64	Level 1
MDMR-00029	2024-09-11 09:55:39	2025-04-15 15:03:36			Middlemore Hospital	Middlemore Hospital	00016	Week 5	Day 1	2024-10-22		Yes		Yes	29	56	Level 2
MDMR-00029	2024-09-11 09:55:39	2025-04-15 15:03:36			Middlemore Hospital	Middlemore Hospital	00017	Week 5	Day 3	2024-10-24		Yes	Yes	No	29	67	Level 1	Line dancing for 1 hour
MDMR-00029	2024-09-11 09:55:39	2025-04-15 15:03:36			Middlemore Hospital	Middlemore Hospital	00018	Week 5	Day 4	2024-10-25			Yes					Walked 5km
MDMR-00029	2024-09-11 09:55:39	2025-04-15 15:03:36			Middlemore Hospital	Middlemore Hospital	00019	Week 5	Day 5	2024-10-26		Yes	Yes	No	27	59	Level 2	20 minutes of pilates
MDMR-00029	2024-09-11 09:55:39	2025-04-15 15:03:36			Middlemore Hospital	Middlemore Hospital	00020	Week 5	Day 6	2024-10-27			Yes					Walked 4km
MDMR-00029	2024-09-11 09:55:39	2025-04-15 15:03:36			Middlemore Hospital	Middlemore Hospital	00021	Week 5	Day 7	2024-10-28			Yes					Walked 6km
MDMR-00029	2024-09-11 09:55:39	2025-04-15 15:03:36			Middlemore Hospital	Middlemore Hospital	00022	Week 6	Day 1	2024-10-29		Yes		No	29	59	Level 1
MDMR-00029	2024-09-11 09:55:39	2025-04-15 15:03:36			Middlemore Hospital	Middlemore Hospital	00023	Week 6	Day 3	2024-10-31		Yes	Yes	No	29	59	Level 2	Line dancing for 1 hour
MDMR-00029	2024-09-11 09:55:39	2025-04-15 15:03:36			Middlemore Hospital	Middlemore Hospital	00024	Week 6	Day 4	2024-11-01			Yes					Walked 3km
MDMR-00029	2024-09-11 09:55:39	2025-04-15 15:03:36			Middlemore Hospital	Middlemore Hospital	00025	Week 6	Day 5	2024-11-02		Yes		No	29	67	Level 2
MDMR-00030	2024-09-11 09:55:44	2025-04-15 15:03:51			Middlemore Hospital	Middlemore Hospital	00001	Week 5	Day 1	2024-10-22		Yes		No	29	67	Level 2
MDMR-00030	2024-09-11 09:55:44	2025-04-15 15:03:51			Middlemore Hospital	Middlemore Hospital	00002	Week 5	Day 3	2024-10-24		Yes		No	29	67	Level 2
MDMR-00030	2024-09-11 09:55:44	2025-04-15 15:03:51			Middlemore Hospital	Middlemore Hospital	00003	Week 5	Day 5	2024-10-26		Yes		No	29	67	Level 2
MDMR-00031	2024-09-11 09:55:51	2025-04-15 15:04:06			Middlemore Hospital	Middlemore Hospital	00001	Week 1	Day 3	2024-09-18	Yes			No
MDMR-00031	2024-09-11 09:55:51	2025-04-15 15:04:06			Middlemore Hospital	Middlemore Hospital	00002	Week 1	Day 5	2024-09-20	Yes			No
MDMR-00031	2024-09-11 09:55:51	2025-04-15 15:04:06			Middlemore Hospital	Middlemore Hospital	00003	Week 2	Day 5	2024-09-27			Yes					5km walk
MDMR-00031	2024-09-11 09:55:51	2025-04-15 15:04:06			Middlemore Hospital	Middlemore Hospital	00004	Week 3	Day 4	2024-10-03			Yes					Played golf
MDMR-00031	2024-09-11 09:55:51	2025-04-15 15:04:06			Middlemore Hospital	Middlemore Hospital	00005	Week 4	Day 6	2024-10-12			Yes					Played golf
MDMR-00031	2024-09-11 09:55:51	2025-04-15 15:04:06			Middlemore Hospital	Middlemore Hospital	00006	Week 5	Day 3	2024-10-16		Yes		No	25	67	Level 2
MDMR-00031	2024-09-11 09:55:51	2025-04-15 15:04:06			Middlemore Hospital	Middlemore Hospital	00007	Week 5	Day 5	2024-10-18		Yes		No	25	67	Level 2
MDMR-00031	2024-09-11 09:55:51	2025-04-15 15:04:06			Middlemore Hospital	Middlemore Hospital	00008	Week 5	Day 7	2024-10-20			Yes					Played golf for 5 hours
MDMR-00031	2024-09-11 09:55:51	2025-04-15 15:04:06			Middlemore Hospital	Middlemore Hospital	00009	Week 6	Day 1	2024-10-21		Yes		No	25	67	Level 2
MDMR-00031	2024-09-11 09:55:51	2025-04-15 15:04:06			Middlemore Hospital	Middlemore Hospital	00010	Week 6	Day 3	2024-10-23		Yes		Yes	15	67	Level 2
MDMR-00031	2024-09-11 09:55:51	2025-04-15 15:04:06			Middlemore Hospital	Middlemore Hospital	00011	Week 6	Day 5	2024-10-25		Yes		No	25	67	Level 2
MDMR-00031	2024-09-11 09:55:51	2025-04-15 15:04:06			Middlemore Hospital	Middlemore Hospital	00012	Week 1	Day 1	2024-09-16	Yes			No
MDMR-00031	2024-09-11 09:55:51	2025-04-15 15:04:06			Middlemore Hospital	Middlemore Hospital	00013	Week 1	Day 6	2024-09-21			Yes					Played golf
MDMR-00031	2024-09-11 09:55:51	2025-04-15 15:04:06			Middlemore Hospital	Middlemore Hospital	00014	Week 1	Day 7	2024-09-22			Yes					Went walking
MDMR-00031	2024-09-11 09:55:51	2025-04-15 15:04:06			Middlemore Hospital	Middlemore Hospital	00015	Week 2	Day 6	2024-09-28			Yes					played golf
MDMR-00032	2024-09-11 09:55:57	2025-04-15 15:04:23			Middlemore Hospital	Middlemore Hospital	00001	Week 1	Day 1	2024-09-23		Yes		No	14	56	Level 1
MDMR-00032	2024-09-11 09:55:57	2025-04-15 15:04:23			Middlemore Hospital	Middlemore Hospital	00002	Week 1	Day 2	2024-09-24			Yes					Walked 1km
MDMR-00032	2024-09-11 09:55:57	2025-04-15 15:04:23			Middlemore Hospital	Middlemore Hospital	00003	Week 2	Day 1	2024-09-30			Yes					1 hour of Tai Chi
MDMR-00032	2024-09-11 09:55:57	2025-04-15 15:04:23			Middlemore Hospital	Middlemore Hospital	00004	Week 2	Day 4	2024-10-03			Yes					35 minute walk
MDMR-00032	2024-09-11 09:55:57	2025-04-15 15:04:23			Middlemore Hospital	Middlemore Hospital	00005	Week 2	Day 6	2024-10-05			Yes					30 minute walk
MDMR-00032	2024-09-11 09:55:57	2025-04-15 15:04:23			Middlemore Hospital	Middlemore Hospital	00006	Week 2	Day 7	2024-10-06			Yes					59 minute walk
MDMR-00032	2024-09-11 09:55:57	2025-04-15 15:04:23			Middlemore Hospital	Middlemore Hospital	00007	Week 3	Day 1	2024-10-07		Yes	Yes	No	10	64	Level 2	1 Hour Tai Chi
MDMR-00032	2024-09-11 09:55:57	2025-04-15 15:04:23			Middlemore Hospital	Middlemore Hospital	00008	Week 3	Day 3	2024-10-09		Yes		No	20	64	Level 2
MDMR-00032	2024-09-11 09:55:57	2025-04-15 15:04:23			Middlemore Hospital	Middlemore Hospital	00009	Week 3	Day 4	2024-10-10			Yes					1 hour walk
MDMR-00032	2024-09-11 09:55:57	2025-04-15 15:04:23			Middlemore Hospital	Middlemore Hospital	00010	Week 3	Day 5	2024-10-11		Yes		No	20	56	Level 2
MDMR-00032	2024-09-11 09:55:57	2025-04-15 15:04:23			Middlemore Hospital	Middlemore Hospital	00011	Week 3	Day 6	2024-10-12			Yes					1 hour walk (3km)
MDMR-00032	2024-09-11 09:55:57	2025-04-15 15:04:23			Middlemore Hospital	Middlemore Hospital	00012	Week 3	Day 7	2024-10-13			Yes					half an hour walk
MDMR-00032	2024-09-11 09:55:57	2025-04-15 15:04:23			Middlemore Hospital	Middlemore Hospital	00013	Week 4	Day 1	2024-10-14		Yes	Yes	No	25	56	Level 2	1 hour Tai Chi
MDMR-00032	2024-09-11 09:55:57	2025-04-15 15:04:23			Middlemore Hospital	Middlemore Hospital	00014	Week 4	Day 3	2024-10-16		Yes	Yes	No	25	59	Level 2	Walked 2.5km
MDMR-00032	2024-09-11 09:55:57	2025-04-15 15:04:23			Middlemore Hospital	Middlemore Hospital	00015	Week 4	Day 4	2024-10-17			Yes					20 minutes on the exercycle at resistance level 2
MDMR-00032	2024-09-11 09:55:57	2025-04-15 15:04:23			Middlemore Hospital	Middlemore Hospital	00016	Week 4	Day 5	2024-10-18		Yes	Yes	No	25	56	Level 2	Extra 20 minutes on the exercycle at resistance level 2
MDMR-00032	2024-09-11 09:55:57	2025-04-15 15:04:23			Middlemore Hospital	Middlemore Hospital	00017	Week 4	Day 6	2024-10-19			Yes					2km walk
MDMR-00032	2024-09-11 09:55:57	2025-04-15 15:04:23			Middlemore Hospital	Middlemore Hospital	00018	Week 5	Day 1	2024-10-21		Yes	Yes	No	25	48	Level 3	1 hour Tai Chi
MDMR-00032	2024-09-11 09:55:57	2025-04-15 15:04:23			Middlemore Hospital	Middlemore Hospital	00019	Week 5	Day 3	2024-10-23		Yes	Yes	No	25	56	Level 3	1km walk
MDMR-00032	2024-09-11 09:55:57	2025-04-15 15:04:23			Middlemore Hospital	Middlemore Hospital	00020	Week 5	Day 4	2024-10-24			Yes					1km walk
MDMR-00032	2024-09-11 09:55:57	2025-04-15 15:04:23			Middlemore Hospital	Middlemore Hospital	00021	Week 5	Day 5	2024-10-25		Yes		No	25	56	Level 3
MDMR-00032	2024-09-11 09:55:57	2025-04-15 15:04:23			Middlemore Hospital	Middlemore Hospital	00022	Week 5	Day 7	2024-10-27			Yes					Short walk
MDMR-00032	2024-09-11 09:55:57	2025-04-15 15:04:23			Middlemore Hospital	Middlemore Hospital	00023	Week 6	Day 1	2024-10-28		Yes	Yes	No	25	56	Level 2	1 and 1/2 km walk 1 hour Tai Chi
MDMR-00032	2024-09-11 09:55:57	2025-04-15 15:04:23			Middlemore Hospital	Middlemore Hospital	00024	Week 6	Day 2	2024-10-29			Yes					2km walk
MDMR-00032	2024-09-11 09:55:57	2025-04-15 15:04:23			Middlemore Hospital	Middlemore Hospital	00025	Week 6	Day 3	2024-10-30		Yes		No	25	53	Level 3
MDMR-00032	2024-09-11 09:55:57	2025-04-15 15:04:23			Middlemore Hospital	Middlemore Hospital	00026	Week 6	Day 5	2024-11-01		Yes		No	25	53	Level 2
MDMR-00032	2024-09-11 09:55:57	2025-04-15 15:04:23			Middlemore Hospital	Middlemore Hospital	00027	Week 6	Day 6	2024-11-02			Yes					2km walk
MDMR-00032	2024-09-11 09:55:57	2025-04-15 15:04:23			Middlemore Hospital	Middlemore Hospital	00028	Week 6	Day 7	2024-11-03			Yes					1.5km walk
MDMR-00033	2024-09-11 13:32:06	2025-04-15 15:04:45			Middlemore Hospital	Middlemore Hospital	00001	Week 1	Day 2	2024-09-24			Yes					3km walk
MDMR-00033	2024-09-11 13:32:06	2025-04-15 15:04:45			Middlemore Hospital	Middlemore Hospital	00002	Week 1	Day 3	2024-09-25			Yes					5km walk
MDMR-00033	2024-09-11 13:32:06	2025-04-15 15:04:45			Middlemore Hospital	Middlemore Hospital	00003	Week 1	Day 5	2024-09-27			Yes					Went for a walk - did 6600 steps
MDMR-00033	2024-09-11 13:32:06	2025-04-15 15:04:45			Middlemore Hospital	Middlemore Hospital	00004	Week 1	Day 6	2024-09-28			Yes					Went for a walk - 7000 steps done
MDMR-00033	2024-09-11 13:32:06	2025-04-15 15:04:45			Middlemore Hospital	Middlemore Hospital	00005	Week 1	Day 7	2024-09-29			Yes					went for a walk - 5000 steps done
MDMR-00033	2024-09-11 13:32:06	2025-04-15 15:04:45			Middlemore Hospital	Middlemore Hospital	00006	Week 2	Day 1	2024-09-30			Yes					6200 steps on a walk
MDMR-00033	2024-09-11 13:32:06	2025-04-15 15:04:45			Middlemore Hospital	Middlemore Hospital	00007	Week 2	Day 2	2024-10-01			Yes					6000 steps done on a walk
MDMR-00033	2024-09-11 13:32:06	2025-04-15 15:04:45			Middlemore Hospital	Middlemore Hospital	00008	Week 2	Day 3	2024-10-02			Yes					8220 steps done on a walk
MDMR-00033	2024-09-11 13:32:06	2025-04-15 15:04:45			Middlemore Hospital	Middlemore Hospital	00009	Week 2	Day 5	2024-10-04			Yes					7000 steps done on a walk
MDMR-00033	2024-09-11 13:32:06	2025-04-15 15:04:45			Middlemore Hospital	Middlemore Hospital	00010	Week 2	Day 6	2024-10-05			Yes					did 10000 steps on a walk
MDMR-00033	2024-09-11 13:32:06	2025-04-15 15:04:45			Middlemore Hospital	Middlemore Hospital	00011	Week 3	Day 1	2024-10-07		Yes	Yes	No	20	53	Level 2	went for a walk and did 13000 steps 2x sit stand tests
MDMR-00033	2024-09-11 13:32:06	2025-04-15 15:04:45			Middlemore Hospital	Middlemore Hospital	00012	Week 2	Day 7	2024-10-06			Yes					did 5000 steps on a walk
MDMR-00033	2024-09-11 13:32:06	2025-04-15 15:04:45			Middlemore Hospital	Middlemore Hospital	00013	Week 3	Day 2	2024-10-08			Yes					14,600 steps done on a walk
MDMR-00033	2024-09-11 13:32:06	2025-04-15 15:04:45			Middlemore Hospital	Middlemore Hospital	00014	Week 3	Day 3	2024-10-09		Yes	Yes	No	20	53	Level 1	went on a walk and did 14,000 steps
MDMR-00033	2024-09-11 13:32:06	2025-04-15 15:04:45			Middlemore Hospital	Middlemore Hospital	00015	Week 3	Day 4	2024-10-10			Yes					went for a walk
MDMR-00033	2024-09-11 13:32:06	2025-04-15 15:04:45			Middlemore Hospital	Middlemore Hospital	00016	Week 3	Day 5	2024-10-11		Yes	Yes	No	20	53	Level 2	13,000 steps on a walk
MDMR-00033	2024-09-11 13:32:06	2025-04-15 15:04:45			Middlemore Hospital	Middlemore Hospital	00017	Week 3	Day 6	2024-10-12			Yes					12,000 steps done on a walk
MDMR-00033	2024-09-11 13:32:06	2025-04-15 15:04:45			Middlemore Hospital	Middlemore Hospital	00018	Week 3	Day 7	2024-10-13			Yes					5000 step walk
MDMR-00033	2024-09-11 13:32:06	2025-04-15 15:04:45			Middlemore Hospital	Middlemore Hospital	00019	Week 4	Day 1	2024-10-14		Yes		No	25	53	Level 2
MDMR-00033	2024-09-11 13:32:06	2025-04-15 15:04:45			Middlemore Hospital	Middlemore Hospital	00020	Week 4	Day 3	2024-10-16		Yes		No	25	67	Level 1
MDMR-00033	2024-09-11 13:32:06	2025-04-15 15:04:45			Middlemore Hospital	Middlemore Hospital	00021	Week 4	Day 4	2024-10-17			Yes					Went for a walk and did 6500 steps
MDMR-00033	2024-09-11 13:32:06	2025-04-15 15:04:45			Middlemore Hospital	Middlemore Hospital	00022	Week 4	Day 5	2024-10-18		Yes		No	25	70	Level 1
MDMR-00033	2024-09-11 13:32:06	2025-04-15 15:04:45			Middlemore Hospital	Middlemore Hospital	00023	Week 5	Day 1	2024-10-21		Yes		No	25	67	Level 1
MDMR-00033	2024-09-11 13:32:06	2025-04-15 15:04:45			Middlemore Hospital	Middlemore Hospital	00024	Week 5	Day 3	2024-10-23		Yes		No	25	67	Level 1
MDMR-00033	2024-09-11 13:32:06	2025-04-15 15:04:45			Middlemore Hospital	Middlemore Hospital	00025	Week 5	Day 5	2024-10-25		Yes		No	25	67	Level 1
MDMR-00033	2024-09-11 13:32:06	2025-04-15 15:04:45			Middlemore Hospital	Middlemore Hospital	00026	Week 5	Day 7	2024-10-27			Yes					went for a walk and did 6000 steps
MDMR-00033	2024-09-11 13:32:06	2025-04-15 15:04:45			Middlemore Hospital	Middlemore Hospital	00027	Week 6	Day 1	2024-10-28		Yes	Yes	No	25	67	Level 1	Went for a walk and did 8,000 steps
MDMR-00033	2024-09-11 13:32:06	2025-04-15 15:04:45			Middlemore Hospital	Middlemore Hospital	00028	Week 6	Day 2	2024-10-29			Yes					Went for a walk and did 6,000 steps
MDMR-00033	2024-09-11 13:32:06	2025-04-15 15:04:45			Middlemore Hospital	Middlemore Hospital	00029	Week 6	Day 3	2024-10-30		Yes	Yes	No	25	67	Level 1	Went for a walk and did 12,000 steps
MDMR-00033	2024-09-11 13:32:06	2025-04-15 15:04:45			Middlemore Hospital	Middlemore Hospital	00030	Week 6	Day 5	2024-11-01		Yes		No	25	67	Level 1
MDMR-00033	2024-09-11 13:32:06	2025-04-15 15:04:45			Middlemore Hospital	Middlemore Hospital	00031	Week 6	Day 6	2024-11-02			Yes					Went for a walk and did 6,000 steps
MDMR-00035	2024-09-12 15:07:35	2025-04-15 15:05:02			Middlemore Hospital	Middlemore Hospital	00001	Week 1	Day 1	2024-09-22			Yes					Wingchun class for 1hr
MDMR-00035	2024-09-12 15:07:35	2025-04-15 15:05:02			Middlemore Hospital	Middlemore Hospital	00002	Week 1	Day 2	2024-09-23			Yes					Calisthenics and no weight exercises for 12 minutes
MDMR-00035	2024-09-12 15:07:35	2025-04-15 15:05:02			Middlemore Hospital	Middlemore Hospital	00003	Week 1	Day 5	2024-09-26			Yes					Did an extra 10 minutes on the Exercycle and completed this day at resistance level 2. Also did 40 minutes of Wingchun
MDMR-00035	2024-09-12 15:07:35	2025-04-15 15:05:02			Middlemore Hospital	Middlemore Hospital	00004	Week 2	Day 1	2024-09-29			Yes					Completed an extra 10 minutes on the Exercycle and did the exercise at resistance level 2
MDMR-00035	2024-09-12 15:07:35	2025-04-15 15:05:02			Middlemore Hospital	Middlemore Hospital	00005	Week 2	Day 3	2024-10-01			Yes					Completed an extra 10 minutes on the Exercycle
MDMR-00035	2024-09-12 15:07:35	2025-04-15 15:05:02			Middlemore Hospital	Middlemore Hospital	00006	Week 2	Day 5	2024-10-03			Yes					Completed an extra 10 minutes on the Exercycle and did the program at resistance level 3 on this day
MDMR-00035	2024-09-12 15:07:35	2025-04-15 15:05:02			Middlemore Hospital	Middlemore Hospital	00007	Week 3	Day 5	2024-10-10	Yes			No
MDMR-00036	2024-09-12 15:07:39	2025-04-15 15:05:20			Middlemore Hospital	Middlemore Hospital	00001	Week 2	Day 1	2024-09-30			Yes					20 minute treadmill walk - 1.5km Exercycle 10 minutes at level 10 for 5km at the gym
MDMR-00036	2024-09-12 15:07:39	2025-04-15 15:05:20			Middlemore Hospital	Middlemore Hospital	00002	Week 2	Day 2	2024-10-01			Yes					20 minute treadmill walk - 1.5km 20 minute exercycle at the gym - 6.38km
MDMR-00036	2024-09-12 15:07:39	2025-04-15 15:05:20			Middlemore Hospital	Middlemore Hospital	00003	Week 2	Day 3	2024-10-02			Yes					21.5 minutes on the treadmill at the gym - 1.6km 20 minutes on exercycle at gym - 4.16km
MDMR-00036	2024-09-12 15:07:39	2025-04-15 15:05:20			Middlemore Hospital	Middlemore Hospital	00004	Week 2	Day 4	2024-10-03			Yes					12 chair stands Exercycle for 19 minutes at 67RPM - 15.5km
MDMR-00036	2024-09-12 15:07:39	2025-04-15 15:05:20			Middlemore Hospital	Middlemore Hospital	00005	Week 2	Day 6	2024-10-05			Yes					Treadmill for 25 minutes - 5km Cycle for 20 minutes - 6.6km
MDMR-00036	2024-09-12 15:07:39	2025-04-15 15:05:20			Middlemore Hospital	Middlemore Hospital	00006	Week 2	Day 7	2024-10-06			Yes					Treadmill for 20 minutes - 1.5km Bike for 20 minutes - 4.2km
MDMR-00036	2024-09-12 15:07:39	2025-04-15 15:05:20			Middlemore Hospital	Middlemore Hospital	00007	Week 3	Day 1	2024-10-07		Yes	Yes	No	24	67	Level 1	30 minutes of swimming lessons
MDMR-00036	2024-09-12 15:07:39	2025-04-15 15:05:20			Middlemore Hospital	Middlemore Hospital	00008	Week 3	Day 2	2024-10-08			Yes					Treadmill for 15 minutes - 1.25km cycle for 10 minutes - 3.5km Swimming lessons for 30 minutes
MDMR-00036	2024-09-12 15:07:39	2025-04-15 15:05:20			Middlemore Hospital	Middlemore Hospital	00009	Week 3	Day 3	2024-10-09		Yes	Yes	No	24	56	Level 2	Swimming lesson for 30 minutes
MDMR-00036	2024-09-12 15:07:39	2025-04-15 15:05:20			Middlemore Hospital	Middlemore Hospital	00010	Week 3	Day 4	2024-10-10			Yes					Swimming lessons for 30 minutes
MDMR-00036	2024-09-12 15:07:39	2025-04-15 15:05:20			Middlemore Hospital	Middlemore Hospital	00011	Week 3	Day 5	2024-10-11		Yes		No	24	61	Level 2
MDMR-00036	2024-09-12 15:07:39	2025-04-15 15:05:20			Middlemore Hospital	Middlemore Hospital	00012	Week 4	Day 1	2024-10-14		Yes		No	29	59	Level 2
MDMR-00036	2024-09-12 15:07:39	2025-04-15 15:05:20			Middlemore Hospital	Middlemore Hospital	00013	Week 4	Day 2	2024-10-16		Yes		No	29	64	Level 2
MDMR-00036	2024-09-12 15:07:39	2025-04-15 15:05:20			Middlemore Hospital	Middlemore Hospital	00014	Week 4	Day 4	2024-10-17			Yes					Swimming lesson for 30 minutes
MDMR-00036	2024-09-12 15:07:39	2025-04-15 15:05:20			Middlemore Hospital	Middlemore Hospital	00015	Week 4	Day 5	2024-10-18		Yes		No	29	61	Level 2
MDMR-00036	2024-09-12 15:07:39	2025-04-15 15:05:20			Middlemore Hospital	Middlemore Hospital	00016	Week 5	Day 1	2024-10-21		Yes	Yes	No	29	53	Level 3	30 minute swimming lesson
MDMR-00036	2024-09-12 15:07:39	2025-04-15 15:05:20			Middlemore Hospital	Middlemore Hospital	00017	Week 5	Day 2	2024-10-22			Yes					swimming for 20 minutes
MDMR-00036	2024-09-12 15:07:39	2025-04-15 15:05:20			Middlemore Hospital	Middlemore Hospital	00018	Week 5	Day 3	2024-10-23		Yes		No	29	61	Level 2
MDMR-00036	2024-09-12 15:07:39	2025-04-15 15:05:20			Middlemore Hospital	Middlemore Hospital	00019	Week 5	Day 4	2024-10-24			Yes					swimming for 30 minutes
MDMR-00036	2024-09-12 15:07:39	2025-04-15 15:05:20			Middlemore Hospital	Middlemore Hospital	00020	Week 5	Day 5	2024-10-25		Yes		No	29	56	Level 2
MDMR-00036	2024-09-12 15:07:39	2025-04-15 15:05:20			Middlemore Hospital	Middlemore Hospital	00021	Week 6	Day 1	2024-10-28		Yes		No	29	53	Level 2
MDMR-00036	2024-09-12 15:07:39	2025-04-15 15:05:20			Middlemore Hospital	Middlemore Hospital	00022	Week 6	Day 2	2024-10-29			Yes					Swimming for 30 minutes
MDMR-00036	2024-09-12 15:07:39	2025-04-15 15:05:20			Middlemore Hospital	Middlemore Hospital	00023	Week 6	Day 3	2024-10-30		Yes	Yes	No	29	56	Level 2	Swimming lesson for 30 minutes
MDMR-00036	2024-09-12 15:07:39	2025-04-15 15:05:20			Middlemore Hospital	Middlemore Hospital	00024	Week 6	Day 4	2024-10-31			Yes					Swimming lesson for 30 minutes
MDMR-00036	2024-09-12 15:07:39	2025-04-15 15:05:20			Middlemore Hospital	Middlemore Hospital	00025	Week 6	Day 5	2024-11-01		Yes		No	29	56	Level 2
MDMR-00036	2024-09-12 15:07:39	2025-04-15 15:05:20			Middlemore Hospital	Middlemore Hospital	00026	Week 6	Day 6	2024-11-02			Yes					30 minute swimming lesson
MDMR-00037	2024-09-12 15:07:47	2025-04-15 15:05:36			Middlemore Hospital	Middlemore Hospital	00001	Week 3	Day 1	2024-10-07		Yes		No	20	59	Level 2
MDMR-00037	2024-09-12 15:07:47	2025-04-15 15:05:36			Middlemore Hospital	Middlemore Hospital	00002	Week 3	Day 3	2024-10-09		Yes		No	20	59	Level 2
MDMR-00037	2024-09-12 15:07:47	2025-04-15 15:05:36			Middlemore Hospital	Middlemore Hospital	00003	Week 3	Day 5	2024-10-11		Yes		No	20	61	Level 2
MDMR-00037	2024-09-12 15:07:47	2025-04-15 15:05:36			Middlemore Hospital	Middlemore Hospital	00004	Week 4	Day 1	2024-10-14		Yes		No	25	61	Level 2
MDMR-00037	2024-09-12 15:07:47	2025-04-15 15:05:36			Middlemore Hospital	Middlemore Hospital	00005	Week 4	Day 3	2024-10-16		Yes		No	25	61	Level 2
MDMR-00037	2024-09-12 15:07:47	2025-04-15 15:05:36			Middlemore Hospital	Middlemore Hospital	00006	Week 4	Day 5	2024-10-18		Yes		No	25	61	Level 2
MDMR-00037	2024-09-12 15:07:47	2025-04-15 15:05:36			Middlemore Hospital	Middlemore Hospital	00007	Week 5	Day 1	2024-10-21		Yes		No	25	56	Level 3
MDMR-00037	2024-09-12 15:07:47	2025-04-15 15:05:36			Middlemore Hospital	Middlemore Hospital	00008	Week 5	Day 3	2024-10-23		Yes		No	25	53	Level 3
MDMR-00037	2024-09-12 15:07:47	2025-04-15 15:05:36			Middlemore Hospital	Middlemore Hospital	00009	Week 5	Day 5	2024-10-25		Yes		No	25	61	Level 2
MDMR-00037	2024-09-12 15:07:47	2025-04-15 15:05:36			Middlemore Hospital	Middlemore Hospital	00010	Week 6	Day 1	2024-10-28		Yes		No	25	56	Level 2
MDMR-00037	2024-09-12 15:07:47	2025-04-15 15:05:36			Middlemore Hospital	Middlemore Hospital	00011	Week 6	Day 3	2024-10-30		Yes		No	25	61	Level 2
MDMR-00037	2024-09-12 15:07:47	2025-04-15 15:05:36			Middlemore Hospital	Middlemore Hospital	00012	Week 6	Day 5	2024-11-01		Yes		No	25	56	Level 2
MDMR-00038	2024-09-13 14:07:09	2025-04-15 15:05:53			Middlemore Hospital	Middlemore Hospital	00001	Week 1	Day 2	2024-09-24			Yes					15-minute walk over farmland
MDMR-00038	2024-09-13 14:07:09	2025-04-15 15:05:53			Middlemore Hospital	Middlemore Hospital	00002	Week 1	Day 3	2024-09-25			Yes					15 minute walk
MDMR-00038	2024-09-13 14:07:09	2025-04-15 15:05:53			Middlemore Hospital	Middlemore Hospital	00003	Week 1	Day 4	2024-09-26			Yes					15 minute walk
MDMR-00038	2024-09-13 14:07:09	2025-04-15 15:05:53			Middlemore Hospital	Middlemore Hospital	00004	Week 1	Day 5	2024-09-27			Yes					15 minute walk
MDMR-00038	2024-09-13 14:07:09	2025-04-15 15:05:53			Middlemore Hospital	Middlemore Hospital	00005	Week 1	Day 7	2024-09-29			Yes					15 minute walk
MDMR-00038	2024-09-13 14:07:09	2025-04-15 15:05:53			Middlemore Hospital	Middlemore Hospital	00006	Week 2	Day 2	2024-10-01			Yes					15 minute walk
MDMR-00038	2024-09-13 14:07:09	2025-04-15 15:05:53			Middlemore Hospital	Middlemore Hospital	00007	Week 2	Day 3	2024-10-02			Yes					15 minute walk
MDMR-00038	2024-09-13 14:07:09	2025-04-15 15:05:53			Middlemore Hospital	Middlemore Hospital	00008	Week 2	Day 4	2024-10-03			Yes					15 minute walk
MDMR-00038	2024-09-13 14:07:09	2025-04-15 15:05:53			Middlemore Hospital	Middlemore Hospital	00009	Week 2	Day 5	2024-10-04			Yes					15 minute walk
MDMR-00038	2024-09-13 14:07:09	2025-04-15 15:05:53			Middlemore Hospital	Middlemore Hospital	00010	Week 2	Day 6	2024-10-05			Yes					Played outdoor bowls for 6 hours
MDMR-00038	2024-09-13 14:07:09	2025-04-15 15:05:53			Middlemore Hospital	Middlemore Hospital	00011	Week 3	Day 1	2024-10-07			Yes					15 minute walk
MDMR-00038	2024-09-13 14:07:09	2025-04-15 15:05:53			Middlemore Hospital	Middlemore Hospital	00012	Week 3	Day 3	2024-10-09			Yes					15 minute walk
MDMR-00038	2024-09-13 14:07:09	2025-04-15 15:05:53			Middlemore Hospital	Middlemore Hospital	00013	Week 3	Day 4	2024-10-10			Yes					15 minute walk
MDMR-00038	2024-09-13 14:07:09	2025-04-15 15:05:53			Middlemore Hospital	Middlemore Hospital	00014	Week 3	Day 5	2024-10-11			Yes					Played outdoor bowls for 6 hours
MDMR-00038	2024-09-13 14:07:09	2025-04-15 15:05:53			Middlemore Hospital	Middlemore Hospital	00015	Week 3	Day 6	2024-10-12			Yes					Played outdoor bowls for 2 hours
MDMR-00038	2024-09-13 14:07:09	2025-04-15 15:05:53			Middlemore Hospital	Middlemore Hospital	00016	Week 3	Day 7	2024-10-13			Yes					15 minute walk Played outdoor bowls for 2 hours
MDMR-00038	2024-09-13 14:07:09	2025-04-15 15:05:53			Middlemore Hospital	Middlemore Hospital	00017	Week 4	Day 1	2024-10-14			Yes					15 minute walk
MDMR-00038	2024-09-13 14:07:09	2025-04-15 15:05:53			Middlemore Hospital	Middlemore Hospital	00018	Week 4	Day 3	2024-10-16			Yes					15 minute walk
MDMR-00038	2024-09-13 14:07:09	2025-04-15 15:05:53			Middlemore Hospital	Middlemore Hospital	00019	Week 4	Day 4	2024-10-17			Yes					15 minute walk
MDMR-00038	2024-09-13 14:07:09	2025-04-15 15:05:53			Middlemore Hospital	Middlemore Hospital	00020	Week 4	Day 5	2024-10-18			Yes					15 minute walk
MDMR-00038	2024-09-13 14:07:09	2025-04-15 15:05:53			Middlemore Hospital	Middlemore Hospital	00021	Week 4	Day 6	2024-10-19			Yes					Played outdoor bowls for 4 hours
MDMR-00038	2024-09-13 14:07:09	2025-04-15 15:05:53			Middlemore Hospital	Middlemore Hospital	00022	Week 4	Day 7	2024-10-20			Yes					15 minute walk Played outdoor bowls for 2 and 1/2 hours
MDMR-00038	2024-09-13 14:07:09	2025-04-15 15:05:53			Middlemore Hospital	Middlemore Hospital	00023	Week 5	Day 2	2024-10-22			Yes					15 minute walk
MDMR-00038	2024-09-13 14:07:09	2025-04-15 15:05:53			Middlemore Hospital	Middlemore Hospital	00024	Week 5	Day 4	2024-10-24			Yes					15 minute walk
MDMR-00038	2024-09-13 14:07:09	2025-04-15 15:05:53			Middlemore Hospital	Middlemore Hospital	00025	Week 5	Day 5	2024-10-25			Yes					15 minute walk
MDMR-00038	2024-09-13 14:07:09	2025-04-15 15:05:53			Middlemore Hospital	Middlemore Hospital	00026	Week 6	Day 3	2024-10-30			Yes					15 minute walk
MDMR-00038	2024-09-13 14:07:09	2025-04-15 15:05:53			Middlemore Hospital	Middlemore Hospital	00027	Week 6	Day 4	2024-10-31			Yes					15 minute walk
MDMR-00038	2024-09-13 14:07:09	2025-04-15 15:05:53			Middlemore Hospital	Middlemore Hospital	00028	Week 6	Day 5	2024-11-01			Yes					Played outdoor bowls for 2 and 1/2 hours
MDMR-00038	2024-09-13 14:07:09	2025-04-15 15:05:53			Middlemore Hospital	Middlemore Hospital	00029	Week 6	Day 6	2024-11-02			Yes					Played outdoor bowls for 4 hours
MDMR-00038	2024-09-13 14:07:09	2025-04-15 15:05:53			Middlemore Hospital	Middlemore Hospital	00030	Week 6	Day 7	2024-11-03			Yes					15 minute walk
MDMR-00039	2024-09-16 14:16:16	2025-04-15 15:06:10			Middlemore Hospital	Middlemore Hospital	00001	Week 1	Day 3	2024-09-25			Yes					half an hour walk
MDMR-00039	2024-09-16 14:16:16	2025-04-15 15:06:10			Middlemore Hospital	Middlemore Hospital	00002	Week 2	Day 4	2024-10-03			Yes					Walked for 50 minutes - about 3km
MDMR-00039	2024-09-16 14:16:16	2025-04-15 15:06:10			Middlemore Hospital	Middlemore Hospital	00003	Week 2	Day 7	2024-10-06			Yes					45 minute walk
MDMR-00039	2024-09-16 14:16:16	2025-04-15 15:06:10			Middlemore Hospital	Middlemore Hospital	00004	Week 3	Day 1	2024-10-07		Yes		No	16	61	Level 2
MDMR-00039	2024-09-16 14:16:16	2025-04-15 15:06:10			Middlemore Hospital	Middlemore Hospital	00005	Week 3	Day 2	2024-10-08			Yes					Walked for 45 minutes
MDMR-00039	2024-09-16 14:16:16	2025-04-15 15:06:10			Middlemore Hospital	Middlemore Hospital	00006	Week 3	Day 3	2024-10-09		Yes		No	20	64	Level 1
MDMR-00039	2024-09-16 14:16:16	2025-04-15 15:06:10			Middlemore Hospital	Middlemore Hospital	00007	Week 4	Day 1	2024-10-14		Yes		No	15	67	Level 2
MDMR-00039	2024-09-16 14:16:16	2025-04-15 15:06:10			Middlemore Hospital	Middlemore Hospital	00008	Week 4	Day 3	2024-10-16		Yes		No	20	72	Level 1
MDMR-00039	2024-09-16 14:16:16	2025-04-15 15:06:10			Middlemore Hospital	Middlemore Hospital	00009	Week 4	Day 5	2024-10-18		Yes		No	25	71	Level 1
MDMR-00039	2024-09-16 14:16:16	2025-04-15 15:06:10			Middlemore Hospital	Middlemore Hospital	00010	Week 4	Day 7	2024-10-20			Yes					50 minute walk
MDMR-00039	2024-09-16 14:16:16	2025-04-15 15:06:10			Middlemore Hospital	Middlemore Hospital	00011	Week 5	Day 1	2024-10-21		Yes		No	20	67	Level 2
MDMR-00039	2024-09-16 14:16:16	2025-04-15 15:06:10			Middlemore Hospital	Middlemore Hospital	00012	Week 5	Day 3	2024-10-23		Yes		No	15	61	Level 2
MDMR-00039	2024-09-16 14:16:16	2025-04-15 15:06:10			Middlemore Hospital	Middlemore Hospital	00013	Week 5	Day 5	2024-10-25		Yes		No	25	71	Level 1
MDMR-00039	2024-09-16 14:16:16	2025-04-15 15:06:10			Middlemore Hospital	Middlemore Hospital	00014	Week 5	Day 7	2024-10-27			Yes					50 minute walk
MDMR-00039	2024-09-16 14:16:16	2025-04-15 15:06:10			Middlemore Hospital	Middlemore Hospital	00015	Week 6	Day 1	2024-10-28		Yes		No	25	67	Level 2
MDMR-00039	2024-09-16 14:16:16	2025-04-15 15:06:10			Middlemore Hospital	Middlemore Hospital	00016	Week 6	Day 3	2024-10-30		Yes		No	25	67	Level 2
MDMR-00039	2024-09-16 14:16:16	2025-04-15 15:06:10			Middlemore Hospital	Middlemore Hospital	00017	Week 6	Day 5	2024-11-01		Yes		No	25	67	Level 2
MDMR-00039	2024-09-16 14:16:16	2025-04-15 15:06:10			Middlemore Hospital	Middlemore Hospital	00018	Week 6	Day 7	2024-11-03			Yes					Walked for 45 minutes
MDMR-00040	2024-09-16 14:16:25	2025-04-15 15:06:30			Middlemore Hospital	Middlemore Hospital	00001	Week 4	Day 1	2024-10-14		Yes		No	21	73	Level 2
MDMR-00040	2024-09-16 14:16:25	2025-04-15 15:06:30			Middlemore Hospital	Middlemore Hospital	00002	Week 4	Day 2	2024-10-15			Yes					21 minutes on the exercycle, at Resistance Level 2
MDMR-00040	2024-09-16 14:16:25	2025-04-15 15:06:30			Middlemore Hospital	Middlemore Hospital	00003	Week 4	Day 3	2024-10-16		Yes		No	25	73	Level 2
MDMR-00040	2024-09-16 14:16:25	2025-04-15 15:06:30			Middlemore Hospital	Middlemore Hospital	00004	Week 5	Day 1	2024-10-21		Yes		Yes	19	73	Level 2
MDMR-00040	2024-09-16 14:16:25	2025-04-15 15:06:30			Middlemore Hospital	Middlemore Hospital	00005	Week 5	Day 3	2024-10-23		Yes		Yes	19	73	Level 2
MDMR-00040	2024-09-16 14:16:25	2025-04-15 15:06:30			Middlemore Hospital	Middlemore Hospital	00006	Week 5	Day 5	2024-10-25		Yes		Yes	19	73	Level 2
MDMR-00040	2024-09-16 14:16:25	2025-04-15 15:06:30			Middlemore Hospital	Middlemore Hospital	00007	Week 6	Day 1	2024-10-28		Yes		No	25	73	Level 2
MDMR-00040	2024-09-16 14:16:25	2025-04-15 15:06:30			Middlemore Hospital	Middlemore Hospital	00008	Week 6	Day 3	2024-10-30		Yes		No	25	73	Level 2
MDMR-00040	2024-09-16 14:16:25	2025-04-15 15:06:30			Middlemore Hospital	Middlemore Hospital	00009	Week 6	Day 5	2024-11-01		Yes		No	25	73	Level 2
MDMR-00040	2024-09-16 14:16:25	2025-04-15 15:06:30			Middlemore Hospital	Middlemore Hospital	00010	Week 1	Day 7	2024-09-28			Yes					Golf, 4 hours
MDMR-00040	2024-09-16 14:16:25	2025-04-15 15:06:30			Middlemore Hospital	Middlemore Hospital	00011	Week 2	Day 7	2024-10-06			Yes					Golf, 4 hours
MDMR-00040	2024-09-16 14:16:25	2025-04-15 15:06:30			Middlemore Hospital	Middlemore Hospital	00012	Week 3	Day 7	2024-10-13			Yes					Golf, 2 hours
MDMR-00040	2024-09-16 14:16:25	2025-04-15 15:06:30			Middlemore Hospital	Middlemore Hospital	00013	Week 4	Day 7	2024-10-20			Yes					Golf, 2 hours
MDMR-00040	2024-09-16 14:16:25	2025-04-15 15:06:30			Middlemore Hospital	Middlemore Hospital	00014	Week 6	Day 7	2024-11-03			Yes					Golf, 2 hours
MDMR-00041	2024-09-16 14:16:30	2025-04-15 15:06:49			Middlemore Hospital	Middlemore Hospital	00001	Week 1	Day 7	2024-10-06			Yes					1 hour walk around Cornwall park
MDMR-00041	2024-09-16 14:16:30	2025-04-15 15:06:49			Middlemore Hospital	Middlemore Hospital	00002	Week 2	Day 2	2024-10-08			Yes					1 hour walk on beach
MDMR-00041	2024-09-16 14:16:30	2025-04-15 15:06:49			Middlemore Hospital	Middlemore Hospital	00003	Week 2	Day 4	2024-10-10			Yes					1.5 hours playing pickleball
MDMR-00041	2024-09-16 14:16:30	2025-04-15 15:06:49			Middlemore Hospital	Middlemore Hospital	00004	Week 2	Day 7	2024-10-13			Yes					1 hour walking
MDMR-00041	2024-09-16 14:16:30	2025-04-15 15:06:49			Middlemore Hospital	Middlemore Hospital	00005	Week 3	Day 7	2024-10-20			Yes					1 hour walk
MDMR-00041	2024-09-16 14:16:30	2025-04-15 15:06:49			Middlemore Hospital	Middlemore Hospital	00006	Week 4	Day 4	2024-10-24			Yes					1.5 hours playing pickleball
MDMR-00041	2024-09-16 14:16:30	2025-04-15 15:06:49			Middlemore Hospital	Middlemore Hospital	00007	Week 4	Day 7	2024-10-27			Yes					1 hour walk
MDMR-00041	2024-09-16 14:16:30	2025-04-15 15:06:49			Middlemore Hospital	Middlemore Hospital	00008	Week 5	Day 7	2024-11-03			Yes					1 hour walk
MDMR-00041	2024-09-16 14:16:30	2025-04-15 15:06:49			Middlemore Hospital	Middlemore Hospital	00009	Week 6	Day 7	2024-11-10			Yes					1 hour walk
MDMR-00042	2024-09-26 08:40:34	2025-04-15 15:07:09			Middlemore Hospital	Middlemore Hospital	00001	Week 1	Day 1	2024-10-14		Yes		No	14	61	Level 1
MDMR-00042	2024-09-26 08:40:34	2025-04-15 15:07:09			Middlemore Hospital	Middlemore Hospital	00002	Week 1	Day 3	2024-10-16		Yes		No	14	61	Level 1
MDMR-00042	2024-09-26 08:40:34	2025-04-15 15:07:09			Middlemore Hospital	Middlemore Hospital	00003	Week 1	Day 5	2024-10-18		Yes		No	14	64	Level 1
MDMR-00042	2024-09-26 08:40:34	2025-04-15 15:07:09			Middlemore Hospital	Middlemore Hospital	00004	Week 2	Day 1	2024-10-21		Yes		No	19	64	Level 1
MDMR-00042	2024-09-26 08:40:34	2025-04-15 15:07:09			Middlemore Hospital	Middlemore Hospital	00005	Week 2	Day 3	2024-10-23		Yes		No	13	61	Level 1
MDMR-00042	2024-09-26 08:40:34	2025-04-15 15:07:09			Middlemore Hospital	Middlemore Hospital	00006	Week 2	Day 5	2024-10-25		Yes		No	16	64	Level 1
MDMR-00042	2024-09-26 08:40:34	2025-04-15 15:07:09			Middlemore Hospital	Middlemore Hospital	00007	Week 3	Day 1	2024-10-28		Yes		No	8	61	Level 2
MDMR-00042	2024-09-26 08:40:34	2025-04-15 15:07:09			Middlemore Hospital	Middlemore Hospital	00008	Week 3	Day 3	2024-10-30		Yes		No	17	59	Level 1
MDMR-00042	2024-09-26 08:40:34	2025-04-15 15:07:09			Middlemore Hospital	Middlemore Hospital	00009	Week 3	Day 5	2024-11-01		Yes		No	17	59	Level 1
MDMR-00042	2024-09-26 08:40:34	2025-04-15 15:07:09			Middlemore Hospital	Middlemore Hospital	00010	Week 4	Day 1	2024-11-04		Yes		No	10	51	Level 2
MDMR-00042	2024-09-26 08:40:34	2025-04-15 15:07:09			Middlemore Hospital	Middlemore Hospital	00011	Week 4	Day 3	2024-11-06		Yes		No	10	45	Level 2
MDMR-00042	2024-09-26 08:40:34	2025-04-15 15:07:09			Middlemore Hospital	Middlemore Hospital	00012	Week 4	Day 5	2024-11-08		Yes		No	20	53	Level 1
MDMR-00042	2024-09-26 08:40:34	2025-04-15 15:07:09			Middlemore Hospital	Middlemore Hospital	00013	Week 5	Day 1	2024-11-11		Yes		No	17	51	Level 2
MDMR-00042	2024-09-26 08:40:34	2025-04-15 15:07:09			Middlemore Hospital	Middlemore Hospital	00014	Week 5	Day 3	2024-11-13		Yes		No	15	51	Level 2
MDMR-00042	2024-09-26 08:40:34	2025-04-15 15:07:09			Middlemore Hospital	Middlemore Hospital	00015	Week 5	Day 5	2024-11-15		Yes		No	25	61	Level 1
MDMR-00042	2024-09-26 08:40:34	2025-04-15 15:07:09			Middlemore Hospital	Middlemore Hospital	00016	Week 6	Day 1	2024-11-18		Yes		No	24	56	Level 1
MDMR-00042	2024-09-26 08:40:34	2025-04-15 15:07:09			Middlemore Hospital	Middlemore Hospital	00017	Week 6	Day 3	2024-11-20		Yes		No	25	59	Level 1
MDMR-00042	2024-09-26 08:40:34	2025-04-15 15:07:09			Middlemore Hospital	Middlemore Hospital	00018	Week 6	Day 5	2024-11-22		Yes		No	23	56	Level 1
MDMR-00043	2024-09-27 12:49:08	2025-04-15 15:07:24			Middlemore Hospital	Middlemore Hospital	00001	Week 1	Day 1	2024-10-13			Yes					Did an extra 3 minutes on the exercycle after completing the program.
MDMR-00043	2024-09-27 12:49:08	2025-04-15 15:07:24			Middlemore Hospital	Middlemore Hospital	00002	Week 1	Day 2	2024-10-14			Yes					Walked for 30 minutes (3km)
MDMR-00043	2024-09-27 12:49:08	2025-04-15 15:07:24			Middlemore Hospital	Middlemore Hospital	00003	Week 1	Day 5	2024-10-17			Yes					Completed an extra two minutes on the exercycle after completing the program.
MDMR-00043	2024-09-27 12:49:08	2025-04-15 15:07:24			Middlemore Hospital	Middlemore Hospital	00004	Week 5	Day 1	2024-11-10	Yes		Yes	No				Walked for 1 hour and 7 minutes (6km)
MDMR-00043	2024-09-27 12:49:08	2025-04-15 15:07:24			Middlemore Hospital	Middlemore Hospital	00005	Week 5	Day 5	2024-11-14		Yes		No	30	64	Level 3
MDMR-00044	2024-09-27 14:33:46	2025-04-15 15:07:40			Middlemore Hospital	Middlemore Hospital	00001	Week 2	Day 7	2024-10-20			Yes					Walked for 30 minutes on the beach
MDMR-00044	2024-09-27 14:33:46	2025-04-15 15:07:40			Middlemore Hospital	Middlemore Hospital	00002	Week 5	Day 5	2024-11-08		Yes		No	25	56	Level 3
MDMR-00044	2024-09-27 14:33:46	2025-04-15 15:07:40			Middlemore Hospital	Middlemore Hospital	00003	Week 6	Day 1	2024-11-11		Yes		No	25	56	Level 3
MDMR-00044	2024-09-27 14:33:46	2025-04-15 15:07:40			Middlemore Hospital	Middlemore Hospital	00004	Week 6	Day 3	2024-11-13		Yes		No	25	56	Level 3
MDMR-00044	2024-09-27 14:33:46	2025-04-15 15:07:40			Middlemore Hospital	Middlemore Hospital	00005	Week 6	Day 5	2024-11-15		Yes		No	25	56	Level 3
MDMR-00044	2024-09-27 14:33:46	2025-04-15 15:07:40			Middlemore Hospital	Middlemore Hospital	00007	Week 1	Day 1	2024-10-07	Yes			No
MDMR-00044	2024-09-27 14:33:46	2025-04-15 15:07:40			Middlemore Hospital	Middlemore Hospital	00008	Week 1	Day 3	2024-10-09	Yes			No
MDMR-00045	2024-09-30 14:16:15	2025-04-15 15:07:59			Middlemore Hospital	Middlemore Hospital	00001	Week 1	Day 2	2024-10-15			Yes					Played 18 holes of golf - 4hrs
MDMR-00045	2024-09-30 14:16:15	2025-04-15 15:07:59			Middlemore Hospital	Middlemore Hospital	00002	Week 1	Day 4	2024-10-17			Yes					Played 18 holes of golf - 4hrs
MDMR-00045	2024-09-30 14:16:15	2025-04-15 15:07:59			Middlemore Hospital	Middlemore Hospital	00003	Week 2	Day 1	2024-10-21		Yes		No	19	64	Level 1
MDMR-00045	2024-09-30 14:16:15	2025-04-15 15:07:59			Middlemore Hospital	Middlemore Hospital	00004	Week 2	Day 5	2024-10-25	Yes			No
MDMR-00045	2024-09-30 14:16:15	2025-04-15 15:07:59			Middlemore Hospital	Middlemore Hospital	00005	Week 3	Day 1	2024-10-28		Yes		No	24	61	Level 2
MDMR-00045	2024-09-30 14:16:15	2025-04-15 15:07:59			Middlemore Hospital	Middlemore Hospital	00006	Week 3	Day 3	2024-10-30		Yes		No	24	61	Level 2
MDMR-00045	2024-09-30 14:16:15	2025-04-15 15:07:59			Middlemore Hospital	Middlemore Hospital	00007	Week 3	Day 5	2024-11-01		Yes		No	24	61	Level 2
MDMR-00045	2024-09-30 14:16:15	2025-04-15 15:07:59			Middlemore Hospital	Middlemore Hospital	00008	Week 4	Day 1	2024-11-04		Yes		No	29	61	Level 2
MDMR-00045	2024-09-30 14:16:15	2025-04-15 15:07:59			Middlemore Hospital	Middlemore Hospital	00009	Week 4	Day 2	2024-11-05			Yes					Played 18 holes of golf - 4hrs
MDMR-00045	2024-09-30 14:16:15	2025-04-15 15:07:59			Middlemore Hospital	Middlemore Hospital	00010	Week 4	Day 3	2024-11-06		Yes		No	29	61	Level 2
MDMR-00045	2024-09-30 14:16:15	2025-04-15 15:07:59			Middlemore Hospital	Middlemore Hospital	00011	Week 4	Day 5	2024-11-08		Yes	Yes	No	29	61	Level 2	Played golf - 4hrs
MDMR-00045	2024-09-30 14:16:15	2025-04-15 15:07:59			Middlemore Hospital	Middlemore Hospital	00012	Week 5	Day 1	2024-11-11		Yes		No	16	56	Level 3
MDMR-00045	2024-09-30 14:16:15	2025-04-15 15:07:59			Middlemore Hospital	Middlemore Hospital	00013	Week 5	Day 2	2024-11-12			Yes					Played golf for 4 hours
MDMR-00045	2024-09-30 14:16:15	2025-04-15 15:07:59			Middlemore Hospital	Middlemore Hospital	00014	Week 5	Day 3	2024-11-13		Yes		No	29	64	Level 2
MDMR-00045	2024-09-30 14:16:15	2025-04-15 15:07:59			Middlemore Hospital	Middlemore Hospital	00015	Week 5	Day 5	2024-11-15		Yes		No	29	61	Level 2
MDMR-00045	2024-09-30 14:16:15	2025-04-15 15:07:59			Middlemore Hospital	Middlemore Hospital	00016	Week 6	Day 1	2024-11-18		Yes		No	29	64	Level 1
MDMR-00045	2024-09-30 14:16:15	2025-04-15 15:07:59			Middlemore Hospital	Middlemore Hospital	00017	Week 6	Day 2	2024-11-19			Yes					Played golf for 4 hours
MDMR-00045	2024-09-30 14:16:15	2025-04-15 15:07:59			Middlemore Hospital	Middlemore Hospital	00018	Week 6	Day 3	2024-11-20		Yes		No	29	67	Level 2
MDMR-00045	2024-09-30 14:16:15	2025-04-15 15:07:59			Middlemore Hospital	Middlemore Hospital	00019	Week 6	Day 5	2024-11-22		Yes	Yes	No	29	67	Level 2	Played golf for 4 hours
