# Supplementary material for: Exercise and Weekly Sirolimus (Rapamycin) in Older Adults: RAPA‐EX‐01 Randomised, Double‐Blind, Placebo‐Controlled Trial
Source: J Cachexia Sarcopenia Muscle. 2026 Apr 15;17(2):e70274. doi: 10.1002/jcsm.70274 (PMC13082878; doi:10.1002/jcsm.70274)
Supplement: Supplementary file 1 — Data S1: Supporting information. [file JCSM-17-e70274-s001.zip › export-20250421-225449_Missed-Exercise.xlsx]

## Sheet: Components
PatientNr	DateCreated	DateChanged	EnrollmentDate	Notification	CreatedInSite	Site	Reference	Select week:	Select day:	Date:	Select all that apply:_answer1	Select all that apply:_answer2	Select all that apply:_answer3	Was set exercise program not completed because the participant was injured or unwell?	On exercycle - Length of exercise time (in minutes):	On exercycle - Training RPM:	On exercycle - Resistance setting (level):	List type of additional exercise performed and time spent:
MDMR-00001	2024-07-29 12:23:50	2025-04-15 12:48:11			Middlemore Hospital	Middlemore Hospital	00001	Week 7	Day 1	2024-10-08		Yes		No	29	63	Level 3
MDMR-00001	2024-07-29 12:23:50	2025-04-15 12:48:11			Middlemore Hospital	Middlemore Hospital	00002	Week 7	Day 3	2024-10-10		Yes		No	25	53	Level 2
MDMR-00001	2024-07-29 12:23:50	2025-04-15 12:48:11			Middlemore Hospital	Middlemore Hospital	00003	Week 7	Day 5	2024-10-12		Yes		No	29	53	Level 2
MDMR-00001	2024-07-29 12:23:50	2025-04-15 12:48:11			Middlemore Hospital	Middlemore Hospital	00004	Week 8	Day 1	2024-10-15		Yes		No	29	53	Level 2
MDMR-00001	2024-07-29 12:23:50	2025-04-15 12:48:11			Middlemore Hospital	Middlemore Hospital	00005	Week 8	Day 3	2024-10-17		Yes		No	29	53	Level 2
MDMR-00001	2024-07-29 12:23:50	2025-04-15 12:48:11			Middlemore Hospital	Middlemore Hospital	00006	Week 8	Day 5	2024-10-19		Yes		No	29	59	Level 2
MDMR-00001	2024-07-29 12:23:50	2025-04-15 12:48:11			Middlemore Hospital	Middlemore Hospital	00007	Week 9	Day 1	2024-10-22		Yes		No	29	53	Level 3
MDMR-00001	2024-07-29 12:23:50	2025-04-15 12:48:11			Middlemore Hospital	Middlemore Hospital	00008	Week 9	Day 3	2024-10-24		Yes		No	29	48	Level 3
MDMR-00001	2024-07-29 12:23:50	2025-04-15 12:48:11			Middlemore Hospital	Middlemore Hospital	00009	Week 9	Day 5	2024-10-26		Yes		No	29	48	Level 3
MDMR-00001	2024-07-29 12:23:50	2025-04-15 12:48:11			Middlemore Hospital	Middlemore Hospital	00010	Week 10	Day 1	2024-10-30		Yes		No	29	48	Level 3
MDMR-00001	2024-07-29 12:23:50	2025-04-15 12:48:11			Middlemore Hospital	Middlemore Hospital	00011	Week 10	Day 3	2024-10-31		Yes		No	29	48	Level 3
MDMR-00001	2024-07-29 12:23:50	2025-04-15 12:48:11			Middlemore Hospital	Middlemore Hospital	00012	Week 10	Day 5	2024-11-02		Yes		No	29	48	Level 3
MDMR-00001	2024-07-29 12:23:50	2025-04-15 12:48:11			Middlemore Hospital	Middlemore Hospital	00013	Week 11	Day 1	2024-11-05		Yes		No	29	48	Level 3
MDMR-00001	2024-07-29 12:23:50	2025-04-15 12:48:11			Middlemore Hospital	Middlemore Hospital	00014	Week 11	Day 3	2024-11-07		Yes		No	29	45	Level 3
MDMR-00001	2024-07-29 12:23:50	2025-04-15 12:48:11			Middlemore Hospital	Middlemore Hospital	00015	Week 11	Day 5	2024-11-09		Yes		No	29	48	Level 3
MDMR-00001	2024-07-29 12:23:50	2025-04-15 12:48:11			Middlemore Hospital	Middlemore Hospital	00016	Week 12	Day 1	2024-11-12		Yes		No	29	48	Level 3
MDMR-00001	2024-07-29 12:23:50	2025-04-15 12:48:11			Middlemore Hospital	Middlemore Hospital	00017	Week 12	Day 3	2024-11-14		Yes		No	29	48	Level 3
MDMR-00001	2024-07-29 12:23:50	2025-04-15 12:48:11			Middlemore Hospital	Middlemore Hospital	00018	Week 12	Day 5	2024-11-16		Yes		No	29	48	Level 3
MDMR-00001	2024-07-29 12:23:50	2025-04-15 12:48:11			Middlemore Hospital	Middlemore Hospital	00019	Week 13	Day 1	2024-11-19		Yes		No	29	48	Level 3
MDMR-00001	2024-07-29 12:23:50	2025-04-15 12:48:11			Middlemore Hospital	Middlemore Hospital	00020	Week 13	Day 3	2024-11-21		Yes		No	29	48	Level 3
MDMR-00001	2024-07-29 12:23:50	2025-04-15 12:48:11			Middlemore Hospital	Middlemore Hospital	00021	Week 13	Day 5	2024-11-23		Yes		No	29	48	Level 3
MDMR-00002	2024-07-29 14:51:04	2025-04-15 15:08:18			Middlemore Hospital	Middlemore Hospital	00001	Week 7	Day 1	2024-09-23		Yes		No	25	37	Level 4
MDMR-00002	2024-07-29 14:51:04	2025-04-15 15:08:18			Middlemore Hospital	Middlemore Hospital	00002	Week 7	Day 3	2024-09-25		Yes		No	25	37	Level 4
MDMR-00002	2024-07-29 14:51:04	2025-04-15 15:08:18			Middlemore Hospital	Middlemore Hospital	00003	Week 7	Day 5	2024-09-27		Yes		No	25	37	Level 4
MDMR-00002	2024-07-29 14:51:04	2025-04-15 15:08:18			Middlemore Hospital	Middlemore Hospital	00004	Week 8	Day 1	2024-09-30		Yes		No	25	37	Level 4
MDMR-00002	2024-07-29 14:51:04	2025-04-15 15:08:18			Middlemore Hospital	Middlemore Hospital	00005	Week 8	Day 3	2024-10-02		Yes		No	25	37	Level 4
MDMR-00002	2024-07-29 14:51:04	2025-04-15 15:08:18			Middlemore Hospital	Middlemore Hospital	00006	Week 8	Day 5	2024-10-04		Yes		No	25	37	Level 4
MDMR-00002	2024-07-29 14:51:04	2025-04-15 15:08:18			Middlemore Hospital	Middlemore Hospital	00007	Week 9	Day 1	2024-10-07		Yes		No	25	33	Level 5
MDMR-00002	2024-07-29 14:51:04	2025-04-15 15:08:18			Middlemore Hospital	Middlemore Hospital	00008	Week 9	Day 3	2024-10-09		Yes		No	25	33	Level 5
MDMR-00002	2024-07-29 14:51:04	2025-04-15 15:08:18			Middlemore Hospital	Middlemore Hospital	00009	Week 9	Day 5	2024-10-11		Yes		No	25	35	Level 5
MDMR-00002	2024-07-29 14:51:04	2025-04-15 15:08:18			Middlemore Hospital	Middlemore Hospital	00010	Week 10	Day 1	2024-10-14		Yes		No	25	35	Level 5
MDMR-00002	2024-07-29 14:51:04	2025-04-15 15:08:18			Middlemore Hospital	Middlemore Hospital	00011	Week 10	Day 3	2024-10-16		Yes		No	25	45	Level 3
MDMR-00002	2024-07-29 14:51:04	2025-04-15 15:08:18			Middlemore Hospital	Middlemore Hospital	00012	Week 10	Day 5	2024-10-18		Yes		No	25	45	Level 3
MDMR-00002	2024-07-29 14:51:04	2025-04-15 15:08:18			Middlemore Hospital	Middlemore Hospital	00013	Week 11	Day 1	2024-10-21		Yes		No	25	45	Level 3
MDMR-00002	2024-07-29 14:51:04	2025-04-15 15:08:18			Middlemore Hospital	Middlemore Hospital	00014	Week 11	Day 3	2024-10-23		Yes		No	25	45	Level 3
MDMR-00002	2024-07-29 14:51:04	2025-04-15 15:08:18			Middlemore Hospital	Middlemore Hospital	00015	Week 11	Day 5	2024-10-25		Yes		No	25	45	Level 3
MDMR-00002	2024-07-29 14:51:04	2025-04-15 15:08:18			Middlemore Hospital	Middlemore Hospital	00016	Week 12	Day 1	2024-10-29		Yes		No	25	45	Level 3
MDMR-00002	2024-07-29 14:51:04	2025-04-15 15:08:18			Middlemore Hospital	Middlemore Hospital	00017	Week 12	Day 3	2024-10-30		Yes		No	25	45	Level 3
MDMR-00002	2024-07-29 14:51:04	2025-04-15 15:08:18			Middlemore Hospital	Middlemore Hospital	00018	Week 12	Day 5	2024-11-01		Yes		No	25	48	Level 3
MDMR-00002	2024-07-29 14:51:04	2025-04-15 15:08:18			Middlemore Hospital	Middlemore Hospital	00019	Week 13	Day 1	2024-11-04		Yes		No	25	48	Level 3
MDMR-00002	2024-07-29 14:51:04	2025-04-15 15:08:18			Middlemore Hospital	Middlemore Hospital	00020	Week 13	Day 3	2024-11-06		Yes		No	25	49	Level 3
MDMR-00002	2024-07-29 14:51:04	2025-04-15 15:08:18			Middlemore Hospital	Middlemore Hospital	00021	Week 13	Day 5	2024-11-08		Yes		No	25	49	Level 3
MDMR-00004	2024-08-05 12:55:42	2025-04-15 14:55:56			Middlemore Hospital	Middlemore Hospital	00001	Week 7	Day 1	2024-09-23		Yes		No	24	64	Level 1
MDMR-00004	2024-08-05 12:55:42	2025-04-15 14:55:56			Middlemore Hospital	Middlemore Hospital	00002	Week 7	Day 3	2024-09-25		Yes		No	24	61	Level 1
MDMR-00004	2024-08-05 12:55:42	2025-04-15 14:55:56			Middlemore Hospital	Middlemore Hospital	00003	Week 7	Day 4	2024-09-25			Yes					10 minute walk
MDMR-00004	2024-08-05 12:55:42	2025-04-15 14:55:56			Middlemore Hospital	Middlemore Hospital	00004	Week 7	Day 5	2024-09-27	Yes		Yes	Yes				Walked for 45 minutes
MDMR-00004	2024-08-05 12:55:42	2025-04-15 14:55:56			Middlemore Hospital	Middlemore Hospital	00005	Week 8	Day 1	2024-09-30		Yes	Yes	Yes	25	61	Level 1	10 minute walk
MDMR-00004	2024-08-05 12:55:42	2025-04-15 14:55:56			Middlemore Hospital	Middlemore Hospital	00006	Week 8	Day 2	2024-10-01			Yes					10 minute walk
MDMR-00004	2024-08-05 12:55:42	2025-04-15 14:55:56			Middlemore Hospital	Middlemore Hospital	00007	Week 8	Day 3	2024-10-02		Yes		No	25	53	Level 2
MDMR-00004	2024-08-05 12:55:42	2025-04-15 14:55:56			Middlemore Hospital	Middlemore Hospital	00008	Week 8	Day 4	2024-10-03			Yes					10 minute walk
MDMR-00004	2024-08-05 12:55:42	2025-04-15 14:55:56			Middlemore Hospital	Middlemore Hospital	00009	Week 8	Day 5	2024-10-04		Yes		Yes	29	61	Level 1
MDMR-00004	2024-08-05 12:55:42	2025-04-15 14:55:56			Middlemore Hospital	Middlemore Hospital	00010	Week 8	Day 6	2024-10-05			Yes					10 minute walk
MDMR-00004	2024-08-05 12:55:42	2025-04-15 14:55:56			Middlemore Hospital	Middlemore Hospital	00011	Week 9	Day 1	2024-10-07		Yes	Yes	No	29	59	Level 1	10 minute walk
MDMR-00004	2024-08-05 12:55:42	2025-04-15 14:55:56			Middlemore Hospital	Middlemore Hospital	00012	Week 9	Day 3	2024-10-09		Yes	Yes	No	29	61	Level 1	10 minute walk
MDMR-00004	2024-08-05 12:55:42	2025-04-15 14:55:56			Middlemore Hospital	Middlemore Hospital	00013	Week 9	Day 5	2024-10-11		Yes		No	29	61	Level 1
MDMR-00004	2024-08-05 12:55:42	2025-04-15 14:55:56			Middlemore Hospital	Middlemore Hospital	00014	Week 9	Day 6	2024-10-12			Yes					10 minute walk
MDMR-00004	2024-08-05 12:55:42	2025-04-15 14:55:56			Middlemore Hospital	Middlemore Hospital	00015	Week 10	Day 1	2024-10-14		Yes	Yes	No	29	59	Level 1	10 minute walk
MDMR-00004	2024-08-05 12:55:42	2025-04-15 14:55:56			Middlemore Hospital	Middlemore Hospital	00016	Week 10	Day 2	2024-10-15			Yes					10 minute walk
MDMR-00004	2024-08-05 12:55:42	2025-04-15 14:55:56			Middlemore Hospital	Middlemore Hospital	00017	Week 10	Day 3	2024-10-16		Yes	Yes	No	29	56	Level 1	10 minute walk
MDMR-00004	2024-08-05 12:55:42	2025-04-15 14:55:56			Middlemore Hospital	Middlemore Hospital	00018	Week 10	Day 4	2024-10-17			Yes					10 minute walk
MDMR-00004	2024-08-05 12:55:42	2025-04-15 14:55:56			Middlemore Hospital	Middlemore Hospital	00019	Week 10	Day 5	2024-10-18		Yes		No	29	59	Level 1
MDMR-00004	2024-08-05 12:55:42	2025-04-15 14:55:56			Middlemore Hospital	Middlemore Hospital	00020	Week 10	Day 6	2024-10-19			Yes					10 minute walk
MDMR-00004	2024-08-05 12:55:42	2025-04-15 14:55:56			Middlemore Hospital	Middlemore Hospital	00021	Week 10	Day 7	2024-10-20			Yes					2x 16 minute walks
MDMR-00004	2024-08-05 12:55:42	2025-04-15 14:55:56			Middlemore Hospital	Middlemore Hospital	00022	Week 11	Day 1	2024-10-21		Yes	Yes	No	29	59	Level 1	10 minute walk
MDMR-00004	2024-08-05 12:55:42	2025-04-15 14:55:56			Middlemore Hospital	Middlemore Hospital	00023	Week 11	Day 2	2024-10-22			Yes					10 minute walk
MDMR-00004	2024-08-05 12:55:42	2025-04-15 14:55:56			Middlemore Hospital	Middlemore Hospital	00024	Week 11	Day 3	2024-10-23		Yes		No	29	59	Level 1
MDMR-00004	2024-08-05 12:55:42	2025-04-15 14:55:56			Middlemore Hospital	Middlemore Hospital	00025	Week 11	Day 4	2024-10-24			Yes					10 minute walk
MDMR-00004	2024-08-05 12:55:42	2025-04-15 14:55:56			Middlemore Hospital	Middlemore Hospital	00026	Week 11	Day 5	2024-10-25		Yes		No	29	56	Level 1
MDMR-00004	2024-08-05 12:55:42	2025-04-15 14:55:56			Middlemore Hospital	Middlemore Hospital	00027	Week 11	Day 7	2024-10-27			Yes					10 minute walk
MDMR-00004	2024-08-05 12:55:42	2025-04-15 14:55:56			Middlemore Hospital	Middlemore Hospital	00028	Week 12	Day 1	2024-10-28		Yes	Yes	No	29	59	Level 1	10 minute walk
MDMR-00004	2024-08-05 12:55:42	2025-04-15 14:55:56			Middlemore Hospital	Middlemore Hospital	00029	Week 12	Day 3	2024-10-30		Yes	Yes	No	29	59	Level 1	10 minute walk
MDMR-00004	2024-08-05 12:55:42	2025-04-15 14:55:56			Middlemore Hospital	Middlemore Hospital	00030	Week 12	Day 4	2024-10-31			Yes					10 minute walk
MDMR-00004	2024-08-05 12:55:42	2025-04-15 14:55:56			Middlemore Hospital	Middlemore Hospital	00031	Week 12	Day 5	2024-11-01		Yes		No	29	61	Level 1
MDMR-00004	2024-08-05 12:55:42	2025-04-15 14:55:56			Middlemore Hospital	Middlemore Hospital	00032	Week 12	Day 6	2024-11-02			Yes					20 minute walk
MDMR-00004	2024-08-05 12:55:42	2025-04-15 14:55:56			Middlemore Hospital	Middlemore Hospital	00033	Week 12	Day 7	2024-11-03			Yes					20 minute walk
MDMR-00004	2024-08-05 12:55:42	2025-04-15 14:55:56			Middlemore Hospital	Middlemore Hospital	00034	Week 13	Day 1	2024-11-04		Yes		No	20	51	Level 1
MDMR-00004	2024-08-05 12:55:42	2025-04-15 14:55:56			Middlemore Hospital	Middlemore Hospital	00035	Week 13	Day 2	2024-11-05			Yes					10 minute walk
MDMR-00004	2024-08-05 12:55:42	2025-04-15 14:55:56			Middlemore Hospital	Middlemore Hospital	00036	Week 13	Day 3	2024-11-06		Yes	Yes	No	30	59	Level 1	10 minute Walk
MDMR-00004	2024-08-05 12:55:42	2025-04-15 14:55:56			Middlemore Hospital	Middlemore Hospital	00037	Week 13	Day 5	2024-11-08		Yes		No	29	53	Level 1
MDMR-00004	2024-08-05 12:55:42	2025-04-15 14:55:56			Middlemore Hospital	Middlemore Hospital	00038	Week 13	Day 7	2024-11-10			Yes					10 minute walk
MDMR-00006	2024-08-09 14:39:55	2025-04-15 14:56:35			Middlemore Hospital	Middlemore Hospital	00001	Week 7	Day 1	2024-10-07		Yes		No	29	40	Level 2
MDMR-00006	2024-08-09 14:39:55	2025-04-15 14:56:35			Middlemore Hospital	Middlemore Hospital	00002	Week 7	Day 3	2024-10-09		Yes		No	29	40	Level 2
MDMR-00006	2024-08-09 14:39:55	2025-04-15 14:56:35			Middlemore Hospital	Middlemore Hospital	00003	Week 7	Day 5	2024-10-11		Yes		No	29	40	Level 2
MDMR-00006	2024-08-09 14:39:55	2025-04-15 14:56:35			Middlemore Hospital	Middlemore Hospital	00004	Week 8	Day 1	2024-10-13		Yes		No	29	48	Level 2
MDMR-00006	2024-08-09 14:39:55	2025-04-15 14:56:35			Middlemore Hospital	Middlemore Hospital	00005	Week 8	Day 3	2024-10-16		Yes		No	29	48	Level 2
MDMR-00006	2024-08-09 14:39:55	2025-04-15 14:56:35			Middlemore Hospital	Middlemore Hospital	00006	Week 8	Day 5	2024-11-18		Yes		No	29	40	Level 2
MDMR-00006	2024-08-09 14:39:55	2025-04-15 14:56:35			Middlemore Hospital	Middlemore Hospital	00007	Week 9	Day 1	2024-10-21		Yes		No	29	48	Level 2
MDMR-00006	2024-08-09 14:39:55	2025-04-15 14:56:35			Middlemore Hospital	Middlemore Hospital	00008	Week 9	Day 3	2024-10-23	Yes			Yes
MDMR-00006	2024-08-09 14:39:55	2025-04-15 14:56:35			Middlemore Hospital	Middlemore Hospital	00009	Week 9	Day 5	2024-10-25	Yes			Yes
MDMR-00006	2024-08-09 14:39:55	2025-04-15 14:56:35			Middlemore Hospital	Middlemore Hospital	00010	Week 10	Day 1	2024-10-28	Yes			Yes
MDMR-00006	2024-08-09 14:39:55	2025-04-15 14:56:35			Middlemore Hospital	Middlemore Hospital	00011	Week 10	Day 3	2024-10-30	Yes			Yes
MDMR-00006	2024-08-09 14:39:55	2025-04-15 14:56:35			Middlemore Hospital	Middlemore Hospital	00012	Week 10	Day 5	2024-11-01	Yes			Yes
MDMR-00006	2024-08-09 14:39:55	2025-04-15 14:56:35			Middlemore Hospital	Middlemore Hospital	00013	Week 11	Day 1	2024-11-04		Yes		No	15	67	Level 1
MDMR-00006	2024-08-09 14:39:55	2025-04-15 14:56:35			Middlemore Hospital	Middlemore Hospital	00014	Week 11	Day 3	2024-11-06		Yes		No	15	67	Level 1
MDMR-00006	2024-08-09 14:39:55	2025-04-15 14:56:35			Middlemore Hospital	Middlemore Hospital	00015	Week 11	Day 5	2024-11-08		Yes		No	15	59	Level 1
MDMR-00006	2024-08-09 14:39:55	2025-04-15 14:56:35			Middlemore Hospital	Middlemore Hospital	00016	Week 12	Day 1	2024-11-11		Yes		No	20	61	Level 1
MDMR-00006	2024-08-09 14:39:55	2025-04-15 14:56:35			Middlemore Hospital	Middlemore Hospital	00017	Week 12	Day 3	2024-11-13		Yes		No	20	61	Level 1
MDMR-00006	2024-08-09 14:39:55	2025-04-15 14:56:35			Middlemore Hospital	Middlemore Hospital	00018	Week 12	Day 5	2024-11-15		Yes		No	25	59	Level 2
MDMR-00006	2024-08-09 14:39:55	2025-04-15 14:56:35			Middlemore Hospital	Middlemore Hospital	00019	Week 13	Day 1	2024-11-18		Yes		No	25	59	Level 2
MDMR-00006	2024-08-09 14:39:55	2025-04-15 14:56:35			Middlemore Hospital	Middlemore Hospital	00020	Week 13	Day 3	2024-11-20		Yes		No	25	59	Level 2
MDMR-00006	2024-08-09 14:39:55	2025-04-15 14:56:35			Middlemore Hospital	Middlemore Hospital	00021	Week 13	Day 5	2024-11-22		Yes		No	25	59	Level 2
MDMR-00007	2024-08-15 11:59:06	2025-04-15 14:56:55			Middlemore Hospital	Middlemore Hospital	00001	Week 7	Day 1	2024-10-14		Yes		No	29	24	Level 4
MDMR-00007	2024-08-15 11:59:06	2025-04-15 14:56:55			Middlemore Hospital	Middlemore Hospital	00002	Week 7	Day 3	2024-10-15		Yes		No	25	59	Level 4
MDMR-00007	2024-08-15 11:59:06	2025-04-15 14:56:55			Middlemore Hospital	Middlemore Hospital	00003	Week 7	Day 5	2024-10-18		Yes		No	25	59	Level 4
MDMR-00007	2024-08-15 11:59:06	2025-04-15 14:56:55			Middlemore Hospital	Middlemore Hospital	00004	Week 8	Day 1	2024-10-21		Yes		No	25	59	Level 4
MDMR-00007	2024-08-15 11:59:06	2025-04-15 14:56:55			Middlemore Hospital	Middlemore Hospital	00005	Week 8	Day 3	2024-10-23		Yes		No	25	59	Level 4
MDMR-00007	2024-08-15 11:59:06	2025-04-15 14:56:55			Middlemore Hospital	Middlemore Hospital	00006	Week 8	Day 5	2024-10-25		Yes		No	25	59	Level 4
MDMR-00007	2024-08-15 11:59:06	2025-04-15 14:56:55			Middlemore Hospital	Middlemore Hospital	00007	Week 9	Day 1	2024-10-28		Yes		No	25	56	Level 4
MDMR-00007	2024-08-15 11:59:06	2025-04-15 14:56:55			Middlemore Hospital	Middlemore Hospital	00008	Week 9	Day 3	2024-10-30		Yes		No	25	56	Level 5
MDMR-00007	2024-08-15 11:59:06	2025-04-15 14:56:55			Middlemore Hospital	Middlemore Hospital	00009	Week 9	Day 5	2024-11-01		Yes		No	25	56	Level 5
MDMR-00007	2024-08-15 11:59:06	2025-04-15 14:56:55			Middlemore Hospital	Middlemore Hospital	00010	Week 10	Day 1	2024-11-04		Yes		No	25	56	Level 5
MDMR-00007	2024-08-15 11:59:06	2025-04-15 14:56:55			Middlemore Hospital	Middlemore Hospital	00011	Week 10	Day 3	2024-11-06		Yes		No	25	56	Level 5
MDMR-00007	2024-08-15 11:59:06	2025-04-15 14:56:55			Middlemore Hospital	Middlemore Hospital	00012	Week 10	Day 5	2024-11-08		Yes		No	25	56	Level 5
MDMR-00007	2024-08-15 11:59:06	2025-04-15 14:56:55			Middlemore Hospital	Middlemore Hospital	00013	Week 11	Day 1	2024-11-11		Yes		No	25	56	Level 5
MDMR-00007	2024-08-15 11:59:06	2025-04-15 14:56:55			Middlemore Hospital	Middlemore Hospital	00014	Week 11	Day 3	2024-11-13		Yes		No	25	67	Level 3
MDMR-00007	2024-08-15 11:59:06	2025-04-15 14:56:55			Middlemore Hospital	Middlemore Hospital	00015	Week 11	Day 5	2024-11-15		Yes		No	25	67	Level 3
MDMR-00007	2024-08-15 11:59:06	2025-04-15 14:56:55			Middlemore Hospital	Middlemore Hospital	00016	Week 12	Day 1	2024-11-18		Yes		No	25	67	Level 3
MDMR-00007	2024-08-15 11:59:06	2025-04-15 14:56:55			Middlemore Hospital	Middlemore Hospital	00017	Week 12	Day 3	2024-11-20		Yes		No	25	67	Level 3
MDMR-00007	2024-08-15 11:59:06	2025-04-15 14:56:55			Middlemore Hospital	Middlemore Hospital	00018	Week 12	Day 5	2024-11-22		Yes		No	25	67	Level 3
MDMR-00007	2024-08-15 11:59:06	2025-04-15 14:56:55			Middlemore Hospital	Middlemore Hospital	00019	Week 13	Day 1	2024-11-25		Yes		No	25	67	Level 3
MDMR-00007	2024-08-15 11:59:06	2025-04-15 14:56:55			Middlemore Hospital	Middlemore Hospital	00020	Week 13	Day 3	2024-11-27		Yes		No	25	67	Level 3
MDMR-00007	2024-08-15 11:59:06	2025-04-15 14:56:55			Middlemore Hospital	Middlemore Hospital	00021	Week 13	Day 5	2024-11-29		Yes		No	25	67	Level 3
MDMR-00008	2024-08-19 09:54:02	2025-04-15 14:57:14			Middlemore Hospital	Middlemore Hospital	00001	Week 7	Day 1	2024-10-14		Yes		No	25	67	Level 2
MDMR-00008	2024-08-19 09:54:02	2025-04-15 14:57:14			Middlemore Hospital	Middlemore Hospital	00002	Week 7	Day 3	2024-10-16		Yes		No	25	67	Level 2
MDMR-00008	2024-08-19 09:54:02	2025-04-15 14:57:14			Middlemore Hospital	Middlemore Hospital	00003	Week 7	Day 5	2024-10-18		Yes		No	25	67	Level 3
MDMR-00008	2024-08-19 09:54:02	2025-04-15 14:57:14			Middlemore Hospital	Middlemore Hospital	00004	Week 8	Day 1	2024-10-21		Yes		No	25	67	Level 3
MDMR-00008	2024-08-19 09:54:02	2025-04-15 14:57:14			Middlemore Hospital	Middlemore Hospital	00005	Week 8	Day 3	2024-10-23		Yes		No	25	67	Level 3
MDMR-00008	2024-08-19 09:54:02	2025-04-15 14:57:14			Middlemore Hospital	Middlemore Hospital	00006	Week 8	Day 5	2024-10-25		Yes		No	25	67	Level 3
MDMR-00008	2024-08-19 09:54:02	2025-04-15 14:57:14			Middlemore Hospital	Middlemore Hospital	00007	Week 9	Day 1	2024-10-28		Yes		No	25	61	Level 3
MDMR-00008	2024-08-19 09:54:02	2025-04-15 14:57:14			Middlemore Hospital	Middlemore Hospital	00008	Week 9	Day 3	2024-10-30		Yes		No	25	67	Level 3
MDMR-00008	2024-08-19 09:54:02	2025-04-15 14:57:14			Middlemore Hospital	Middlemore Hospital	00009	Week 9	Day 5	2024-11-01		Yes		No	25	67	Level 3
MDMR-00008	2024-08-19 09:54:02	2025-04-15 14:57:14			Middlemore Hospital	Middlemore Hospital	00010	Week 10	Day 1	2024-11-04		Yes		No	25	67	Level 3
MDMR-00008	2024-08-19 09:54:02	2025-04-15 14:57:14			Middlemore Hospital	Middlemore Hospital	00011	Week 10	Day 3	2024-11-06		Yes		No	25	64	Level 3
MDMR-00008	2024-08-19 09:54:02	2025-04-15 14:57:14			Middlemore Hospital	Middlemore Hospital	00012	Week 10	Day 5	2024-11-08		Yes		No	25	64	Level 4
MDMR-00008	2024-08-19 09:54:02	2025-04-15 14:57:14			Middlemore Hospital	Middlemore Hospital	00013	Week 11	Day 1	2024-11-11		Yes		No	25	67	Level 3
MDMR-00008	2024-08-19 09:54:02	2025-04-15 14:57:14			Middlemore Hospital	Middlemore Hospital	00014	Week 11	Day 3	2024-11-13		Yes		No	25	61	Level 4
MDMR-00008	2024-08-19 09:54:02	2025-04-15 14:57:14			Middlemore Hospital	Middlemore Hospital	00015	Week 11	Day 5	2024-11-15		Yes		No	25	59	Level 4
MDMR-00008	2024-08-19 09:54:02	2025-04-15 14:57:14			Middlemore Hospital	Middlemore Hospital	00016	Week 12	Day 1	2024-11-18		Yes		No	25	59	Level 4
MDMR-00008	2024-08-19 09:54:02	2025-04-15 14:57:14			Middlemore Hospital	Middlemore Hospital	00017	Week 12	Day 3	2024-11-20		Yes		No	25	53	Level 4
MDMR-00008	2024-08-19 09:54:02	2025-04-15 14:57:14			Middlemore Hospital	Middlemore Hospital	00018	Week 12	Day 5	2024-11-22		Yes		No	25	53	Level 4
MDMR-00008	2024-08-19 09:54:02	2025-04-15 14:57:14			Middlemore Hospital	Middlemore Hospital	00019	Week 13	Day 1	2024-11-25		Yes		No	25	61	Level 4
MDMR-00008	2024-08-19 09:54:02	2025-04-15 14:57:14			Middlemore Hospital	Middlemore Hospital	00020	Week 13	Day 3	2024-11-27		Yes		No	25	59	Level 4
MDMR-00008	2024-08-19 09:54:02	2025-04-15 14:57:14			Middlemore Hospital	Middlemore Hospital	00021	Week 13	Day 5	2024-11-29		Yes		No	25	53	Level 4
MDMR-00010	2024-08-22 10:07:57	2025-04-15 14:57:51			Middlemore Hospital	Middlemore Hospital	00001	Week 7	Day 1	2024-10-21		Yes		No	29	70	Level 2
MDMR-00010	2024-08-22 10:07:57	2025-04-15 14:57:51			Middlemore Hospital	Middlemore Hospital	00002	Week 7	Day 3	2024-10-23		Yes		No	25	53	Level 4
MDMR-00010	2024-08-22 10:07:57	2025-04-15 14:57:51			Middlemore Hospital	Middlemore Hospital	00003	Week 7	Day 5	2024-10-25		Yes		No	25	53	Level 4
MDMR-00010	2024-08-22 10:07:57	2025-04-15 14:57:51			Middlemore Hospital	Middlemore Hospital	00004	Week 8	Day 1	2024-10-28	Yes			No
MDMR-00010	2024-08-22 10:07:57	2025-04-15 14:57:51			Middlemore Hospital	Middlemore Hospital	00005	Week 8	Day 3	2024-10-30	Yes			No
MDMR-00010	2024-08-22 10:07:57	2025-04-15 14:57:51			Middlemore Hospital	Middlemore Hospital	00006	Week 8	Day 5	2024-11-01		Yes		No	25	53	Level 4
MDMR-00010	2024-08-22 10:07:57	2025-04-15 14:57:51			Middlemore Hospital	Middlemore Hospital	00007	Week 9	Day 1	2024-11-04		Yes		No	25	53	Level 5
MDMR-00010	2024-08-22 10:07:57	2025-04-15 14:57:51			Middlemore Hospital	Middlemore Hospital	00008	Week 9	Day 3	2024-11-06		Yes		No	25	53	Level 5
MDMR-00010	2024-08-22 10:07:57	2025-04-15 14:57:51			Middlemore Hospital	Middlemore Hospital	00009	Week 9	Day 5	2024-11-08		Yes		No	25	53	Level 5
MDMR-00010	2024-08-22 10:07:57	2025-04-15 14:57:51			Middlemore Hospital	Middlemore Hospital	00010	Week 9	Day 7	2024-11-10			Yes					Played an hour of doubles badminton
MDMR-00010	2024-08-22 10:07:57	2025-04-15 14:57:51			Middlemore Hospital	Middlemore Hospital	00011	Week 10	Day 1	2024-11-11		Yes		No	25	53	Level 5
MDMR-00010	2024-08-22 10:07:57	2025-04-15 14:57:51			Middlemore Hospital	Middlemore Hospital	00012	Week 10	Day 3	2024-11-13		Yes		No	25	53	Level 5
MDMR-00010	2024-08-22 10:07:57	2025-04-15 14:57:51			Middlemore Hospital	Middlemore Hospital	00013	Week 10	Day 5	2024-11-15		Yes		No	25	53	Level 5
MDMR-00010	2024-08-22 10:07:57	2025-04-15 14:57:51			Middlemore Hospital	Middlemore Hospital	00014	Week 11	Day 1	2024-11-18		Yes		No	25	53	Level 5
MDMR-00010	2024-08-22 10:07:57	2025-04-15 14:57:51			Middlemore Hospital	Middlemore Hospital	00015	Week 11	Day 3	2024-11-20		Yes		No	25	53	Level 5
MDMR-00010	2024-08-22 10:07:57	2025-04-15 14:57:51			Middlemore Hospital	Middlemore Hospital	00016	Week 11	Day 5	2024-11-22		Yes		No	25	59	Level 3
MDMR-00010	2024-08-22 10:07:57	2025-04-15 14:57:51			Middlemore Hospital	Middlemore Hospital	00017	Week 12	Day 1	2024-11-25		Yes		No	25	53	Level 5
MDMR-00010	2024-08-22 10:07:57	2025-04-15 14:57:51			Middlemore Hospital	Middlemore Hospital	00018	Week 12	Day 3	2024-11-27		Yes		No	25	53	Level 5
MDMR-00010	2024-08-22 10:07:57	2025-04-15 14:57:51			Middlemore Hospital	Middlemore Hospital	00019	Week 12	Day 5	2024-11-29		Yes		No	25	53	Level 5
MDMR-00010	2024-08-22 10:07:57	2025-04-15 14:57:51			Middlemore Hospital	Middlemore Hospital	00020	Week 13	Day 1	2024-12-02		Yes		No	25	59	Level 4
MDMR-00010	2024-08-22 10:07:57	2025-04-15 14:57:51			Middlemore Hospital	Middlemore Hospital	00021	Week 13	Day 3	2024-12-04		Yes		No	25	59	Level 4
MDMR-00010	2024-08-22 10:07:57	2025-04-15 14:57:51			Middlemore Hospital	Middlemore Hospital	00022	Week 13	Day 5	2024-12-06		Yes		No	25	53	Level 5
MDMR-00011	2024-08-23 07:38:51	2025-04-15 14:58:10			Middlemore Hospital	Middlemore Hospital	00001	Week 7	Day 1	2024-10-28	Yes		Yes	No				20 minutes of yoga and 36 minutes of walking 3.57km
MDMR-00011	2024-08-23 07:38:51	2025-04-15 14:58:10			Middlemore Hospital	Middlemore Hospital	00002	Week 7	Day 2	2024-10-29			Yes					Attempted program - chair stands - 2 min warm up - 15 minutes at resistance level 3 at 51 RPM
MDMR-00011	2024-08-23 07:38:51	2025-04-15 14:58:10			Middlemore Hospital	Middlemore Hospital	00003	Week 7	Day 3	2024-10-30	Yes			Yes
MDMR-00011	2024-08-23 07:38:51	2025-04-15 14:58:10			Middlemore Hospital	Middlemore Hospital	00004	Week 7	Day 5	2024-11-01		Yes		No	25	48	Level 3
MDMR-00011	2024-08-23 07:38:51	2025-04-15 14:58:10			Middlemore Hospital	Middlemore Hospital	00005	Week 8	Day 1	2024-11-04		Yes		No	25	64	Level 2
MDMR-00011	2024-08-23 07:38:51	2025-04-15 14:58:10			Middlemore Hospital	Middlemore Hospital	00006	Week 8	Day 3	2024-11-06	Yes			Yes
MDMR-00011	2024-08-23 07:38:51	2025-04-15 14:58:10			Middlemore Hospital	Middlemore Hospital	00007	Week 8	Day 5	2024-11-08		Yes		Yes	18	67	Level 2
MDMR-00011	2024-08-23 07:38:51	2025-04-15 14:58:10			Middlemore Hospital	Middlemore Hospital	00008	Week 9	Day 1	2024-11-11		Yes		Yes	4	70	Level 2
MDMR-00011	2024-08-23 07:38:51	2025-04-15 14:58:10			Middlemore Hospital	Middlemore Hospital	00009	Week 9	Day 3	2024-11-13		Yes		No	25	67	Level 2
MDMR-00011	2024-08-23 07:38:51	2025-04-15 14:58:10			Middlemore Hospital	Middlemore Hospital	00010	Week 9	Day 5	2024-11-15		Yes		No	25	75	Level 1
MDMR-00011	2024-08-23 07:38:51	2025-04-15 14:58:10			Middlemore Hospital	Middlemore Hospital	00011	Week 10	Day 1	2024-11-18	Yes			Yes
MDMR-00011	2024-08-23 07:38:51	2025-04-15 14:58:10			Middlemore Hospital	Middlemore Hospital	00012	Week 10	Day 3	2024-11-20	Yes			Yes
MDMR-00011	2024-08-23 07:38:51	2025-04-15 14:58:10			Middlemore Hospital	Middlemore Hospital	00013	Week 10	Day 5	2024-11-22	Yes			Yes
MDMR-00011	2024-08-23 07:38:51	2025-04-15 14:58:10			Middlemore Hospital	Middlemore Hospital	00014	Week 11	Day 1	2024-11-25	Yes			Yes
MDMR-00011	2024-08-23 07:38:51	2025-04-15 14:58:10			Middlemore Hospital	Middlemore Hospital	00015	Week 11	Day 3	2024-11-27	Yes			Yes
MDMR-00013	2024-08-27 07:34:18	2025-04-15 14:58:46			Middlemore Hospital	Middlemore Hospital	00001	Week 7	Day 1	2024-10-21		Yes		No	25	67	Level 2
MDMR-00013	2024-08-27 07:34:18	2025-04-15 14:58:46			Middlemore Hospital	Middlemore Hospital	00002	Week 7	Day 3	2024-10-23		Yes		No	25	67	Level 2
MDMR-00013	2024-08-27 07:34:18	2025-04-15 14:58:46			Middlemore Hospital	Middlemore Hospital	00003	Week 7	Day 5	2024-10-25		Yes		No	25	67	Level 2
MDMR-00013	2024-08-27 07:34:18	2025-04-15 14:58:46			Middlemore Hospital	Middlemore Hospital	00004	Week 7	Day 6	2024-10-26			Yes					Walked
MDMR-00013	2024-08-27 07:34:18	2025-04-15 14:58:46			Middlemore Hospital	Middlemore Hospital	00005	Week 8	Day 1	2024-10-28		Yes		No	25	67	Level 2
MDMR-00013	2024-08-27 07:34:18	2025-04-15 14:58:46			Middlemore Hospital	Middlemore Hospital	00006	Week 8	Day 2	2024-10-30		Yes		No	25	67	Level 2
MDMR-00013	2024-08-27 07:34:18	2025-04-15 14:58:46			Middlemore Hospital	Middlemore Hospital	00007	Week 8	Day 5	2024-11-01		Yes		No	25	67	Level 2
MDMR-00013	2024-08-27 07:34:18	2025-04-15 14:58:46			Middlemore Hospital	Middlemore Hospital	00008	Week 8	Day 6	2024-11-02			Yes					Went for a walk
MDMR-00013	2024-08-27 07:34:18	2025-04-15 14:58:46			Middlemore Hospital	Middlemore Hospital	00009	Week 9	Day 1	2024-11-04		Yes		No	25	67	Level 2
MDMR-00013	2024-08-27 07:34:18	2025-04-15 14:58:46			Middlemore Hospital	Middlemore Hospital	00010	Week 9	Day 2	2024-11-05			Yes					Went for a walk
MDMR-00013	2024-08-27 07:34:18	2025-04-15 14:58:46			Middlemore Hospital	Middlemore Hospital	00011	Week 9	Day 3	2024-11-06		Yes		No	25	67	Level 2
MDMR-00013	2024-08-27 07:34:18	2025-04-15 14:58:46			Middlemore Hospital	Middlemore Hospital	00012	Week 9	Day 5	2024-11-08		Yes		No	25	67	Level 2
MDMR-00013	2024-08-27 07:34:18	2025-04-15 14:58:46			Middlemore Hospital	Middlemore Hospital	00013	Week 9	Day 6	2024-11-09			Yes					Went for a walk
MDMR-00013	2024-08-27 07:34:18	2025-04-15 14:58:46			Middlemore Hospital	Middlemore Hospital	00014	Week 10	Day 1	2024-11-11		Yes		No	25	67	Level 2
MDMR-00013	2024-08-27 07:34:18	2025-04-15 14:58:46			Middlemore Hospital	Middlemore Hospital	00015	Week 10	Day 2	2024-11-12			Yes					Went for a walk
MDMR-00013	2024-08-27 07:34:18	2025-04-15 14:58:46			Middlemore Hospital	Middlemore Hospital	00016	Week 10	Day 3	2024-11-13		Yes	Yes	No	25	67	Level 2	Went for a walk
MDMR-00013	2024-08-27 07:34:18	2025-04-15 14:58:46			Middlemore Hospital	Middlemore Hospital	00017	Week 10	Day 4	2024-11-14			Yes					Went for a walk
MDMR-00013	2024-08-27 07:34:18	2025-04-15 14:58:46			Middlemore Hospital	Middlemore Hospital	00018	Week 10	Day 5	2024-11-15		Yes		No	25	67	Level 2
MDMR-00013	2024-08-27 07:34:18	2025-04-15 14:58:46			Middlemore Hospital	Middlemore Hospital	00019	Week 10	Day 6	2024-11-16			Yes					Went for a walk
MDMR-00013	2024-08-27 07:34:18	2025-04-15 14:58:46			Middlemore Hospital	Middlemore Hospital	00020	Week 10	Day 7	2024-11-17			Yes					Went for a walk
MDMR-00013	2024-08-27 07:34:18	2025-04-15 14:58:46			Middlemore Hospital	Middlemore Hospital	00021	Week 11	Day 1	2024-11-18		Yes		No	25	67	Level 2
MDMR-00013	2024-08-27 07:34:18	2025-04-15 14:58:46			Middlemore Hospital	Middlemore Hospital	00022	Week 11	Day 2	2024-11-19			Yes					Went for a walk
MDMR-00013	2024-08-27 07:34:18	2025-04-15 14:58:46			Middlemore Hospital	Middlemore Hospital	00023	Week 11	Day 3	2024-11-20		Yes		No	25	67	Level 2
MDMR-00013	2024-08-27 07:34:18	2025-04-15 14:58:46			Middlemore Hospital	Middlemore Hospital	00024	Week 11	Day 4	2024-11-21			Yes					Went for a walk
MDMR-00013	2024-08-27 07:34:18	2025-04-15 14:58:46			Middlemore Hospital	Middlemore Hospital	00025	Week 11	Day 5	2024-11-22		Yes		No	25	67	Level 2
MDMR-00013	2024-08-27 07:34:18	2025-04-15 14:58:46			Middlemore Hospital	Middlemore Hospital	00026	Week 12	Day 1	2024-11-25		Yes		No	25	67	Level 2
MDMR-00013	2024-08-27 07:34:18	2025-04-15 14:58:46			Middlemore Hospital	Middlemore Hospital	00027	Week 12	Day 2	2024-11-26			Yes					Went for a walk
MDMR-00013	2024-08-27 07:34:18	2025-04-15 14:58:46			Middlemore Hospital	Middlemore Hospital	00028	Week 12	Day 3	2024-11-27		Yes	Yes	No	25	67	Level 2	Went for a walk
MDMR-00013	2024-08-27 07:34:18	2025-04-15 14:58:46			Middlemore Hospital	Middlemore Hospital	00029	Week 12	Day 4	2024-11-28			Yes					Went for a walk
MDMR-00013	2024-08-27 07:34:18	2025-04-15 14:58:46			Middlemore Hospital	Middlemore Hospital	00030	Week 12	Day 6	2024-11-29			Yes					went for a walk
MDMR-00013	2024-08-27 07:34:18	2025-04-15 14:58:46			Middlemore Hospital	Middlemore Hospital	00031	Week 12	Day 7	2024-12-01			Yes					Went for a walk
MDMR-00013	2024-08-27 07:34:18	2025-04-15 14:58:46			Middlemore Hospital	Middlemore Hospital	00032	Week 13	Day 5	2024-12-06			Yes					Went for a walk
MDMR-00013	2024-08-27 07:34:18	2025-04-15 14:58:46			Middlemore Hospital	Middlemore Hospital	00033	Week 13	Day 6	2024-12-07			Yes					Went for a walk
MDMR-00013	2024-08-27 07:34:18	2025-04-15 14:58:46			Middlemore Hospital	Middlemore Hospital	00034	Week 13	Day 7	2024-12-07			Yes					Went for a walk
MDMR-00014	2024-08-30 14:27:10	2025-04-15 14:59:00			Middlemore Hospital	Middlemore Hospital	00001	Week 7	Day 1	2024-10-28		Yes		No	25	67	Level 1
MDMR-00014	2024-08-30 14:27:10	2025-04-15 14:59:00			Middlemore Hospital	Middlemore Hospital	00002	Week 7	Day 3	2024-10-30		Yes		No	25	67	Level 1
MDMR-00014	2024-08-30 14:27:10	2025-04-15 14:59:00			Middlemore Hospital	Middlemore Hospital	00003	Week 7	Day 5	2024-11-01		Yes		No	25	67	Level 1
MDMR-00014	2024-08-30 14:27:10	2025-04-15 14:59:00			Middlemore Hospital	Middlemore Hospital	00004	Week 8	Day 1	2024-11-04		Yes		No	25	67	Level 1
MDMR-00014	2024-08-30 14:27:10	2025-04-15 14:59:00			Middlemore Hospital	Middlemore Hospital	00005	Week 8	Day 2	2024-11-05			Yes					Played golf for two hours
MDMR-00014	2024-08-30 14:27:10	2025-04-15 14:59:00			Middlemore Hospital	Middlemore Hospital	00006	Week 8	Day 3	2024-11-06		Yes		No	25	53	Level 1
MDMR-00014	2024-08-30 14:27:10	2025-04-15 14:59:00			Middlemore Hospital	Middlemore Hospital	00007	Week 8	Day 4	2024-11-07			Yes					Played golf for two hours
MDMR-00014	2024-08-30 14:27:10	2025-04-15 14:59:00			Middlemore Hospital	Middlemore Hospital	00008	Week 8	Day 5	2024-11-08		Yes		Yes	20	53	Level 1
MDMR-00014	2024-08-30 14:27:10	2025-04-15 14:59:00			Middlemore Hospital	Middlemore Hospital	00009	Week 9	Day 1	2024-11-11		Yes		Yes	10	48	Level 1
MDMR-00014	2024-08-30 14:27:10	2025-04-15 14:59:00			Middlemore Hospital	Middlemore Hospital	00010	Week 9	Day 3	2024-11-13		Yes		Yes	15	67	Level 1
MDMR-00014	2024-08-30 14:27:10	2025-04-15 14:59:00			Middlemore Hospital	Middlemore Hospital	00011	Week 9	Day 5	2024-11-15	Yes			Yes
MDMR-00014	2024-08-30 14:27:10	2025-04-15 14:59:00			Middlemore Hospital	Middlemore Hospital	00012	Week 10	Day 1	2024-11-18		Yes		Yes	25	53	Level 1
MDMR-00014	2024-08-30 14:27:10	2025-04-15 14:59:00			Middlemore Hospital	Middlemore Hospital	00013	Week 10	Day 3	2024-11-20		Yes		No	25	56	Level 1
MDMR-00014	2024-08-30 14:27:10	2025-04-15 14:59:00			Middlemore Hospital	Middlemore Hospital	00014	Week 10	Day 4	2024-11-21			Yes					Played golf for two hours
MDMR-00014	2024-08-30 14:27:10	2025-04-15 14:59:00			Middlemore Hospital	Middlemore Hospital	00015	Week 10	Day 5	2024-11-22		Yes		No	25	53	Level 1
MDMR-00014	2024-08-30 14:27:10	2025-04-15 14:59:00			Middlemore Hospital	Middlemore Hospital	00016	Week 11	Day 1	2024-11-25		Yes		No	25	53	Level 1
MDMR-00014	2024-08-30 14:27:10	2025-04-15 14:59:00			Middlemore Hospital	Middlemore Hospital	00017	Week 11	Day 2	2024-11-26			Yes					Played golf for two hours
MDMR-00014	2024-08-30 14:27:10	2025-04-15 14:59:00			Middlemore Hospital	Middlemore Hospital	00018	Week 11	Day 3	2024-11-27		Yes		No	25	53	Level 1
MDMR-00014	2024-08-30 14:27:10	2025-04-15 14:59:00			Middlemore Hospital	Middlemore Hospital	00019	Week 11	Day 4	2024-11-28			Yes					Played golf for 2 hours
MDMR-00014	2024-08-30 14:27:10	2025-04-15 14:59:00			Middlemore Hospital	Middlemore Hospital	00020	Week 11	Day 5	2024-11-29	Yes			Yes
MDMR-00014	2024-08-30 14:27:10	2025-04-15 14:59:00			Middlemore Hospital	Middlemore Hospital	00021	Week 12	Day 1	2024-12-02		Yes		No	25	53	Level 1
MDMR-00014	2024-08-30 14:27:10	2025-04-15 14:59:00			Middlemore Hospital	Middlemore Hospital	00022	Week 11	Day 3	2024-12-04		Yes		No	25	53	Level 1
MDMR-00014	2024-08-30 14:27:10	2025-04-15 14:59:00			Middlemore Hospital	Middlemore Hospital	00023	Week 11	Day 4	2024-12-05			Yes					Played golf for 2 hours
MDMR-00014	2024-08-30 14:27:10	2025-04-15 14:59:00			Middlemore Hospital	Middlemore Hospital	00024	Week 11	Day 5	2024-12-06		Yes		Yes	25	53	Level 1
MDMR-00014	2024-08-30 14:27:10	2025-04-15 14:59:00			Middlemore Hospital	Middlemore Hospital	00025	Week 13	Day 1	2024-12-09	Yes			No
MDMR-00017	2024-09-03 12:28:42	2025-04-15 14:59:50			Middlemore Hospital	Middlemore Hospital	00001	Week 7	Day 1	2024-11-04		Yes		No	25		Level 4
MDMR-00017	2024-09-03 12:28:42	2025-04-15 14:59:50			Middlemore Hospital	Middlemore Hospital	00002	Week 7	Day 3	2024-11-06		Yes		No	25	78	Level 4
MDMR-00017	2024-09-03 12:28:42	2025-04-15 14:59:50			Middlemore Hospital	Middlemore Hospital	00003	Week 7	Day 4	2024-11-07			Yes					"Gardening, 5 hours"
MDMR-00017	2024-09-03 12:28:42	2025-04-15 14:59:50			Middlemore Hospital	Middlemore Hospital	00004	Week 8	Day 1	2024-12-11		Yes		No	25	73	Level 3
MDMR-00017	2024-09-03 12:28:42	2025-04-15 14:59:50			Middlemore Hospital	Middlemore Hospital	00005	Week 8	Day 4	2024-11-14			Yes					Road walk for 40mins
MDMR-00017	2024-09-03 12:28:42	2025-04-15 14:59:50			Middlemore Hospital	Middlemore Hospital	00006	Week 8	Day 5	2024-11-15		Yes		No	25	77	Level 3
MDMR-00017	2024-09-03 12:28:42	2025-04-15 14:59:50			Middlemore Hospital	Middlemore Hospital	00007	Week 9	Day 1	2024-11-18		Yes		No	25	77	Level 3
MDMR-00017	2024-09-03 12:28:42	2025-04-15 14:59:50			Middlemore Hospital	Middlemore Hospital	00008	Week 9	Day 2	2024-11-19			Yes					Bush walk for 1 hour
MDMR-00017	2024-09-03 12:28:42	2025-04-15 14:59:50			Middlemore Hospital	Middlemore Hospital	00009	Week 9	Day 4	2024-11-21			Yes					Road walk for 40 mins
MDMR-00017	2024-09-03 12:28:42	2025-04-15 14:59:50			Middlemore Hospital	Middlemore Hospital	00010	Week 9	Day 5	2024-11-22		Yes		No	25	77	Level 3
MDMR-00017	2024-09-03 12:28:42	2025-04-15 14:59:50			Middlemore Hospital	Middlemore Hospital	00011	Week 10	Day 1	2024-11-25		Yes	Yes	No	25	73	Level 4	Road walk for 40mins
MDMR-00017	2024-09-03 12:28:42	2025-04-15 14:59:50			Middlemore Hospital	Middlemore Hospital	00012	Week 10	Day 3	2024-11-27		Yes	Yes	No	25	78	Level 4	Bush walk for 1 hour
MDMR-00017	2024-09-03 12:28:42	2025-04-15 14:59:50			Middlemore Hospital	Middlemore Hospital	00013	Week 10	Day 4	2024-11-28			Yes					Road walk for 40 mins
MDMR-00017	2024-09-03 12:28:42	2025-04-15 14:59:50			Middlemore Hospital	Middlemore Hospital	00014	Week 10	Day 5	2024-11-29		Yes		No	25	71	Level 4
MDMR-00017	2024-09-03 12:28:42	2025-04-15 14:59:50			Middlemore Hospital	Middlemore Hospital	00015	Week 11	Day 1	2024-12-02	Yes		Yes	No				Road walk for 1 hour
MDMR-00017	2024-09-03 12:28:42	2025-04-15 14:59:50			Middlemore Hospital	Middlemore Hospital	00016	Week 11	Day 2	2024-12-03			Yes					Road walk for 40 mins
MDMR-00017	2024-09-03 12:28:42	2025-04-15 14:59:50			Middlemore Hospital	Middlemore Hospital	00017	Week 11	Day 3	2024-12-04		Yes	Yes	No	25	71	Level 3	Bush walk for 1 hour
MDMR-00017	2024-09-03 12:28:42	2025-04-15 14:59:50			Middlemore Hospital	Middlemore Hospital	00018	Week 11	Day 6	2024-12-07			Yes					Bush walk for 1 hour
MDMR-00017	2024-09-03 12:28:42	2025-04-15 14:59:50			Middlemore Hospital	Middlemore Hospital	00019	Week 12	Day 1	2024-12-09		Yes		No	25	70	Level 4
MDMR-00017	2024-09-03 12:28:42	2025-04-15 14:59:50			Middlemore Hospital	Middlemore Hospital	00020	Week 12	Day 3	2024-12-11		Yes	Yes	No	25	73	Level 4	Bush walk for 20 mins
MDMR-00017	2024-09-03 12:28:42	2025-04-15 14:59:50			Middlemore Hospital	Middlemore Hospital	00021	Week 12	Day 4	2024-12-12			Yes					Road walk for 40 mins
MDMR-00017	2024-09-03 12:28:42	2025-04-15 14:59:50			Middlemore Hospital	Middlemore Hospital	00022	Week 12	Day 5	2024-12-13		Yes		No	25	70	Level 4
MDMR-00017	2024-09-03 12:28:42	2025-04-15 14:59:50			Middlemore Hospital	Middlemore Hospital	00023	Week 13	Day 1	2024-12-16		Yes		No	25	73	Level 4
MDMR-00017	2024-09-03 12:28:42	2025-04-15 14:59:50			Middlemore Hospital	Middlemore Hospital	00024	Week 13	Day 2	2024-12-17			Yes					Road walk for 40 mins
MDMR-00017	2024-09-03 12:28:42	2025-04-15 14:59:50			Middlemore Hospital	Middlemore Hospital	00025	Week 13	Day 3	2024-12-18		Yes		No	25	75	Level 4
MDMR-00017	2024-09-03 12:28:42	2025-04-15 14:59:50			Middlemore Hospital	Middlemore Hospital	00026	Week 13	Day 4	2024-12-19			Yes					Walk for 1.5 hours
MDMR-00017	2024-09-03 12:28:42	2025-04-15 14:59:50			Middlemore Hospital	Middlemore Hospital	00027	Week 13	Day 5	2024-12-20		Yes		No	25	73	Level 4
MDMR-00018	2024-09-03 13:07:25	2025-04-15 15:00:08			Middlemore Hospital	Middlemore Hospital	00001	Week 7	Day 1	2024-10-28		Yes		No	25	67	Level 2
MDMR-00018	2024-09-03 13:07:25	2025-04-15 15:00:08			Middlemore Hospital	Middlemore Hospital	00002	Week 7	Day 3	2024-10-30		Yes		No	25	51	Level 3
MDMR-00018	2024-09-03 13:07:25	2025-04-15 15:00:08			Middlemore Hospital	Middlemore Hospital	00003	Week 7	Day 5	2024-11-01		Yes		No	25	48	Level 3
MDMR-00018	2024-09-03 13:07:25	2025-04-15 15:00:08			Middlemore Hospital	Middlemore Hospital	00004	Week 7	Day 7	2024-11-03			Yes					Walked 2.7km (35 minutes)
MDMR-00018	2024-09-03 13:07:25	2025-04-15 15:00:08			Middlemore Hospital	Middlemore Hospital	00005	Week 8	Day 1	2024-11-04		Yes		No	25	48	Level 3
MDMR-00018	2024-09-03 13:07:25	2025-04-15 15:00:08			Middlemore Hospital	Middlemore Hospital	00006	Week 8	Day 3	2024-11-06		Yes		No	25	48	Level 3
MDMR-00018	2024-09-03 13:07:25	2025-04-15 15:00:08			Middlemore Hospital	Middlemore Hospital	00007	Week 8	Day 5	2024-11-08		Yes	Yes	No	25	51	Level 3	Walked 1km (1 hour)
MDMR-00018	2024-09-03 13:07:25	2025-04-15 15:00:08			Middlemore Hospital	Middlemore Hospital	00008	Week 9	Day 1	2024-11-11		Yes		No	25	48	Level 3
MDMR-00018	2024-09-03 13:07:25	2025-04-15 15:00:08			Middlemore Hospital	Middlemore Hospital	00009	Week 9	Day 3	2024-11-13		Yes		No	25	48	Level 3
MDMR-00018	2024-09-03 13:07:25	2025-04-15 15:00:08			Middlemore Hospital	Middlemore Hospital	00010	Week 9	Day 5	2024-11-15		Yes		No	25	48	Level 3
MDMR-00018	2024-09-03 13:07:25	2025-04-15 15:00:08			Middlemore Hospital	Middlemore Hospital	00011	Week 10	Day 1	2024-11-18		Yes		No	25	45	Level 3
MDMR-00018	2024-09-03 13:07:25	2025-04-15 15:00:08			Middlemore Hospital	Middlemore Hospital	00012	Week 10	Day 3	2024-11-20		Yes		No	25	67	Level 3
MDMR-00018	2024-09-03 13:07:25	2025-04-15 15:00:08			Middlemore Hospital	Middlemore Hospital	00013	Week 10	Day 5	2024-11-22		Yes		No	25	45	Level 3
MDMR-00018	2024-09-03 13:07:25	2025-04-15 15:00:08			Middlemore Hospital	Middlemore Hospital	00014	Week 10	Day 7	2024-11-24			Yes					Walked 3.5km (40 minutes)
MDMR-00018	2024-09-03 13:07:25	2025-04-15 15:00:08			Middlemore Hospital	Middlemore Hospital	00015	Week 11	Day 1	2024-11-25		Yes		No	25	48	Level 3
MDMR-00018	2024-09-03 13:07:25	2025-04-15 15:00:08			Middlemore Hospital	Middlemore Hospital	00016	Week 11	Day 3	2024-11-27		Yes		No	25	48	Level 3
MDMR-00018	2024-09-03 13:07:25	2025-04-15 15:00:08			Middlemore Hospital	Middlemore Hospital	00017	Week 11	Day 5	2024-11-29		Yes		No	25	45	Level 3
MDMR-00018	2024-09-03 13:07:25	2025-04-15 15:00:08			Middlemore Hospital	Middlemore Hospital	00018	Week 11	Day 7	2024-12-01			Yes					Walked 2km (30 minutes)
MDMR-00018	2024-09-03 13:07:25	2025-04-15 15:00:08			Middlemore Hospital	Middlemore Hospital	00019	Week 12	Day 1	2024-12-02		Yes		No	25	45	Level 3
MDMR-00018	2024-09-03 13:07:25	2025-04-15 15:00:08			Middlemore Hospital	Middlemore Hospital	00020	Week 12	Day 3	2024-12-04		Yes		No	25	45	Level 3
MDMR-00018	2024-09-03 13:07:25	2025-04-15 15:00:08			Middlemore Hospital	Middlemore Hospital	00021	Week 12	Day 5	2024-12-06		Yes		No	25	45	Level 3
MDMR-00018	2024-09-03 13:07:25	2025-04-15 15:00:08			Middlemore Hospital	Middlemore Hospital	00022	Week 13	Day 1	2024-12-09		Yes		No	25	45	Level 3
MDMR-00018	2024-09-03 13:07:25	2025-04-15 15:00:08			Middlemore Hospital	Middlemore Hospital	00023	Week 13	Day 3	2024-12-11		Yes		No	25	43	Level 3
MDMR-00018	2024-09-03 13:07:25	2025-04-15 15:00:08			Middlemore Hospital	Middlemore Hospital	00024	Week 13	Day 4	2024-12-12			Yes					Walked 2km (30 minutes)
MDMR-00018	2024-09-03 13:07:25	2025-04-15 15:00:08			Middlemore Hospital	Middlemore Hospital	00025	Week 13	Day 5	2024-12-13		Yes		No	25	45	Level 3
MDMR-00019	2024-09-05 12:36:21	2025-04-15 15:00:29			Middlemore Hospital	Middlemore Hospital	00001	Week 7	Day 3	2024-11-06		Yes	Yes	No	29	33	Level 2	10km walk on the treadmill
MDMR-00019	2024-09-05 12:36:21	2025-04-15 15:00:29			Middlemore Hospital	Middlemore Hospital	00002	Week 7	Day 4	2024-11-07			Yes					35 minutes on treadmill - 3km
MDMR-00019	2024-09-05 12:36:21	2025-04-15 15:00:29			Middlemore Hospital	Middlemore Hospital	00003	Week 7	Day 5	2024-11-08		Yes		No	29		Level 2
MDMR-00019	2024-09-05 12:36:21	2025-04-15 15:00:29			Middlemore Hospital	Middlemore Hospital	00004	Week 8	Day 1	2024-11-11		Yes		No	30	34	Level 2
MDMR-00019	2024-09-05 12:36:21	2025-04-15 15:00:29			Middlemore Hospital	Middlemore Hospital	00005	Week 8	Day 3	2024-11-13		Yes	Yes	No	30	33	Level 2	30 minutes on treadmill
MDMR-00019	2024-09-05 12:36:21	2025-04-15 15:00:29			Middlemore Hospital	Middlemore Hospital	00006	Week 8	Day 5	2024-11-15		Yes	Yes	No	30	33	Level 2	20 minutes on treadmill
MDMR-00019	2024-09-05 12:36:21	2025-04-15 15:00:29			Middlemore Hospital	Middlemore Hospital	00007	Week 9	Day 1	2024-11-18		Yes		No	30	34	Level 2
MDMR-00019	2024-09-05 12:36:21	2025-04-15 15:00:29			Middlemore Hospital	Middlemore Hospital	00008	Week 9	Day 4	2024-11-21		Yes		No	30		Level 2
MDMR-00019	2024-09-05 12:36:21	2025-04-15 15:00:29			Middlemore Hospital	Middlemore Hospital	00009	Week 9	Day 5	2024-11-22		Yes	Yes	No	30	32	Level 3	25 minutes on treadmill - 2.8km
MDMR-00019	2024-09-05 12:36:21	2025-04-15 15:00:29			Middlemore Hospital	Middlemore Hospital	00010	Week 10	Day 1	2024-11-25		Yes		No	29		Level 3
MDMR-00019	2024-09-05 12:36:21	2025-04-15 15:00:29			Middlemore Hospital	Middlemore Hospital	00011	Week 10	Day 3	2024-11-27		Yes		No	29		Level 3
MDMR-00019	2024-09-05 12:36:21	2025-04-15 15:00:29			Middlemore Hospital	Middlemore Hospital	00012	Week 10	Day 4	2024-11-28			Yes					Small walk
MDMR-00019	2024-09-05 12:36:21	2025-04-15 15:00:29			Middlemore Hospital	Middlemore Hospital	00013	Week 10	Day 5	2024-11-29		Yes		No	29		Level 3
MDMR-00019	2024-09-05 12:36:21	2025-04-15 15:00:29			Middlemore Hospital	Middlemore Hospital	00014	Week 11	Day 1	2024-12-02		Yes		No	29		Level 3
MDMR-00019	2024-09-05 12:36:21	2025-04-15 15:00:29			Middlemore Hospital	Middlemore Hospital	00015	Week 11	Day 3	2024-12-04		Yes	Yes	No	29		Level 3	15 minutes on treadmill - 1.3km. 25 minutes of floor exercises
MDMR-00019	2024-09-05 12:36:21	2025-04-15 15:00:29			Middlemore Hospital	Middlemore Hospital	00016	Week 11	Day 5	2024-12-06		Yes		No	29		Level 3
MDMR-00019	2024-09-05 12:36:21	2025-04-15 15:00:29			Middlemore Hospital	Middlemore Hospital	00017	Week 12	Day 1	2024-12-09		Yes		No	29		Level 3
MDMR-00019	2024-09-05 12:36:21	2025-04-15 15:00:29			Middlemore Hospital	Middlemore Hospital	00018	Week 12	Day 2	2024-12-10			Yes					3km walk
MDMR-00019	2024-09-05 12:36:21	2025-04-15 15:00:29			Middlemore Hospital	Middlemore Hospital	00019	Week 12	Day 3	2024-12-11		Yes		No	29		Level 3
MDMR-00019	2024-09-05 12:36:21	2025-04-15 15:00:29			Middlemore Hospital	Middlemore Hospital	00020	Week 12	Day 5	2024-12-13		Yes		No	29		Level 3
MDMR-00019	2024-09-05 12:36:21	2025-04-15 15:00:29			Middlemore Hospital	Middlemore Hospital	00021	Week 12	Day 6	2024-12-14			Yes					Small walk
MDMR-00019	2024-09-05 12:36:21	2025-04-15 15:00:29			Middlemore Hospital	Middlemore Hospital	00022	Week 13	Day 1	2024-12-16		Yes		No	29		Level 3
MDMR-00019	2024-09-05 12:36:21	2025-04-15 15:00:29			Middlemore Hospital	Middlemore Hospital	00023	Week 13	Day 2	2024-12-17			Yes					Small walk
MDMR-00019	2024-09-05 12:36:21	2025-04-15 15:00:29			Middlemore Hospital	Middlemore Hospital	00024	Week 13	Day 3	2024-12-18		Yes		No	29		Level 3
MDMR-00019	2024-09-05 12:36:21	2025-04-15 15:00:29			Middlemore Hospital	Middlemore Hospital	00025	Week 13	Day 4	2024-12-19			Yes					Small walk
MDMR-00019	2024-09-05 12:36:21	2025-04-15 15:00:29			Middlemore Hospital	Middlemore Hospital	00026	Week 13	Day 5	2024-12-20		Yes		No	29		Level 3
MDMR-00019	2024-09-05 12:36:21	2025-04-15 15:00:29			Middlemore Hospital	Middlemore Hospital	00027	Week 13	Day 6	2024-12-21			Yes					2km walk
MDMR-00019	2024-09-05 12:36:21	2025-04-15 15:00:29			Middlemore Hospital	Middlemore Hospital	00028	Week 13	Day 7	2024-12-22			Yes					2km walk
MDMR-00020	2024-09-05 15:55:40	2025-04-16 15:57:21			Middlemore Hospital	Middlemore Hospital	00001	Week 7	Day 1	2024-11-03			Yes					30 minute walk. 20 bench press ups
MDMR-00020	2024-09-05 15:55:40	2025-04-16 15:57:21			Middlemore Hospital	Middlemore Hospital	00002	Week 7	Day 4	2024-11-06			Yes					18 holes golf (approx. 10km walk)
MDMR-00020	2024-09-05 15:55:40	2025-04-16 15:57:21			Middlemore Hospital	Middlemore Hospital	00003	Week 7	Day 6	2024-11-08			Yes					30 minute walk
MDMR-00020	2024-09-05 15:55:40	2025-04-16 15:57:21			Middlemore Hospital	Middlemore Hospital	00004	Week 8	Day 3	2024-11-12			Yes					20 bench press ups
MDMR-00020	2024-09-05 15:55:40	2025-04-16 15:57:21			Middlemore Hospital	Middlemore Hospital	00005	Week 8	Day 4	2024-11-13			Yes					18 holes golf (approx. 10km walk)
MDMR-00020	2024-09-05 15:55:40	2025-04-16 15:57:21			Middlemore Hospital	Middlemore Hospital	00006	Week 8	Day 6	2024-11-15			Yes					20 chair stands. 20 bench press-ups
MDMR-00020	2024-09-05 15:55:40	2025-04-16 15:57:21			Middlemore Hospital	Middlemore Hospital	00007	Week 9	Day 1	2024-11-17			Yes					20 bench press ups
MDMR-00020	2024-09-05 15:55:40	2025-04-16 15:57:21			Middlemore Hospital	Middlemore Hospital	00008	Week 9	Day 3	2024-11-19			Yes					20 bench press ups
MDMR-00020	2024-09-05 15:55:40	2025-04-16 15:57:21			Middlemore Hospital	Middlemore Hospital	00009	Week 9	Day 4	2024-11-20			Yes					18 holes golf (approx. 10km walk)
MDMR-00020	2024-09-05 15:55:40	2025-04-16 15:57:21			Middlemore Hospital	Middlemore Hospital	00010	Week 9	Day 5	2024-11-21			Yes					20 bench press ups
MDMR-00020	2024-09-05 15:55:40	2025-04-16 15:57:21			Middlemore Hospital	Middlemore Hospital	00011	Week 10	Day 4	2024-11-27			Yes					18 holes golf (equal to 10km walk)
MDMR-00020	2024-09-05 15:55:40	2025-04-16 15:57:21			Middlemore Hospital	Middlemore Hospital	00012	Week 11	Day 4	2024-12-04			Yes					18 holes golf (approx. 10km walk)
MDMR-00020	2024-09-05 15:55:40	2025-04-16 15:57:21			Middlemore Hospital	Middlemore Hospital	00013	Week 12	Day 2	2024-12-09			Yes					45 minute walk
MDMR-00020	2024-09-05 15:55:40	2025-04-16 15:57:21			Middlemore Hospital	Middlemore Hospital	00014	Week 12	Day 4	2024-12-11			Yes					18 holes golf - approx. 10 km walk
MDMR-00020	2024-09-05 15:55:40	2025-04-16 15:57:21			Middlemore Hospital	Middlemore Hospital	00015	Week 13	Day 4	2024-12-18			Yes					18 holes golf (approx. 10km walk)
MDMR-00020	2024-09-05 15:55:40	2025-04-16 15:57:21			Middlemore Hospital	Middlemore Hospital	00016	Week 13	Day 7	2024-12-21			Yes					18 holes golf
MDMR-00021	2024-09-05 16:06:14	2025-04-15 15:00:47			Middlemore Hospital	Middlemore Hospital	00001	Week 7	Day 1	2024-11-04		Yes		No	29	67	Level 3
MDMR-00021	2024-09-05 16:06:14	2025-04-15 15:00:47			Middlemore Hospital	Middlemore Hospital	00002	Week 7	Day 3	2024-11-06		Yes		No	10	67	Level 3
MDMR-00021	2024-09-05 16:06:14	2025-04-15 15:00:47			Middlemore Hospital	Middlemore Hospital	00003	Week 7	Day 5	2024-11-08		Yes		No	29	32	Level 3
MDMR-00021	2024-09-05 16:06:14	2025-04-15 15:00:47			Middlemore Hospital	Middlemore Hospital	00004	Week 8	Day 1	2024-11-10		Yes		No	29	32	Level 3
MDMR-00021	2024-09-05 16:06:14	2025-04-15 15:00:47			Middlemore Hospital	Middlemore Hospital	00005	Week 8	Day 3	2024-11-12		Yes		No	29	32	Level 3
MDMR-00021	2024-09-05 16:06:14	2025-04-15 15:00:47			Middlemore Hospital	Middlemore Hospital	00006	Week 8	Day 5	2024-11-14		Yes		No	29	32	Level 3
MDMR-00021	2024-09-05 16:06:14	2025-04-15 15:00:47			Middlemore Hospital	Middlemore Hospital	00007	Week 9	Day 1	2024-11-17		Yes		No	29	32	Level 3
MDMR-00021	2024-09-05 16:06:14	2025-04-15 15:00:47			Middlemore Hospital	Middlemore Hospital	00008	Week 9	Day 3	2024-11-19		Yes		No	29	32	Level 3
MDMR-00021	2024-09-05 16:06:14	2025-04-15 15:00:47			Middlemore Hospital	Middlemore Hospital	00009	Week 9	Day 5	2024-11-21		Yes		No	29	32	Level 3
MDMR-00021	2024-09-05 16:06:14	2025-04-15 15:00:47			Middlemore Hospital	Middlemore Hospital	00010	Week 10	Day 1	2024-11-24		Yes		No	29	32	Level 3
MDMR-00021	2024-09-05 16:06:14	2025-04-15 15:00:47			Middlemore Hospital	Middlemore Hospital	00011	Week 10	Day 3	2024-11-26		Yes		No	29	32	Level 3
MDMR-00021	2024-09-05 16:06:14	2025-04-15 15:00:47			Middlemore Hospital	Middlemore Hospital	00012	Week 10	Day 5	2024-11-28		Yes		No	29	32	Level 3
MDMR-00021	2024-09-05 16:06:14	2025-04-15 15:00:47			Middlemore Hospital	Middlemore Hospital	00013	Week 11	Day 1	2024-12-01		Yes		No	8	32	Level 3
MDMR-00021	2024-09-05 16:06:14	2025-04-15 15:00:47			Middlemore Hospital	Middlemore Hospital	00014	Week 11	Day 3	2024-12-03		Yes		No	29	31	Level 3
MDMR-00021	2024-09-05 16:06:14	2025-04-15 15:00:47			Middlemore Hospital	Middlemore Hospital	00015	Week 11	Day 5	2024-12-05		Yes		No	29	32	Level 3
MDMR-00021	2024-09-05 16:06:14	2025-04-15 15:00:47			Middlemore Hospital	Middlemore Hospital	00016	Week 12	Day 1	2024-12-08		Yes		No	29	32	Level 3
MDMR-00021	2024-09-05 16:06:14	2025-04-15 15:00:47			Middlemore Hospital	Middlemore Hospital	00017	Week 12	Day 3	2024-12-10		Yes		No	29	32	Level 3
MDMR-00021	2024-09-05 16:06:14	2025-04-15 15:00:47			Middlemore Hospital	Middlemore Hospital	00018	Week 12	Day 5	2024-12-12		Yes		No	29	31	Level 3
MDMR-00021	2024-09-05 16:06:14	2025-04-15 15:00:47			Middlemore Hospital	Middlemore Hospital	00019	Week 13	Day 1	2024-12-15		Yes		No	29	0	Level 3
MDMR-00021	2024-09-05 16:06:14	2025-04-15 15:00:47			Middlemore Hospital	Middlemore Hospital	00020	Week 13	Day 3	2024-12-17		Yes		No	29	31	Level 3
MDMR-00021	2024-09-05 16:06:14	2025-04-15 15:00:47			Middlemore Hospital	Middlemore Hospital	00021	Week 13	Day 5	2024-12-19		Yes		No	29	32	Level 3
MDMR-00022	2024-09-06 10:55:03	2025-04-15 15:01:04			Middlemore Hospital	Middlemore Hospital	00001	Week 7	Day 3	2024-11-06		Yes	Yes	Yes	15	67	Level 4	Walked up hill for 15 minutes
MDMR-00022	2024-09-06 10:55:03	2025-04-15 15:01:04			Middlemore Hospital	Middlemore Hospital	00002	Week 9	Day 1	2024-11-18		Yes		No	29	61	Level 5
MDMR-00022	2024-09-06 10:55:03	2025-04-15 15:01:04			Middlemore Hospital	Middlemore Hospital	00003	Week 9	Day 3	2024-11-20		Yes		No	29	61	Level 5
MDMR-00022	2024-09-06 10:55:03	2025-04-15 15:01:04			Middlemore Hospital	Middlemore Hospital	00004	Week 9	Day 5	2024-11-22		Yes		No	29	61	Level 5
MDMR-00022	2024-09-06 10:55:03	2025-04-15 15:01:04			Middlemore Hospital	Middlemore Hospital	00005	Week 10	Day 1	2024-11-25		Yes		No	29	64	Level 5
MDMR-00022	2024-09-06 10:55:03	2025-04-15 15:01:04			Middlemore Hospital	Middlemore Hospital	00006	Week 10	Day 3	2024-11-27		Yes		No	29	64	Level 5
MDMR-00022	2024-09-06 10:55:03	2025-04-15 15:01:04			Middlemore Hospital	Middlemore Hospital	00007	Week 10	Day 5	2024-11-29		Yes		No	29	64	Level 5
MDMR-00022	2024-09-06 10:55:03	2025-04-15 15:01:04			Middlemore Hospital	Middlemore Hospital	00008	Week 11	Day 1	2024-12-02		Yes		No	29	64	Level 5
MDMR-00022	2024-09-06 10:55:03	2025-04-15 15:01:04			Middlemore Hospital	Middlemore Hospital	00009	Week 11	Day 3	2024-12-04	Yes			No
MDMR-00022	2024-09-06 10:55:03	2025-04-15 15:01:04			Middlemore Hospital	Middlemore Hospital	00010	Week 11	Day 5	2024-12-06	Yes			No
MDMR-00022	2024-09-06 10:55:03	2025-04-15 15:01:04			Middlemore Hospital	Middlemore Hospital	00011	Week 12	Day 1	2024-12-09		Yes		No	29	64	Level 5
MDMR-00022	2024-09-06 10:55:03	2025-04-15 15:01:04			Middlemore Hospital	Middlemore Hospital	00012	Week 12	Day 3	2024-12-11		Yes		No	29	61	Level 5
MDMR-00022	2024-09-06 10:55:03	2025-04-15 15:01:04			Middlemore Hospital	Middlemore Hospital	00013	Week 12	Day 5	2024-12-13		Yes		No	29	61	Level 5
MDMR-00022	2024-09-06 10:55:03	2025-04-15 15:01:04			Middlemore Hospital	Middlemore Hospital	00014	Week 13	Day 1	2024-12-16		Yes		No	29	61	Level 5
MDMR-00022	2024-09-06 10:55:03	2025-04-15 15:01:04			Middlemore Hospital	Middlemore Hospital	00015	Week 13	Day 3	2024-12-18		Yes		No	29	61	Level 5
MDMR-00022	2024-09-06 10:55:03	2025-04-15 15:01:04			Middlemore Hospital	Middlemore Hospital	00016	Week 13	Day 5	2024-12-20		Yes		No	29	61	Level 5
MDMR-00023	2024-09-06 12:08:41	2025-04-15 15:01:40			Middlemore Hospital	Middlemore Hospital	00001	Week 7	Day 5	2024-11-08		Yes		No	29	67	Level 2
MDMR-00023	2024-09-06 12:08:41	2025-04-15 15:01:40			Middlemore Hospital	Middlemore Hospital	00002	Week 8	Day 1	2024-11-11		Yes		No	29	67	Level 2
MDMR-00023	2024-09-06 12:08:41	2025-04-15 15:01:40			Middlemore Hospital	Middlemore Hospital	00003	Week 8	Day 3	2024-12-13		Yes		No	29	67	Level 2
MDMR-00023	2024-09-06 12:08:41	2025-04-15 15:01:40			Middlemore Hospital	Middlemore Hospital	00004	Week 8	Day 4	2024-11-14			Yes					Chain sawing of trees 1 hour
MDMR-00023	2024-09-06 12:08:41	2025-04-15 15:01:40			Middlemore Hospital	Middlemore Hospital	00005	Week 8	Day 5	2024-11-15		Yes		No	29	67	Level 2
MDMR-00023	2024-09-06 12:08:41	2025-04-15 15:01:40			Middlemore Hospital	Middlemore Hospital	00006	Week 9	Day 1	2024-11-18		Yes	Yes	No	29	67	Level 2	Chain sawing of trees 1 hour
MDMR-00023	2024-09-06 12:08:41	2025-04-15 15:01:40			Middlemore Hospital	Middlemore Hospital	00007	Week 9	Day 3	2024-11-20		Yes		No	29	67	Level 2
MDMR-00023	2024-09-06 12:08:41	2025-04-15 15:01:40			Middlemore Hospital	Middlemore Hospital	00008	Week 9	Day 5	2024-11-22		Yes		No	29	67	Level 2
MDMR-00023	2024-09-06 12:08:41	2025-04-15 15:01:40			Middlemore Hospital	Middlemore Hospital	00009	Week 10	Day 1	2024-11-25	Yes			Yes
MDMR-00023	2024-09-06 12:08:41	2025-04-15 15:01:40			Middlemore Hospital	Middlemore Hospital	00010	Week 10	Day 3	2024-11-27		Yes		Yes	9	67	Level 2
MDMR-00023	2024-09-06 12:08:41	2025-04-15 15:01:40			Middlemore Hospital	Middlemore Hospital	00011	Week 10	Day 5	2024-11-29		Yes	Yes		29	67	Level 2	Chain sawing firewood and block for turning and carving
MDMR-00023	2024-09-06 12:08:41	2025-04-15 15:01:40			Middlemore Hospital	Middlemore Hospital	00012	Week 10	Day 7	2024-12-01			Yes					Shaping large wood block for turning
MDMR-00023	2024-09-06 12:08:41	2025-04-15 15:01:40			Middlemore Hospital	Middlemore Hospital	00013	Week 11	Day 1	2024-12-02		Yes		Yes	19	67	Level 2
MDMR-00023	2024-09-06 12:08:41	2025-04-15 15:01:40			Middlemore Hospital	Middlemore Hospital	00014	Week 11	Day 2	2024-12-03			Yes					Sizing of block of wood and woodturning
MDMR-00023	2024-09-06 12:08:41	2025-04-15 15:01:40			Middlemore Hospital	Middlemore Hospital	00015	Week 11	Day 3	2024-12-04		Yes		No	29	67	Level 2
MDMR-00023	2024-09-06 12:08:41	2025-04-15 15:01:40			Middlemore Hospital	Middlemore Hospital	00016	Week 11	Day 5	2024-12-06		Yes	Yes	No	29	67	Level 2	Chopping and disposing tree branches 1 hour
MDMR-00023	2024-09-06 12:08:41	2025-04-15 15:01:40			Middlemore Hospital	Middlemore Hospital	00017	Week 11	Day 7	2024-12-08			Yes					Woodturning 8 hours
MDMR-00023	2024-09-06 12:08:41	2025-04-15 15:01:40			Middlemore Hospital	Middlemore Hospital	00018	Week 12	Day 1	2024-12-09		Yes		No	29	67	Level 2
MDMR-00023	2024-09-06 12:08:41	2025-04-15 15:01:40			Middlemore Hospital	Middlemore Hospital	00019	Week 12	Day 3	2024-12-11		Yes		No	29	67	Level 2
MDMR-00023	2024-09-06 12:08:41	2025-04-15 15:01:40			Middlemore Hospital	Middlemore Hospital	00020	Week 12	Day 5	2024-12-13		Yes		No	29	67	Level 2
MDMR-00023	2024-09-06 12:08:41	2025-04-15 15:01:40			Middlemore Hospital	Middlemore Hospital	00021	Week 13	Day 1	2024-12-16	Yes			Yes
MDMR-00023	2024-09-06 12:08:41	2025-04-15 15:01:40			Middlemore Hospital	Middlemore Hospital	00022	Week 13	Day 3	2024-12-18	Yes			Yes
MDMR-00023	2024-09-06 12:08:41	2025-04-15 15:01:40			Middlemore Hospital	Middlemore Hospital	00023	Week 13	Day 5	2024-12-20	Yes		Yes	Yes				Looked after grandson for 8 hours
MDMR-00025	2024-09-09 11:15:20	2025-04-15 15:02:24			Middlemore Hospital	Middlemore Hospital	00001	Week 7	Day 5	2024-11-08		Yes		No	25	67	Level 3
MDMR-00025	2024-09-09 11:15:20	2025-04-15 15:02:24			Middlemore Hospital	Middlemore Hospital	00002	Week 8	Day 1	2024-11-11		Yes		No	25	67	Level 3
MDMR-00025	2024-09-09 11:15:20	2025-04-15 15:02:24			Middlemore Hospital	Middlemore Hospital	00003	Week 8	Day 3	2024-11-13		Yes		No	25	67	Level 3
MDMR-00025	2024-09-09 11:15:20	2025-04-15 15:02:24			Middlemore Hospital	Middlemore Hospital	00004	Week 8	Day 5	2024-11-15		Yes		No	25	67	Level 3
MDMR-00025	2024-09-09 11:15:20	2025-04-15 15:02:24			Middlemore Hospital	Middlemore Hospital	00005	Week 9	Day 1	2024-11-18		Yes		No	25	67	Level 3
MDMR-00025	2024-09-09 11:15:20	2025-04-15 15:02:24			Middlemore Hospital	Middlemore Hospital	00006	Week 9	Day 3	2024-11-20		Yes		No	25	67	Level 3
MDMR-00025	2024-09-09 11:15:20	2025-04-15 15:02:24			Middlemore Hospital	Middlemore Hospital	00007	Week 9	Day 5	2024-11-22		Yes		No	25	67	Level 3
MDMR-00025	2024-09-09 11:15:20	2025-04-15 15:02:24			Middlemore Hospital	Middlemore Hospital	00008	Week 10	Day 1	2024-12-02	Yes			Yes
MDMR-00025	2024-09-09 11:15:20	2025-04-15 15:02:24			Middlemore Hospital	Middlemore Hospital	00009	Week 10	Day 3	2024-12-04	Yes			Yes
MDMR-00025	2024-09-09 11:15:20	2025-04-15 15:02:24			Middlemore Hospital	Middlemore Hospital	00010	Week 10	Day 5	2024-12-06	Yes			Yes
MDMR-00025	2024-09-09 11:15:20	2025-04-15 15:02:24			Middlemore Hospital	Middlemore Hospital	00011	Week 11	Day 1	2024-12-09	Yes			Yes
MDMR-00025	2024-09-09 11:15:20	2025-04-15 15:02:24			Middlemore Hospital	Middlemore Hospital	00012	Week 11	Day 3	2024-12-11		Yes			25	67	Level 2
MDMR-00025	2024-09-09 11:15:20	2025-04-15 15:02:24			Middlemore Hospital	Middlemore Hospital	00013	Week 11	Day 5	2024-12-13		Yes		Yes	20	67	Level 2
MDMR-00025	2024-09-09 11:15:20	2025-04-15 15:02:24			Middlemore Hospital	Middlemore Hospital	00014	Week 12	Day 1	2024-12-16		Yes		Yes	20	67	Level 2
MDMR-00025	2024-09-09 11:15:20	2025-04-15 15:02:24			Middlemore Hospital	Middlemore Hospital	00015	Week 12	Day 3	2024-12-18		Yes		Yes	20	54	Level 3
MDMR-00025	2024-09-09 11:15:20	2025-04-15 15:02:24			Middlemore Hospital	Middlemore Hospital	00016	Week 12	Day 5	2024-12-20	Yes			Yes
MDMR-00029	2024-09-11 09:55:39	2025-04-15 15:03:36			Middlemore Hospital	Middlemore Hospital	00001	Week 7	Day 1	2024-11-05		Yes	Yes	No	29	67	Level 1	Line dancing 1 hour and 5km walk (1.15hr)
MDMR-00029	2024-09-11 09:55:39	2025-04-15 15:03:36			Middlemore Hospital	Middlemore Hospital	00002	Week 7	Day 2	2024-11-06			Yes					4km walk (1hr)
MDMR-00029	2024-09-11 09:55:39	2025-04-15 15:03:36			Middlemore Hospital	Middlemore Hospital	00003	Week 7	Day 3	2024-11-07		Yes	Yes		29	65	Level 1	Line dancing 1 hour Pilates 20 minutes
MDMR-00029	2024-09-11 09:55:39	2025-04-15 15:03:36			Middlemore Hospital	Middlemore Hospital	00004	Week 7	Day 5	2024-11-09		Yes		No	29	67	Level 2
MDMR-00029	2024-09-11 09:55:39	2025-04-15 15:03:36			Middlemore Hospital	Middlemore Hospital	00005	Week 7	Day 7	2024-11-11			Yes					Pilates 20 minutes
MDMR-00029	2024-09-11 09:55:39	2025-04-15 15:03:36			Middlemore Hospital	Middlemore Hospital	00006	Week 8	Day 1	2024-11-12		Yes	Yes		29	59	Level 2	Line dancing 1 hours
MDMR-00029	2024-09-11 09:55:39	2025-04-15 15:03:36			Middlemore Hospital	Middlemore Hospital	00007	Week 8	Day 3	2024-11-14		Yes	Yes		29	59	Level 2	Line dancing 1 hour Pilates 20 minutes
MDMR-00029	2024-09-11 09:55:39	2025-04-15 15:03:36			Middlemore Hospital	Middlemore Hospital	00008	Week 8	Day 5	2024-11-16		Yes	Yes	No	29	59	Level 2	Walk 4km 1 hour Pilates 20 minutes
MDMR-00029	2024-09-11 09:55:39	2025-04-15 15:03:36			Middlemore Hospital	Middlemore Hospital	00009	Week 8	Day 7	2024-11-18			Yes					Line dancing 1 hour Walk 4km 1 hour
MDMR-00029	2024-09-11 09:55:39	2025-04-15 15:03:36			Middlemore Hospital	Middlemore Hospital	00010	Week 9	Day 1	2024-11-19		Yes	Yes	No	29	61	Level 2	Walk 4km 1 hour Line dancing 1 hour
MDMR-00029	2024-09-11 09:55:39	2025-04-15 15:03:36			Middlemore Hospital	Middlemore Hospital	00011	Week 9	Day 3	2024-11-21		Yes	Yes	No	29	57	Level 2	Line dancing 1 hour
MDMR-00029	2024-09-11 09:55:39	2025-04-15 15:03:36			Middlemore Hospital	Middlemore Hospital	00012	Week 9	Day 5	2024-11-23	Yes			No
MDMR-00029	2024-09-11 09:55:39	2025-04-15 15:03:36			Middlemore Hospital	Middlemore Hospital	00013	Week 9	Day 6	2024-11-24			Yes					Kayak 1 hour Walk 1 hour 4km
MDMR-00029	2024-09-11 09:55:39	2025-04-15 15:03:36			Middlemore Hospital	Middlemore Hospital	00014	Week 9	Day 7	2024-11-25			Yes					Walk 1 hour 4km Line dancing 1 hour
MDMR-00029	2024-09-11 09:55:39	2025-04-15 15:03:36			Middlemore Hospital	Middlemore Hospital	00015	Week 10	Day 1	2024-11-26		Yes		No	20	56	Level 2
MDMR-00029	2024-09-11 09:55:39	2025-04-15 15:03:36			Middlemore Hospital	Middlemore Hospital	00016	Week 10	Day 2	2024-11-27			Yes					Walk 1 hour 4km
MDMR-00029	2024-09-11 09:55:39	2025-04-15 15:03:36			Middlemore Hospital	Middlemore Hospital	00017	Week 10	Day 3	2024-11-28		Yes	Yes	No	29	54	Level 2	1 hour walk 4 km 1 hour line dancing
MDMR-00029	2024-09-11 09:55:39	2025-04-15 15:03:36			Middlemore Hospital	Middlemore Hospital	00018	Week 10	Day 4	2024-11-29			Yes					1 hour walk 4 km
MDMR-00029	2024-09-11 09:55:39	2025-04-15 15:03:36			Middlemore Hospital	Middlemore Hospital	00019	Week 10	Day 5	2024-11-30		Yes			29	57	Level 2
MDMR-00029	2024-09-11 09:55:39	2025-04-15 15:03:36			Middlemore Hospital	Middlemore Hospital	00020	Week 11	Day 1	2024-12-03		Yes	Yes	No	29	62	Level 2	Line dancing 1 hour
MDMR-00029	2024-09-11 09:55:39	2025-04-15 15:03:36			Middlemore Hospital	Middlemore Hospital	00021	Week 11	Day 3	2024-12-05	Yes
MDMR-00029	2024-09-11 09:55:39	2025-04-15 15:03:36			Middlemore Hospital	Middlemore Hospital	00022	Week 11	Day 5	2024-12-07		Yes			29	65	Level 1
MDMR-00029	2024-09-11 09:55:39	2025-04-15 15:03:36			Middlemore Hospital	Middlemore Hospital	00023	Week 11	Day 7	2024-12-09			Yes					Line dancing 1 hour
MDMR-00029	2024-09-11 09:55:39	2025-04-15 15:03:36			Middlemore Hospital	Middlemore Hospital	00024	Week 12	Day 1	2024-12-10		Yes		No	29	67	Level 1
MDMR-00029	2024-09-11 09:55:39	2025-04-15 15:03:36			Middlemore Hospital	Middlemore Hospital	00025	Week 12	Day 2	2024-12-11			Yes					Walk 4 km 1 hour
MDMR-00029	2024-09-11 09:55:39	2025-04-15 15:03:36			Middlemore Hospital	Middlemore Hospital	00026	Week 12	Day 3	2024-12-12		Yes	Yes	No	29	67	Level 1	Line dancing 1 hour
MDMR-00029	2024-09-11 09:55:39	2025-04-15 15:03:36			Middlemore Hospital	Middlemore Hospital	00027	Week 12	Day 5	2024-12-14		Yes	Yes	No	29	67	Level 1	Line dancing 2hours
MDMR-00029	2024-09-11 09:55:39	2025-04-15 15:03:36			Middlemore Hospital	Middlemore Hospital	00028	Week 12	Day 7	2024-12-16			Yes					Line dancing 1 hour Walk 1 hour 4km
MDMR-00029	2024-09-11 09:55:39	2025-04-15 15:03:36			Middlemore Hospital	Middlemore Hospital	00029	Week 13	Day 1	2024-12-17		Yes	Yes	No	29	67	Level 1	Kayak 2 hour
MDMR-00029	2024-09-11 09:55:39	2025-04-15 15:03:36			Middlemore Hospital	Middlemore Hospital	00030	Week 13	Day 3	2024-12-19		Yes		No	29	67	Level 1
MDMR-00029	2024-09-11 09:55:39	2025-04-15 15:03:36			Middlemore Hospital	Middlemore Hospital	00031	Week 13	Day 5	2024-12-21	Yes		Yes	No				Walk 1 hour
MDMR-00029	2024-09-11 09:55:39	2025-04-15 15:03:36			Middlemore Hospital	Middlemore Hospital	00032	Week 13	Day 6	2024-12-22			Yes					Walk 2 hours 8km
MDMR-00030	2024-09-11 09:55:44	2025-04-15 15:03:51			Middlemore Hospital	Middlemore Hospital	00001	Week 7	Day 1	2024-11-05		Yes		No	25	59	Level 3
MDMR-00030	2024-09-11 09:55:44	2025-04-15 15:03:51			Middlemore Hospital	Middlemore Hospital	00002	Week 7	Day 3	2024-11-07		Yes		No	25	61	Level 4
MDMR-00030	2024-09-11 09:55:44	2025-04-15 15:03:51			Middlemore Hospital	Middlemore Hospital	00003	Week 7	Day 5	2024-11-09		Yes		No	25	61	Level 4
MDMR-00030	2024-09-11 09:55:44	2025-04-15 15:03:51			Middlemore Hospital	Middlemore Hospital	00004	Week 8	Day 1	2024-11-12		Yes		No	25	61	Level 4
MDMR-00030	2024-09-11 09:55:44	2025-04-15 15:03:51			Middlemore Hospital	Middlemore Hospital	00005	Week 8	Day 3	2024-11-14	Yes			No
MDMR-00030	2024-09-11 09:55:44	2025-04-15 15:03:51			Middlemore Hospital	Middlemore Hospital	00006	Week 8	Day 5	2024-11-16		Yes		No	25	61	Level 4
MDMR-00030	2024-09-11 09:55:44	2025-04-15 15:03:51			Middlemore Hospital	Middlemore Hospital	00007	Week 9	Day 1	2024-11-19		Yes		No	25	64	Level 2
MDMR-00030	2024-09-11 09:55:44	2025-04-15 15:03:51			Middlemore Hospital	Middlemore Hospital	00008	Week 9	Day 3	2024-11-21		Yes		No	25	61	Level 4
MDMR-00030	2024-09-11 09:55:44	2025-04-15 15:03:51			Middlemore Hospital	Middlemore Hospital	00009	Week 9	Day 5	2024-11-23		Yes		No	25	59	Level 4
MDMR-00030	2024-09-11 09:55:44	2025-04-15 15:03:51			Middlemore Hospital	Middlemore Hospital	00010	Week 10	Day 1	2024-11-26		Yes		No	25	59	Level 4
MDMR-00030	2024-09-11 09:55:44	2025-04-15 15:03:51			Middlemore Hospital	Middlemore Hospital	00011	Week 10	Day 3	2024-11-28		Yes		No	25	53	Level 4
MDMR-00030	2024-09-11 09:55:44	2025-04-15 15:03:51			Middlemore Hospital	Middlemore Hospital	00012	Week 10	Day 5	2024-11-30		Yes		No	25	59	Level 4
MDMR-00030	2024-09-11 09:55:44	2025-04-15 15:03:51			Middlemore Hospital	Middlemore Hospital	00013	Week 11	Day 1	2024-12-03		Yes		No	25	59	Level 4
MDMR-00030	2024-09-11 09:55:44	2025-04-15 15:03:51			Middlemore Hospital	Middlemore Hospital	00014	Week 11	Day 3	2024-12-05		Yes		No	25	56	Level 4
MDMR-00030	2024-09-11 09:55:44	2025-04-15 15:03:51			Middlemore Hospital	Middlemore Hospital	00015	Week 11	Day 5	2024-12-07		Yes		No	25	53	Level 4
MDMR-00030	2024-09-11 09:55:44	2025-04-15 15:03:51			Middlemore Hospital	Middlemore Hospital	00016	Week 12	Day 1	2024-12-10		Yes		No	25	56	Level 4
MDMR-00030	2024-09-11 09:55:44	2025-04-15 15:03:51			Middlemore Hospital	Middlemore Hospital	00017	Week 12	Day 3	2024-12-12		Yes		No	25	56	Level 4
MDMR-00030	2024-09-11 09:55:44	2025-04-15 15:03:51			Middlemore Hospital	Middlemore Hospital	00018	Week 12	Day 5	2024-12-14		Yes		No	25	53	Level 4
MDMR-00030	2024-09-11 09:55:44	2025-04-15 15:03:51			Middlemore Hospital	Middlemore Hospital	00019	Week 13	Day 1	2024-12-17		Yes		No	25	56	Level 4
MDMR-00030	2024-09-11 09:55:44	2025-04-15 15:03:51			Middlemore Hospital	Middlemore Hospital	00020	Week 13	Day 3	2024-12-19		Yes		No	25	59	Level 4
MDMR-00030	2024-09-11 09:55:44	2025-04-15 15:03:51			Middlemore Hospital	Middlemore Hospital	00021	Week 13	Day 5	2024-12-21		Yes		No	25	59	Level 4
MDMR-00031	2024-09-11 09:55:51	2025-04-15 15:04:06			Middlemore Hospital	Middlemore Hospital	00001	Week 7	Day 1	2024-10-28		Yes		Yes	25	67	Level 2
MDMR-00031	2024-09-11 09:55:51	2025-04-15 15:04:06			Middlemore Hospital	Middlemore Hospital	00002	Week 7	Day 3	2024-11-30		Yes		No	25	67	Level 2
MDMR-00031	2024-09-11 09:55:51	2025-04-15 15:04:06			Middlemore Hospital	Middlemore Hospital	00003	Week 7	Day 5	2024-11-01		Yes		No	25	67	Level 2
MDMR-00031	2024-09-11 09:55:51	2025-04-15 15:04:06			Middlemore Hospital	Middlemore Hospital	00004	Week 8	Day 1	2024-11-04		Yes	Yes	No	25	67	Level 2	Played golf
MDMR-00031	2024-09-11 09:55:51	2025-04-15 15:04:06			Middlemore Hospital	Middlemore Hospital	00005	Week 8	Day 3	2024-11-06		Yes		No	25	67	Level 2
MDMR-00031	2024-09-11 09:55:51	2025-04-15 15:04:06			Middlemore Hospital	Middlemore Hospital	00006	Week 8	Day 4	2024-11-07			Yes					Golf for 5 hours
MDMR-00031	2024-09-11 09:55:51	2025-04-15 15:04:06			Middlemore Hospital	Middlemore Hospital	00007	Week 8	Day 5	2024-11-08		Yes		No	25	67	Level 2
MDMR-00031	2024-09-11 09:55:51	2025-04-15 15:04:06			Middlemore Hospital	Middlemore Hospital	00008	Week 9	Day 1	2024-11-11		Yes		No	25	67	Level 2
MDMR-00031	2024-09-11 09:55:51	2025-04-15 15:04:06			Middlemore Hospital	Middlemore Hospital	00009	Week 9	Day 3	2024-11-13		Yes		No	25	67	Level 2
MDMR-00031	2024-09-11 09:55:51	2025-04-15 15:04:06			Middlemore Hospital	Middlemore Hospital	00010	Week 9	Day 4	2024-11-14			Yes					Walked for 1 hour
MDMR-00031	2024-09-11 09:55:51	2025-04-15 15:04:06			Middlemore Hospital	Middlemore Hospital	00011	Week 9	Day 5	2024-11-15		Yes		No	25	67	Level 2
MDMR-00031	2024-09-11 09:55:51	2025-04-15 15:04:06			Middlemore Hospital	Middlemore Hospital	00012	Week 9	Day 6	2024-11-16			Yes					Played golf for 5 hours
MDMR-00031	2024-09-11 09:55:51	2025-04-15 15:04:06			Middlemore Hospital	Middlemore Hospital	00013	Week 9	Day 7	2024-11-17			Yes					Played golf for 5 hours
MDMR-00031	2024-09-11 09:55:51	2025-04-15 15:04:06			Middlemore Hospital	Middlemore Hospital	00014	Week 10	Day 1	2024-11-18		Yes		No	25	67	Level 2
MDMR-00031	2024-09-11 09:55:51	2025-04-15 15:04:06			Middlemore Hospital	Middlemore Hospital	00015	Week 10	Day 3	2024-11-20		Yes	Yes	No	25	67	Level 2	Played golf for 4 hours
MDMR-00031	2024-09-11 09:55:51	2025-04-15 15:04:06			Middlemore Hospital	Middlemore Hospital	00016	Week 10	Day 5	2024-11-22		Yes		No	25	67	Level 2
MDMR-00031	2024-09-11 09:55:51	2025-04-15 15:04:06			Middlemore Hospital	Middlemore Hospital	00017	Week 10	Day 6	2024-11-23			Yes					Played golf for 5 hours
MDMR-00031	2024-09-11 09:55:51	2025-04-15 15:04:06			Middlemore Hospital	Middlemore Hospital	00018	Week 10	Day 7	2024-11-24			Yes					Played golf for 5 hours
MDMR-00031	2024-09-11 09:55:51	2025-04-15 15:04:06			Middlemore Hospital	Middlemore Hospital	00019	Week 11	Day 1	2024-11-25		Yes		No	25	67	Level 2
MDMR-00031	2024-09-11 09:55:51	2025-04-15 15:04:06			Middlemore Hospital	Middlemore Hospital	00020	Week 11	Day 3	2024-11-27		Yes		No	25	67	Level 2
MDMR-00031	2024-09-11 09:55:51	2025-04-15 15:04:06			Middlemore Hospital	Middlemore Hospital	00021	Week 11	Day 4	2024-11-28			Yes					Played golf for 5 hours
MDMR-00031	2024-09-11 09:55:51	2025-04-15 15:04:06			Middlemore Hospital	Middlemore Hospital	00022	Week 11	Day 5	2024-11-29		Yes		No	25	67	Level 2
MDMR-00031	2024-09-11 09:55:51	2025-04-15 15:04:06			Middlemore Hospital	Middlemore Hospital	00023	Week 12	Day 1	2024-12-02		Yes		No	25	67	Level 2
MDMR-00031	2024-09-11 09:55:51	2025-04-15 15:04:06			Middlemore Hospital	Middlemore Hospital	00024	Week 12	Day 3	2024-12-04		Yes		No	25	70	Level 2
MDMR-00031	2024-09-11 09:55:51	2025-04-15 15:04:06			Middlemore Hospital	Middlemore Hospital	00025	Week 12	Day 4	2024-12-05			Yes					Played golf for 5 hours
MDMR-00031	2024-09-11 09:55:51	2025-04-15 15:04:06			Middlemore Hospital	Middlemore Hospital	00026	Week 12	Day 5	2024-12-06		Yes		No	25	72	Level 2
MDMR-00031	2024-09-11 09:55:51	2025-04-15 15:04:06			Middlemore Hospital	Middlemore Hospital	00027	Week 11	Day 6	2024-12-07			Yes					Played golf for 5 hours
MDMR-00031	2024-09-11 09:55:51	2025-04-15 15:04:06			Middlemore Hospital	Middlemore Hospital	00028	Week 13	Day 1	2024-12-09		Yes		No	25	70	Level 2
MDMR-00031	2024-09-11 09:55:51	2025-04-15 15:04:06			Middlemore Hospital	Middlemore Hospital	00029	Week 13	Day 3	2024-12-11		Yes		No	25	70	Level 2
MDMR-00031	2024-09-11 09:55:51	2025-04-15 15:04:06			Middlemore Hospital	Middlemore Hospital	00030	Week 13	Day 5	2024-12-13		Yes		No	25	72	Level 2
MDMR-00032	2024-09-11 09:55:57	2025-04-15 15:04:23			Middlemore Hospital	Middlemore Hospital	00001	Week 7	Day 1	2024-11-04		Yes	Yes	No	25	56	Level 2	1km walk 1 hour Tai chi
MDMR-00032	2024-09-11 09:55:57	2025-04-15 15:04:23			Middlemore Hospital	Middlemore Hospital	00002	Week 7	Day 2	2024-11-05			Yes					1.5km walk
MDMR-00032	2024-09-11 09:55:57	2025-04-15 15:04:23			Middlemore Hospital	Middlemore Hospital	00003	Week 7	Day 3	2024-11-06		Yes		No	25	56	Level 2
MDMR-00032	2024-09-11 09:55:57	2025-04-15 15:04:23			Middlemore Hospital	Middlemore Hospital	00004	Week 7	Day 5	2024-11-08	Yes			No
MDMR-00032	2024-09-11 09:55:57	2025-04-15 15:04:23			Middlemore Hospital	Middlemore Hospital	00005	Week 8	Day 1	2024-11-11		Yes	Yes	No	29	48	Level 2	1km walk
MDMR-00032	2024-09-11 09:55:57	2025-04-15 15:04:23			Middlemore Hospital	Middlemore Hospital	00006	Week 8	Day 2	2024-11-12			Yes					3km walk
MDMR-00032	2024-09-11 09:55:57	2025-04-15 15:04:23			Middlemore Hospital	Middlemore Hospital	00007	Week 8	Day 3	2024-11-13		Yes	Yes	No	25	48	Level 2	Walked 1.7km
MDMR-00032	2024-09-11 09:55:57	2025-04-15 15:04:23			Middlemore Hospital	Middlemore Hospital	00008	Week 8	Day 4	2024-11-14			Yes					Walked 1.6km
MDMR-00032	2024-09-11 09:55:57	2025-04-15 15:04:23			Middlemore Hospital	Middlemore Hospital	00009	Week 8	Day 5	2024-11-15		Yes		No	25	48	Level 2
MDMR-00032	2024-09-11 09:55:57	2025-04-15 15:04:23			Middlemore Hospital	Middlemore Hospital	00010	Week 8	Day 6	2024-11-16			Yes					Walked 1.9km
MDMR-00032	2024-09-11 09:55:57	2025-04-15 15:04:23			Middlemore Hospital	Middlemore Hospital	00011	Week 8	Day 7	2024-11-17			Yes					Walked 2km
MDMR-00032	2024-09-11 09:55:57	2025-04-15 15:04:23			Middlemore Hospital	Middlemore Hospital	00012	Week 9	Day 1	2024-11-18		Yes	Yes	Yes	8	48	Level 4	1 hour tai chi 1km walk
MDMR-00032	2024-09-11 09:55:57	2025-04-15 15:04:23			Middlemore Hospital	Middlemore Hospital	00013	Week 9	Day 2	2024-11-19			Yes					1.5km walk
MDMR-00032	2024-09-11 09:55:57	2025-04-15 15:04:23			Middlemore Hospital	Middlemore Hospital	00014	Week 9	Day 3	2024-11-20		Yes		No	25	45	Level 2
MDMR-00032	2024-09-11 09:55:57	2025-04-15 15:04:23			Middlemore Hospital	Middlemore Hospital	00015	Week 9	Day 5	2024-11-22		Yes		No	25	51	Level 2
MDMR-00032	2024-09-11 09:55:57	2025-04-15 15:04:23			Middlemore Hospital	Middlemore Hospital	00016	Week 9	Day 6	2024-11-23			Yes					1.5km walk
MDMR-00032	2024-09-11 09:55:57	2025-04-15 15:04:23			Middlemore Hospital	Middlemore Hospital	00017	Week 10	Day 1	2024-11-25		Yes	Yes	No	19	67	Level 2	1 hour tai chi 1km walk
MDMR-00032	2024-09-11 09:55:57	2025-04-15 15:04:23			Middlemore Hospital	Middlemore Hospital	00018	Week 10	Day 2	2024-11-26			Yes					1.5km walk
MDMR-00032	2024-09-11 09:55:57	2025-04-15 15:04:23			Middlemore Hospital	Middlemore Hospital	00019	Week 10	Day 3	2024-11-27		Yes	Yes	No	25	51	Level 3	2km walk
MDMR-00032	2024-09-11 09:55:57	2025-04-15 15:04:23			Middlemore Hospital	Middlemore Hospital	00020	Week 10	Day 4	2024-11-28			Yes					Walked 5km
MDMR-00032	2024-09-11 09:55:57	2025-04-15 15:04:23			Middlemore Hospital	Middlemore Hospital	00021	Week 10	Day 5	2024-11-29		Yes		No	25	67	Level 2
MDMR-00032	2024-09-11 09:55:57	2025-04-15 15:04:23			Middlemore Hospital	Middlemore Hospital	00022	Week 10	Day 7	2024-12-01			Yes					2km walk
MDMR-00032	2024-09-11 09:55:57	2025-04-15 15:04:23			Middlemore Hospital	Middlemore Hospital	00023	Week 11	Day 1	2024-12-02		Yes	Yes	No	25	51	Level 2	1 hour tai chi 2km walk
MDMR-00032	2024-09-11 09:55:57	2025-04-15 15:04:23			Middlemore Hospital	Middlemore Hospital	00024	Week 11	Day 2	2024-12-03			Yes					4.5km walk
MDMR-00032	2024-09-11 09:55:57	2025-04-15 15:04:23			Middlemore Hospital	Middlemore Hospital	00025	Week 11	Day 4	2024-12-05			Yes					2km walk
MDMR-00032	2024-09-11 09:55:57	2025-04-15 15:04:23			Middlemore Hospital	Middlemore Hospital	00026	Week 11	Day 3	2024-12-04		Yes	Yes	No	25	51	Level 2	2km walk
MDMR-00032	2024-09-11 09:55:57	2025-04-15 15:04:23			Middlemore Hospital	Middlemore Hospital	00027	Week 11	Day 5	2024-12-06	Yes		Yes	Yes				2km walk
MDMR-00032	2024-09-11 09:55:57	2025-04-15 15:04:23			Middlemore Hospital	Middlemore Hospital	00028	Week 11	Day 6	2024-12-07			Yes					2km walk
MDMR-00032	2024-09-11 09:55:57	2025-04-15 15:04:23			Middlemore Hospital	Middlemore Hospital	00029	Week 11	Day 7	2024-12-08			Yes					3km walk
MDMR-00032	2024-09-11 09:55:57	2025-04-15 15:04:23			Middlemore Hospital	Middlemore Hospital	00030	Week 12	Day 1	2024-12-09		Yes		No	25	51	Level 2
MDMR-00032	2024-09-11 09:55:57	2025-04-15 15:04:23			Middlemore Hospital	Middlemore Hospital	00031	Week 12	Day 2	2024-12-10			Yes					2km walk
MDMR-00032	2024-09-11 09:55:57	2025-04-15 15:04:23			Middlemore Hospital	Middlemore Hospital	00032	Week 12	Day 3	2024-12-11		Yes		No	25	51	Level 2
MDMR-00032	2024-09-11 09:55:57	2025-04-15 15:04:23			Middlemore Hospital	Middlemore Hospital	00033	Week 12	Day 5	2024-12-13		Yes		No	25	67	Level 2
MDMR-00032	2024-09-11 09:55:57	2025-04-15 15:04:23			Middlemore Hospital	Middlemore Hospital	00034	Week 12	Day 6	2024-12-14			Yes					4km walk
MDMR-00032	2024-09-11 09:55:57	2025-04-15 15:04:23			Middlemore Hospital	Middlemore Hospital	00035	Week 12	Day 7	2024-12-15			Yes					1.5km walk
MDMR-00032	2024-09-11 09:55:57	2025-04-15 15:04:23			Middlemore Hospital	Middlemore Hospital	00036	Week 13	Day 1	2024-12-16	Yes		Yes	No				walked 3km
MDMR-00032	2024-09-11 09:55:57	2025-04-15 15:04:23			Middlemore Hospital	Middlemore Hospital	00037	Week 13	Day 2	2024-12-17			Yes					1km walk
MDMR-00032	2024-09-11 09:55:57	2025-04-15 15:04:23			Middlemore Hospital	Middlemore Hospital	00038	Week 13	Day 3	2024-12-18		Yes	Yes	No	25	51	Level 2	1km walk
MDMR-00032	2024-09-11 09:55:57	2025-04-15 15:04:23			Middlemore Hospital	Middlemore Hospital	00039	Week 13	Day 5	2024-12-20		Yes	Yes	Yes	25	51	Level 2	2km walk
MDMR-00032	2024-09-11 09:55:57	2025-04-15 15:04:23			Middlemore Hospital	Middlemore Hospital	00040	Week 13	Day 6	2024-12-21			Yes					1km walk
MDMR-00032	2024-09-11 09:55:57	2025-04-15 15:04:23			Middlemore Hospital	Middlemore Hospital	00041	Week 13	Day 7	2024-12-22			Yes					1km walk
MDMR-00033	2024-09-11 13:32:06	2025-04-15 15:04:45			Middlemore Hospital	Middlemore Hospital	00001	Week 7	Day 1	2024-11-04		Yes		No	25	67	Level 2
MDMR-00033	2024-09-11 13:32:06	2025-04-15 15:04:45			Middlemore Hospital	Middlemore Hospital	00002	Week 7	Day 3	2024-11-06		Yes		No	25	67	Level 2
MDMR-00033	2024-09-11 13:32:06	2025-04-15 15:04:45			Middlemore Hospital	Middlemore Hospital	00003	Week 7	Day 5	2024-11-08	Yes			Yes
MDMR-00033	2024-09-11 13:32:06	2025-04-15 15:04:45			Middlemore Hospital	Middlemore Hospital	00004	Week 8	Day 1	2024-11-11	Yes			Yes
MDMR-00033	2024-09-11 13:32:06	2025-04-15 15:04:45			Middlemore Hospital	Middlemore Hospital	00005	Week 8	Day 3	2024-11-13		Yes		No	25	67	Level 2
MDMR-00033	2024-09-11 13:32:06	2025-04-15 15:04:45			Middlemore Hospital	Middlemore Hospital	00006	Week 8	Day 5	2024-11-15		Yes		No	25	67	Level 2
MDMR-00033	2024-09-11 13:32:06	2025-04-15 15:04:45			Middlemore Hospital	Middlemore Hospital	00007	Week 8	Day 7	2024-11-17			Yes					Went for a walk - 6000 steps completed
MDMR-00033	2024-09-11 13:32:06	2025-04-15 15:04:45			Middlemore Hospital	Middlemore Hospital	00008	Week 9	Day 1	2024-11-18		Yes		No	25	67	Level 2
MDMR-00033	2024-09-11 13:32:06	2025-04-15 15:04:45			Middlemore Hospital	Middlemore Hospital	00009	Week 9	Day 2	2024-11-19			Yes					Went for a walk - completed 5000 steps
MDMR-00033	2024-09-11 13:32:06	2025-04-15 15:04:45			Middlemore Hospital	Middlemore Hospital	00010	Week 9	Day 3	2024-11-20		Yes		No	25	48	Level 2
MDMR-00033	2024-09-11 13:32:06	2025-04-15 15:04:45			Middlemore Hospital	Middlemore Hospital	00011	Week 9	Day 4	2024-11-21			Yes					Went for a walk - did 7000 steps
MDMR-00033	2024-09-11 13:32:06	2025-04-15 15:04:45			Middlemore Hospital	Middlemore Hospital	00012	Week 9	Day 5	2024-11-22		Yes		No	25	48	Level 2
MDMR-00033	2024-09-11 13:32:06	2025-04-15 15:04:45			Middlemore Hospital	Middlemore Hospital	00013	Week 9	Day 7	2024-11-24			Yes					Went for a walk - did 6000 steps
MDMR-00033	2024-09-11 13:32:06	2025-04-15 15:04:45			Middlemore Hospital	Middlemore Hospital	00014	Week 10	Day 1	2024-11-25		Yes		No	25	48	Level 2
MDMR-00033	2024-09-11 13:32:06	2025-04-15 15:04:45			Middlemore Hospital	Middlemore Hospital	00015	Week 10	Day 3	2024-11-27		Yes		No	25	48	Level 2
MDMR-00033	2024-09-11 13:32:06	2025-04-15 15:04:45			Middlemore Hospital	Middlemore Hospital	00016	Week 10	Day 4	2024-11-28			Yes					400m swim in the sea
MDMR-00033	2024-09-11 13:32:06	2025-04-15 15:04:45			Middlemore Hospital	Middlemore Hospital	00017	Week 10	Day 5	2024-11-29	Yes		Yes	Yes				400m swim in the sea
MDMR-00035	2024-09-12 15:07:35	2025-04-15 15:05:02			Middlemore Hospital	Middlemore Hospital	00001	Week 11	Day 3	2024-12-03	Yes			No
MDMR-00035	2024-09-12 15:07:35	2025-04-15 15:05:02			Middlemore Hospital	Middlemore Hospital	00002	Week 12	Day 4	2024-12-11			Yes					2 laps of Camp Sladdin loop (1800 vertical steps) 62 minutes
MDMR-00035	2024-09-12 15:07:35	2025-04-15 15:05:02			Middlemore Hospital	Middlemore Hospital	00003	Week 12	Day 5	2024-12-12	Yes			Yes
MDMR-00036	2024-09-12 15:07:39	2025-04-15 15:05:20			Middlemore Hospital	Middlemore Hospital	00001	Week 7	Day 1	2024-11-04		Yes		No	29	51	Level 3
MDMR-00036	2024-09-12 15:07:39	2025-04-15 15:05:20			Middlemore Hospital	Middlemore Hospital	00002	Week 7	Day 2	2024-11-05			Yes					Swimming lesson for 30 minutes
MDMR-00036	2024-09-12 15:07:39	2025-04-15 15:05:20			Middlemore Hospital	Middlemore Hospital	00003	Week 7	Day 3	2024-11-06		Yes	Yes	No	29	51	Level 3	swimming lesson for 30 minutes
MDMR-00036	2024-09-12 15:07:39	2025-04-15 15:05:20			Middlemore Hospital	Middlemore Hospital	00004	Week 7	Day 4	2024-11-07			Yes					Swimming lesson 30 minutes
MDMR-00036	2024-09-12 15:07:39	2025-04-15 15:05:20			Middlemore Hospital	Middlemore Hospital	00005	Week 7	Day 5	2024-11-08		Yes	Yes	No	29	46	Level 4	Additional cycling: level 1 53.8 RPM , level 4 20 minutes at 48.7 - 51.2 RPM and 5 minutes at 45.8 - 48.7 RPM
MDMR-00036	2024-09-12 15:07:39	2025-04-15 15:05:20			Middlemore Hospital	Middlemore Hospital	00006	Week 7	Day 6	2024-11-09			Yes					Swimming 30 minutes Spa 2x 30 minutes
MDMR-00036	2024-09-12 15:07:39	2025-04-15 15:05:20			Middlemore Hospital	Middlemore Hospital	00007	Week 8	Day 1	2024-11-11		Yes			29	46	Level 4
MDMR-00036	2024-09-12 15:07:39	2025-04-15 15:05:20			Middlemore Hospital	Middlemore Hospital	00008	Week 8	Day 3	2024-11-13		Yes		Yes	29	46	Level 4
MDMR-00036	2024-09-12 15:07:39	2025-04-15 15:05:20			Middlemore Hospital	Middlemore Hospital	00009	Week 8	Day 5	2024-11-15	Yes			No
MDMR-00036	2024-09-12 15:07:39	2025-04-15 15:05:20			Middlemore Hospital	Middlemore Hospital	00010	Week 9	Day 1	2024-11-18		Yes		Yes	29	43	Level 5
MDMR-00036	2024-09-12 15:07:39	2025-04-15 15:05:20			Middlemore Hospital	Middlemore Hospital	00011	Week 9	Day 2	2024-11-19			Yes					Swimming 20 minutes
MDMR-00036	2024-09-12 15:07:39	2025-04-15 15:05:20			Middlemore Hospital	Middlemore Hospital	00012	Week 9	Day 3	2024-11-20		Yes	Yes	Yes	29	43	Level 5	Swimming 20 minutes
MDMR-00036	2024-09-12 15:07:39	2025-04-15 15:05:20			Middlemore Hospital	Middlemore Hospital	00013	Week 9	Day 4	2024-11-21			Yes					Swimming 30 minutes
MDMR-00036	2024-09-12 15:07:39	2025-04-15 15:05:20			Middlemore Hospital	Middlemore Hospital	00014	Week 9	Day 5	2024-11-22		Yes	Yes	Yes	29	43	Level 5	Swimming 20 minutes
MDMR-00036	2024-09-12 15:07:39	2025-04-15 15:05:20			Middlemore Hospital	Middlemore Hospital	00015	Week 10	Day 1	2024-11-25		Yes			29	40	Level 5
MDMR-00036	2024-09-12 15:07:39	2025-04-15 15:05:20			Middlemore Hospital	Middlemore Hospital	00016	Week 10	Day 3	2024-11-27		Yes	Yes		29	48	Level 4	Swimming 20 minutes
MDMR-00036	2024-09-12 15:07:39	2025-04-15 15:05:20			Middlemore Hospital	Middlemore Hospital	00017	Week 10	Day 4	2024-11-28			Yes					Swimming 90 minutes
MDMR-00036	2024-09-12 15:07:39	2025-04-15 15:05:20			Middlemore Hospital	Middlemore Hospital	00018	Week 10	Day 5	2024-11-29	Yes
MDMR-00036	2024-09-12 15:07:39	2025-04-15 15:05:20			Middlemore Hospital	Middlemore Hospital	00019	Week 10	Day 6	2024-11-30			Yes					Week 10 Day 5 program: Chair stands completed 29 minutes cycling - level 4 resistance at 45.8 - 51.2 RPM Swimming for 30 minutes
MDMR-00036	2024-09-12 15:07:39	2025-04-15 15:05:20			Middlemore Hospital	Middlemore Hospital	00020	Week 11	Day 1	2024-12-02	Yes		Yes					Swimming 20 minutes
MDMR-00036	2024-09-12 15:07:39	2025-04-15 15:05:20			Middlemore Hospital	Middlemore Hospital	00021	Week 11	Day 2	2024-12-03			Yes					Week 11 Day 1 program: Chair stands completed Cycled for 31 minutes at level 4 resistance, 48.4 - 51.2 RPM Swimming 20-30 minutes
MDMR-00036	2024-09-12 15:07:39	2025-04-15 15:05:20			Middlemore Hospital	Middlemore Hospital	00022	Week 11	Day 3	2024-12-04		Yes	Yes		29	48	Level 4	Swimming 20 minutes
MDMR-00036	2024-09-12 15:07:39	2025-04-15 15:05:20			Middlemore Hospital	Middlemore Hospital	00023	Week 11	Day 5	2024-12-06	Yes		Yes					Swimming 20 minutes
MDMR-00036	2024-09-12 15:07:39	2025-04-15 15:05:20			Middlemore Hospital	Middlemore Hospital	00024	Week 11	Day 6	2024-12-07			Yes					Week 11 Day 5 program: Completed chair sits cycled 29 minutes at level 4 resistance, 48.4 - 51.2 RPM Swimming 20 minutes
MDMR-00036	2024-09-12 15:07:39	2025-04-15 15:05:20			Middlemore Hospital	Middlemore Hospital	00025	Week 12	Day 1	2024-12-09		Yes			29	48	Level 4
MDMR-00036	2024-09-12 15:07:39	2025-04-15 15:05:20			Middlemore Hospital	Middlemore Hospital	00026	Week 12	Day 2	2024-12-10			Yes					Swimming 20 minutes
MDMR-00036	2024-09-12 15:07:39	2025-04-15 15:05:20			Middlemore Hospital	Middlemore Hospital	00027	Week 12	Day 3	2024-12-11		Yes	Yes	No	29	51	Level 4	Swimming 20 minutes
MDMR-00036	2024-09-12 15:07:39	2025-04-15 15:05:20			Middlemore Hospital	Middlemore Hospital	00028	Week 12	Day 4	2024-12-12			Yes					Swimming 20 minutes
MDMR-00036	2024-09-12 15:07:39	2025-04-15 15:05:20			Middlemore Hospital	Middlemore Hospital	00029	Week 12	Day 5	2024-12-13		Yes	Yes	Yes	29	51	Level 4	Swimming 20 minutes
MDMR-00036	2024-09-12 15:07:39	2025-04-15 15:05:20			Middlemore Hospital	Middlemore Hospital	00030	Week 13	Day 1	2024-12-16		Yes		Yes	29	46	Level 4
MDMR-00036	2024-09-12 15:07:39	2025-04-15 15:05:20			Middlemore Hospital	Middlemore Hospital	00031	Week 13	Day 3	2024-12-18	Yes
MDMR-00036	2024-09-12 15:07:39	2025-04-15 15:05:20			Middlemore Hospital	Middlemore Hospital	00032	Week 13	Day 5	2024-12-20		Yes		Yes	29	48	Level 4
MDMR-00037	2024-09-12 15:07:47	2025-04-15 15:05:36			Middlemore Hospital	Middlemore Hospital	00001	Week 7	Day 1	2024-11-04		Yes		No	25	59	Level 2
MDMR-00037	2024-09-12 15:07:47	2025-04-15 15:05:36			Middlemore Hospital	Middlemore Hospital	00002	Week 7	Day 3	2024-11-06		Yes		No	25	59	Level 2
MDMR-00037	2024-09-12 15:07:47	2025-04-15 15:05:36			Middlemore Hospital	Middlemore Hospital	00003	Week 7	Day 5	2024-11-08		Yes		No	25	59	Level 2
MDMR-00037	2024-09-12 15:07:47	2025-04-15 15:05:36			Middlemore Hospital	Middlemore Hospital	00004	Week 8	Day 1	2024-11-11		Yes		No	25	56	Level 3
MDMR-00037	2024-09-12 15:07:47	2025-04-15 15:05:36			Middlemore Hospital	Middlemore Hospital	00005	Week 8	Day 3	2024-11-13		Yes		No	25	59	Level 2
MDMR-00037	2024-09-12 15:07:47	2025-04-15 15:05:36			Middlemore Hospital	Middlemore Hospital	00006	Week 8	Day 5	2024-11-15		Yes		No	25	59	Level 2
MDMR-00037	2024-09-12 15:07:47	2025-04-15 15:05:36			Middlemore Hospital	Middlemore Hospital	00007	Week 9	Day 1	2024-11-18		Yes		No	25	59	Level 2
MDMR-00037	2024-09-12 15:07:47	2025-04-15 15:05:36			Middlemore Hospital	Middlemore Hospital	00008	Week 9	Day 3	2024-11-20		Yes		No	25	56	Level 2
MDMR-00037	2024-09-12 15:07:47	2025-04-15 15:05:36			Middlemore Hospital	Middlemore Hospital	00009	Week 9	Day 5	2024-11-22		Yes		No	25	59	Level 2
MDMR-00037	2024-09-12 15:07:47	2025-04-15 15:05:36			Middlemore Hospital	Middlemore Hospital	00010	Week 10	Day 1	2024-11-25		Yes		No	25	61	Level 2
MDMR-00037	2024-09-12 15:07:47	2025-04-15 15:05:36			Middlemore Hospital	Middlemore Hospital	00011	Week 10	Day 3	2024-11-27		Yes		No	25	56	Level 2
MDMR-00037	2024-09-12 15:07:47	2025-04-15 15:05:36			Middlemore Hospital	Middlemore Hospital	00012	Week 10	Day 5	2024-11-29		Yes		No	25	56	Level 2
MDMR-00037	2024-09-12 15:07:47	2025-04-15 15:05:36			Middlemore Hospital	Middlemore Hospital	00013	Week 11	Day 1	2024-12-02	Yes			Yes
MDMR-00037	2024-09-12 15:07:47	2025-04-15 15:05:36			Middlemore Hospital	Middlemore Hospital	00014	Week 11	Day 3	2024-12-04	Yes			Yes
MDMR-00037	2024-09-12 15:07:47	2025-04-15 15:05:36			Middlemore Hospital	Middlemore Hospital	00015	Week 11	Day 5	2024-12-06	Yes			Yes
MDMR-00038	2024-09-13 14:07:09	2025-04-15 15:05:53			Middlemore Hospital	Middlemore Hospital	00001	Week 7	Day 1	2024-11-04		Yes		Yes	10	64	Level 4
MDMR-00038	2024-09-13 14:07:09	2025-04-15 15:05:53			Middlemore Hospital	Middlemore Hospital	00002	Week 7	Day 2	2024-11-05			Yes					Walked for 20 minutes
MDMR-00038	2024-09-13 14:07:09	2025-04-15 15:05:53			Middlemore Hospital	Middlemore Hospital	00003	Week 7	Day 3	2024-11-06		Yes		No	29	64	Level 4
MDMR-00038	2024-09-13 14:07:09	2025-04-15 15:05:53			Middlemore Hospital	Middlemore Hospital	00004	Week 7	Day 5	2024-11-08		Yes	Yes	No	29	59	Level 4	Played outdoor bowls for 5 hours
MDMR-00038	2024-09-13 14:07:09	2025-04-15 15:05:53			Middlemore Hospital	Middlemore Hospital	00005	Week 7	Day 6	2024-11-09			Yes					Played outdoor bowls for 5 hours
MDMR-00038	2024-09-13 14:07:09	2025-04-15 15:05:53			Middlemore Hospital	Middlemore Hospital	00006	Week 7	Day 7	2024-11-10			Yes					walked for 15 minutes
MDMR-00038	2024-09-13 14:07:09	2025-04-15 15:05:53			Middlemore Hospital	Middlemore Hospital	00007	Week 8	Day 1	2024-11-11		Yes		No	29	59	Level 4
MDMR-00038	2024-09-13 14:07:09	2025-04-15 15:05:53			Middlemore Hospital	Middlemore Hospital	00008	Week 8	Day 2	2024-11-12			Yes					walked for 20 minutes
MDMR-00038	2024-09-13 14:07:09	2025-04-15 15:05:53			Middlemore Hospital	Middlemore Hospital	00009	Week 8	Day 3	2024-11-13		Yes		No	29	59	Level 4
MDMR-00038	2024-09-13 14:07:09	2025-04-15 15:05:53			Middlemore Hospital	Middlemore Hospital	00010	Week 8	Day 5	2024-11-15		Yes		No	29	59	Level 4
MDMR-00038	2024-09-13 14:07:09	2025-04-15 15:05:53			Middlemore Hospital	Middlemore Hospital	00011	Week 9	Day 1	2024-11-18		Yes		No	29	59	Level 4
MDMR-00038	2024-09-13 14:07:09	2025-04-15 15:05:53			Middlemore Hospital	Middlemore Hospital	00012	Week 9	Day 2	2024-11-19			Yes					walked for 15 minutes
MDMR-00038	2024-09-13 14:07:09	2025-04-15 15:05:53			Middlemore Hospital	Middlemore Hospital	00013	Week 9	Day 3	2024-11-20		Yes		No	29	59	Level 4
MDMR-00038	2024-09-13 14:07:09	2025-04-15 15:05:53			Middlemore Hospital	Middlemore Hospital	00014	Week 9	Day 4	2024-11-21			Yes					15 minute walk
MDMR-00038	2024-09-13 14:07:09	2025-04-15 15:05:53			Middlemore Hospital	Middlemore Hospital	00015	Week 9	Day 5	2024-11-22		Yes		No	29	59	Level 4
MDMR-00038	2024-09-13 14:07:09	2025-04-15 15:05:53			Middlemore Hospital	Middlemore Hospital	00016	Week 9	Day 6	2024-11-23			Yes					Walked for 15 minutes
MDMR-00038	2024-09-13 14:07:09	2025-04-15 15:05:53			Middlemore Hospital	Middlemore Hospital	00017	Week 10	Day 1	2024-11-25		Yes	Yes	No	29	59	Level 4	15 minute walk
MDMR-00038	2024-09-13 14:07:09	2025-04-15 15:05:53			Middlemore Hospital	Middlemore Hospital	00018	Week 10	Day 3	2024-11-27		Yes		No	29	59	Level 4
MDMR-00038	2024-09-13 14:07:09	2025-04-15 15:05:53			Middlemore Hospital	Middlemore Hospital	00019	Week 10	Day 5	2024-11-29		Yes		No	29	59	Level 4
MDMR-00038	2024-09-13 14:07:09	2025-04-15 15:05:53			Middlemore Hospital	Middlemore Hospital	00020	Week 10	Day 7	2024-12-01			Yes					Played outdoor bowls for 4 and 1/2 hours
MDMR-00038	2024-09-13 14:07:09	2025-04-15 15:05:53			Middlemore Hospital	Middlemore Hospital	00021	Week 11	Day 1	2024-12-02		Yes	Yes	No	29	59	Level 4	15 minute walk
MDMR-00038	2024-09-13 14:07:09	2025-04-15 15:05:53			Middlemore Hospital	Middlemore Hospital	00022	Week 11	Day 3	2024-12-04		Yes		No	29	59	Level 4
MDMR-00038	2024-09-13 14:07:09	2025-04-15 15:05:53			Middlemore Hospital	Middlemore Hospital	00023	Week 11	Day 5	2024-12-06		Yes		No	29	59	Level 4
MDMR-00038	2024-09-13 14:07:09	2025-04-15 15:05:53			Middlemore Hospital	Middlemore Hospital	00024	Week 12	Day 1	2024-12-09		Yes	Yes	No	29	59	Level 4	Walked for 15 minutes
MDMR-00038	2024-09-13 14:07:09	2025-04-15 15:05:53			Middlemore Hospital	Middlemore Hospital	00025	Week 12	Day 3	2024-12-11		Yes		No	29	59	Level 4
MDMR-00038	2024-09-13 14:07:09	2025-04-15 15:05:53			Middlemore Hospital	Middlemore Hospital	00026	Week 12	Day 5	2024-12-13		Yes		No	29	56	Level 4
MDMR-00038	2024-09-13 14:07:09	2025-04-15 15:05:53			Middlemore Hospital	Middlemore Hospital	00027	Week 13	Day 1	2024-12-16		Yes		No	29	56	Level 5
MDMR-00038	2024-09-13 14:07:09	2025-04-15 15:05:53			Middlemore Hospital	Middlemore Hospital	00028	Week 13	Day 2	2024-12-17			Yes					walked for 15 minutes
MDMR-00038	2024-09-13 14:07:09	2025-04-15 15:05:53			Middlemore Hospital	Middlemore Hospital	00029	Week 13	Day 3	2024-12-18		Yes		No	29	56	Level 5
MDMR-00038	2024-09-13 14:07:09	2025-04-15 15:05:53			Middlemore Hospital	Middlemore Hospital	00030	Week 13	Day 4	2024-12-19			Yes					Walked for 15 minutes
MDMR-00038	2024-09-13 14:07:09	2025-04-15 15:05:53			Middlemore Hospital	Middlemore Hospital	00031	Week 13	Day 5	2024-12-20		Yes		No	35	56	Level 5
MDMR-00038	2024-09-13 14:07:09	2025-04-15 15:05:53			Middlemore Hospital	Middlemore Hospital	00032	Week 13	Day 6	2024-12-21			Yes					Played outdoor bowls for 4 hours
MDMR-00038	2024-09-13 14:07:09	2025-04-15 15:05:53			Middlemore Hospital	Middlemore Hospital	00033	Week 13	Day 7	2024-12-22			Yes					Played outdoor bowls for 1 and 1/2 hours
MDMR-00039	2024-09-16 14:16:16	2025-04-15 15:06:10			Middlemore Hospital	Middlemore Hospital	00001	Week 7	Day 1	2024-11-04		Yes		No	25	67	Level 2
MDMR-00039	2024-09-16 14:16:16	2025-04-15 15:06:10			Middlemore Hospital	Middlemore Hospital	00002	Week 7	Day 3	2024-11-06	Yes			Yes
MDMR-00039	2024-09-16 14:16:16	2025-04-15 15:06:10			Middlemore Hospital	Middlemore Hospital	00003	Week 7	Day 5	2024-11-08	Yes			Yes
MDMR-00039	2024-09-16 14:16:16	2025-04-15 15:06:10			Middlemore Hospital	Middlemore Hospital	00004	Week 8	Day 1	2024-11-11	Yes			Yes
MDMR-00039	2024-09-16 14:16:16	2025-04-15 15:06:10			Middlemore Hospital	Middlemore Hospital	00005	Week 8	Day 3	2024-11-13	Yes			Yes
MDMR-00039	2024-09-16 14:16:16	2025-04-15 15:06:10			Middlemore Hospital	Middlemore Hospital	00006	Week 8	Day 5	2024-11-15	Yes			Yes
MDMR-00039	2024-09-16 14:16:16	2025-04-15 15:06:10			Middlemore Hospital	Middlemore Hospital	00008	Week 9	Day 1	2024-11-18		Yes		No	25	70	Level 1
MDMR-00039	2024-09-16 14:16:16	2025-04-15 15:06:10			Middlemore Hospital	Middlemore Hospital	00009	Week 9	Day 3	2024-11-20		Yes			25	67	Level 2
MDMR-00039	2024-09-16 14:16:16	2025-04-15 15:06:10			Middlemore Hospital	Middlemore Hospital	00010	Week 9	Day 5	2024-11-22		Yes		No	25	67	Level 2
MDMR-00039	2024-09-16 14:16:16	2025-04-15 15:06:10			Middlemore Hospital	Middlemore Hospital	00011	Week 10	Day 1	2024-11-25		Yes		No	25	67	Level 2
MDMR-00039	2024-09-16 14:16:16	2025-04-15 15:06:10			Middlemore Hospital	Middlemore Hospital	00012	Week 10	Day 3	2024-11-27		Yes		No	25	64	Level 2
MDMR-00039	2024-09-16 14:16:16	2025-04-15 15:06:10			Middlemore Hospital	Middlemore Hospital	00013	Week 10	Day 5	2024-11-29		Yes		No	25	67	Level 2
MDMR-00039	2024-09-16 14:16:16	2025-04-15 15:06:10			Middlemore Hospital	Middlemore Hospital	00014	Week 11	Day 1	2024-12-02		Yes		No	25	61	Level 2
MDMR-00039	2024-09-16 14:16:16	2025-04-15 15:06:10			Middlemore Hospital	Middlemore Hospital	00015	Week 11	Day 3	2024-12-04	Yes			No
MDMR-00039	2024-09-16 14:16:16	2025-04-15 15:06:10			Middlemore Hospital	Middlemore Hospital	00016	Week 11	Day 5	2024-12-06	Yes			No
MDMR-00039	2024-09-16 14:16:16	2025-04-15 15:06:10			Middlemore Hospital	Middlemore Hospital	00017	Week 12	Day 1	2024-12-09		Yes		No	25	64	Level 2
MDMR-00039	2024-09-16 14:16:16	2025-04-15 15:06:10			Middlemore Hospital	Middlemore Hospital	00018	Week 12	Day 3	2024-12-11		Yes		No	25	64	Level 2
MDMR-00039	2024-09-16 14:16:16	2025-04-15 15:06:10			Middlemore Hospital	Middlemore Hospital	00019	Week 12	Day 5	2024-12-13		Yes		No	20	59	Level 3
MDMR-00039	2024-09-16 14:16:16	2025-04-15 15:06:10			Middlemore Hospital	Middlemore Hospital	00020	Week 13	Day 1	2024-12-23		Yes			32	62	Level 2
MDMR-00039	2024-09-16 14:16:16	2025-04-15 15:06:10			Middlemore Hospital	Middlemore Hospital	00021	Week 13	Day 3	2024-12-25		Yes			30	62	Level 2
MDMR-00039	2024-09-16 14:16:16	2025-04-15 15:06:10			Middlemore Hospital	Middlemore Hospital	00022	Week 13	Day 5	2024-12-27		Yes			25	59	Level 2
MDMR-00040	2024-09-16 14:16:25	2025-04-15 15:06:30			Middlemore Hospital	Middlemore Hospital	00001	Week 7	Day 1	2024-11-04		Yes		No	30	64	Level 2
MDMR-00040	2024-09-16 14:16:25	2025-04-15 15:06:30			Middlemore Hospital	Middlemore Hospital	00002	Week 7	Day 3	2024-11-06		Yes		No	30	64	Level 2
MDMR-00040	2024-09-16 14:16:25	2025-04-15 15:06:30			Middlemore Hospital	Middlemore Hospital	00003	Week 7	Day 5	2024-11-08		Yes		No	30	64	Level 2
MDMR-00040	2024-09-16 14:16:25	2025-04-15 15:06:30			Middlemore Hospital	Middlemore Hospital	00004	Week 7	Day 7	2024-11-10			Yes					2 hours of golf
MDMR-00040	2024-09-16 14:16:25	2025-04-15 15:06:30			Middlemore Hospital	Middlemore Hospital	00005	Week 8	Day 1	2024-11-11		Yes		No	30	64	Level 2
MDMR-00040	2024-09-16 14:16:25	2025-04-15 15:06:30			Middlemore Hospital	Middlemore Hospital	00006	Week 8	Day 3	2024-11-13		Yes		No	30	64	Level 2
MDMR-00040	2024-09-16 14:16:25	2025-04-15 15:06:30			Middlemore Hospital	Middlemore Hospital	00007	Week 8	Day 5	2024-11-15		Yes		No	20	61	Level 3
MDMR-00040	2024-09-16 14:16:25	2025-04-15 15:06:30			Middlemore Hospital	Middlemore Hospital	00008	Week 8	Day 7	2024-11-17			Yes					18 holes of golf
MDMR-00040	2024-09-16 14:16:25	2025-04-15 15:06:30			Middlemore Hospital	Middlemore Hospital	00009	Week 9	Day 1	2024-11-18		Yes		No	25	61	Level 3
MDMR-00040	2024-09-16 14:16:25	2025-04-15 15:06:30			Middlemore Hospital	Middlemore Hospital	00010	Week 9	Day 3	2024-11-20		Yes		No	25	61	Level 3
MDMR-00040	2024-09-16 14:16:25	2025-04-15 15:06:30			Middlemore Hospital	Middlemore Hospital	00011	Week 9	Day 5	2024-11-22		Yes		No	25	61	Level 3
MDMR-00040	2024-09-16 14:16:25	2025-04-15 15:06:30			Middlemore Hospital	Middlemore Hospital	00012	Week 9	Day 7	2024-11-24			Yes					18 holes of golf
MDMR-00040	2024-09-16 14:16:25	2025-04-15 15:06:30			Middlemore Hospital	Middlemore Hospital	00013	Week 10	Day 1	2024-11-25		Yes		No	25	61	Level 3
MDMR-00040	2024-09-16 14:16:25	2025-04-15 15:06:30			Middlemore Hospital	Middlemore Hospital	00014	Week 10	Day 3	2024-11-27		Yes		No	25	61	Level 3
MDMR-00040	2024-09-16 14:16:25	2025-04-15 15:06:30			Middlemore Hospital	Middlemore Hospital	00015	Week 10	Day 5	2024-11-29		Yes		No	25	61	Level 3
MDMR-00040	2024-09-16 14:16:25	2025-04-15 15:06:30			Middlemore Hospital	Middlemore Hospital	00016	Week 10	Day 7	2024-12-01			Yes					9 holes of golf
MDMR-00040	2024-09-16 14:16:25	2025-04-15 15:06:30			Middlemore Hospital	Middlemore Hospital	00017	Week 11	Day 1	2024-12-02	Yes		Yes	No				Played 18 holes of golf on Hilly golf course
MDMR-00040	2024-09-16 14:16:25	2025-04-15 15:06:30			Middlemore Hospital	Middlemore Hospital	00018	Week 11	Day 3	2024-12-04		Yes		No	25	61	Level 3
MDMR-00040	2024-09-16 14:16:25	2025-04-15 15:06:30			Middlemore Hospital	Middlemore Hospital	00019	Week 11	Day 5	2024-12-06		Yes		No	25	61	Level 3
MDMR-00040	2024-09-16 14:16:25	2025-04-15 15:06:30			Middlemore Hospital	Middlemore Hospital	00020	Week 11	Day 7	2024-12-08			Yes					18 holes of golf
MDMR-00040	2024-09-16 14:16:25	2025-04-15 15:06:30			Middlemore Hospital	Middlemore Hospital	00021	Week 12	Day 1	2024-12-09		Yes		No	25	61	Level 3
MDMR-00040	2024-09-16 14:16:25	2025-04-15 15:06:30			Middlemore Hospital	Middlemore Hospital	00022	Week 12	Day 3	2024-12-11		Yes		No	25	61	Level 3
MDMR-00040	2024-09-16 14:16:25	2025-04-15 15:06:30			Middlemore Hospital	Middlemore Hospital	00023	Week 12	Day 5	2024-12-13		Yes		No	30	64	Level 2
MDMR-00040	2024-09-16 14:16:25	2025-04-15 15:06:30			Middlemore Hospital	Middlemore Hospital	00024	Week 12	Day 7	2024-12-15			Yes					18 holes of golf
MDMR-00040	2024-09-16 14:16:25	2025-04-15 15:06:30			Middlemore Hospital	Middlemore Hospital	00025	Week 13	Day 1	2024-12-16		Yes		No	26	61	Level 3
MDMR-00040	2024-09-16 14:16:25	2025-04-15 15:06:30			Middlemore Hospital	Middlemore Hospital	00026	Week 13	Day 3	2024-12-18		Yes		No	30	61	Level 3
MDMR-00040	2024-09-16 14:16:25	2025-04-15 15:06:30			Middlemore Hospital	Middlemore Hospital	00027	Week 13	Day 5	2024-12-20		Yes		No	30	61	Level 3
MDMR-00040	2024-09-16 14:16:25	2025-04-15 15:06:30			Middlemore Hospital	Middlemore Hospital	00028	Week 13	Day 7	2024-12-22			Yes					Golf
MDMR-00041	2024-09-16 14:16:30	2025-04-15 15:06:49			Middlemore Hospital	Middlemore Hospital	00001	Week 11	Day 1	2024-12-09	Yes			No
MDMR-00041	2024-09-16 14:16:30	2025-04-15 15:06:49			Middlemore Hospital	Middlemore Hospital	00002	Week 11	Day 3	2024-12-11	Yes			No
MDMR-00041	2024-09-16 14:16:30	2025-04-15 15:06:49			Middlemore Hospital	Middlemore Hospital	00003	Week 11	Day 5	2024-12-13	Yes			No
MDMR-00041	2024-09-16 14:16:30	2025-04-15 15:06:49			Middlemore Hospital	Middlemore Hospital	00004	Week 12	Day 1	2024-12-16	Yes			No
MDMR-00041	2024-09-16 14:16:30	2025-04-15 15:06:49			Middlemore Hospital	Middlemore Hospital	00005	Week 12	Day 3	2024-12-18	Yes			No
MDMR-00041	2024-09-16 14:16:30	2025-04-15 15:06:49			Middlemore Hospital	Middlemore Hospital	00006	Week 12	Day 5	2024-12-20	Yes			No
MDMR-00041	2024-09-16 14:16:30	2025-04-15 15:06:49			Middlemore Hospital	Middlemore Hospital	00007	Week 13	Day 1	2024-12-23	Yes			No
MDMR-00041	2024-09-16 14:16:30	2025-04-15 15:06:49			Middlemore Hospital	Middlemore Hospital	00008	Week 13	Day 3	2024-12-23	Yes			No
MDMR-00041	2024-09-16 14:16:30	2025-04-15 15:06:49			Middlemore Hospital	Middlemore Hospital	00009	Week 13	Day 3	2024-12-25	Yes			No
MDMR-00041	2024-09-16 14:16:30	2025-04-15 15:06:49			Middlemore Hospital	Middlemore Hospital	00010	Week 13	Day 5	2024-12-27	Yes			No
MDMR-00042	2024-09-26 08:40:34	2025-04-15 15:07:09			Middlemore Hospital	Middlemore Hospital	00001	Week 7	Day 1	2024-11-25		Yes		No	25	56	Level 1
MDMR-00042	2024-09-26 08:40:34	2025-04-15 15:07:09			Middlemore Hospital	Middlemore Hospital	00002	Week 7	Day 3	2024-11-27		Yes		No	20	56	Level 1
MDMR-00042	2024-09-26 08:40:34	2025-04-15 15:07:09			Middlemore Hospital	Middlemore Hospital	00003	Week 7	Day 5	2024-11-29		Yes		No	24	59	Level 1
MDMR-00042	2024-09-26 08:40:34	2025-04-15 15:07:09			Middlemore Hospital	Middlemore Hospital	00004	Week 8	Day 1	2024-12-02		Yes		No	25	70	Level 1
MDMR-00042	2024-09-26 08:40:34	2025-04-15 15:07:09			Middlemore Hospital	Middlemore Hospital	00005	Week 8	Day 3	2024-12-04		Yes		No	25	59	Level 1
MDMR-00042	2024-09-26 08:40:34	2025-04-15 15:07:09			Middlemore Hospital	Middlemore Hospital	00006	Week 8	Day 5	2024-12-06		Yes		No	23	59	Level 1
MDMR-00042	2024-09-26 08:40:34	2025-04-15 15:07:09			Middlemore Hospital	Middlemore Hospital	00007	Week 9	Day 1	2024-12-09		Yes		No	25	59	Level 1
MDMR-00042	2024-09-26 08:40:34	2025-04-15 15:07:09			Middlemore Hospital	Middlemore Hospital	00008	Week 9	Day 3	2024-12-11		Yes		No	25	59	Level 1
MDMR-00042	2024-09-26 08:40:34	2025-04-15 15:07:09			Middlemore Hospital	Middlemore Hospital	00009	Week 9	Day 5	2024-12-13		Yes		No	20	59	Level 1
MDMR-00042	2024-09-26 08:40:34	2025-04-15 15:07:09			Middlemore Hospital	Middlemore Hospital	00010	Week 10	Day 1	2024-12-16		Yes		No	25	59	Level 1
MDMR-00042	2024-09-26 08:40:34	2025-04-15 15:07:09			Middlemore Hospital	Middlemore Hospital	00011	Week 10	Day 3	2024-12-18		Yes		No	25	59	Level 1
MDMR-00042	2024-09-26 08:40:34	2025-04-15 15:07:09			Middlemore Hospital	Middlemore Hospital	00012	Week 10	Day 5	2024-12-20		Yes		No	25	59	Level 1
MDMR-00042	2024-09-26 08:40:34	2025-04-15 15:07:09			Middlemore Hospital	Middlemore Hospital	00013	Week 11	Day 1	2024-12-23		Yes		No	25	59	Level 1
MDMR-00042	2024-09-26 08:40:34	2025-04-15 15:07:09			Middlemore Hospital	Middlemore Hospital	00014	Week 11	Day 3	2024-12-25		Yes		No	23	59	Level 1
MDMR-00042	2024-09-26 08:40:34	2025-04-15 15:07:09			Middlemore Hospital	Middlemore Hospital	00015	Week 11	Day 5	2024-12-27		Yes		No	25	59	Level 1
MDMR-00042	2024-09-26 08:40:34	2025-04-15 15:07:09			Middlemore Hospital	Middlemore Hospital	00016	Week 12	Day 1	2024-12-30		Yes		No	30	59	Level 1
MDMR-00042	2024-09-26 08:40:34	2025-04-15 15:07:09			Middlemore Hospital	Middlemore Hospital	00017	Week 12	Day 3	2025-01-01		Yes		No	25	59	Level 1
MDMR-00042	2024-09-26 08:40:34	2025-04-15 15:07:09			Middlemore Hospital	Middlemore Hospital	00018	Week 12	Day 5	2025-01-03		Yes		No	25	59	Level 1
MDMR-00042	2024-09-26 08:40:34	2025-04-15 15:07:09			Middlemore Hospital	Middlemore Hospital	00019	Week 13	Day 1	2025-01-06		Yes		No	25	59	Level 1
MDMR-00042	2024-09-26 08:40:34	2025-04-15 15:07:09			Middlemore Hospital	Middlemore Hospital	00020	Week 13	Day 3	2025-01-07		Yes		No	20	53	Level 2
MDMR-00042	2024-09-26 08:40:34	2025-04-15 15:07:09			Middlemore Hospital	Middlemore Hospital	00021	Week 13	Day 5	2025-01-09		Yes		No	20	59	Level 2
MDMR-00043	2024-09-27 12:49:08	2025-04-15 15:07:24			Middlemore Hospital	Middlemore Hospital	00001	Week 7	Day 1	2024-11-24		Yes		No	29	64	Level 4
MDMR-00043	2024-09-27 12:49:08	2025-04-15 15:07:24			Middlemore Hospital	Middlemore Hospital	00008	Week 9	Day 1	2024-12-08		Yes		No	25	67	Level 4
MDMR-00043	2024-09-27 12:49:08	2025-04-15 15:07:24			Middlemore Hospital	Middlemore Hospital	00009	Week 9	Day 3	2024-12-10		Yes		No	25	61	Level 5
MDMR-00043	2024-09-27 12:49:08	2025-04-15 15:07:24			Middlemore Hospital	Middlemore Hospital	00010	Week 9	Day 5	2024-12-12		Yes		No	25	64	Level 5
MDMR-00043	2024-09-27 12:49:08	2025-04-15 15:07:24			Middlemore Hospital	Middlemore Hospital	00011	Week 10	Day 1	2024-12-15		Yes		No	25	61	Level 5
MDMR-00043	2024-09-27 12:49:08	2025-04-15 15:07:24			Middlemore Hospital	Middlemore Hospital	00012	Week 11	Day 3	2024-12-24		Yes		No	25	61	Level 5
MDMR-00043	2024-09-27 12:49:08	2025-04-15 15:07:24			Middlemore Hospital	Middlemore Hospital	00013	Week 12	Day 1	2024-12-29	Yes			Yes
MDMR-00043	2024-09-27 12:49:08	2025-04-15 15:07:24			Middlemore Hospital	Middlemore Hospital	00014	Week 12	Day 3	2024-12-31	Yes			Yes
MDMR-00043	2024-09-27 12:49:08	2025-04-15 15:07:24			Middlemore Hospital	Middlemore Hospital	00015	Week 12	Day 5	2025-01-02		Yes		No	30	67	Level 3
MDMR-00043	2024-09-27 12:49:08	2025-04-15 15:07:24			Middlemore Hospital	Middlemore Hospital	00016	Week 13	Day 3	2025-01-07		Yes		No	25	61	Level 5
MDMR-00044	2024-09-27 14:33:46	2025-04-15 15:07:40			Middlemore Hospital	Middlemore Hospital	00001	Week 7	Day 1	2024-11-18		Yes		No	29	56	Level 4
MDMR-00044	2024-09-27 14:33:46	2025-04-15 15:07:40			Middlemore Hospital	Middlemore Hospital	00002	Week 7	Day 3	2024-11-20		Yes		No	29	56	Level 4
MDMR-00044	2024-09-27 14:33:46	2025-04-15 15:07:40			Middlemore Hospital	Middlemore Hospital	00003	Week 7	Day 5	2024-11-22		Yes		No	10	67	Level 4
MDMR-00044	2024-09-27 14:33:46	2025-04-15 15:07:40			Middlemore Hospital	Middlemore Hospital	00004	Week 8	Day 1	2024-11-25		Yes		No	25	56	Level 4
MDMR-00044	2024-09-27 14:33:46	2025-04-15 15:07:40			Middlemore Hospital	Middlemore Hospital	00005	Week 8	Day 3	2024-11-27		Yes		No	29	56	Level 4
MDMR-00044	2024-09-27 14:33:46	2025-04-15 15:07:40			Middlemore Hospital	Middlemore Hospital	00006	Week 8	Day 5	2024-11-29		Yes		No	29	56	Level 4
MDMR-00044	2024-09-27 14:33:46	2025-04-15 15:07:40			Middlemore Hospital	Middlemore Hospital	00007	Week 9	Day 1	2024-12-02		Yes		No	25	56	Level 4
MDMR-00044	2024-09-27 14:33:46	2025-04-15 15:07:40			Middlemore Hospital	Middlemore Hospital	00008	Week 9	Day 3	2024-12-04		Yes		No	25	56	Level 4
MDMR-00044	2024-09-27 14:33:46	2025-04-15 15:07:40			Middlemore Hospital	Middlemore Hospital	00009	Week 9	Day 5	2024-12-06		Yes		No	25	56	Level 4
MDMR-00044	2024-09-27 14:33:46	2025-04-15 15:07:40			Middlemore Hospital	Middlemore Hospital	00010	Week 10	Day 1	2024-12-09		Yes		No	25	56	Level 4
MDMR-00044	2024-09-27 14:33:46	2025-04-15 15:07:40			Middlemore Hospital	Middlemore Hospital	00011	Week 10	Day 3	2024-12-11		Yes		No	25	56	Level 4
MDMR-00044	2024-09-27 14:33:46	2025-04-15 15:07:40			Middlemore Hospital	Middlemore Hospital	00012	Week 10	Day 5	2024-12-13		Yes		No	25	56	Level 4
MDMR-00044	2024-09-27 14:33:46	2025-04-15 15:07:40			Middlemore Hospital	Middlemore Hospital	00013	Week 11	Day 1	2024-12-16		Yes		No	25	56	Level 4
MDMR-00044	2024-09-27 14:33:46	2025-04-15 15:07:40			Middlemore Hospital	Middlemore Hospital	00014	Week 11	Day 3	2024-12-18		Yes		No	25	56	Level 4
MDMR-00044	2024-09-27 14:33:46	2025-04-15 15:07:40			Middlemore Hospital	Middlemore Hospital	00015	Week 11	Day 5	2024-12-20		Yes		No	25	56	Level 4
MDMR-00044	2024-09-27 14:33:46	2025-04-15 15:07:40			Middlemore Hospital	Middlemore Hospital	00016	Week 12	Day 1	2024-12-23		Yes		No	25	56	Level 4
MDMR-00044	2024-09-27 14:33:46	2025-04-15 15:07:40			Middlemore Hospital	Middlemore Hospital	00017	Week 12	Day 3	2024-12-25	Yes			No
MDMR-00044	2024-09-27 14:33:46	2025-04-15 15:07:40			Middlemore Hospital	Middlemore Hospital	00018	Week 12	Day 5	2024-12-27		Yes		No	25	56	Level 4
MDMR-00044	2024-09-27 14:33:46	2025-04-15 15:07:40			Middlemore Hospital	Middlemore Hospital	00019	Week 13	Day 1	2024-12-30		Yes		No	25	56	Level 4
MDMR-00044	2024-09-27 14:33:46	2025-04-15 15:07:40			Middlemore Hospital	Middlemore Hospital	00020	Week 13	Day 3	2025-01-01		Yes		No	25	56	Level 4
MDMR-00044	2024-09-27 14:33:46	2025-04-15 15:07:40			Middlemore Hospital	Middlemore Hospital	00021	Week 13	Day 5	2025-01-03		Yes		No	25	56	Level 4
MDMR-00045	2024-09-30 14:16:15	2025-04-15 15:07:59			Middlemore Hospital	Middlemore Hospital	00001	Week 7	Day 1	2024-11-25		Yes		No	29	67	Level 2
MDMR-00045	2024-09-30 14:16:15	2025-04-15 15:07:59			Middlemore Hospital	Middlemore Hospital	00002	Week 7	Day 2	2024-11-26			Yes					Played golf for 4 hours
MDMR-00045	2024-09-30 14:16:15	2025-04-15 15:07:59			Middlemore Hospital	Middlemore Hospital	00003	Week 7	Day 3	2024-11-27		Yes		No	29	64	Level 2
MDMR-00045	2024-09-30 14:16:15	2025-04-15 15:07:59			Middlemore Hospital	Middlemore Hospital	00004	Week 7	Day 4	2024-11-28			Yes					Golf for 2 hours
MDMR-00045	2024-09-30 14:16:15	2025-04-15 15:07:59			Middlemore Hospital	Middlemore Hospital	00005	Week 7	Day 5	2024-11-29		Yes		No	29	67	Level 2
MDMR-00045	2024-09-30 14:16:15	2025-04-15 15:07:59			Middlemore Hospital	Middlemore Hospital	00006	Week 8	Day 1	2024-12-02		Yes		No	29	64	Level 2
MDMR-00045	2024-09-30 14:16:15	2025-04-15 15:07:59			Middlemore Hospital	Middlemore Hospital	00007	Week 8	Day 3	2024-12-04		Yes		No	29	67	Level 2
MDMR-00045	2024-09-30 14:16:15	2025-04-15 15:07:59			Middlemore Hospital	Middlemore Hospital	00008	Week 8	Day 5	2024-12-06		Yes		No	29	67	Level 2
MDMR-00045	2024-09-30 14:16:15	2025-04-15 15:07:59			Middlemore Hospital	Middlemore Hospital	00009	Week 9	Day 1	2024-12-09		Yes		No	29	64	Level 2
MDMR-00045	2024-09-30 14:16:15	2025-04-15 15:07:59			Middlemore Hospital	Middlemore Hospital	00010	Week 9	Day 3	2024-12-11		Yes		No	29	64	Level 2
MDMR-00045	2024-09-30 14:16:15	2025-04-15 15:07:59			Middlemore Hospital	Middlemore Hospital	00011	Week 9	Day 5	2024-12-13		Yes		No	29	64	Level 2
MDMR-00045	2024-09-30 14:16:15	2025-04-15 15:07:59			Middlemore Hospital	Middlemore Hospital	00012	Week 10	Day 1	2024-12-16		Yes		No	29	64	Level 2
MDMR-00045	2024-09-30 14:16:15	2025-04-15 15:07:59			Middlemore Hospital	Middlemore Hospital	00013	Week 10	Day 2	2024-12-17			Yes					Golf for 2 hours
MDMR-00045	2024-09-30 14:16:15	2025-04-15 15:07:59			Middlemore Hospital	Middlemore Hospital	00014	Week 10	Day 3	2024-12-18		Yes		No	29	67	Level 2
MDMR-00045	2024-09-30 14:16:15	2025-04-15 15:07:59			Middlemore Hospital	Middlemore Hospital	00015	Week 10	Day 4	2024-12-19			Yes					Walked for 1 hour
MDMR-00045	2024-09-30 14:16:15	2025-04-15 15:07:59			Middlemore Hospital	Middlemore Hospital	00016	Week 10	Day 5	2024-12-20		Yes		No	29	67	Level 1
MDMR-00045	2024-09-30 14:16:15	2025-04-15 15:07:59			Middlemore Hospital	Middlemore Hospital	00017	Week 11	Day 1	2024-12-23		Yes		No	29	70	Level 1
MDMR-00045	2024-09-30 14:16:15	2025-04-15 15:07:59			Middlemore Hospital	Middlemore Hospital	00018	Week 11	Day 3	2024-12-25	Yes			No
MDMR-00045	2024-09-30 14:16:15	2025-04-15 15:07:59			Middlemore Hospital	Middlemore Hospital	00019	Week 11	Day 5	2024-12-27		Yes		No	29	72	Level 1
MDMR-00045	2024-09-30 14:16:15	2025-04-15 15:07:59			Middlemore Hospital	Middlemore Hospital	00020	Week 12	Day 1	2024-12-30		Yes		No	29	72	Level 1
MDMR-00045	2024-09-30 14:16:15	2025-04-15 15:07:59			Middlemore Hospital	Middlemore Hospital	00021	Week 12	Day 3	2025-01-01		Yes		No	29	70	Level 1
MDMR-00045	2024-09-30 14:16:15	2025-04-15 15:07:59			Middlemore Hospital	Middlemore Hospital	00022	Week 12	Day 5	2025-01-03		Yes		No	29	70	Level 1
MDMR-00045	2024-09-30 14:16:15	2025-04-15 15:07:59			Middlemore Hospital	Middlemore Hospital	00023	Week 13	Day 1	2025-01-06		Yes		No	29	70	Level 1
MDMR-00045	2024-09-30 14:16:15	2025-04-15 15:07:59			Middlemore Hospital	Middlemore Hospital	00024	Week 13	Day 3	2025-01-08		Yes		No	29	67	Level 1
MDMR-00045	2024-09-30 14:16:15	2025-04-15 15:07:59			Middlemore Hospital	Middlemore Hospital	00025	Week 13	Day 5	2025-01-10		Yes		No	29	67	Level 1
