# Supplementary material for: Exercise and Weekly Sirolimus (Rapamycin) in Older Adults: RAPA‐EX‐01 Randomised, Double‐Blind, Placebo‐Controlled Trial
Source: J Cachexia Sarcopenia Muscle. 2026 Apr 15;17(2):e70274. doi: 10.1002/jcsm.70274 (PMC13082878; doi:10.1002/jcsm.70274)
Supplement: Supplementary file 1 — Data S1: Supporting information. [file JCSM-17-e70274-s001.zip › export-20250421-224949_Missed-treatments.xlsx]

## Sheet: Components
PatientNr	DateCreated	DateChanged	EnrollmentDate	Notification	CreatedInSite	Site	Reference	Week number when dose was missed or partially taken:	Was the dose not taken because participant was unwell?	Were all 3 capsules missed? (select 'No' if 1 or 2 capsules are taken)	Total number of capsules taken: (should be less than 3)	Date dose taken:
MDMR-00003	2024-08-01 15:11:17	2025-04-15 12:47:39			Middlemore Hospital	Middlemore Hospital	00001	Week 1	No	Yes
MDMR-00003	2024-08-01 15:11:17	2025-04-15 12:47:39			Middlemore Hospital	Middlemore Hospital	00002	Week 2	No	Yes
MDMR-00003	2024-08-01 15:11:17	2025-04-15 12:47:39			Middlemore Hospital	Middlemore Hospital	00003	Week 3	No	Yes
MDMR-00003	2024-08-01 15:11:17	2025-04-15 12:47:39			Middlemore Hospital	Middlemore Hospital	00004	Week 4	No	Yes
MDMR-00003	2024-08-01 15:11:17	2025-04-15 12:47:39			Middlemore Hospital	Middlemore Hospital	00005	Week 5	No	Yes
MDMR-00003	2024-08-01 15:11:17	2025-04-15 12:47:39			Middlemore Hospital	Middlemore Hospital	00006	Week 6	No	Yes
MDMR-00015	2024-09-02 12:39:47	2025-04-15 14:59:15			Middlemore Hospital	Middlemore Hospital	00001	Week 2	Yes	Yes
MDMR-00015	2024-09-02 12:39:47	2025-04-15 14:59:15			Middlemore Hospital	Middlemore Hospital	00002	Week 3	Yes	Yes
MDMR-00015	2024-09-02 12:39:47	2025-04-15 14:59:15			Middlemore Hospital	Middlemore Hospital	00004	Week 4	Yes	Yes
MDMR-00015	2024-09-02 12:39:47	2025-04-15 14:59:15			Middlemore Hospital	Middlemore Hospital	00005	Week 5	Yes	Yes
MDMR-00015	2024-09-02 12:39:47	2025-04-15 14:59:15			Middlemore Hospital	Middlemore Hospital	00006	Week 6	Yes	Yes
MDMR-00016	2024-09-03 07:57:42	2025-04-15 14:59:32			Middlemore Hospital	Middlemore Hospital	00001	Week 2	No	Yes
MDMR-00016	2024-09-03 07:57:42	2025-04-15 14:59:32			Middlemore Hospital	Middlemore Hospital	00002	Week 3	No	Yes
MDMR-00016	2024-09-03 07:57:42	2025-04-15 14:59:32			Middlemore Hospital	Middlemore Hospital	00003	Week 4	Yes	Yes
MDMR-00016	2024-09-03 07:57:42	2025-04-15 14:59:32			Middlemore Hospital	Middlemore Hospital	00004	Week 5	Yes	Yes
MDMR-00016	2024-09-03 07:57:42	2025-04-15 14:59:32			Middlemore Hospital	Middlemore Hospital	00005	Week 6	Yes	Yes
MDMR-00031	2024-09-11 09:55:51	2025-04-15 15:04:06			Middlemore Hospital	Middlemore Hospital	00001	Week 2	No	Yes
MDMR-00035	2024-09-12 15:07:35	2025-04-15 15:05:02			Middlemore Hospital	Middlemore Hospital	00001	Week 5	No	Yes
