# Supplementary material for: Exercise and Weekly Sirolimus (Rapamycin) in Older Adults: RAPA‐EX‐01 Randomised, Double‐Blind, Placebo‐Controlled Trial
Source: J Cachexia Sarcopenia Muscle. 2026 Apr 15;17(2):e70274. doi: 10.1002/jcsm.70274 (PMC13082878; doi:10.1002/jcsm.70274)
Supplement: Supplementary file 1 — Data S1: Supporting information. [file JCSM-17-e70274-s001.zip › export-20250421-171947_Hand-grip-strength.xlsx]

## Sheet: Components
PatientNr	DateCreated	DateChanged	EnrollmentDate	Notification	CreatedInSite	Site	BS_HGS_HGSA_HGSYN	BS_HGS_HGSA_HGSREASND	BS_HGS_HGSA_HGSDAT	BS_HGS_HGSA_HGSHANDLR	BS_HGS_HGSA_HGSDOMHAND	BS_HGS_HGSA_HGSDOMHANDREAS	BS_HGS_HGSA_HGS_ORRES	IA_HGS_HGSA_HGSYN	IA_HGS_HGSA_HGSREASND	IA_HGS_HGSA_HGSDAT	IA_HGS_HGSA_HGSHANDLR	IA_HGS_HGSA_HGSDOMHAND	IA_HGS_HGSA_HGSDOMHANDREAS	IA_HGS_HGSA_HGS_ORRES	EOS_HGS_HGSA_HGSYN	EOS_HGS_HGSA_HGSREASND	EOS_HGS_HGSA_HGSDAT	EOS_HGS_HGSA_HGSHANDLR	EOS_HGS_HGSA_HGSDOMHAND	EOS_HGS_HGSA_HGSDOMHANDREAS	EOS_HGS_HGSA_HGS_ORRES
MDMR-00001	2024-07-29 12:23:50	2025-04-15 12:48:11			Middlemore Hospital	Middlemore Hospital	Yes		2024-08-23	Right	Yes		28	Yes		2024-10-09	Right	Yes		23	Yes		2024-11-29	Right	Yes		22.5
MDMR-00002	2024-07-29 14:51:04	2025-04-15 15:08:18			Middlemore Hospital	Middlemore Hospital	Yes		2024-08-07	Right	Yes		24	Yes		2024-09-18	Right	Yes		23.8	Yes		2024-11-13	Right	Yes		24.3
MDMR-00003	2024-08-01 15:11:17	2025-04-15 12:47:39			Middlemore Hospital	Middlemore Hospital	Yes		2024-08-15	Left	Yes		26								Yes		2024-09-26	Left	Yes		22.2
MDMR-00004	2024-08-05 12:55:42	2025-04-15 14:55:56			Middlemore Hospital	Middlemore Hospital	Yes		2024-08-09	Right	Yes		49	Yes		2024-09-24	Right	Yes		42.1	Yes		2024-11-11	Right	Yes		43
MDMR-00005	2024-08-06 16:01:50	2025-04-15 14:56:15			Middlemore Hospital	Middlemore Hospital
MDMR-00006	2024-08-09 14:39:55	2025-04-15 14:56:35			Middlemore Hospital	Middlemore Hospital	Yes		2024-08-22	Right	Yes		21	Yes		2024-10-10	Right	Yes		21	Yes		2024-11-25	Right	Yes		18.9
MDMR-00007	2024-08-15 11:59:06	2025-04-15 14:56:55			Middlemore Hospital	Middlemore Hospital	Yes		2024-08-29	Right	Yes		37	Yes		2024-10-14	Right	Yes		41	Yes		2024-12-03	Right	Yes		41.8
MDMR-00008	2024-08-19 09:54:02	2025-04-15 14:57:14			Middlemore Hospital	Middlemore Hospital	Yes		2024-09-02	Right	Yes		35	Yes		2024-10-14	Right	Yes		41	Yes		2024-12-02	Right	Yes		40.0
MDMR-00009	2024-08-21 10:35:01	2025-04-15 14:57:33			Middlemore Hospital	Middlemore Hospital
MDMR-00010	2024-08-22 10:07:57	2025-04-15 14:57:51			Middlemore Hospital	Middlemore Hospital	Yes		2024-09-06	Right	Yes		28	Yes		2024-10-21	Right	Yes		33	Yes		2024-12-09	Right	Yes		31.0
MDMR-00011	2024-08-23 07:38:51	2025-04-15 14:58:10			Middlemore Hospital	Middlemore Hospital	Yes		2024-09-13	Right	Yes		23	Yes		2024-11-01	Right	Yes		23.6	No	Participant decided not to take part in any end of study procedures due to illness.
MDMR-00012	2024-08-26 14:00:28	2025-04-15 14:58:29			Middlemore Hospital	Middlemore Hospital	Yes		2024-09-16	Right	Yes		29								Yes		2024-10-29	Right	Yes		31.1
MDMR-00013	2024-08-27 07:34:18	2025-04-15 14:58:46			Middlemore Hospital	Middlemore Hospital	Yes		2024-09-09	Left	No	Participant has carpal tunnel in their dominant hand (Medical History-00001)	22	Yes		2024-10-21	Left	No	Carpal tunnel in dominant hand	24	Yes		2024-12-09	Left	No	Participant has carpal tunnel syndrome	17.9
MDMR-00014	2024-08-30 14:27:10	2025-04-15 14:59:00			Middlemore Hospital	Middlemore Hospital	Yes		2024-09-13	Right	Yes		26	Yes		2024-11-01	Right	Yes		30.3	Yes		2024-12-12	Right	Yes		31.4
MDMR-00015	2024-09-02 12:39:47	2025-04-15 14:59:15			Middlemore Hospital	Middlemore Hospital	Yes		2024-09-20	Left	Yes		32								No	Participant chose not to complete test today as does not see any point in doing assessments after stopping study procedures on 01 Oct 2024 (withdrew at this date after being hospitalised).
MDMR-00016	2024-09-03 07:57:42	2025-04-15 14:59:32			Middlemore Hospital	Middlemore Hospital	Yes		2024-09-20	Left	Yes		25								Yes		2024-10-15	Left	Yes		31
MDMR-00017	2024-09-03 12:28:42	2025-04-15 14:59:50			Middlemore Hospital	Middlemore Hospital	Yes		2024-09-17	Right	Yes		27	Yes		2024-11-08	Right	Yes		34	Yes		2024-12-23	Right	Yes		19.5
MDMR-00018	2024-09-03 13:07:25	2025-04-15 15:00:08			Middlemore Hospital	Middlemore Hospital	Yes		2024-09-16	Right	Yes		40	Yes		2024-10-29	Right	Yes		53.60	Yes		2024-12-16	Right	Yes		49.6
MDMR-00019	2024-09-05 12:36:21	2025-04-15 15:00:29			Middlemore Hospital	Middlemore Hospital	Yes		2024-09-20	Right	Yes		25	Yes		2024-11-04	Right	Yes		26	Yes		2024-12-23	Right	Yes		25.4
MDMR-00020	2024-09-05 15:55:40	2025-04-16 15:57:21			Middlemore Hospital	Middlemore Hospital	Yes		2024-09-20	Right	Yes		45	Yes		2024-11-04	Right	Yes		43.6	Yes		2024-12-23	Right	Yes		42.2
MDMR-00021	2024-09-05 16:06:14	2025-04-15 15:00:47			Middlemore Hospital	Middlemore Hospital	Yes		2024-09-17	Right	Yes		27	Yes		2024-11-08	Right	Yes		27.6	Yes		2024-12-23	Right	Yes		28.6
MDMR-00022	2024-09-06 10:55:03	2025-04-15 15:01:04			Middlemore Hospital	Middlemore Hospital	Yes		2024-09-18	Right	Yes		37	Yes		2024-10-29	Right	Yes		33.2	Yes		2024-12-24	Right	Yes		36.2
MDMR-00023	2024-09-06 12:08:41	2025-04-15 15:01:40			Middlemore Hospital	Middlemore Hospital	Yes		2024-09-19	Right	Yes		43	Yes		2024-11-07	Right	Yes		47.9	Yes		2024-12-27	Right	Yes		47.6
MDMR-00024	2024-09-06 12:08:45	2025-04-15 15:01:59			Middlemore Hospital	Middlemore Hospital
MDMR-00025	2024-09-09 11:15:20	2025-04-15 15:02:24			Middlemore Hospital	Middlemore Hospital	Yes		2024-09-19	Right	Yes		41	Yes		2024-11-07	Right	Yes		43.8	Yes		2024-12-27	Right	Yes		46.8
MDMR-00026	2024-09-09 14:22:39	2025-04-15 15:02:42			Middlemore Hospital	Middlemore Hospital
MDMR-00027	2024-09-09 16:52:36	2025-04-15 15:02:59			Middlemore Hospital	Middlemore Hospital	Yes		2024-09-18	Left	Yes		25	Yes		2024-11-06	Left	Yes		28.9	Yes		2024-12-23	Left	Yes		28.6
MDMR-00028	2024-09-11 09:55:18	2025-04-15 15:03:15			Middlemore Hospital	Middlemore Hospital	Yes		2024-09-23	Right	Yes		26	Yes		2024-11-04	Right	Yes		35.6
MDMR-00029	2024-09-11 09:55:39	2025-04-15 15:03:36			Middlemore Hospital	Middlemore Hospital	Yes		2024-09-24	Right	Yes		22	Yes		2024-11-05	Right	Yes		25	Yes		2024-12-24	Right	Yes		25.9
MDMR-00030	2024-09-11 09:55:44	2025-04-15 15:03:51			Middlemore Hospital	Middlemore Hospital	Yes		2024-09-24	Right	Yes		30	Yes		2024-11-05	Right	Yes		36.1	Yes		2024-12-24	Right	Yes		36.8
MDMR-00031	2024-09-11 09:55:51	2025-04-15 15:04:06			Middlemore Hospital	Middlemore Hospital	Yes		2024-09-19	Right	Yes		34	Yes		2024-11-01	Right	Yes		31	Yes		2024-12-16	Right	Yes		34.9
MDMR-00032	2024-09-11 09:55:57	2025-04-15 15:04:23			Middlemore Hospital	Middlemore Hospital	Yes		2024-09-20	Right	Yes		32	Yes		2024-11-06	Right	Yes		28	Yes		2024-12-23	Right	Yes		32.4
MDMR-00033	2024-09-11 13:32:06	2025-04-15 15:04:45			Middlemore Hospital	Middlemore Hospital	Yes		2024-09-23	Right	Yes		34	Yes		2024-11-04	Right	Yes		36.5	No	EOS visit activities not completed due to participant wishing to withdraw from study
MDMR-00034	2024-09-12 15:06:47	2025-04-16 15:57:54			Middlemore Hospital	Middlemore Hospital
MDMR-00035	2024-09-12 15:07:35	2025-04-15 15:05:02			Middlemore Hospital	Middlemore Hospital	Yes		2024-09-20	Right	Yes		50	Yes		2024-11-07	Right	Yes		46.5	Yes		2024-12-23	Right	Yes		47.7
MDMR-00036	2024-09-12 15:07:39	2025-04-15 15:05:20			Middlemore Hospital	Middlemore Hospital	Yes		2024-09-19	Right	Yes		39	Yes		2024-11-06	Right	Yes		38.9	Yes		2024-12-27	Right	Yes		43.7
MDMR-00037	2024-09-12 15:07:47	2025-04-15 15:05:36			Middlemore Hospital	Middlemore Hospital	Yes		2024-09-19	Right	Yes		32	Yes		2024-11-07	Right	Yes		30.1	Yes		2024-12-19	Right	Yes		32.9
MDMR-00038	2024-09-13 14:07:09	2025-04-15 15:05:53			Middlemore Hospital	Middlemore Hospital	Yes		2024-09-18	Right	Yes		38	Yes		2024-11-04	Right	Yes		37.4	Yes		2024-12-23	Right	Yes		32.9
MDMR-00039	2024-09-16 14:16:16	2025-04-15 15:06:10			Middlemore Hospital	Middlemore Hospital	Yes		2024-09-19	Right	Yes		32	Yes		2024-11-11	Right	Yes		30.4	Yes		2024-12-27	Right	Yes		36.1
MDMR-00040	2024-09-16 14:16:25	2025-04-15 15:06:30			Middlemore Hospital	Middlemore Hospital	Yes		2024-09-23	Right	Yes		53	Yes		2024-11-04	Right	Yes		53	Yes		2024-12-23	Right	Yes		52.4
MDMR-00041	2024-09-16 14:16:30	2025-04-15 15:06:49			Middlemore Hospital	Middlemore Hospital	Yes		2024-09-24	Right	Yes		21	Yes		2024-11-11	Right	Yes		21.2	No	Participant decided not to take part in any end of study activities.
MDMR-00042	2024-09-26 08:40:34	2025-04-15 15:07:09			Middlemore Hospital	Middlemore Hospital	Yes		2024-10-09	Right	Yes		22	Yes		2024-11-26	Right	Yes		20.4	Yes		2025-01-14	Right	Yes		23.8
MDMR-00043	2024-09-27 12:49:08	2025-04-15 15:07:24			Middlemore Hospital	Middlemore Hospital	Yes		2024-10-10	Right	Yes		51	Yes		2024-11-25	Right	Yes		50.4	Yes		2025-01-14	Right	Yes		52
MDMR-00044	2024-09-27 14:33:46	2025-04-15 15:07:40			Middlemore Hospital	Middlemore Hospital	Yes		2024-10-08	Right	Yes		35	Yes		2024-11-21	Right	Yes		36.8	Yes		2025-01-13	Right	Yes		35.9
MDMR-00045	2024-09-30 14:16:15	2025-04-15 15:07:59			Middlemore Hospital	Middlemore Hospital	Yes		2024-10-09	Right	Yes		30	Yes		2024-11-25	Right	Yes		29.4	Yes		2025-01-13	Right	Yes		30.0
