# Supplementary material for: Exercise and Weekly Sirolimus (Rapamycin) in Older Adults: RAPA‐EX‐01 Randomised, Double‐Blind, Placebo‐Controlled Trial
Source: J Cachexia Sarcopenia Muscle. 2026 Apr 15;17(2):e70274. doi: 10.1002/jcsm.70274 (PMC13082878; doi:10.1002/jcsm.70274)
Supplement: Supplementary file 1 — Data S1: Supporting information. [file JCSM-17-e70274-s001.zip › export-20250421-150146_Clinical-dataset.xlsx]

## Sheet: Components
PatientNr	DateCreated	DateChanged	EnrollmentDate	Notification	CreatedInSite	Site	Date of visit: (6733)	Participant initials: (e.g. ABC, A-C)	Date of Birth	Gender at birth:	Race: (select all that apply)_answer1	Race: (select all that apply)_answer2	Race: (select all that apply)_answer3	Race: (select all that apply)_answer4	Race: (select all that apply)_answer5	Race: (select all that apply)_answer6	Please specify other: (separate multiple entries with comma)	Height (cm):	Weight (kg):	Date informed consent signed:	Age at consent:	Consent version: (6742)	Consent version date: (6743)	Does participant request to receive a summary of the study results?	Has the participant reconsented?	Reason for reconsent:_answer1	Reason for reconsent:_answer2	Date participant reconsented:	Consent version: (6750)	Consent version date: (6751)	Date eligibility assessed:	Does participant meet all inclusion criteria?	Does participant meet any of the exclusion criteria?	Please select all inclusion criteria that participant failed to meet:_IEIN01	Please select all inclusion criteria that participant failed to meet:_IEIN02	Please select all inclusion criteria that participant failed to meet:_IEIN03	Please select all inclusion criteria that participant failed to meet:_IEIN04	Please select all inclusion criteria that participant failed to meet:_IEIN05	Please select all inclusion criteria that participant failed to meet:_IEIN06	Please select all inclusion criteria that participant failed to meet:_IEIN07	Please select all inclusion criteria that participant failed to meet:_IEIN08	Please select all exclusion criteria that participant met:_IEEX01	Please select all exclusion criteria that participant met:_IEEX02	Please select all exclusion criteria that participant met:_IEEX03	Please select all exclusion criteria that participant met:_IEEX04	Please select all exclusion criteria that participant met:_IEEX05	Please select all exclusion criteria that participant met:_IEEX06	Please select all exclusion criteria that participant met:_IEEX07	Please select all exclusion criteria that participant met:_IEEX08
MDMR-00001	2024-07-29 12:23:50	2025-04-15 12:48:11			Middlemore Hospital	Middlemore Hospital	2024-07-29	LCM	1945-06-19	Female	Yes							159	77	2024-07-29	79	1	2024-06-20	Yes	No						2024-08-01	Yes	No
MDMR-00002	2024-07-29 14:51:04	2025-04-15 15:08:18			Middlemore Hospital	Middlemore Hospital	2024-07-29	WMW	1959-02-21	Female				Yes				158	49	2024-07-29	65	1	2024-06-20	Yes	No						2024-08-01	Yes	No
MDMR-00003	2024-08-01 15:11:17	2025-04-15 12:47:39			Middlemore Hospital	Middlemore Hospital	2024-08-01	BKH	1953-01-16	Female		Yes						162	72	2024-08-01	71	1	2024-06-20	Yes	No						2024-08-01	Yes	No
MDMR-00004	2024-08-05 12:55:42	2025-04-15 14:55:56			Middlemore Hospital	Middlemore Hospital	2024-08-02	CRR	1949-07-19	Male	Yes							181	107	2024-08-02	75	1	2024-06-20	Yes	No						2024-08-05	Yes	No
MDMR-00005	2024-08-06 16:01:50	2025-04-15 14:56:15			Middlemore Hospital	Middlemore Hospital	2024-08-06	EHH	1944-09-04	Female	Yes							153	57	2024-08-06	79	1	2024-06-20	Yes	No						2024-08-21	No	No						Yes
MDMR-00006	2024-08-09 14:39:55	2025-04-15 14:56:35			Middlemore Hospital	Middlemore Hospital	2024-08-08	J-B	1944-02-16	Female	Yes							152	61	2024-08-08	80	1	2024-06-20	Yes	No						2024-08-19	Yes	No
MDMR-00007	2024-08-15 11:59:06	2025-04-15 14:56:55			Middlemore Hospital	Middlemore Hospital	2024-08-15	NJS	1950-04-28	Male	Yes							173	76	2024-08-15	74	1	2024-06-20	Yes	No						2024-08-19	Yes	No
MDMR-00008	2024-08-19 09:54:02	2025-04-15 14:57:14			Middlemore Hospital	Middlemore Hospital	2024-08-19	PWA	1949-01-24	Male	Yes							168	90	2024-08-19	75	1	2024-06-20	Yes	No						2024-08-23	Yes	No
MDMR-00009	2024-08-21 10:35:01	2025-04-15 14:57:33			Middlemore Hospital	Middlemore Hospital	2024-08-20	RDB	1945-10-14	Male	Yes							180	65	2024-08-20	78	1	2024-06-20	Yes	No						2024-09-16	Yes	Yes											Yes
MDMR-00010	2024-08-22 10:07:57	2025-04-15 14:57:51			Middlemore Hospital	Middlemore Hospital	2024-08-22	YDC	1957-01-29	Female				Yes				150	59	2024-08-22	67	1	2024-06-20	Yes	No						2024-08-27	Yes	No
MDMR-00011	2024-08-23 07:38:51	2025-04-15 14:58:10			Middlemore Hospital	Middlemore Hospital	2024-08-26	MLR	1958-04-09	Female	Yes							156	74	2024-08-26	66	1	2024-06-20	Yes	No						2024-08-30	Yes	No
MDMR-00012	2024-08-26 14:00:28	2025-04-15 14:58:29			Middlemore Hospital	Middlemore Hospital	2024-08-26	NTP	1950-11-18	Female		Yes						150	71	2024-08-26	73	1	2024-06-20	Yes	No						2024-08-29	Yes	No
MDMR-00013	2024-08-27 07:34:18	2025-04-15 14:58:46			Middlemore Hospital	Middlemore Hospital	2024-08-27	JHM	1952-10-07	Female	Yes							153	79	2024-08-27	71	1	2024-06-20	Yes	No						2024-08-30	Yes	No
MDMR-00014	2024-08-30 14:27:10	2025-04-15 14:59:00			Middlemore Hospital	Middlemore Hospital	2024-08-30	RAM	1953-08-28	Female	Yes							161	80	2024-08-30	71	1	2024-06-20	Yes	No						2024-08-30	Yes	No
MDMR-00015	2024-09-02 12:39:47	2025-04-15 14:59:15			Middlemore Hospital	Middlemore Hospital	2024-09-02	R-T	1945-08-12	Male	Yes							168	89	2024-09-02	79	1	2024-06-20	Yes	No						2024-09-02	Yes	No
MDMR-00016	2024-09-03 07:57:42	2025-04-15 14:59:32			Middlemore Hospital	Middlemore Hospital	2024-09-02	GMH	1953-08-23	Female	Yes							170	111	2024-09-02	71	1	2024-06-20	Yes	No						2024-09-02	Yes	No
MDMR-00017	2024-09-03 12:28:42	2025-04-15 14:59:50			Middlemore Hospital	Middlemore Hospital	2024-09-03	RDG	1954-08-01	Male	Yes							180	95	2024-09-03	70	1	2024-06-20	Yes	No						2024-09-03	Yes	No
MDMR-00018	2024-09-03 13:07:25	2025-04-15 15:00:08			Middlemore Hospital	Middlemore Hospital	2024-09-03	BPA	1945-07-05	Male	Yes							181	90	2024-09-03	79	1	2024-06-20	Yes	No						2024-09-03	Yes	No
MDMR-00019	2024-09-05 12:36:21	2025-04-15 15:00:29			Middlemore Hospital	Middlemore Hospital	2024-09-05	SLR	1958-12-08	Female	Yes							170	84	2024-09-05	65	1	2024-06-20	Yes	No						2024-09-05	Yes	No
MDMR-00020	2024-09-05 15:55:40	2025-04-16 15:57:21			Middlemore Hospital	Middlemore Hospital	2024-09-05	SRR	1957-11-10	Male	Yes							175	102	2024-09-05	66	1	2024-06-20	Yes	No						2024-09-05	Yes	No
MDMR-00021	2024-09-05 16:06:14	2025-04-15 15:00:47			Middlemore Hospital	Middlemore Hospital	2024-09-05	GMP	1955-09-23	Female	Yes							163	59	2024-09-05	68	1	2024-06-20	Yes	No						2024-09-05	Yes	No
MDMR-00022	2024-09-06 10:55:03	2025-04-15 15:01:04			Middlemore Hospital	Middlemore Hospital	2024-09-06	PJA	1943-09-17	Male	Yes							166	79	2024-09-06	80	1	2024-06-20	Yes	No						2024-09-06	Yes	No
MDMR-00023	2024-09-06 12:08:41	2025-04-15 15:01:40			Middlemore Hospital	Middlemore Hospital	2024-09-06	S-B	1955-02-12	Male					Yes			173	82	2024-09-06	69	1	2024-06-20	Yes	No						2024-09-06	Yes	No
MDMR-00024	2024-09-06 12:08:45	2025-04-15 15:01:59			Middlemore Hospital	Middlemore Hospital	2024-09-06	JAA	1950-10-31	Female	Yes							163	79	2024-09-06	73	1	2024-06-20	Yes	No						2024-09-06	Yes	Yes											Yes
MDMR-00025	2024-09-09 11:15:20	2025-04-15 15:02:24			Middlemore Hospital	Middlemore Hospital	2024-09-09	ABB	1951-05-13	Male	Yes							174	79	2024-09-09	73	1	2024-06-20	Yes	No						2024-09-09	Yes	No
MDMR-00026	2024-09-09 14:22:39	2025-04-15 15:02:42			Middlemore Hospital	Middlemore Hospital	2024-09-09	JRA	1953-07-13	Female	Yes							153	52	2024-09-09	71	1	2024-06-20	Yes	No						2024-09-11	No	No						Yes
MDMR-00027	2024-09-09 16:52:36	2025-04-15 15:02:59			Middlemore Hospital	Middlemore Hospital	2024-09-09	JAP	1959-03-06	Female		Yes						167	101	2024-09-09	65	1	2024-06-20	Yes	No						2024-09-09	Yes	No
MDMR-00028	2024-09-11 09:55:18	2025-04-15 15:03:15			Middlemore Hospital	Middlemore Hospital	2024-09-10	CGA	1959-07-10	Female			Yes					167	108	2024-09-10	65	1	2024-06-20	Yes	No						2024-09-10	Yes	No
MDMR-00029	2024-09-11 09:55:39	2025-04-15 15:03:36			Middlemore Hospital	Middlemore Hospital	2024-09-10	C-M	1954-01-04	Female	Yes							166	73	2024-09-10	70	1	2024-06-20	Yes	No						2024-09-10	Yes	No
MDMR-00030	2024-09-11 09:55:44	2025-04-15 15:03:51			Middlemore Hospital	Middlemore Hospital	2024-09-10	OJM	1952-02-26	Male	Yes							164	82	2024-09-10	72	1	2024-06-20	Yes	No						2024-09-10	Yes	No
MDMR-00031	2024-09-11 09:55:51	2025-04-15 15:04:06			Middlemore Hospital	Middlemore Hospital	2024-09-10	RDS	1950-11-20	Male	Yes	Yes						174	100	2024-09-10	73	1	2024-06-20	Yes	No						2024-09-10	Yes	No
MDMR-00032	2024-09-11 09:55:57	2025-04-15 15:04:23			Middlemore Hospital	Middlemore Hospital	2024-09-10	G-H	1945-10-28	Male	Yes							171	89	2024-09-10	78	1	2024-06-20	Yes	No						2024-09-10	Yes	No
MDMR-00033	2024-09-11 13:32:06	2025-04-15 15:04:45			Middlemore Hospital	Middlemore Hospital	2024-09-11	JJC	1955-10-09	Female	Yes							164	80	2024-09-11	68	1	2024-06-20	Yes	No						2024-09-11	Yes	No
MDMR-00034	2024-09-12 15:06:47	2025-04-16 15:57:54			Middlemore Hospital	Middlemore Hospital	2024-09-12	RSA	1951-05-14	Male				Yes				176	67	2024-09-12	73	1	2024-06-20	Yes	No						2024-09-12	Yes	Yes											Yes
MDMR-00035	2024-09-12 15:07:35	2025-04-15 15:05:02			Middlemore Hospital	Middlemore Hospital	2024-09-12	CAP	1959-07-14	Male	Yes	Yes						176	77	2024-09-12	65	1	2024-06-20	Yes	No						2024-09-12	Yes	No
MDMR-00036	2024-09-12 15:07:39	2025-04-15 15:05:20			Middlemore Hospital	Middlemore Hospital	2024-09-12	GSG	1957-06-24	Male	Yes							178	101	2024-09-12	67	1	2024-06-20	Yes	No						2024-09-12	Yes	No
MDMR-00037	2024-09-12 15:07:47	2025-04-15 15:05:36			Middlemore Hospital	Middlemore Hospital	2024-09-12	NWA	1941-10-15	Male	Yes							177	113	2024-09-12	82	1	2024-06-20	Yes	No						2024-09-12	Yes	No
MDMR-00038	2024-09-13 14:07:09	2025-04-15 15:05:53			Middlemore Hospital	Middlemore Hospital	2024-09-13	DJB	1945-12-25	Male	Yes							183	77	2024-09-13	78	1	2024-06-20	Yes	No						2024-09-13	Yes	No
MDMR-00039	2024-09-16 14:16:16	2025-04-15 15:06:10			Middlemore Hospital	Middlemore Hospital	2024-09-13	N-B	1943-04-03	Male	Yes							186	94	2024-09-13	81	1	2024-06-20	No	No						2024-09-13	Yes	No
MDMR-00040	2024-09-16 14:16:25	2025-04-15 15:06:30			Middlemore Hospital	Middlemore Hospital	2024-09-13	MJB	1957-11-08	Male	Yes							175	74	2024-09-13	66	1	2024-06-20	Yes	No						2024-09-13	Yes	No
MDMR-00041	2024-09-16 14:16:30	2025-04-15 15:06:49			Middlemore Hospital	Middlemore Hospital	2024-09-13	EHR	1952-04-25	Female	Yes							169	71	2024-09-13	72	1	2024-06-20	Yes	No						2024-09-13	Yes	No
MDMR-00042	2024-09-26 08:40:34	2025-04-15 15:07:09			Middlemore Hospital	Middlemore Hospital	2024-09-25	PMB	1945-12-14	Female	Yes							164	65	2024-09-25	78	1	2024-06-20	Yes	No						2024-09-25	Yes	No
MDMR-00043	2024-09-27 12:49:08	2025-04-15 15:07:24			Middlemore Hospital	Middlemore Hospital	2024-09-26	AJC	1951-05-20	Male	Yes							177	108	2024-09-26	73	1	2024-06-20	Yes	No						2024-09-26	Yes	No
MDMR-00044	2024-09-27 14:33:46	2025-04-15 15:07:40			Middlemore Hospital	Middlemore Hospital	2024-09-27	GRB	1953-03-23	Male		Yes						160	89	2024-09-27	71	1	2024-06-20	Yes	No						2024-09-27	Yes	No
MDMR-00045	2024-09-30 14:16:15	2025-04-15 15:07:59			Middlemore Hospital	Middlemore Hospital	2024-09-30	FGB	1948-08-19	Female		Yes						160	82	2024-09-30	76	1	2024-06-20	Yes	No						2024-09-30	Yes	No
[truncated: 537 more columns]
