# Supplementary material for: Exercise and Weekly Sirolimus (Rapamycin) in Older Adults: RAPA‐EX‐01 Randomised, Double‐Blind, Placebo‐Controlled Trial
Source: J Cachexia Sarcopenia Muscle. 2026 Apr 15;17(2):e70274. doi: 10.1002/jcsm.70274 (PMC13082878; doi:10.1002/jcsm.70274)
Supplement: Supplementary file 1 — Data S1: Supporting information. [file JCSM-17-e70274-s001.zip › TruDiag_Rapamycin_All_metrics_EAA.csv]

Patient.ID	PID	Collection.Date	Date.of.Birth	Biological.Sex	Alcohol.per.week	Height.in	Group	Group.number	Test	Test.number	Decimal.Chronological.Age	Female	Age	PCHorvath1	PCHorvath2	PCHannum	PCPhenoAge	PCDNAmTL	PCPACKYRS	PCADM	PCB2M	PCCystatinC	PCGDF15	PCLeptin	PCPAI1	PCTIMP1	PCGrimAge	Horvath	Hannum	PhenoAge	DunedinPACE	tnsc	tnsc2	irS	irS2	irT	irT2	pcgtAge	hypoSC	CD4Tnv	Baso	CD4Tmem	Bmem	Bnv	Treg	CD8Tmem	CD8Tnv	Eos	NK
209062180012_R01C01	MDMR-00039	27/12/2024	27/01/1944	Male	NA	0	Rapamycin	1	EOS	2	81	0	81	74.4196731	69.9226145	78.7697055	81.87097095	6.756301312	0.782409141	403.963747	3155771.388	771737.2023	972.7989738	1925.669241	30980.75014	37103.3787	85.79214736	84.73808576	76.6090217	73.12338589	1.215525848	731.5898871	2179.490225	9.031973915	26.90728673	19.18252032	38.60276475	0.049579834	0.843594637	0.036153547	0	0	0	0	0.044509809	0.021879729	0	0	0.02927066
209062180012_R02C01	MDMR-00036	27/12/2024	27/01/1958	Male	NA	0	Rapamycin	1	EOS	2	67	0	67	64.22885597	61.29690365	70.68964416	66.34544709	6.687387094	5.808886566	386.3697365	2942106.714	724450.3952	870.8282883	2648.579038	30459.45873	35102.13959	77.46574555	74.69887576	67.95056511	64.79265387	1.147555179	772.9757314	2220.766472	11.53695122	33.14576823	19.18252032	38.60276475	0.051039632	0.846998305	0.0208627	0	0	0	0	0.055701954	0.040804339	0	0	0.044769098
209062180012_R03C01	MDMR-00044	13/01/2025	13/02/1954	Male	NA	0	Rapamycin	1	EOS	2	71	0	71	64.60181738	64.08734187	69.45569796	65.52409277	6.840267716	2.697026479	376.880715	2966790.352	729312.3095	839.8089784	1853.569294	30528.20172	35219.35477	76.9253367	75.44373354	69.61765633	65.32534051	0.917746096	2366.581176	3757.941847	33.33212923	52.92875842	19.18252032	38.60276475	0.074680894	0.841763918	0.051159196	0	0.001905866	0.005676182	0.003117755	0.052783488	0.100712684	0	0	0.040855974
209062180012_R04C01	MDMR-00022	24/12/2024	24/01/1944	Male	NA	0	Rapamycin	1	EOS	2	81	0	81	67.23295057	64.99533271	74.5166476	74.92850022	6.971903245	2.450393074	396.3390031	3093699.98	761859.5949	933.4482518	2452.852201	30540.14114	37004.88449	84.23648417	76.37408174	78.14255092	66.49437116	1.208691852	712.4810252	2162.157942	8.796062039	26.69330792	19.18252032	38.60276475	0.049398736	0.869002205	0.04959589	0	0.018926508	0	0	0.027049637	0	0	0	0.003454897
209062180012_R05C01	MDMR-00023	27/12/2024	27/01/1956	Male	NA	0	Rapamycin	1	EOS	2	69	0	69	58.39621826	60.83818238	67.82314305	69.24745616	6.850041835	-7.086060939	384.6684619	3007923.784	724361.6496	841.1019073	2111.808766	31617.32904	35512.38961	75.44056066	70.88241955	70.53651277	70.33643576	1.032396258	481.0298338	1938.799097	6.971446867	28.09853763	19.18252032	38.60276475	0.044959438	0.874673411	0.010642231	0	0	0	0	0.026124723	0.012922872	0	0	0
209062180012_R06C01	MDMR-00025	27/12/2024	27/01/1952	Male	NA	0	Rapamycin	1	EOS	2	73	0	73	58.97700512	59.8237029	67.30383768	63.65792651	6.905638892	-1.09862041	386.3437821	2979317.643	731514.5596	880.8228594	2723.419818	29851.51621	35653.65983	77.38680317	67.3848632	72.54988112	57.74645856	0.94820369	772.7013953	2219.777989	10.58495062	30.40791766	19.18252032	38.60276475	0.049464707	0.849029713	0.034010771	0	0.005410109	0	0	0.065274282	0.014437469	0	0	0.03643031
209062180012_R07C01	MDMR-00038	23/12/2024	23/01/1947	Male	NA	0	Rapamycin	1	EOS	2	78	0	78	66.11915546	67.51272584	71.71145866	71.69493992	6.615162438	15.00902955	394.8012717	3081447.748	754883.7559	976.2923609	2622.188413	30465.74569	36545.77645	86.58531254	78.12035357	71.71804121	67.14719415	1.231146878	1514.776661	2935.992915	19.4202136	37.64093481	19.18252032	38.60276475	0.062396609	0.838093404	0.033168884	0	0	0	0	0.056434505	0.092139582	0	0	0.022906837
209062180012_R08C01	MDMR-00030	24/12/2024	24/01/1953	Male	NA	0	Rapamycin	1	EOS	2	72	0	72	69.44712364	69.31936219	72.15416288	69.38825101	6.591712185	16.08333243	397.258481	3038010.539	749107.6101	937.0002631	2753.60876	30422.15278	35787.01909	84.51230006	73.0878097	66.40222368	66.50985767	1.152598197	833.2507482	2276.853177	11.57292706	31.62296079	19.18252032	38.60276475	0.05068736	0.829489908	0.025461329	0	0	0	0	0.045874342	0.057748028	0	0	0.026229088
209062190130_R01C01	MDMR-00029	24/12/2024	24/01/1955	Female	NA	0	Rapamycin	1	EOS	2	70	1	70	64.11746197	65.82497925	68.9484928	65.43000608	6.822944182	4.108371682	393.2189254	2942657.246	728570.709	840.3163035	8437.270917	29031.90692	34872.50011	75.24587296	63.90157264	67.87548254	66.7952026	0.987037709	2749.602349	4128.300336	39.28003355	58.97571908	19.18252032	38.60276475	0.084653392	0.819668307	0.067328914	0	0.028538102	0.009521751	0	0.044614482	0.066409638	0	0	0.031808613
209062190130_R02C01	MDMR-00027	23/12/2024	23/01/1960	Female	NA	0	Rapamycin	1	EOS	2	65	1	65	56.07111076	54.22632793	61.84447557	60.46295107	7.062369322	-2.751804384	392.6539719	2898074.587	702723.921	762.0438655	8339.504958	28869.71814	34222.41532	70.0571138	65.53719526	65.0085765	57.58344838	1.166495213	787.7473678	2233.570032	12.11919027	34.36261587	19.18252032	38.60276475	0.052007042	0.84311138	0.026511821	0.007182682	0.056806893	0.020450343	0	0.038660741	0.121954583	0	0	0.085486572
209062190130_R03C01	MDMR-00032	23/12/2024	23/01/1946	Male	NA	0	Rapamycin	1	EOS	2	79	0	79	68.16310978	64.36870573	75.5543041	75.64109356	6.578234137	20.13750469	404.738853	3085760.284	758745.2746	991.9568119	3505.365225	29505.0977	36452.96517	88.47984716	80.36316386	73.45331455	64.98179269	1.291747897	1896.094858	3302.205623	24.00120074	41.80007117	19.18252032	38.60276475	0.070185162	0.833666379	0.056354909	0.006678673	0.032435601	0.013554151	0.032690671	0.042182123	0.060422377	0	0	0.014204131
209062190130_R04C01	MDMR-00035	23/12/2024	23/01/1960	Male	NA	0	Rapamycin	1	EOS	2	65	0	65	53.42449884	52.16265163	62.19686226	63.24251438	6.946461162	3.878869555	376.3551574	2929197.825	709240.3558	821.1946426	1766.799304	30126.18773	34726.41218	74.55275568	61.21909847	57.2195112	55.51844991	1.033764626	749.7280388	2196.884308	11.53427752	33.79822012	19.18252032	38.60276475	0.048873055	0.863414503	0.04343913	0.007084049	0.069030814	0.013308392	0.037694063	0.045660759	0.008278971	0	0	0.070779671
209062190130_R05C01	MDMR-00019	23/12/2024	23/01/1959	Female	NA	0	Rapamycin	1	EOS	2	66	1	66	52.75940064	55.01498655	56.14519517	53.8448813	6.935414847	-4.259785462	388.210863	2910401.991	698343.0617	801.5380031	9243.74631	29656.46681	34036.94053	69.83673172	62.21887869	57.01027	53.62030909	1.086640177	1313.297336	2739.477736	19.89844448	41.50723843	19.18252032	38.60276475	0.060952597	0.84199798	0.048528527	0.003896081	0.037132269	0.006394837	0.017155813	0.036913054	0.09115895	0	0.004369137	0.054779079
209062190130_R06C01	MDMR-00017	23/12/2024	23/01/1955	Male	NA	0	Rapamycin	1	EOS	2	70	0	70	63.47794259	65.1234012	65.62237573	64.27375564	6.73576558	2.648390388	381.3941279	2961847.769	728236.711	857.6558677	2638.903002	29999.90729	35128.94889	76.75089115	73.83265623	68.11540732	64.16717364	1.109431928	1796.302916	3202.829425	25.66147023	45.75470608	19.18252032	38.60276475	0.068674248	0.824721149	0.105313419	0.015148125	0.044645076	0.020324579	0.018225081	0.062320364	0.111615877	0.019314135	0.026557985	0.167730272
209062190130_R07C01	MDMR-00021	23/12/2024	23/01/1956	Female	NA	0	Rapamycin	1	EOS	2	69	1	69	55.02614314	53.91848013	59.44411111	56.78280461	6.972850416	1.707525294	394.4759666	2930691.11	702214.7556	793.5644734	8623.657347	28426.86375	34472.07671	72.49935466	70.30568237	65.68997363	59.69441184	0.948084523	1143.771942	2577.155446	16.57640496	37.35007893	19.18252032	38.60276475	0.05760692	0.855960769	0.041588592	0.01276214	0.023350088	0.004933336	0.103220669	0.03953219	0.039014747	0.032412717	0	0.158437823
209062190130_R08C01	MDMR-00037	19/12/2024	19/01/1942	Male	NA	0	Rapamycin	1	EOS	2	83	0	83	74.59366513	75.35184805	75.51902354	79.01475972	6.569058893	16.65494408	415.2926303	3195527.121	778398.3274	1030.922227	3303.353562	32806.60191	37334.5265	92.99504849	87.8317819	74.92803182	81.03920698	1.374764752	1374.703254	2799.588268	16.5626898	33.72997913	19.18252032	38.60276475	0.059809275	0.838501407	0.092022457	0.002330826	0	0.010785833	0.011647827	0.075965485	0.134549444	0	0	0.017380004
209062520048_R01C01	MDMR-00040	23/12/2024	23/01/1958	Male	NA	0	Rapamycin	1	EOS	2	67	0	67	64.54160617	62.15811393	68.74321604	58.54189354	6.75645763	18.41724863	387.7281235	2881907.183	730612.3609	869.5819592	2454.657194	29297.69274	35067.36918	80.12248668	67.85438852	63.54627759	53.04930066	0.998685468	1707.371133	3121.064839	25.48315124	46.58305729	19.18252032	38.60276475	0.066115313	0.844718251	0.086987037	0	0.014763792	0	0.006129675	0.06044171	0.015392406	0	0	0.016248085
209062520048_R02C01	MDMR-00020	23/12/2024	23/01/1958	Male	NA	0	Rapamycin	1	EOS	2	67	0	67	65.24668402	62.43922829	69.38462159	63.79592764	6.822428993	1.845161047	371.2852876	2889083.16	720479.5348	802.2346742	2379.147507	28942.01527	34680.60512	73.25496427	62.75840604	63.48720931	50.01175317	0.982962149	2251.2278	3644.254549	33.60041492	54.39185895	19.18252032	38.60276475	0.077887211	0.845499453	0.058242939	0	0.000679163	0	0.003470373	0.06135759	0.106152635	0	0.005324082	0.054274519
209062520048_R03C01	MDMR-00014	12/12/2024	12/01/1954	Female	NA	0	Rapamycin	1	EOS	2	71	1	71	64.37530694	62.61317289	68.48042702	60.7160223	6.886111629	4.312445862	404.8522173	2947741.178	728068.282	859.4830976	8649.003038	28163.73851	35358.92064	76.4836111	70.48868663	63.8687829	52.48095328	1.139819694	2262.522873	3653.971492	31.86651934	51.46438721	19.18252032	38.60276475	0.077292032	0.867756713	0.01462191	0	0	0	0	0.036384682	0.014498473	0	0	0
209062520048_R04C01	MDMR-00018	16/12/2024	16/01/1946	Male	NA	0	Rapamycin	1	EOS	2	79	0	79	66.88107583	63.26610387	73.44249558	66.64564459	6.791112821	7.883405612	392.2060041	3018965.583	749664.8307	939.8848361	1664.041141	29660.54173	36235.7898	83.04562644	71.00804144	69.98951463	58.10921032	0.862628691	1649.577284	3064.704708	20.88072511	38.79373049	19.18252032	38.60276475	0.06732032	0.875425334	0.024251928	0.002937192	0.033170602	0	0.009954102	0.067066958	0.196975424	0	0	0.071789251
209062520048_R06C01	MDMR-00007	3/12/2024	3/01/1951	Male	NA	0	Rapamycin	1	EOS	2	74	0	74	72.86641639	69.40720912	77.75758076	71.14465198	6.534259782	9.683376757	391.9275154	2989970.769	757059.1604	938.9131045	1911.199254	29197.69786	35866.37753	82.22110487	77.32673253	73.71367623	61.81397062	1.211760973	2586.471265	3966.48176	34.9523144	53.60110487	19.18252032	38.60276475	0.081966288	0.854635492	0.036351518	0	0.003589485	0.0139519	0	0.071694927	0.153496396	0	0	0.05390749
209062520048_R07C01	MDMR-00013	9/12/2024	9/01/1953	Female	NA	0	Rapamycin	1	EOS	2	72	1	72	72.02236586	68.37163715	74.60671748	62.23269082	6.730434066	-3.829124538	395.9685817	2944925.161	726761.5641	806.651273	8307.278513	26570.22531	34952.6834	72.33120495	81.68959519	68.96938253	63.7351168	0.922316501	3016.939553	4383.067019	41.90193824	60.87593082	19.18252032	38.60276475	0.091454684	0.851368763	0.073224964	0	0.038929912	0	0.032460949	0.054147431	0.042421415	0	0	0.093439253
209062520048_R08C01	MDMR-00010	9/12/2024	9/01/1958	Female	NA	0	Rapamycin	1	EOS	2	67	1	67	52.30473838	48.33294856	60.55357237	52.70064376	7.060553009	-1.898383237	392.8890454	2844885.215	700270.4836	772.1910165	8355.006709	27796.74836	34328.28866	69.76712426	58.85087557	55.64523035	49.01263928	1.081483411	1099.676185	2534.038474	16.41307739	37.82146976	19.18252032	38.60276475	0.056804592	0.88241185	0.027917939	0	0	0.001956867	0	0.038955811	0.082951091	0	0	0
209067670023_R02C01	MDMR-00004	11/11/2024	12/12/1949	Male	NA	0	Rapamycin	1	EOS	2	75	1	75	54.77892121	53.19462365	60.01503437	58.15465029	7.124636626	0.308870882	406.0388014	2987932.855	736833.4657	879.6452792	8099.349109	26664.94237	35371.2434	76.28432087	66.57523965	67.16317639	54.3165761	1.012908095	2109.35469	3506.351582	28.89526973	48.03221345	19.18252032	38.60276475	0.07279748	0.826715616	0.076719654	0.006357338	0.034282067	0.009929915	0.005734834	0.055879674	0.016805401	0	0	0.042306106
209067670023_R04C01	MDMR-00002	13/11/2024	14/12/1959	Female	NA	0	Rapamycin	1	EOS	2	65	1	65	70.86817632	71.9933481	76.60290461	77.29815078	6.722270332	6.384316135	394.7747212	2967741.193	710296.5944	777.3680666	8319.104203	29044.71714	34325.21911	73.83302868	65.7660493	57.08863276	59.02968929	0.96057079	1617.242015	3035.064978	21.56322686	40.46753305	19.18252032	38.60276475	0.061216367	0.825553132	0.070259405	0.008722851	0.035819128	0.010712041	0.008825032	0.032857527	0.04616764	0	0.020313392	0.008419886
209067670140_R06C01	MDMR-00042	14/01/2025	14/02/1946	Female	NA	0	Rapamycin	1	EOS	2	79	1	79	63.87128985	65.14109842	67.58610479	64.88985981	6.855290412	1.894823995	409.9286714	3066863.78	741748.4774	912.451147	8842.878914	28969.4834	35883.85546	80.05557829	83.57970395	75.61267162	70.97780069	1.009573198	2482.472006	3867.50828	38.19187701	59.50012738	19.18252032	38.60276475	0.0798199	0.833615387	0.078378344	0.002282338	0.033876615	0.009462351	0.016170486	0.051552465	0.052227576	0	0	0.044626544
209067670140_R07C01	MDMR-00045	13/01/2025	13/02/1949	Female	NA	0	Rapamycin	1	EOS	2	76	0	76	61.20111641	62.13422934	66.73651459	66.06509661	6.883132116	5.554727744	396.5751977	3053799.693	741439.5462	926.9033297	2186.368838	29732.42198	36058.51715	82.01762074	71.71176395	68.59729564	61.67413781	1.225994147	2063.785741	3463.648675	26.12387014	43.84365412	19.18252032	38.60276475	0.072070539	0.823108339	0.05660148	0.0033464	0	0.011522495	0.032167035	0.057273515	0.063273128	0	0	0.015484497
209067670140_R08C01	MDMR-00043	14/01/2025	14/02/1952	Male	NA	0	Rapamycin	1	EOS	2	73	1	73	60.736734	58.81416068	63.65338711	55.46208152	6.877703811	10.44289037	415.9323338	2957898.834	737278.615	907.490098	8547.413216	28232.69705	35309.04633	79.89059967	73.95994613	69.60940786	72.28464853	1.02495651	437.2203661	1896.977804	5.752899554	24.96023427	19.18252032	38.60276475	0.044168917	0.837779015	0.017813243	0	0	0.01647837	0.008006314	0.07398189	0.133906043	0	0.017381276	0.083749357
209123950034_R03C01	MDMR-00011	13/09/2024	14/10/1958	Female	NA	0	Rapamycin	1	BS	1	66	0	66	65.77361112	63.42841345	71.31152093	63.46465299	6.836526836	4.027581437	379.928953	2886894.037	711124.224	790.9633247	1732.270256	29782.38074	34498.59143	74.0449584	61.94737545	60.73713045	51.98592319	0.998406499	1107.862269	2541.875828	15.17619546	34.82021682	19.18252032	38.60276475	0.055664315	0.861515757	0.103024109	0	0	0	0.026724707	0.088762836	0.059146512	0	0	0
209123950034_R04C01	MDMR-00018	16/09/2024	17/10/1945	Male	NA	0	Rapamycin	1	BS	1	79	1	79	64.2724118	62.48056706	70.32217289	68.75542519	6.743351138	12.26564068	417.016598	3052275.603	752970.7945	961.5135056	7971.936096	27197.39871	36188.35902	83.58958649	73.18290398	70.13933584	59.0938276	0.827761205	1109.1893	2543.051942	16.80589848	38.53109003	19.18252032	38.60276475	0.05414455	0.883562236	0.073038143	0	0.028786586	0.004633278	0.006767575	0.076235279	0.10388396	0	0.011292737	0.0430705
209123950034_R05C01	MDMR-00012	16/09/2024	17/10/1951	Female	NA	0	Rapamycin	1	BS	1	73	1	73	59.66098066	57.86173512	62.42375444	59.76579829	6.937088511	7.122614401	409.5112699	2947431.081	725177.7477	878.4753822	8309.554219	27999.60778	35284.82183	77.74813444	76.00824211	73.807802	66.24835772	1.101678857	1689.724637	3103.240062	21.38891945	39.28151978	19.18252032	38.60276475	0.06185743	0.852755677	0.034740473	0.001615915	0.000298369	0.008977209	0	0.073784635	0.151397765	0	0	0.154138896
209123950034_R06C01	MDMR-00017	17/09/2024	18/10/1954	Male	NA	0	Rapamycin	1	BS	1	70	0	70	70.20430662	68.11940639	75.49054856	75.67939677	6.932382053	2.466575299	390.4870502	2970218.129	736548.8754	826.0754979	2310.363127	29673.5079	35710.93459	77.88087095	70.45652157	63.10064821	78.57652905	1.247109675	1487.321756	2910.535165	20.65724661	40.42409951	19.18252032	38.60276475	0.065746746	0.779252625	0.052308835	0	0.009522657	0	0	0.031979739	0.01768616	0	0	0
209123950034_R07C01	MDMR-00021	17/09/2024	18/10/1956	Female	NA	0	Rapamycin	1	BS	1	68	1	68	60.12626664	62.37119304	62.80914004	61.08734959	6.918409177	-6.052661331	403.0233858	2933658.44	721701.7855	822.0704488	8917.180387	28584.62732	34628.14503	71.92957924	68.51404654	63.79349132	50.4815618	0.861632082	975.1750168	2413.633765	13.35856187	33.06347624	19.18252032	38.60276475	0.053435009	0.871819738	0.041353975	0.008971143	0.024157492	0.013050684	0.008635203	0.043363769	0.093826043	0.006358773	0	0.051685158
209123950034_R08C01	MDMR-00022	18/09/2024	19/10/1943	Male	NA	0	Rapamycin	1	BS	1	81	0	81	61.61016775	61.23143395	66.20964026	64.32316665	6.972501806	6.927297256	394.9174967	3059448.999	762127.0571	960.4885234	1705.841249	30439.23948	36639.60458	84.91302767	74.7364687	74.7263801	61.71830396	1.158847933	490.1260766	1946.982111	7.001801094	27.81403016	19.18252032	38.60276475	0.043491623	0.884842361	0.031800665	0.009132708	0.071012218	0.007757575	0.045264339	0.033461673	0.007596462	0.0134881	0	0.076569812
209123950048_R01C01	MDMR-00003	26/09/2024	27/10/1953	Female	NA	0	Rapamycin	1	EOS	2	71	1	71	63.15017938	65.55599619	65.56592118	68.66169869	6.932467534	9.413608149	413.1420092	3002372.378	740283.7443	879.9669417	8737.821783	28363.3821	35232.00622	79.40038988	60.23473891	65.27720963	52.85606145	0.970708539	1524.351316	2942.883141	22.41693112	43.27769325	19.18252032	38.60276475	0.063520882	0.82766355	0.052120223	0.003408325	0.005693789	0.005146395	0.042151481	0.054112884	0.06153019	0	0	0.013235936
209123950048_R02C01	MDMR-00044	8/10/2024	8/11/1953	Male	NA	0	Rapamycin	1	BS	1	71	0	71	56.92552598	59.60178286	62.76578715	61.24751155	6.929374122	-5.978477183	383.7377663	2963314.365	728771.7752	848.2415182	2615.924184	29728.94424	35339.79421	74.77468878	73.57510707	69.03370863	57.17741841	0.986462866	1397.407535	2824.014957	17.25194488	34.86438219	19.18252032	38.60276475	0.058140127	0.837898929	0.064269413	0.010849024	0.045087644	0.007156799	0.036387184	0.045198634	0.030030921	0	0	0.058220743
209123950048_R03C01	MDMR-00045	9/10/2024	9/11/1948	Female	NA	0	Rapamycin	1	BS	1	76	0	76	74.67748983	75.03239804	75.73489165	75.59337736	6.565800496	15.48841269	405.5318905	3092647.298	756963.5352	944.0410697	3226.842387	32091.29821	36351.38067	87.47261509	67.56192259	63.83847561	67.60554439	1.338251155	1444.635857	2866.185085	20.3469839	40.36880401	19.18252032	38.60276475	0.062157487	0.815309177	0.035280158	0	0.008940448	0	0.003606327	0.028441482	0.00179584	0	0	0.001799751
209123950048_R04C01	MDMR-00023	19/09/2024	20/10/1955	Male	NA	0	Rapamycin	1	BS	1	69	0	69	83.43212846	81.38383273	89.37054006	86.09021346	6.486959949	7.789309277	390.6902768	3027438.738	740208.9049	881.118055	2812.740891	30612.3402	35421.49945	80.30613002	64.72141641	60.39617035	60.39301089	0.957090635	886.4817099	2328.581411	12.48565789	32.79692129	19.18252032	38.60276475	0.052326869	0.843685414	0.051135069	0	0.04301574	0.016503695	0.001181126	0.060501815	0.12698632	0	0	0.073680128
209123950048_R05C01	MDMR-00037	19/09/2024	20/10/1942	Male	NA	0	Rapamycin	1	BS	1	82	0	82	62.91299956	61.99213184	64.75604803	64.15318414	6.948205232	3.074630355	395.2789336	3051749.351	758680.8824	978.6108743	3054.197831	29573.80805	36543.11223	83.43144859	81.94109733	71.95883003	74.65780035	1.299186263	1913.463472	3319.023067	25.17715095	43.67135615	19.18252032	38.60276475	0.068129656	0.867372812	0.061488456	0	0	3.71E-05	0	0.051619178	0.059665976	0	0	0.005755102
209123950048_R06C01	MDMR-00015	20/09/2024	21/10/1945	Male	NA	0	Rapamycin	1	BS	1	79	1	79	58.41520133	60.1364621	61.24024761	59.75543	6.989092167	6.495168575	418.4154459	3016894.611	739974.9284	941.7018339	8750.83835	28202.12653	35925.09118	81.29752341	83.32345351	81.64503982	73.62487823	1.102921093	2368.645757	3760.210309	34.32819938	54.49580158	19.18252032	38.60276475	0.076436565	0.856790351	0.040430004	0	0	0.000362191	0	0.091977135	0.108235107	0	0	0.011145666
209123950048_R07C01	MDMR-00020	20/09/2024	21/10/1958	Male	NA	0	Rapamycin	1	BS	1	66	1	66	47.93323951	46.75282116	55.20209384	48.90844798	7.203977376	-4.19107519	393.3142251	2841733.924	698919.9206	764.9769483	8778.097284	27530.8124	34017.63744	68.44874777	69.11109893	64.68838862	53.67357041	0.946489467	1249.433972	2678.968094	15.23699966	32.67034261	19.18252032	38.60276475	0.057095511	0.827841969	0.043066722	0	0	0.01236193	0.012028947	0.067921277	0.074764286	0	0	0.045041597
209123950048_R08C01	MDMR-00016	20/09/2024	21/10/1953	Female	NA	0	Rapamycin	1	BS	1	71	1	71	67.61007992	65.98522216	68.86846263	58.52545046	6.898768485	-4.806465316	398.9259542	2941264.653	721265.0275	790.9199012	8860.80478	26666.49671	34691.88866	71.50821402	66.88827303	64.98317523	56.74302555	0.919238635	1235.620848	2663.502742	15.64077022	33.71522459	19.18252032	38.60276475	0.05632183	0.847083771	0.036460101	0.008267283	0.004434053	0.024920309	0.009438984	0.04629444	0.091133762	0	0	0.025231153
209123960010_R01C01	MDMR-00010	6/09/2024	7/10/1957	Female	NA	0	Rapamycin	1	BS	1	67	1	67	61.07662766	61.80254019	64.04577957	56.62981405	6.97918347	1.38325049	398.5107222	2912240.236	711877.3173	804.6562691	9262.803777	28373.33703	34597.6676	72.70193795	60.2366121	51.64805104	48.92653194	1.034454933	610.3883607	2062.078187	9.248308496	31.24360889	19.18252032	38.60276475	0.046868682	0.856235418	0.033436902	0.010913972	0.037472563	0.004616781	0.017991732	0.044622116	0.122333162	0	0	0.013978241
209123960010_R02C01	MDMR-00013	9/09/2024	10/10/1953	Female	NA	0	Rapamycin	1	BS	1	71	0	71	67.76566379	68.02008583	72.06883223	71.02551451	6.662856653	15.96007251	391.5449261	2987773.983	744932.7457	911.2339914	2591.463894	29873.12597	35763.75051	82.94697312	74.02797096	66.0927559	66.50256673	0.880907109	1475.234415	2895.48891	20.77794951	40.78153394	19.18252032	38.60276475	0.066036735	0.834480274	0.047877821	0	0	0.022703396	0	0.073754637	0.114545596	0	0	0.06526172
209123960010_R03C01	MDMR-00014	13/09/2024	14/10/1953	Female	NA	0	Rapamycin	1	BS	1	71	1	71	57.63189149	55.21250752	62.95643018	59.03668375	7.047548015	-2.650133753	402.2061294	2928979.255	718210.2525	822.2138938	8193.621879	28483.81205	35026.2398	73.47105578	69.35770807	64.82994009	55.81407637	1.082071264	1750.337544	3160.705586	26.12444095	47.17471024	19.18252032	38.60276475	0.066675775	0.850397863	0.109280454	0.007652645	0.008419633	0.004623202	0.002390177	0.070256467	0.077317366	0	0	0.043246399
209123960039_R01C01	MDMR-00038	18/09/2024	19/10/1946	Male	NA	0	Rapamycin	1	BS	1	78	0	78	66.3592848	65.22060117	70.89286521	67.80373191	6.646887031	12.31325418	389.5794414	3040026.306	755754.2324	981.724202	2207.160769	30024.84077	36243.16823	84.76925006	74.44183712	70.4829757	64.51321314	1.104382148	1606.088452	3022.842452	22.62096411	42.5752458	19.18252032	38.60276475	0.062201619	0.85013486	0.04125354	0.014739714	0.025126139	0.004792141	0.092323985	0.056984122	0.035641923	0.030675136	0	0.131030475
209123960039_R02C01	MDMR-00027	18/09/2024	19/10/1959	Female	NA	0	Rapamycin	1	BS	1	65	0	65	70.76022381	69.29919026	77.60439794	75.7627786	6.575866824	14.61431331	383.4546613	2966123.175	725259.5261	820.2198021	2689.557496	30672.16359	34931.85455	79.13640873	65.04605972	64.45694075	55.99526678	1.023813768	908.2426862	2350.519788	12.79215051	33.10591251	19.18252032	38.60276475	0.051828266	0.879004726	0.139269871	0.009600121	0.054514261	0.025067522	0.006855261	0.065745696	0.094655947	0	0.007573258	0.170939539
209123960039_R03C01	MDMR-00004	9/08/2024	9/09/1949	Male	NA	0	Rapamycin	1	BS	1	75	1	75	70.24043834	70.85737964	74.50051234	73.91586861	6.747618024	8.734519172	411.0193408	3042842.775	739640.2858	888.5275862	8426.335279	28392.8431	35617.15675	80.46775809	75.49766353	68.12720853	56.01649683	0.970182122	1990.338593	3392.002129	25.51716144	43.48720679	19.18252032	38.60276475	0.070096552	0.869814769	0.059951088	0.004686693	0.005123931	0.014108771	0.028349098	0.062129282	0.078561184	0	0	0.052058006
209123960039_R04C01	MDMR-00031	19/09/2024	20/10/1951	Male	NA	0	Rapamycin	1	BS	1	73	0	73	61.22450332	61.5054332	66.6796414	65.87901681	6.890512661	4.356648879	396.9582717	3000931.23	740455.1741	902.1914267	1942.664405	29164.06555	35850.45256	80.18016709	82.94436217	73.36349759	72.18970278	1.233522313	2231.160798	3624.726714	34.32555074	55.76502636	19.18252032	38.60276475	0.073402563	0.856326784	0.0186461	0	0	0.004556448	0.005999111	0.054375968	0.075228167	0	0	0.014994052
209123960039_R05C01	MDMR-00042	9/10/2024	9/11/1946	Female	NA	0	Rapamycin	1	BS	1	78	0	78	60.80551814	61.22939803	67.35476529	63.55896004	6.892583225	2.109593777	395.4987929	3012193.575	751456.4099	953.3273022	2707.61582	28919.42245	36390.98348	81.43719746	80.17819097	75.90899487	65.04326078	0.88338311	2168.315545	3565.440586	28.91087393	47.53920781	19.18252032	38.60276475	0.073797873	0.863492591	0.072074501	0.007418163	0.041699347	0.000244853	0.042227494	0.041273426	0.01631432	0	0	0.049189086
209123960039_R06C01	MDMR-00043	10/10/2024	10/11/1951	Male	NA	0	Rapamycin	1	BS	1	73	0	73	66.10573467	63.92718356	70.72782638	66.49778119	6.674991385	8.313712166	401.250354	2974615.788	746802.3091	954.0525929	2448.600885	29420.71445	35929.66669	82.05710044	67.34132439	68.60833233	57.62501383	0.892170252	479.0618408	1936.533207	6.562490969	26.52785215	19.18252032	38.60276475	0.044085567	0.876581157	0.020963549	0.010070046	0.030882729	0.01168689	0.030700237	0.040769706	0.079643996	0	0	0.060183186
209123960039_R07C01	MDMR-00025	19/09/2024	20/10/1951	Male	NA	0	Rapamycin	1	BS	1	73	0	73	53.77959873	52.09387993	59.49672507	56.51137616	7.008299433	5.262410685	385.4727671	2949630.445	733621.0318	897.0756158	2207.349949	29153.04448	35415.02189	78.49118249	68.01036212	75.21037755	50.68649995	0.956641039	613.3544761	2066.24526	7.863518924	26.49032384	19.18252032	38.60276475	0.047333593	0.848403659	0.030193021	0.006372154	0	0.004382151	0	0.04990393	0.13874604	0	0	0.044198511
209123960039_R08C01	MDMR-00036	19/09/2024	20/10/1957	Male	NA	0	Rapamycin	1	BS	1	67	0	67	67.86524221	63.80445777	74.52826983	76.11199226	6.629234747	23.05867623	400.0181882	2972439.531	736568.9405	898.7382394	3426.879797	29635.90424	35254.30863	83.65242431	68.7066167	63.40188416	59.77478845	1.125575624	455.2193042	1914.105767	6.23588088	26.22062695	19.18252032	38.60276475	0.042845218	0.852636615	0.053849151	0.008171473	0.065584602	0.018067289	0.022054139	0.053497875	0.083454579	0	0	0.034926953
209123960079_R01C01	MDMR-00006	25/11/2024	26/12/1944	Female	NA	0	Rapamycin	1	EOS	2	80	1	80	72.00470102	68.12709712	76.74546158	73.10410498	6.567622519	11.0837223	431.4323654	3089363.194	762924.5203	1008.285436	8930.664046	28497.31772	36803.80945	86.4556903	78.35869527	77.33234316	74.26254299	0.987993706	1515.586162	2934.024893	18.94482703	36.67531116	19.18252032	38.60276475	0.063565649	0.858118106	0.034679329	0.002510279	0.007856801	0.001244245	0.003984291	0.035435738	0.005557773	0	0	0.006089318
209123960079_R02C01	MDMR-00001	29/11/2024	30/12/1945	Female	NA	0	Rapamycin	1	EOS	2	79	0	79	64.932262	62.71589527	72.00652712	66.54158822	6.859493918	8.905673434	397.6897323	3025169.045	754004.6358	943.7538568	1928.64082	30165.40415	36557.14079	84.42152878	81.22807599	77.16213264	64.01454713	1.056934854	6797.232787	8035.044703	97.10332553	114.7863529	19.18252032	38.60276475	0.147522274	0.822144021	0.024957778	0	0	0	0	0.070169804	0.020794453	0	0	0.016012844
209123960079_R03C01	MDMR-00008	2/12/2024	2/01/1950	Male	NA	0	Rapamycin	1	EOS	2	75	1	75	61.42472853	60.63245094	65.67351789	62.25765248	6.87315973	7.089364224	409.2230745	2962913.343	735207.5244	900.2980084	8216.991183	27648.98872	35561.4928	78.79165455	75.42796017	70.60763273	62.34692684	1.027261124	1640.981327	3055.280718	20.77191553	38.67443947	19.18252032	38.60276475	0.065217481	0.875360575	0.026961687	0	0	0.013630576	0	0.047024068	0.033092689	0	0	0.035867457
209123960079_R04C01	MDMR-00016	15/10/2024	15/11/1953	Female	NA	0	Rapamycin	1	EOS	2	71	1	71	66.23043388	62.89696752	74.04634321	71.04747535	6.666088588	12.50209237	405.0806295	2971479.524	731491.7727	873.9174598	7582.838599	27347.48531	35315.93147	78.84956002	67.66485885	63.29025751	57.22253111	0.929027629	2122.314491	3519.655223	28.29752655	46.92873631	19.18252032	38.60276475	0.074978633	0.863107907	0.056756328	0	0	0.003960571	0	0.040966761	0.05032099	0	0	0.023326441
209123960079_R05C01	MDMR-00012	29/10/2024	29/11/1951	Female	NA	0	Rapamycin	1	EOS	2	73	0	73	65.05380471	64.26013946	70.31113284	71.11951053	6.630741614	10.31342654	377.4088635	3008273.575	743884.6741	925.5534963	2257.621072	30063.17496	35531.25608	80.9182843	71.90000494	75.63133771	66.0604512	1.206386555	2142.515837	3539.966934	30.1762794	49.8586892	19.18252032	38.60276475	0.074665024	0.859397703	0.023352438	0	0.004838209	0.001068343	0	0.05189356	0.052418333	0	0	0.0066087
209123960080_R01C01	MDMR-00035	20/09/2024	21/10/1959	Male	NA	0	Rapamycin	1	BS	1	65	1	65	56.20822309	54.09136682	63.93893208	64.15522485	6.756963019	7.898525987	399.8508496	2913040.344	710397.5537	831.3157078	9185.168407	28218.19265	34086.73274	73.85460209	64.00109037	58.55101622	50.32766186	0.966450334	912.616851	2353.531216	12.5016007	32.24015364	19.18252032	38.60276475	0.05264891	0.851601662	0.094764828	0.026672585	0.086375057	0.024062195	0.028796696	0.087674217	0.08039696	0	0.016710989	0.050742422
209123960080_R02C01	MDMR-00032	20/09/2024	21/10/1946	Male	NA	0	Rapamycin	1	BS	1	78	1	78	69.43268753	68.53774079	73.62839977	71.20706385	6.658734618	8.829680252	432.3925491	3097618.959	758132.4224	999.5786404	9244.339903	29175.65429	36548.42754	85.46932127	76.89436197	72.25861247	61.55711049	1.395609737	1397.825909	2820.757738	20.86307326	42.10086177	19.18252032	38.60276475	0.059909267	0.850010281	0.077576512	0	0.011185998	0.005048866	0	0.053976906	0.014747243	0	0	0.013460676
209123960080_R03C01	MDMR-00028	23/09/2024	24/10/1959	Female	NA	0	Rapamycin	1	BS	1	65	1	65	59.30566103	61.32613874	62.04282004	58.56357166	6.944438608	-6.569802275	397.0037261	2901451.545	710075.3761	781.0099223	8833.199288	29052.82191	34189.76303	69.73889151	58.86753413	72.30315659	61.998901	1.111985948	1622.883567	3039.797965	24.96743949	46.76612254	19.18252032	38.60276475	0.067059994	0.818045448	0.044530103	0	0.027828816	0.011599113	0.001506938	0.066532744	0.161597998	0	0	0.056021086
209123960080_R04C01	MDMR-00006	22/08/2024	22/09/1944	Female	NA	0	Rapamycin	1	BS	1	80	0	80	69.17910414	68.76003592	72.19192868	71.76517354	6.723765814	10.87883695	405.8658466	3074027.225	776192.9257	1017.764216	2503.717429	29353.44623	36632.38054	87.08154469	80.9726851	73.492787	71.22696546	1.076353999	752.5598199	2198.500188	9.64820282	28.18589984	19.18252032	38.60276475	0.050087506	0.845554781	0.049205257	0	0.003266189	0.002343226	0	0.061207677	0.057110217	0	0	0.02481263
209123960080_R05C01	MDMR-00001	23/08/2024	23/09/1945	Female	NA	0	Rapamycin	1	BS	1	79	0	79	61.89315111	63.11725463	65.37479847	63.19405477	6.981644551	7.720963583	402.3178805	3045596.697	755869.7974	951.4482184	2638.940215	29728.37429	36371.47153	84.28025276	77.57962182	76.48270496	69.14344805	1.210345694	3820.312153	5161.629601	53.05989102	71.68930002	19.18252032	38.60276475	0.09954897	0.800855088	0.072278698	0	0.092785752	0.01132942	0	0.029432516	0.026324627	0	0	0
209123960080_R06C01	MDMR-00003	15/08/2024	15/09/1953	Female	NA	0	Rapamycin	1	BS	1	71	1	71	54.08695824	56.3139916	55.96637422	53.63838341	6.968780499	-1.173003792	397.0322892	2928677.177	720677.2035	876.053542	9262.849021	28383.32931	34670.46694	73.55184943	61.55184278	63.37258551	58.36230927	0.959215617	1694.08928	3104.497533	26.062912	47.7615005	19.18252032	38.60276475	0.063858762	0.825784701	0.048910895	0.011871742	0.010292347	0.010395451	0.015968804	0.072915786	0.188821994	0	0	0.078994594
209123960080_R07C01	MDMR-00007	29/08/2024	29/09/1950	Male	NA	0	Rapamycin	1	BS	1	74	1	74	58.22665904	58.71210995	62.2818152	59.31687574	7.143103247	-4.481569504	403.2511775	2963139.729	730936.2587	853.2615252	7842.976784	26939.64064	35307.10952	74.1150709	76.24568255	81.58955224	67.35206904	1.032499685	1243.827771	2672.080935	15.54784714	33.40101169	19.18252032	38.60276475	0.058061177	0.807417952	0.07428717	0.006590673	0.02555185	0.020675076	0.033094927	0.045735366	0.016616321	0	0	0.019324551
209123960080_R08C01	MDMR-00008	2/09/2024	3/10/1949	Male	NA	0	Rapamycin	1	BS	1	75	1	75	55.73641707	54.98757469	60.53687804	57.238488	7.080535867	1.192590909	410.0979571	2963925.911	738678.3716	894.4699409	8225.922392	26218.01519	35361.87125	76.5449297	77.18879983	63.88915933	64.47184825	1.082067901	499.321857	1955.577358	6.320529835	24.75414377	19.18252032	38.60276475	0.043734852	0.844484867	0.074412865	0	0	0.011153187	0.014905657	0.09453066	0.066369088	0	0	0.027142595
209123960156_R01C01	MDMR-00019	20/09/2024	21/10/1959	Female	NA	0	Rapamycin	1	BS	1	65	0	65	74.08278816	70.51303016	76.73759828	78.26839775	6.794569044	-1.553652591	386.3807509	2962976.936	726473.6881	788.1216231	1865.719234	30235.19573	34974.31604	74.65163479	59.36248856	54.43337089	43.78870404	0.983380216	1319.678424	2745.946883	18.58702005	38.6753082	19.18252032	38.60276475	0.060668402	0.838537428	0.05441808	0	0	0	0	0.049016901	0.018628823	0	0	0.031362675
209123960156_R02C01	MDMR-00033	23/09/2024	24/10/1956	Female	NA	0	Rapamycin	1	BS	1	68	0	68	61.52159499	61.71151168	66.15485783	57.44940174	6.838373656	17.96440357	393.1051664	2922702.254	727246.6622	868.7691297	2899.4934	30183.99642	35202.18336	81.19377476	70.42482245	56.4612965	51.79096093	0.977141925	999.1651974	2437.944513	13.5022324	32.94519612	19.18252032	38.60276475	0.053466866	0.865105585	0.060410129	0	0.015299231	0.006323707	0	0.048046521	0.07532305	0	0	0.004238428
209123960156_R03C01	MDMR-00002	7/08/2024	7/09/1959	Female	NA	0	Rapamycin	1	BS	1	65	1	65	62.06342754	64.32646331	66.23866016	62.61770952	6.924078877	2.996530203	391.1113535	2875212.008	714723.1652	779.2061239	8591.498867	28429.54156	34215.13047	71.64127254	63.33639418	57.26723797	52.62629642	1.045204483	1172.289568	2605.970562	15.63052757	34.74627415	19.18252032	38.60276475	0.058028508	0.822561977	0.086761641	0.002436336	0	0.017558744	0	0.093437789	0.148866994	0	0.004847162	0.035147849
209123960156_R04C01	MDMR-00039	19/09/2024	20/10/1943	Male	NA	0	Rapamycin	1	BS	1	81	0	81	68.53563687	68.38113393	72.96480507	71.13915298	6.628882316	20.18026103	410.5741216	3121745.939	774760.1262	1038.679086	2514.167809	30952.95671	37118.09581	91.72257244	77.28023952	71.50592931	61.92947169	1.048785594	812.8916956	2258.829207	12.50602609	34.75121857	19.18252032	38.60276475	0.049469493	0.867277999	0.017715871	0	0	0.002951105	0	0.045493062	0.03983886	0	0	0.011071931
209123960156_R05C01	MDMR-00040	23/09/2024	24/10/1958	Male	NA	0	Rapamycin	1	BS	1	66	1	66	63.17224932	64.7849575	64.40800221	65.07888717	6.887664423	5.765777564	408.7784254	2940189.847	715228.5002	815.806447	8107.695575	29572.56526	34669.3584	75.51048518	61.81765458	60.99454759	51.42047218	1.077477024	770.7823168	2216.730844	11.33503407	32.598983	19.18252032	38.60276475	0.049551022	0.857908154	0.061314558	0	0	0.006676315	0	0.081568393	0.050277034	0	0	0.006171373
209123960156_R06C01	MDMR-00029	24/09/2024	25/10/1954	Female	NA	0	Rapamycin	1	BS	1	70	1	70	77.1465255	78.70578525	83.73208948	76.34977453	6.3771406	10.14941698	401.4453941	2977033.568	740999.1555	888.9605542	7894.566602	27940.93227	34937.91676	78.1698533	63.34078799	56.19967401	65.82638674	0.924902429	2141.363961	3539.577806	32.94406094	54.45504317	19.18252032	38.60276475	0.076176588	0.825182966	0.009270733	0.016383498	0.066106	0.016952964	0.012020695	0.049616017	0.19108196	0	0.003632482	0.134401508
209123960156_R07C01	MDMR-00030	24/09/2024	25/10/1952	Male	NA	0	Rapamycin	1	BS	1	72	0	72	59.9916848	60.5022034	61.57335668	65.79091138	6.744556705	2.742300504	385.0710266	2979932.066	733316.7391	876.791017	2685.844237	29192.7783	35244.24356	77.55346778	65.69979957	70.57330003	61.3828421	1.073594175	996.1936919	2434.090696	12.29868755	30.05050242	19.18252032	38.60276475	0.053459049	0.855381651	0.034883355	0	0.028179985	0.058862758	0	0.104638883	0.121688071	0	0	0.027706899
209123960156_R08C01	MDMR-00041	24/09/2024	25/10/1952	Female	NA	0	Rapamycin	1	BS	1	72	1	72	72.00016213	74.58569563	77.08814163	75.80370562	6.577140434	9.225650051	411.0004588	3036133.854	745651.3656	918.8639197	8669.511016	28762.76449	35240.38648	80.31456665	67.12819997	67.00994324	66.22245365	0.929599003	520.4559022	1975.961621	7.885695488	29.93881243	19.18252032	38.60276475	0.044439608	0.836583515	0.038029874	0	0.061351423	0.009119643	0	0.065778362	0.131969662	0	0	0.057407676
[truncated: 106 more columns]
