# Supplementary material for: Exercise and Weekly Sirolimus (Rapamycin) in Older Adults: RAPA‐EX‐01 Randomised, Double‐Blind, Placebo‐Controlled Trial
Source: J Cachexia Sarcopenia Muscle. 2026 Apr 15;17(2):e70274. doi: 10.1002/jcsm.70274 (PMC13082878; doi:10.1002/jcsm.70274)
Supplement: Supplementary file 1 — Data S1: Supporting information. [file JCSM-17-e70274-s001.zip › Site investigator comment and signature report_28Apr2025.xlsx]

## Sheet: SI signature
Participant number	Site name	Chapter	Subchapter	Paragraph	Component	User created	Text	Date created
MDMR-00001	Middlemore Hospital	Study Disposition	End of Study Details	End of study details	Has the participant completed the study as per protocol?	Wojciechowska, Joanna	I have reviewed all data for the participant and confirm that it is complete and accurate.	2025-04-15 12:32:36
MDMR-00002	Middlemore Hospital	Study Disposition	End of Study Details	End of study details	Has the participant completed the study as per protocol?	Wojciechowska, Joanna	I have reviewed all data for the participant and confirm that it is complete and accurate.	2025-04-15 14:27:43
MDMR-00003	Middlemore Hospital	Study Disposition	End of Study Details	End of study details	Has the participant completed the study as per protocol?	Wojciechowska, Joanna	I have reviewed all data for the participant and confirm that it is complete and accurate.	2025-04-15 12:19:02
MDMR-00004	Middlemore Hospital	Study Disposition	End of Study Details	End of study details	Has the participant completed the study as per protocol?	Wojciechowska, Joanna	I have reviewed all data for the participant and confirm that it is complete and accurate.	2025-04-15 12:28:08
MDMR-00005	Middlemore Hospital	Study Disposition	End of Study Details	End of study details	Has the participant completed the study as per protocol?	Wojciechowska, Joanna	I have reviewed all data for the participant and confirm that it is complete and accurate.	2025-04-15 12:35:45
MDMR-00006	Middlemore Hospital	Study Disposition	End of Study Details	End of study details	Has the participant completed the study as per protocol?	Wojciechowska, Joanna	I have reviewed all data for the participant and confirm that it is complete and accurate.	2025-04-15 12:39:40
MDMR-00007	Middlemore Hospital	Study Disposition	End of Study Details	End of study details	Has the participant completed the study as per protocol?	Wojciechowska, Joanna	I have reviewed all data for the participant and confirm that it is complete and accurate.	2025-04-15 12:42:48
MDMR-00008	Middlemore Hospital	Study Disposition	End of Study Details	End of study details	Has the participant completed the study as per protocol?	Wojciechowska, Joanna	I have reviewed all data for the participant and confirm that it is complete and accurate.	2025-04-15 12:45:06
MDMR-00009	Middlemore Hospital	Study Disposition	End of Study Details	End of study details	Has the participant completed the study as per protocol?	Wojciechowska, Joanna	I have reviewed all data for the participant and confirm that it is complete and accurate.	2025-04-15 12:46:48
MDMR-00010	Middlemore Hospital	Study Disposition	End of Study Details	End of study details	Has the participant completed the study as per protocol?	Wojciechowska, Joanna	I have reviewed all data for the participant and confirm that it is complete and accurate.	2025-04-15 12:49:26
MDMR-00011	Middlemore Hospital	Study Disposition	End of Study Details	End of study details	Has the participant completed the study as per protocol?	Wojciechowska, Joanna	I have reviewed all data for the participant and confirm that it is complete and accurate.	2025-04-15 13:08:36
MDMR-00012	Middlemore Hospital	Study Disposition	End of Study Details	End of study details	Has the participant completed the study as per protocol?	Wojciechowska, Joanna	I have reviewed all data for the participant and confirm that it is complete and accurate.	2025-04-15 13:11:12
MDMR-00013	Middlemore Hospital	Study Disposition	End of Study Details	End of study details	Has the participant completed the study as per protocol?	Wojciechowska, Joanna	I have reviewed all data for the participant and confirm that it is complete and accurate.	2025-04-15 13:14:13
MDMR-00014	Middlemore Hospital	Study Disposition	End of Study Details	End of study details	Has the participant completed the study as per protocol?	Wojciechowska, Joanna	I have reviewed all data for the participant and confirm that it is complete and accurate.	2025-04-15 13:18:56
MDMR-00015	Middlemore Hospital	Study Disposition	End of Study Details	End of study details	Has the participant completed the study as per protocol?	Wojciechowska, Joanna	I have reviewed all data for the participant and confirm that it is complete and accurate.	2025-04-15 13:20:55
MDMR-00016	Middlemore Hospital	Study Disposition	End of Study Details	End of study details	Has the participant completed the study as per protocol?	Wojciechowska, Joanna	I have reviewed all data for the participant and confirm that it is complete and accurate.	2025-04-15 13:22:39
MDMR-00017	Middlemore Hospital	Study Disposition	End of Study Details	End of study details	Has the participant completed the study as per protocol?	Wojciechowska, Joanna	I have reviewed all data for the participant and confirm that it is complete and accurate.	2025-04-15 13:26:21
MDMR-00018	Middlemore Hospital	Study Disposition	End of Study Details	End of study details	Has the participant completed the study as per protocol?	Wojciechowska, Joanna	I have reviewed all data for the participant and confirm that it is complete and accurate.	2025-04-15 13:28:14
MDMR-00019	Middlemore Hospital	Study Disposition	End of Study Details	End of study details	Has the participant completed the study as per protocol?	Wojciechowska, Joanna	I have reviewed all data for the participant and confirm that it is complete and accurate.	2025-04-15 13:30:03
MDMR-00020	Middlemore Hospital	Study Disposition	End of Study Details	End of study details	Has the participant completed the study as per protocol?	Wojciechowska, Joanna	I have reviewed all data for the participant and confirm that it is complete and accurate.	2025-04-16 14:53:37
MDMR-00021	Middlemore Hospital	Study Disposition	End of Study Details	End of study details	Has the participant completed the study as per protocol?	Wojciechowska, Joanna	I have reviewed all data for the participant and confirm that it is complete and accurate.	2025-04-15 13:33:56
MDMR-00022	Middlemore Hospital	Study Disposition	End of Study Details	End of study details	Has the participant completed the study as per protocol?	Wojciechowska, Joanna	I have reviewed all data for the participant and confirm that it is complete and accurate.	2025-04-15 13:35:21
MDMR-00023	Middlemore Hospital	Study Disposition	End of Study Details	End of study details	Has the participant completed the study as per protocol?	Wojciechowska, Joanna	I have reviewed all data for the participant and confirm that it is complete and accurate.	2025-04-15 13:36:53
MDMR-00024	Middlemore Hospital	Study Disposition	End of Study Details	End of study details	Has the participant completed the study as per protocol?	Wojciechowska, Joanna	I have reviewed all data for the participant and confirm that it is complete and accurate.	2025-04-15 13:38:09
MDMR-00025	Middlemore Hospital	Study Disposition	End of Study Details	End of study details	Has the participant completed the study as per protocol?	Wojciechowska, Joanna	I have reviewed all data for the participant and confirm that it is complete and accurate.	2025-04-15 13:39:32
MDMR-00026	Middlemore Hospital	Study Disposition	End of Study Details	End of study details	Has the participant completed the study as per protocol?	Wojciechowska, Joanna	I have reviewed all data for the participant and confirm that it is complete and accurate.	2025-04-15 13:41:36
MDMR-00027	Middlemore Hospital	Study Disposition	End of Study Details	End of study details	Has the participant completed the study as per protocol?	Wojciechowska, Joanna	I have reviewed all data for the participant and confirm that it is complete and accurate.	2025-04-15 13:43:28
MDMR-00028	Middlemore Hospital	Study Disposition	End of Study Details	End of study details	Has the participant completed the study as per protocol?	Wojciechowska, Joanna	I have reviewed all data for the participant and confirm that it is complete and accurate.	2025-04-15 13:45:29
MDMR-00029	Middlemore Hospital	Study Disposition	End of Study Details	End of study details	Has the participant completed the study as per protocol?	Wojciechowska, Joanna	I have reviewed all data for the participant and confirm that it is complete and accurate.	2025-04-15 13:47:07
MDMR-00030	Middlemore Hospital	Study Disposition	End of Study Details	End of study details	Has the participant completed the study as per protocol?	Wojciechowska, Joanna	I have reviewed all data for the participant and confirm that it is complete and accurate.	2025-04-15 13:50:36
MDMR-00031	Middlemore Hospital	Study Disposition	End of Study Details	End of study details	Has the participant completed the study as per protocol?	Wojciechowska, Joanna	I have reviewed all data for the participant and confirm that it is complete and accurate.	2025-04-15 13:52:06
MDMR-00032	Middlemore Hospital	Study Disposition	End of Study Details	End of study details	Has the participant completed the study as per protocol?	Wojciechowska, Joanna	I have reviewed all data for the participant and confirm that it is complete and accurate.	2025-04-15 13:53:32
MDMR-00033	Middlemore Hospital	Study Disposition	End of Study Details	End of study details	Has the participant completed the study as per protocol?	Wojciechowska, Joanna	I have reviewed all data for the participant and confirm that it is complete and accurate.	2025-04-15 13:55:27
MDMR-00034	Middlemore Hospital	Study Disposition	End of Study Details	End of study details	Has the participant completed the study as per protocol?	Wojciechowska, Joanna	I have reviewed all data for the participant and confirm that it is complete and accurate.	2025-04-16 14:54:17
MDMR-00035	Middlemore Hospital	Study Disposition	End of Study Details	End of study details	Has the participant completed the study as per protocol?	Wojciechowska, Joanna	I have reviewed all data for the participant and confirm that it is complete and accurate.	2025-04-15 13:58:32
MDMR-00036	Middlemore Hospital	Study Disposition	End of Study Details	End of study details	Has the participant completed the study as per protocol?	Wojciechowska, Joanna	I have reviewed all data for the participant and confirm that it is complete and accurate.	2025-04-15 13:59:43
MDMR-00037	Middlemore Hospital	Study Disposition	End of Study Details	End of study details	Has the participant completed the study as per protocol?	Wojciechowska, Joanna	I have reviewed all data for the participant and confirm that it is complete and accurate.	2025-04-15 14:01:15
MDMR-00038	Middlemore Hospital	Study Disposition	End of Study Details	End of study details	Has the participant completed the study as per protocol?	Wojciechowska, Joanna	I have reviewed all data for the participant and confirm that it is complete and accurate.	2025-04-15 14:14:59
MDMR-00039	Middlemore Hospital	Study Disposition	End of Study Details	End of study details	Has the participant completed the study as per protocol?	Wojciechowska, Joanna	I have reviewed all data for the participant and confirm that it is complete and accurate.	2025-04-15 14:16:24
MDMR-00040	Middlemore Hospital	Study Disposition	End of Study Details	End of study details	Has the participant completed the study as per protocol?	Wojciechowska, Joanna	I have reviewed all data for the participant and confirm that it is complete and accurate.	2025-04-15 14:17:45
MDMR-00041	Middlemore Hospital	Study Disposition	End of Study Details	End of study details	Has the participant completed the study as per protocol?	Wojciechowska, Joanna	I have reviewed all data for the participant and confirm that it is complete and accurate.	2025-04-15 14:19:31
MDMR-00042	Middlemore Hospital	Study Disposition	End of Study Details	End of study details	Has the participant completed the study as per protocol?	Wojciechowska, Joanna	I have reviewed all data for the participant and confirm that it is complete and accurate.	2025-04-15 14:21:13
MDMR-00043	Middlemore Hospital	Study Disposition	End of Study Details	End of study details	Has the participant completed the study as per protocol?	Wojciechowska, Joanna	I have reviewed all data for the participant and confirm that it is complete and accurate.	2025-04-15 14:23:08
MDMR-00044	Middlemore Hospital	Study Disposition	End of Study Details	End of study details	Has the participant completed the study as per protocol?	Wojciechowska, Joanna	I have reviewed all data for the participant and confirm that it is complete and accurate.	2025-04-15 14:24:33
MDMR-00045	Middlemore Hospital	Study Disposition	End of Study Details	End of study details	Has the participant completed the study as per protocol?	Wojciechowska, Joanna	I have reviewed all data for the participant and confirm that it is complete and accurate.	2025-04-15 14:26:06

## Sheet: SI status
Date changed	Patient	Chapter	Subchapter	Old status	New status	Changed by
2025-04-15	MDMR-00001		End of Study Details	Complete	Signed	Joanna Wojciechowska
2025-04-15	MDMR-00002		End of Study Details	Complete	Signed	Joanna Wojciechowska
2025-04-15	MDMR-00003		End of Study Details	Complete	Signed	Joanna Wojciechowska
2025-04-15	MDMR-00004		End of Study Details	Complete	Signed	Joanna Wojciechowska
2025-04-15	MDMR-00005		End of Study Details	Complete	Signed	Joanna Wojciechowska
2025-04-15	MDMR-00006		End of Study Details	Complete	Signed	Joanna Wojciechowska
2025-04-15	MDMR-00007		End of Study Details	Complete	Signed	Joanna Wojciechowska
2025-04-15	MDMR-00008		End of Study Details	Complete	Signed	Joanna Wojciechowska
2025-04-15	MDMR-00009		End of Study Details	Complete	Signed	Joanna Wojciechowska
2025-04-15	MDMR-00010		End of Study Details	Complete	Signed	Joanna Wojciechowska
2025-04-15	MDMR-00011		End of Study Details	Complete	Signed	Joanna Wojciechowska
2025-04-15	MDMR-00012		End of Study Details	Complete	Signed	Joanna Wojciechowska
2025-04-15	MDMR-00013		End of Study Details	Complete	Signed	Joanna Wojciechowska
2025-04-15	MDMR-00014		End of Study Details	Complete	Signed	Joanna Wojciechowska
2025-04-15	MDMR-00015		End of Study Details	Complete	Signed	Joanna Wojciechowska
2025-04-15	MDMR-00016		End of Study Details	Complete	Signed	Joanna Wojciechowska
2025-04-15	MDMR-00017		End of Study Details	Complete	Signed	Joanna Wojciechowska
2025-04-15	MDMR-00018		End of Study Details	Complete	Signed	Joanna Wojciechowska
2025-04-15	MDMR-00019		End of Study Details	Complete	Signed	Joanna Wojciechowska
2025-04-15	MDMR-00020		End of Study Details	Complete	Signed	Joanna Wojciechowska
2025-04-15	MDMR-00021		End of Study Details	Complete	Signed	Joanna Wojciechowska
2025-04-15	MDMR-00022		End of Study Details	Complete	Signed	Joanna Wojciechowska
2025-04-15	MDMR-00023		End of Study Details	Complete	Signed	Joanna Wojciechowska
2025-04-15	MDMR-00024		End of Study Details	Complete	Signed	Joanna Wojciechowska
2025-04-15	MDMR-00025		End of Study Details	Complete	Signed	Joanna Wojciechowska
2025-04-15	MDMR-00026		End of Study Details	Complete	Signed	Joanna Wojciechowska
2025-04-15	MDMR-00027		End of Study Details	Complete	Signed	Joanna Wojciechowska
2025-04-15	MDMR-00028		End of Study Details	Complete	Signed	Joanna Wojciechowska
2025-04-15	MDMR-00029		End of Study Details	Complete	Signed	Joanna Wojciechowska
2025-04-15	MDMR-00030		End of Study Details	Complete	Signed	Joanna Wojciechowska
2025-04-15	MDMR-00031		End of Study Details	Complete	Signed	Joanna Wojciechowska
2025-04-15	MDMR-00032		End of Study Details	Complete	Signed	Joanna Wojciechowska
2025-04-15	MDMR-00033		End of Study Details	Complete	Signed	Joanna Wojciechowska
2025-04-15	MDMR-00034		End of Study Details	Complete	Signed	Joanna Wojciechowska
2025-04-15	MDMR-00035		End of Study Details	Complete	Signed	Joanna Wojciechowska
2025-04-15	MDMR-00036		End of Study Details	Complete	Signed	Joanna Wojciechowska
2025-04-15	MDMR-00037		End of Study Details	Complete	Signed	Joanna Wojciechowska
2025-04-15	MDMR-00038		End of Study Details	Complete	Signed	Joanna Wojciechowska
2025-04-15	MDMR-00039		End of Study Details	Complete	Signed	Joanna Wojciechowska
2025-04-15	MDMR-00040		End of Study Details	Complete	Signed	Joanna Wojciechowska
2025-04-15	MDMR-00041		End of Study Details	Complete	Signed	Joanna Wojciechowska
2025-04-15	MDMR-00042		End of Study Details	Complete	Signed	Joanna Wojciechowska
2025-04-15	MDMR-00043		End of Study Details	Complete	Signed	Joanna Wojciechowska
2025-04-15	MDMR-00044		End of Study Details	Complete	Signed	Joanna Wojciechowska
2025-04-15	MDMR-00045		End of Study Details	Complete	Signed	Joanna Wojciechowska
