# Supplementary material for: Exercise and Weekly Sirolimus (Rapamycin) in Older Adults: RAPA‐EX‐01 Randomised, Double‐Blind, Placebo‐Controlled Trial
Source: J Cachexia Sarcopenia Muscle. 2026 Apr 15;17(2):e70274. doi: 10.1002/jcsm.70274 (PMC13082878; doi:10.1002/jcsm.70274)
Supplement: Supplementary file 1 — Data S1: Supporting information. [file JCSM-17-e70274-s001.zip › sessionInfo.txt]

R version 4.5.0 (2025-04-11)
Platform: x86_64-apple-darwin20
Running under: macOS Sonoma 14.5

Matrix products: default
BLAS:   /System/Library/Frameworks/Accelerate.framework/Versions/A/Frameworks/vecLib.framework/Versions/A/libBLAS.dylib 
LAPACK: /Library/Frameworks/R.framework/Versions/4.5-x86_64/Resources/lib/libRlapack.dylib;  LAPACK version 3.12.1

locale:
[1] en_US.UTF-8/en_US.UTF-8/en_US.UTF-8/C/en_US.UTF-8/en_US.UTF-8

time zone: Pacific/Auckland
tzcode source: internal

attached base packages:
[1] stats     graphics  grDevices utils     datasets  methods   base     

other attached packages:
 [1] lmtest_0.9-40       zoo_1.8-14          sandwich_3.1-1      epiR_2.0.84         survival_3.8-3      MASS_7.3-65        
 [7] janitor_2.2.1       ggdist_3.3.3        broom.mixed_0.2.9.6 broom_1.0.8         boot_1.3-31         mice_3.17.0        
[13] writexl_1.5.4       openxlsx_4.2.8      readxl_1.4.5        lubridate_1.9.4     forcats_1.0.0       stringr_1.5.1      
[19] dplyr_1.1.4         purrr_1.0.4         readr_2.1.5         tidyr_1.3.1         tibble_3.2.1        ggplot2_3.5.2      
[25] tidyverse_2.0.0    

loaded via a namespace (and not attached):
 [1] Rdpack_2.6.4            DBI_1.2.3               BiasedUrn_2.0.12        rlang_1.1.6             magrittr_2.0.3         
 [6] snakecase_0.11.1        furrr_0.3.1             e1071_1.7-16            compiler_4.5.0          systemfonts_1.2.3      
[11] vctrs_0.6.5             pkgconfig_2.0.3         shape_1.4.6.1           crayon_1.5.3            fastmap_1.2.0          
[16] backports_1.5.0         labeling_0.4.3          pander_0.6.6            rmarkdown_2.29          tzdb_0.5.0             
[21] nloptr_2.2.1            ragg_1.4.0              bit_4.6.0               xfun_0.52               glmnet_4.1-8           
[26] jomo_2.7-6              uuid_1.2-1              pan_1.9                 parallel_4.5.0          R6_2.6.1               
[31] stringi_1.8.7           RColorBrewer_1.1-3      parallelly_1.45.0       rpart_4.1.24            cellranger_1.1.0       
[36] Rcpp_1.0.14             iterators_1.0.14        knitr_1.50              Matrix_1.7-3            splines_4.5.0          
[41] nnet_7.3-20             timechange_0.3.0        tidyselect_1.2.1        rstudioapi_0.17.1       codetools_0.2-20       
[46] listenv_0.9.1           lattice_0.22-6          withr_3.0.2             askpass_1.2.1           flextable_0.9.9        
[51] evaluate_1.0.3          future_1.58.0           sf_1.0-21               units_0.8-7             proxy_0.4-27           
[56] xml2_1.3.8              zip_2.3.2               pillar_1.10.2           KernSmooth_2.23-26      foreach_1.5.2          
[61] reformulas_0.4.1        distributional_0.5.0    generics_0.1.4          vroom_1.6.5             hms_1.1.3              
[66] scales_1.4.0            minqa_1.2.8             globals_0.18.0          class_7.3-23            glue_1.8.0             
[71] gdtools_0.4.2           tools_4.5.0             data.table_1.17.8       lme4_1.1-37             grid_4.5.0             
[76] rbibutils_2.3           nlme_3.1-168            cli_3.6.5               textshaping_1.0.1       officer_0.6.10         
[81] fontBitstreamVera_0.1.1 gtable_0.3.6            digest_0.6.37           fontquiver_0.2.1        classInt_0.4-11        
[86] farver_2.1.2            htmltools_0.5.8.1       lifecycle_1.0.4         mitml_0.4-5             openssl_2.3.2          
[91] fontLiberation_0.1.0    bit64_4.6.0-1          
