# Supplementary material for: Exercise and Weekly Sirolimus (Rapamycin) in Older Adults: RAPA‐EX‐01 Randomised, Double‐Blind, Placebo‐Controlled Trial
Source: J Cachexia Sarcopenia Muscle. 2026 Apr 15;17(2):e70274. doi: 10.1002/jcsm.70274 (PMC13082878; doi:10.1002/jcsm.70274)
Supplement: Supplementary file 1 — Data S1: Supporting information. [file JCSM-17-e70274-s001.zip › RAPA-EX-001_Unblinded randomization dataset_22Apr2025.xlsx]

## Sheet: Randomization
Record ID	Event Name	Age Bracket	Randomisation	Pack ID	Block	Treatment
MDMR-00001	Randomisation	75-85	X_43	RA-23	1	Placebo
MDMR-00002	Randomisation	65-74	X_1	RA-01	1	Placebo
MDMR-00003	Randomisation	65-74	X_2	RA-02	1	Placebo
MDMR-00004	Randomisation	75-85	X_41	RA-21	1	Active
MDMR-00006	Randomisation	75-85	X_42	RA-22	1	Active
MDMR-00007	Randomisation	65-74	X_3	RA-03	1	Active
MDMR-00008	Randomisation	75-85	X_44	RA-24	1	Placebo
MDMR-00010	Randomisation	65-74	X_4	RA-04	1	Active
MDMR-00011	Randomisation	65-74	X_7	RA-07	2	Active
MDMR-00012	Randomisation	65-74	X_8	RA-08	2	Placebo
MDMR-00013	Randomisation	65-74	X_5	RA-05	2	Active
MDMR-00014	Randomisation	65-74	X_6	RA-06	2	Placebo
MDMR-00015	Randomisation	75-85	X_50	RA-30	3	Active
MDMR-00016	Randomisation	65-74	X_18	RA-18	5	Active
MDMR-00017	Randomisation	65-74	X_9	RA-09	3	Active
MDMR-00018	Randomisation	75-85	X_45	RA-25	2	Placebo
MDMR-00019	Randomisation	65-74	X_16	RA-16	4	Active
MDMR-00020	Randomisation	65-74	X_17	RA-17	5	Placebo
MDMR-00021	Randomisation	65-74	X_10	RA-10	3	Placebo
MDMR-00022	Randomisation	75-85	X_46	RA-26	2	Placebo
MDMR-00023	Randomisation	65-74	X_12	RA-12	3	Active
MDMR-00025	Randomisation	65-74	X_13	RA-13	4	Placebo
MDMR-00027	Randomisation	65-74	X_11	RA-11	3	Placebo
MDMR-00028	Randomisation	65-74	X_20	RA-20	5	Placebo
MDMR-00029	Randomisation	65-74	X_23	RA-40	6	Active
MDMR-00030	Randomisation	65-74	X_24	RA-39	6	Placebo
MDMR-00031	Randomisation	65-74	X_14	RA-14	4	Active
MDMR-00032	Randomisation	75-85	X_51	RA-31	3	Placebo
MDMR-00033	Randomisation	65-74	X_22	RA-37	6	Active
MDMR-00035	Randomisation	65-74	X_19	RA-19	5	Active
MDMR-00036	Randomisation	65-74	X_15	RA-15	4	Placebo
MDMR-00037	Randomisation	75-85	X_49	RA-29	3	Placebo
MDMR-00038	Randomisation	75-85	X_47	RA-27	2	Active
MDMR-00039	Randomisation	75-85	X_48	RA-28	2	Active
MDMR-00040	Randomisation	65-74	X_21	RA-38	6	Placebo
MDMR-00041	Randomisation	65-74	X_25	RA-36	7	Active
MDMR-00042	Randomisation	75-85	X_53	RA-33	4	Active
MDMR-00043	Randomisation	65-74	X_28	RA-34	7	Placebo
MDMR-00044	Randomisation	65-74	X_26	RA-35	7	Placebo
MDMR-00045	Randomisation	75-85	X_52	RA-32	3	Active
MDMR-ADMIN-USE	Randomisation	65-74	X_27		#N/A	#N/A
