# Supplementary material for: Exercise and Weekly Sirolimus (Rapamycin) in Older Adults: RAPA‐EX‐01 Randomised, Double‐Blind, Placebo‐Controlled Trial
Source: J Cachexia Sarcopenia Muscle. 2026 Apr 15;17(2):e70274. doi: 10.1002/jcsm.70274 (PMC13082878; doi:10.1002/jcsm.70274)
Supplement: Supplementary file 1 — Data S1: Supporting information. [file JCSM-17-e70274-s001.zip › RAPA-EX-001_SF36 Baseline EoS_Clean_02May2025.xlsx]

## Sheet: Baseline
PatientNr	DateCreated	DateChanged	Site	Has questionnaire been completed by participant?	Reason not completed:	Date questionnaire completed:	In general, would you say your health is:	Compared to one year ago, how would you rate your health in general now?	Vigorous activities, such as running, lifting heavy objects, participating in strenuous sports:	Moderate activities, such as moving a table, pushing a vacuum cleaner, bowling, or playing golf:	Lifting or carrying groceries:	Climbing several flights of stairs:	Climbing one flight of stairs:	Bending, kneeling, or stooping:	Walking more than a mile:	Walking several blocks:	Walking one block:	Bathing or dressing yourself:	Cut down the amount of time you spent on work or other activities:	Accomplished less than you would like:	Were limited in the kind of work or other activities:	Had difficulty performing the work or other activities (for example, it took extra effort):	Cut down the amount of time you spent on work or other activities	Accomplished less than you would like	Didn't do work or other activities as carefully as usual	Emotional problems interfered with your normal social activities with family, friends, neighbors, or groups?	How much bodily pain have you had during the past 4 weeks?	During the past 4 weeks, how much did pain interfere with your normal work (including both work outside the home and housework)?	Did you feel full of pep?	Have you been a very nervous person?	Have you felt so down in the dumps that nothing could cheer you up?	Have you felt calm and peaceful?	Did you have a lot of energy?	Have you felt downhearted and blue?	Did you feel worn out?	Have you been a happy person?	Did you feel tired?	During the past 4 weeks, how much of the time has your physical health or emotional problems interfered with your social activities (like visiting with friends, relatives, etc.)?	I seem to get sick a little easier than other people:	I am as healthy as anybody I know:	I expect my health to get worse:	My health is excellent:
MDMR-00001	2024-07-29 12:23:50	2025-04-15 12:48:11	Middlemore Hospital	Yes		2024-08-23	2	3	3	3	3	3	3	3	3	3	3	3	2	2	2	2	2	2	2	1	6	1	2	6	6	2	2	6	6	2	5	5	5	1	3	2
MDMR-00002	2024-07-29 14:51:04	2025-04-15 15:08:18	Middlemore Hospital	Yes		2024-08-07	2	3	2	3	3	2	3	2	2	2	2	3	2	2	2	2	2	2	2	1	7	1	2	5	6	2	3	6	4	2	2	5	5	2	5	2
MDMR-00003	2024-08-01 15:11:17	2025-04-15 12:47:39	Middlemore Hospital	Yes		2024-08-15	1	3	3	3	3	3	3	3	3	3	3	3	2	2	2	2	2	2	2	1	7	1	2	6	6	1	2	6	6	2	6	5	5	2	5	1
MDMR-00004	2024-08-05 12:55:42	2025-04-15 14:55:56	Middlemore Hospital	Yes		2024-08-09	3	4	1	2	3	2	3	1	1	2	3	3	2	1	1	1	1	1	1	2	9	4	6	5	3	5	5	3	2	4	2	2	4	4	2	4
MDMR-00005	2024-08-06 16:01:50	2025-04-15 14:56:15	Middlemore Hospital				#N/A	#N/A																		#N/A	#N/A	#N/A									#N/A	#N/A
MDMR-00006	2024-08-09 14:39:55	2025-04-15 14:56:35	Middlemore Hospital	Yes		2024-08-22	2	3	1	3	3	2	2	2	3	3	3	3	2	2	2	2	2	2	2	1	9	1	2	6	6	2	2	6	6	1	5	5	5	1	5	2
MDMR-00007	2024-08-15 11:59:06	2025-04-15 14:56:55	Middlemore Hospital	Yes		2024-08-29	2	3	2	3	3	3	3	3	3	3	3	3	2	2	2	2	2	2	2	1	6	1	3	6	6	2	2	6	6	2	5	5	5	1	3	1
MDMR-00008	2024-08-19 09:54:02	2025-04-15 14:57:14	Middlemore Hospital	Yes		2024-09-02	2	2	2	3	3	3	3	2	3	3	3	3	2	2	2	2	2	2	2	1	6	1	3	6	6	2	3	6	5	2	5	5	5	2	4	2
MDMR-00009	2024-08-21 10:35:01	2025-04-15 14:57:33	Middlemore Hospital				#N/A	#N/A																		#N/A	#N/A	#N/A									#N/A	#N/A
MDMR-00010	2024-08-22 10:07:57	2025-04-15 14:57:51	Middlemore Hospital	Yes		2024-09-06	2	3	1	3	3	3	3	3	3	3	3	3	2	2	2	2	2	1	2	2	7	1	4	5	6	3	3	5	4	3	4	5	4	1	3	2
MDMR-00011	2024-08-23 07:38:51	2025-04-15 14:58:10	Middlemore Hospital	Yes		2024-09-13	2	3	1	3	3	1	3	2	2	1	3	3	2	2	2	2	2	1	2	2	8	1	3	6	6	2	2	5	5	2	5	5	5	2	5	2
MDMR-00012	2024-08-26 14:00:28	2025-04-15 14:58:29	Middlemore Hospital	Yes		2024-09-16	1	3	3	3	3	3	3	3	3	3	3	3	2	2	2	2	2	2	2	1	6	1	2	6	6	2	2	6	5	2	5	5	5	2	5	2
MDMR-00013	2024-08-27 07:34:18	2025-04-15 14:58:46	Middlemore Hospital	Yes		2024-09-09	1	3	2	3	3	2	3	2	3	3	3	3	2	1	1	2	2	1	2	1	#N/A	2	4	6	5	2	3	5	5	2	4	4	5	1	4	1
MDMR-00014	2024-08-30 14:27:10	2025-04-15 14:59:00	Middlemore Hospital	Yes		2024-09-13	2	3	1	3	3	1	2	2	2	3	3	3	2	2	2	2	2	2	2	1	8	2	3	6	6	2	3	6	5	2	4	5	4	2	3	2
MDMR-00015	2024-09-02 12:39:47	2025-04-15 14:59:15	Middlemore Hospital	Yes		2024-09-20	2	3	2	3	3	2	3	2	2	3	3	3	2	2	2	2	2	2	2	2	8	2	5	6	5	2	5	5	4	2	4	5	5	2	1	2
MDMR-00016	2024-09-03 07:57:42	2025-04-15 14:59:32	Middlemore Hospital	Yes		2024-09-20	2	3	2	3	3	3	3	2	2	2	3	3	2	2	2	2	2	2	2	1	6	1	2	6	6	2	2	6	5	2	5	5	4	2	4	2
MDMR-00017	2024-09-03 12:28:42	2025-04-15 14:59:50	Middlemore Hospital	Yes		2024-09-17	3	4	2	3	3	3	3	2	3	3	3	3	2	1	2	2	1	1	2	2	9	3	4	6	5	3	4	4	4	2	4	5	5	2	2	2
MDMR-00018	2024-09-03 13:07:25	2025-04-15 15:00:08	Middlemore Hospital	Yes		2024-09-16	2	3	2	3	3	3	3	2	3	3	3	3	2	2	2	2	2	2	2	1	7	1	2	5	6	2	2	6	6	2	6	5	5	1	5	2
MDMR-00019	2024-09-05 12:36:21	2025-04-15 15:00:29	Middlemore Hospital	Yes		2024-09-20	3	1	3	3	3	2	3	2	3	3	3	3	2	2	2	2	2	2	2	1	7	1	3	5	5	2	3	5	5	2	5	5	5	3	3	2
MDMR-00020	2024-09-05 15:55:40	2025-04-16 15:57:21	Middlemore Hospital	Yes		2024-09-20	2	3	1	3	3	3	3	3	3	3	3	3	2	2	2	2	2	2	2	2	7	1	2	6	6	3	3	4	5	2	4	5	5	2	3	2
MDMR-00021	2024-09-05 16:06:14	2025-04-15 15:00:47	Middlemore Hospital	Yes		2024-09-17	1	3	3	3	3	3	3	3	3	3	3	3	2	2	2	2	2	2	2	2	6	1	2	6	6	2	2	5	6	2	6	2	5	1	5	1
MDMR-00022	2024-09-06 10:55:03	2025-04-15 15:01:04	Middlemore Hospital	Yes		2024-09-18	1	3	3	3	3	3	3	2	3	3	3	3	2	2	2	2	2	2	2	1	7	2	2	6	6	1	1	6	5	1	5	5	5	1	5	1
MDMR-00023	2024-09-06 12:08:41	2025-04-15 15:01:40	Middlemore Hospital	Yes		2024-09-19	3	3	1	3	3	3	3	2	3	3	3	3	2	1	2	1	2	2	2	1	8	2	4	5	6	2	4	4	5	4	4	5	4	2	1	4
MDMR-00024	2024-09-06 12:08:45	2025-04-15 15:01:59	Middlemore Hospital				#N/A	#N/A																		#N/A	#N/A	#N/A									#N/A	#N/A
MDMR-00025	2024-09-09 11:15:20	2025-04-15 15:02:24	Middlemore Hospital	Yes		2024-09-19	1	3	2	3	3	3	3	3	3	3	3	3	2	2	2	2	2	2	2	1	6	1	2	6	6	2	2	6	6	1	6	5	5	1	5	1
MDMR-00026	2024-09-09 14:22:39	2025-04-15 15:02:42	Middlemore Hospital				#N/A	#N/A																		#N/A	#N/A	#N/A									#N/A	#N/A
MDMR-00027	2024-09-09 16:52:36	2025-04-15 15:02:59	Middlemore Hospital	Yes		2024-09-18	3	3	2	3	3	2	3	3	2	2	3	3	2	2	2	2	2	2	2	1	7	1	2	5	5	3	3	5	5	3	5	5	4	3	3	3
MDMR-00028	2024-09-11 09:55:18	2025-04-15 15:03:15	Middlemore Hospital	Yes		2024-09-23	3	4	2	3	3	3	3	2	2	2	2	3	2	1	1	1	2	1	1	3	11	3	4	4	4	4	5	4	2	3	3	3	2	3	3	4
MDMR-00029	2024-09-11 09:55:39	2025-04-15 15:03:36	Middlemore Hospital	Yes		2024-09-24	2	3	1	2	2	3	3	2	3	3	3	3	2	2	2	2	2	2	2	1	9	1	3	6	6	3	4	6	4	2	4	5	5	1	3	2
MDMR-00030	2024-09-11 09:55:44	2025-04-15 15:03:51	Middlemore Hospital	Yes		2024-09-24	2	3	3	2	3	3	3	3	3	3	3	3	2	2	2	2	2	2	2	1	8	1	2	6	6	2	2	6	5	2	5	5	5	2	3	2
MDMR-00031	2024-09-11 09:55:51	2025-04-15 15:04:06	Middlemore Hospital	Yes		2024-09-19	1	1	2	3	3	3	3	2	3	2	3	3	1	1	2	2	1	1	1	3	8	4	2	6	6	2	2	6	5	2	5	4	5	1	5	2
MDMR-00032	2024-09-11 09:55:57	2025-04-15 15:04:23	Middlemore Hospital	Yes		2024-09-20	2	3	2	3	3	2	3	3	3	3	3	3	2	2	2	2	2	1	2	1	6	1	4	6	6	1	4	6	4	1	4	5	5	3	3	2
MDMR-00033	2024-09-11 13:32:06	2025-04-15 15:04:45	Middlemore Hospital	Yes		2024-09-23	2	2	3	3	3	3	3	3	3	3	3	3	2	2	2	2	2	2	2	1	7	1	2	6	6	2	2	6	6	1	5	5	5	2	5	2
MDMR-00034	2024-09-12 15:06:47	2025-04-16 15:57:54	Middlemore Hospital				#N/A	#N/A																		#N/A	#N/A	#N/A									#N/A	#N/A
MDMR-00035	2024-09-12 15:07:35	2025-04-15 15:05:02	Middlemore Hospital	Yes		2024-09-20	2	3	3	3	3	3	3	3	3	3	3	3	2	2	2	2	2	2	2	1	7	1	2	6	6	2	2	5	5	3	5	5	4	1	4	2
MDMR-00036	2024-09-12 15:07:39	2025-04-15 15:05:20	Middlemore Hospital	Yes		2024-09-19	3	4	2	3	3	2	3	2	2	3	3	3	2	2	1	1	2	1	2	1	9	3	2	4	6	1	2	6	4	2	5	5	5	2	3	2
MDMR-00037	2024-09-12 15:07:47	2025-04-15 15:05:36	Middlemore Hospital	Yes		2024-09-19	2	4	2	3	3	2	3	3	2	3	3	3	2	2	2	2	2	2	2	1	6	1	3	6	6	2	3	5	5	3	5	5	4	2	2	2
MDMR-00038	2024-09-13 14:07:09	2025-04-15 15:05:53	Middlemore Hospital	Yes		2024-09-18	2	2	2	3	3	2	3	3	2	3	3	3	2	2	1	2	2	2	2	1	7	2	2	6	6	2	2	6	5	2	5	5	5	2	4	2
MDMR-00039	2024-09-16 14:16:16	2025-04-15 15:06:10	Middlemore Hospital	Yes		2024-09-19	2	3	2	3	3	3	3	2	3	3	3	3	2	2	2	2	2	2	2	1	7	1	1	6	6	1	2	6	6	1	5	5	5	1	4	1
MDMR-00040	2024-09-16 14:16:25	2025-04-15 15:06:30	Middlemore Hospital	Yes		2024-09-23	2	3	2	3	3	3	3	3	3	3	3	3	2	2	2	2	2	2	2	1	8	2	4	5	6	2	4	6	5	2	4	5	5	1	3	2
MDMR-00041	2024-09-16 14:16:30	2025-04-15 15:06:49	Middlemore Hospital	Yes		2024-09-24	2	3	2	3	3	3	3	3	3	3	3	3	2	2	2	2	2	2	2	1	6	1	2	5	6	2	2	5	5	2	5	5	5	2	5	2
MDMR-00042	2024-09-26 08:40:34	2025-04-15 15:07:09	Middlemore Hospital	Yes		2024-10-09	2	4	3	3	3	3	3	2	2	2	2	3	1	1	1	1	2	2	2	1	9	2	2	5	6	2	2	5	5	1	5	5	5	1	3	1
MDMR-00043	2024-09-27 12:49:08	2025-04-15 15:07:24	Middlemore Hospital	Yes		2024-10-10	2	3	2	3	3	2	3	2	3	3	3	3	2	2	2	2	2	2	2	1	7	2	3	5	6	2	3	5	5	2	5	5	3	2	4	2
MDMR-00044	2024-09-27 14:33:46	2025-04-15 15:07:40	Middlemore Hospital	Yes		2024-10-08	1	3	2	3	3	3	3	2	3	3	3	3	2	2	2	2	2	2	2	2	6	1	2	6	6	3	1	5	5	2	5	5	5	1	5	2
MDMR-00045	2024-09-30 14:16:15	2025-04-15 15:07:59	Middlemore Hospital	Yes		2024-10-09	2	3	2	3	3	2	3	3	3	3	3	3	1	1	1	1	2	2	2	1	9	2	3	5	6	2	3	5	5	2	4	3	5	2	4	2

## Sheet: End of Study
PatientNr	DateCreated	DateChanged	Site	Has questionnaire been completed by participant?	Reason not completed:	Date questionnaire completed:	In general, would you say your health is:	Compared to one year ago, how would you rate your health in general now?	Vigorous activities, such as running, lifting heavy objects, participating in strenuous sports:	Moderate activities, such as moving a table, pushing a vacuum cleaner, bowling, or playing golf:	Lifting or carrying groceries:	Climbing several flights of stairs:	Climbing one flight of stairs:	Bending, kneeling, or stooping:	Walking more than a mile:	Walking several blocks:	Walking one block:	Bathing or dressing yourself:	Cut down the amount of time you spent on work or other activities:	Accomplished less than you would like:	Were limited in the kind of work or other activities:	Had difficulty performing the work or other activities (for example, it took extra effort):	Cut down the amount of time you spent on work or other activities	Accomplished less than you would like	Didn't do work or other activities as carefully as usual	Emotional problems interfered with your normal social activities with family, friends, neighbors, or groups?	How much bodily pain have you had during the past 4 weeks?	During the past 4 weeks, how much did pain interfere with your normal work (including both work outside the home and housework)?	Did you feel full of pep?	Have you been a very nervous person?	Have you felt so down in the dumps that nothing could cheer you up?	Have you felt calm and peaceful?	Did you have a lot of energy?	Have you felt downhearted and blue?	Did you feel worn out?	Have you been a happy person?	Did you feel tired?	During the past 4 weeks, how much of the time has your physical health or emotional problems interfered with your social activities (like visiting with friends, relatives, etc.)?	I seem to get sick a little easier than other people:	I am as healthy as anybody I know:	I expect my health to get worse:	My health is excellent:
MDMR-00001	2024-07-29 12:23:50	2025-04-15 12:48:11	Middlemore Hospital	Yes		2024-11-29	2	3	3	3	3	3	3	3	3	3	3	3	2	2	2	2	2	2	2	1	7	1	3	6	6	2	3	6	6	2	5	5	5	1	3	2
MDMR-00002	2024-07-29 14:51:04	2025-04-15 15:08:18	Middlemore Hospital	Yes		2024-11-13	2	3	2	3	3	2	3	2	3	3	3	3	2	2	2	2	2	2	2	1	7	1	2	5	6	2	3	6	4	1	2	5	4	2	4	2
MDMR-00003	2024-08-01 15:11:17	2025-04-15 12:47:39	Middlemore Hospital	Yes		2024-09-26	1	3	3	3	3	3	3	3	3	3	3	3	2	2	2	2	2	2	2	2	6	1	6	6	6	2	2	5	6	2	6	5	5	1	5	1
MDMR-00004	2024-08-05 12:55:42	2025-04-15 14:55:56	Middlemore Hospital	Yes		2024-11-11	3	3	1	2	3	3	3	1	1	2	3	2	2	1	1	1	1	1	1	4	9	4	6	5	3	6	6	2	2	5	2	4	4	2	2	4
MDMR-00005	2024-08-06 16:01:50	2025-04-15 14:56:15	Middlemore Hospital				#N/A	#N/A																		#N/A	#N/A	#N/A									#N/A	#N/A	#N/A	#N/A	#N/A	#N/A
MDMR-00006	2024-08-09 14:39:55	2025-04-15 14:56:35	Middlemore Hospital	Yes		2024-11-25	1	3	2	3	3	2	2	2	2	2	3	3	1	1	1	1	2	2	2	1	6	1	5	6	6	1	5	5	5	1	5	3	5	1	5	1
MDMR-00007	2024-08-15 11:59:06	2025-04-15 14:56:55	Middlemore Hospital	Yes		2024-12-03	1	2	3	3	3	3	3	3	3	3	3	3	2	2	2	2	2	2	2	1	6	1	4	6	6	2	2	6	5	2	5	5	5	1	3	2
MDMR-00008	2024-08-19 09:54:02	2025-04-15 14:57:14	Middlemore Hospital	Yes		2024-12-02	1	2	2	3	3	3	3	3	3	3	3	3	2	2	2	2	2	2	2	1	6	1	2	6	6	1	2	6	5	1	5	5	5	2	3	2
MDMR-00009	2024-08-21 10:35:01	2025-04-15 14:57:33	Middlemore Hospital				#N/A	#N/A																		#N/A	#N/A	#N/A									#N/A	#N/A	#N/A	#N/A	#N/A	#N/A
MDMR-00010	2024-08-22 10:07:57	2025-04-15 14:57:51	Middlemore Hospital	Yes		2024-12-09	2	3	3	3	3	3	3	3	3	3	3	3	2	2	2	2	2	2	2	2	7	1	4	5	5	4	3	5	4	4	4	4	5	1	3	2
MDMR-00011	2024-08-23 07:38:51	2025-04-15 14:58:10	Middlemore Hospital	No	Participant decided not to take part in any end of study procedures due to illness.		#N/A	#N/A																		#N/A	#N/A	#N/A									#N/A	#N/A	#N/A	#N/A	#N/A	#N/A
MDMR-00012	2024-08-26 14:00:28	2025-04-15 14:58:29	Middlemore Hospital	Yes		2024-10-29	2	3	2	3	3	3	3	2	2	2	2	3	2	2	2	2	2	2	2	1	6	1	3	6	6	2	3	6	5	2	5	5	5	1	5	1
MDMR-00013	2024-08-27 07:34:18	2025-04-15 14:58:46	Middlemore Hospital	Yes		2024-12-09	2	3	3	3	3	2	2	2	3	3	3	3	2	2	2	2	2	1	1	1	9	3	4	6	6	2	2	5	5	2	4	5	5	1	5	1
MDMR-00014	2024-08-30 14:27:10	2025-04-15 14:59:00	Middlemore Hospital	Yes		2024-12-12	3	3	3	2	3	3	3	3	2	3	3	3	1	1	1	1	2	2	2	1	9	2	3	6	6	2	2	6	5	2	5	4	4	2	5	2
MDMR-00015	2024-09-02 12:39:47	2025-04-15 14:59:15	Middlemore Hospital	Yes		2024-11-11	3	4	2	3	3	2	3	3	2	2	2	3	1	1	1	1	1	1	1	1	7	4	6	6	5	2	6	5	2	2	2	4	4	4	4	2
MDMR-00016	2024-09-03 07:57:42	2025-04-15 14:59:32	Middlemore Hospital	Yes		2024-10-15	2	3	2	3	3	3	3	2	3	3	3	3	2	2	2	2	2	2	2	1	7	1	2	5	6	2	2	6	5	2	5	5	5	1	4	1
MDMR-00017	2024-09-03 12:28:42	2025-04-15 14:59:50	Middlemore Hospital	Yes		2024-12-23	2	3	2	3	3	3	3	2	3	3	3	3	2	2	2	2	2	2	2	1	8	2	2	6	6	4	2	5	6	2	5	5	5	2	3	2
MDMR-00018	2024-09-03 13:07:25	2025-04-15 15:00:08	Middlemore Hospital	Yes		2024-12-16	2	3	1	3	3	3	3	2	3	3	3	3	2	2	2	2	2	2	2	1	6	1	3	6	6	2	2	6	5	1	6	5	5	1	5	2
MDMR-00019	2024-09-05 12:36:21	2025-04-15 15:00:29	Middlemore Hospital	Yes		2024-12-23	3	1	2	3	3	2	3	2	3	3	3	3	2	2	2	2	2	2	2	1	7	1	2	6	6	1	2	6	5	1	5	5	5	2	3	2
MDMR-00020	2024-09-05 15:55:40	2025-04-16 15:57:21	Middlemore Hospital	Yes		2024-12-23	2	3	2	3	3	3	3	2	3	3	3	3	2	2	2	2	2	2	2	1	6	1	3	6	6	2	2	6	4	2	4	5	5	2	3	2
MDMR-00021	2024-09-05 16:06:14	2025-04-15 15:00:47	Middlemore Hospital	Yes		2024-12-23	2	4	2	3	3	3	3	3	3	3	3	3	2	2	2	2	2	2	2	2	6	2	2	6	5	2	2	5	5	2	5	5	5	1	5	1
MDMR-00022	2024-09-06 10:55:03	2025-04-15 15:01:04	Middlemore Hospital	Yes		2024-12-24	2	3	3	3	3	3	3	3	3	3	3	1	2	2	2	2	2	2	2	1	7	1	2	6	6	2	2	6	4	1	5	5	5	5	5	1
MDMR-00023	2024-09-06 12:08:41	2025-04-15 15:01:40	Middlemore Hospital	Yes		2024-12-27	4	4	1	3	3	2	3	2	3	3	3	3	1	1	1	1	1	1	1	1	10	4	5	5	4	2	4	4	3	5	4	5	2	2	1	5
MDMR-00024	2024-09-06 12:08:45	2025-04-15 15:01:59	Middlemore Hospital				#N/A	#N/A																		#N/A	#N/A	#N/A									#N/A	#N/A	#N/A	#N/A	#N/A	#N/A
MDMR-00025	2024-09-09 11:15:20	2025-04-15 15:02:24	Middlemore Hospital	Yes		2024-12-27	1	3	2	3	3	3	3	2	3	3	3	3	2	1	1	2	2	1	2	1	9	3	2	6	6	2	2	6	6	1	5	5	5	2	4	1
MDMR-00026	2024-09-09 14:22:39	2025-04-15 15:02:42	Middlemore Hospital				#N/A	#N/A																		#N/A	#N/A	#N/A									#N/A	#N/A	#N/A	#N/A	#N/A	#N/A
MDMR-00027	2024-09-09 16:52:36	2025-04-15 15:02:59	Middlemore Hospital	Yes		2024-12-23	3	2	2	3	3	3	3	3	2	3	3	3	2	2	2	2	2	2	2	1	7	2	3	5	6	3	3	5	5	2	5	5	4	2	3	2
MDMR-00028	2024-09-11 09:55:18	2025-04-15 15:03:15	Middlemore Hospital				#N/A	#N/A																		#N/A	#N/A	#N/A									#N/A	#N/A	#N/A	#N/A	#N/A	#N/A
MDMR-00029	2024-09-11 09:55:39	2025-04-15 15:03:36	Middlemore Hospital	Yes		2024-12-24	2	2	1	3	2	3	3	2	3	3	3	3	2	2	2	2	2	2	2	1	7	1	4	5	6	2	3	6	5	2	4	5	5	1	4	2
MDMR-00030	2024-09-11 09:55:44	2025-04-15 15:03:51	Middlemore Hospital	Yes		2024-12-24	2	3	2	3	3	3	3	3	3	3	3	3	2	2	2	2	2	2	2	1	7	2	2	6	6	2	2	6	5	1	5	5	5	1	4	2
MDMR-00031	2024-09-11 09:55:51	2025-04-15 15:04:06	Middlemore Hospital	Yes		2024-12-16	3	3	3	3	3	3	3	2	2	2	3	2	2	2	2	2	2	2	2	1	7	2	2	6	6	2	2	6	5	1	5	5	5	1	3	2
MDMR-00032	2024-09-11 09:55:57	2025-04-15 15:04:23	Middlemore Hospital	Yes		2024-12-23	2	3	2	3	3	2	3	2	3	3	3	3	2	2	2	2	2	2	2	1	8	2	4	6	6	1	4	6	3	3	2	5	3	2	3	2
MDMR-00033	2024-09-11 13:32:06	2025-04-15 15:04:45	Middlemore Hospital	No	EOS visit activities not completed due to participant wishing to withdraw from study		#N/A	#N/A																		#N/A	#N/A	#N/A									#N/A	#N/A	#N/A	#N/A	#N/A	#N/A
MDMR-00034	2024-09-12 15:06:47	2025-04-16 15:57:54	Middlemore Hospital				#N/A	#N/A																		#N/A	#N/A	#N/A									#N/A	#N/A	#N/A	#N/A	#N/A	#N/A
MDMR-00035	2024-09-12 15:07:35	2025-04-15 15:05:02	Middlemore Hospital	Yes		2024-12-23	3	3	2	3	3	3	3	3	3	3	3	3	2	2	2	2	2	2	2	1	6	1	3	6	6	3	3	5	5	3	5	5	5	2	4	2
MDMR-00036	2024-09-12 15:07:39	2025-04-15 15:05:20	Middlemore Hospital	Yes		2024-12-27	3	4	1	1	2	1	1	1	1	1	1	3	1	1	1	1	2	2	1	2	10	5	2	6	6	2	6	5	5	2	3	1	5	2	3	5
MDMR-00037	2024-09-12 15:07:47	2025-04-15 15:05:36	Middlemore Hospital	Yes		2024-12-19	3	2	2	3	3	3	3	2	1	2	3	3	1	2	2	2	1	2	2	1	6	1	3	6	5	3	4	4	5	2	4	5	4	3	4	3
MDMR-00038	2024-09-13 14:07:09	2025-04-15 15:05:53	Middlemore Hospital	Yes		2024-12-23	3	3	2	3	3	2	2	2	2	2	2	3	2	2	2	2	2	2	2	1	7	2	3	6	6	1	2	6	5	2	4	4	5	1	3	2
MDMR-00039	2024-09-16 14:16:16	2025-04-15 15:06:10	Middlemore Hospital	Yes		2024-12-27	2	3	2	3	3	3	3	2	3	3	3	3	2	2	2	2	2	1	2	1	7	2	3	5	6	1	4	6	4	1	5	5	4	2	3	2
MDMR-00040	2024-09-16 14:16:25	2025-04-15 15:06:30	Middlemore Hospital	Yes		2024-12-23	2	2	2	3	3	3	3	3	3	3	3	3	2	2	2	2	2	2	2	1	8	1	2	5	6	2	2	6	5	2	5	5	5	1	4	2
MDMR-00041	2024-09-16 14:16:30	2025-04-15 15:06:49	Middlemore Hospital	No	Participant decided not to take part in any end of study activities.		#N/A	#N/A																		#N/A	#N/A	#N/A									#N/A	#N/A	#N/A	#N/A	#N/A	#N/A
MDMR-00042	2024-09-26 08:40:34	2025-04-15 15:07:09	Middlemore Hospital	Yes		2025-01-14	2	3	2	3	3	3	3	2	2	2	3	3	2	2	2	2	2	2	2	1	7	2	2	6	6	1	2	6	6	1	6	5	5	1	3	1
MDMR-00043	2024-09-27 12:49:08	2025-04-15 15:07:24	Middlemore Hospital	Yes		2025-01-14	2	3	2	2	3	2	3	3	3	3	3	3	1	1	1	1	2	2	2	1	7	1	2	5	6	2	2	6	5	2	5	5	4	2	2	2
MDMR-00044	2024-09-27 14:33:46	2025-04-15 15:07:40	Middlemore Hospital	Yes		2025-01-13	2	3	3	3	3	3	3	3	3	3	3	3	2	2	2	2	2	2	2	2	6	4	2	6	6	3	2	5	5	2	5	5	5	1	5	2
MDMR-00045	2024-09-30 14:16:15	2025-04-15 15:07:59	Middlemore Hospital	Yes		2025-01-13	2	3	2	2	2	2	3	2	2	2	2	3	2	2	2	2	2	2	2	1	8	2	2	6	6	2	3	6	5	2	4	5	5	2	5	2

## Sheet: Score list
Paragraph	Component	Descriptions	Values
General Health	In general, would you say your health is:	Excellent	1
		Very Good	2
		Good	3
		Fair	4
		Poor	5
General Health	Compared to one year ago, how would you rate your health in general now?	Much better now than one year ago	1
		Somewhat better now than one year ago	2
		About the same	3
		Somewhat worse now than one year ago	4
		Much worse than one year ago	5
Limitations of Activities	Vigorous activities, such as running, lifting heavy objects, participating in strenuous sports:	Yes, Limited a lot	1
		Yes, Limited a Little	2
		No, Not Limited at all	3
Limitations of Activities	Moderate activities, such as moving a table, pushing a vacuum cleaner, bowling, or playing golf:	Yes, Limited a lot	1
		Yes, Limited a Little	2
		No, Not Limited at all	3
Limitations of Activities	Lifting or carrying groceries:	Yes, Limited a lot	1
		Yes, Limited a Little	2
		No, Not Limited at all	3
Limitations of Activities	Climbing several flights of stairs:	Yes, Limited a lot	1
		Yes, Limited a Little	2
		No, Not Limited at all	3
Limitations of Activities	Climbing one flight of stairs:	Yes, Limited a lot	1
		Yes, Limited a Little	2
		No, Not Limited at all	3
Limitations of Activities	Bending, kneeling, or stooping:	Yes, Limited a lot	1
		Yes, Limited a Little	2
		No, Not Limited at all	3
Limitations of Activities	Walking more than a mile:	Yes, Limited a lot	1
		Yes, Limited a Little	2
		No, Not Limited at all	3
Limitations of Activities	Walking several blocks:	Yes, Limited a lot	1
		Yes, Limited a Little	2
		No, Not Limited at all	3
Limitations of Activities	Walking one block:	Yes, Limited a lot	1
		Yes, Limited a Little	2
		No, Not Limited at all	3
Limitations of Activities	Bathing or dressing yourself:	Yes, Limited a lot	1
		Yes, Limited a Little	2
		No, Not Limited at all	3
Physical Health Problems	Cut down the amount of time you spent on work or other activities:	Yes	1
		No	2
Physical Health Problems	Accomplished less than you would like:	Yes	1
		No	2
Physical Health Problems	Were limited in the kind of work or other activities:	Yes	1
		No	2
Physical Health Problems	Had difficulty performing the work or other activities (for example, it took extra effort):	Yes	1
		No	2
Emotional Health Problems	Cut down the amount of time you spent on work or other activities	Yes	1
		No	2
Emotional Health Problems	Accomplished less than you would like	Yes	1
		No	2
Emotional Health Problems	Didn't do work or other activities as carefully as usual	Yes	1
		No	2
Social Activities	Emotional problems interfered with your normal social activities with family, friends, neighbors, or groups?	Not at all	1
		Slightly	2
		Moderately	3
		Severe	4
		Very Severe	5
Pain	How much bodily pain have you had during the past 4 weeks?	None	6
		Very mild	7
		Mild	8
		Moderate	9
		Severe	10
		Very severe	11
Pain	During the past 4 weeks, how much did pain interfere with your normal work (including both work outside the home and housework)?	Not at all	1
		A little bit	2
		Moderately	3
		Quite a bit	4
		Extremely	5
Energy and Emotions	Did you feel full of pep?	All of the time	1
		Most of the time	2
		A good Bit of the Time	3
		Some of the time	4
		A little bit of the time	5
		None of the Time	6
Energy and Emotions	Have you been a very nervous person?	All of the time	1
		Most of the time	2
		A good Bit of the Time	3
		Some of the time	4
		A little bit of the time	5
		None of the Time	6
Energy and Emotions	Have you felt so down in the dumps that nothing could cheer you up?	All of the time	1
		Most of the time	2
		A good Bit of the Time	3
		Some of the time	4
		A little bit of the time	5
		None of the Time	6
Energy and Emotions	Have you felt calm and peaceful?	All of the time	1
		Most of the time	2
		A good Bit of the Time	3
		Some of the time	4
		A little bit of the time	5
		None of the Time	6
Energy and Emotions	Did you have a lot of energy?	All of the time	1
		Most of the time	2
		A good Bit of the Time	3
		Some of the time	4
		A little bit of the time	5
		None of the Time	6
Energy and Emotions	Have you felt downhearted and blue?	All of the time	1
		Most of the time	2
		A good Bit of the Time	3
		Some of the time	4
		A little bit of the time	5
		None of the Time	6
Energy and Emotions	Did you feel worn out?	All of the time	1
		Most of the time	2
		A good Bit of the Time	3
		Some of the time	4
		A little bit of the time	5
		None of the Time	6
Energy and Emotions	Have you been a happy person?	All of the time	1
		Most of the time	2
		A good Bit of the Time	3
		Some of the time	4
		A little bit of the time	5
		None of the Time	6
Energy and Emotions	Did you feel tired?	All of the time	1
		A good Bit of the Time	2
		Most of the time	3
		Some of the time	4
		A little bit of the time	5
		None of the Time	6
Social Activities	During the past 4 weeks, how much of the time has your physical health or emotional problems interfered with your social activities (like visiting with friends, relatives, etc.)?	All of the time	1
		Most of the time	2
		Some of the time	3
		A little bit of the time	4
		None of the Time	5
General Health	I seem to get sick a little easier than other people:	Definitely true	1
		Mostly true	2
		Don't know	3
		Mostly false	4
		Definitely false	5
General Health	I am as healthy as anybody I know:	Definitely true	1
		Mostly true	2
		Don't know	3
		Mostly false	4
		Definitely false	5
General Health	I expect my health to get worse:	Definitely true	1
		Mostly true	2
		Don't know	3
		Mostly false	4
		Definitely false	5
General Health	My health is excellent:	Definitely true	1
		Mostly true	2
		Don't know	3
		Mostly false	4
		Definitely false	5
