# Supplementary material for: Exercise and Weekly Sirolimus (Rapamycin) in Older Adults: RAPA‐EX‐01 Randomised, Double‐Blind, Placebo‐Controlled Trial
Source: J Cachexia Sarcopenia Muscle. 2026 Apr 15;17(2):e70274. doi: 10.1002/jcsm.70274 (PMC13082878; doi:10.1002/jcsm.70274)
Supplement: Supplementary file 1 — Data S1: Supporting information. [file JCSM-17-e70274-s001.zip › RAPA-EX-01_participant flow information_update09May2025.xlsx]

## Sheet: Sheet1
Enrolment
	Assessed for eligibility / consented	45
	Excluded	5	Reasons for exclusion	MDMR-0005 - Incl 6 Willing and able to adhere to and comply with all study requirements and attend all visits	MDMR-0009 - excl 3 Any condition that may interfere with ability to complete study	MDMR-0024 - excl 3 Any condition that may interfere with ability to complete study	MDMR-0026 incl 6 Willing and able to adhere to and comply with all study requirements and attend visits	MDMR-0034 - incl 6 Willing and able to adhere to and comply with all study requirements and attend visits
	Randomised	40
Allocation
	Allocated to active	20
	Allocated to active and did not receive intervention	0	Reasons for no IP	N/A
	Allocated to placebo	20
	Allocated to placebo and did not receive intervention	1	Reasons for no IP	MDMR-003 withdrew consent prior to taking IP participant's choice
Follow-Up
	Completed active full course (at least 80%)	15
	Discontinued active/withdrew early	5	Reasons for discontinuation	MDMR-0011, MDMR-0015, MDMR-0016, MDMR-0033, MDMR-0041	all participant choice to withdraw
	Did not complete active at least 80% compliance	0
	Completed placebo full course (at least 80%)	16
	Discontinued placebo/withdrew early	3	Reasons for discontinuation	MDMR-0012, MDMR-0028, MDMR-0037	all participant choice to withdraw
	Did not complete placebo at least 80% compliant	0
Additional Information
					Responses
● Start and completion date of participant recruitment					Dates below
● Date when follow up ended					2025-01-14
● Duration of follow-up (e.g., median, interquartile range, minimum, maximum)					Time on study per participant (excl screen failures) listed below
For the adverse events (Harms), here's what I need:
For the systematically assessed harms, non-systematically assessed harms, and serious harms in each group preferably in a table with the number of participants at risk:
● Number of participants with at least one harm event					35
● Number of events, if appropriate					202
● If no adverse events were identified, this should be stated.					N/A
Dates
Site Initation Visit	2024-07-23
Greenlight	2024-07-26
First Patient First Visit (start of recruitment)	2024-07-29
Last Patient First Visit (end of recruitment)	2024-09-30
Last Patient Last Visit (end of follow-up)	2025-01-14
Participant specific information
	Screening date	Day 1	EOS	Withdrawal reason	Duration on study (days) from day 1 to EOS	Number of AEs	Number of SAEs
MDMR-001	2024-07-29	2024-08-27	2024-11-29	Per protocol	94	5	0
MDMR-002	2024-07-29	2024-08-12	2024-11-13	Per protocol	93	7	0
MDMR-003	2024-08-01	2024-08-19	2024-09-26	Participants choice - family commitments	38	3	0
MDMR-004	2024-08-02	2024-08-12	2024-11-11	Per protocol	91	20	0
MDMR-005	2024-08-06	N/A	2024-08-21	Screenfail - inclusion 6
MDMR-006	2024-08-08	2024-08-26	2024-11-25	per protocol	91	14	0
MDMR-007	2024-08-15	2024-09-02	2024-12-03	Per protocol	92	0	0
MDMR-008	2024-08-19	2024-09-02	2024-12-02	Per protocol	91	1	0
MDMR-009	2024-08-20	N/A	2024-09-16	Screenfail - exclusion 3
MDMR-010	2024-08-22	2024-09-09	2024-12-09	Per protocol	91	1	0
MDMR-011	2024-08-26	2024-09-16	2024-12-10	Participants choice - adverse event symptoms (AE#13-influenza)	85	12	0
MDMR-012	2024-08-26	2024-09-16	2024-10-29	Participants choice - withdrew at V3 appointment by choice	43	0	0
MDMR-013	2024-08-27	2024-09-09	2024-12-09	Per protocol	91	0	0
MDMR-014	2024-08-30	2024-09-16	2024-12-12	Per protocol	87	3	0
MDMR-015	2024-09-02	2024-09-23	2024-11-11	Participants choice - following SAE	49	7	1
MDMR-016	2024-09-02	2024-09-23	2024-10-15	Participants choice - adverse event symptoms (AE#2 chest pain)	22	2	0
MDMR-017	2024-09-03	2024-09-23	2024-12-23	Per protocol	91	4	0
MDMR-018	2024-09-03	2024-09-16	2024-12-16	Per protocol	91	0	0
MDMR-019	2024-09-05	2024-09-23	2024-12-23	Per protocol	91	13	0
MDMR-020	2024-09-05	2024-09-22	2024-12-23	Per protocol	92	3	0
MDMR-021	2024-09-05	2024-09-23	2024-12-23	Per protocol	91	4	0
MDMR-022	2024-09-06	2024-09-23	2024-12-24	Per protocol	92	11	0
MDMR-023	2024-09-06	2024-09-23	2024-12-27	Per protocol	95	6	0
MDMR-024	2024-09-06	N/A	2024-09-27	Screenfail - exclusion 3
MDMR-025	2024-09-09	2024-09-23	2024-12-27	Per protocol	95	3	0
MDMR-026	2024-09-09	N/A	2024-09-11	Screenfail - inclusion 6
MDMR-027	2024-09-09	2024-09-23	2024-12-23	Per protocol	91	4	0
MDMR-028	2024-09-10	2024-09-23	2024-12-18	Participants choice - insufficient time to finish study	86	4	0
MDMR-029	2024-09-10	2024-09-24	2024-12-24	Per protocol	91	8	0
MDMR-030	2024-09-10	2024-09-25	2024-12-24	Per protocol	90	0	0
MDMR-031	2024-09-10	2024-09-23	2024-12-16	Per protocol	84	8	0
MDMR-032	2024-09-10	2024-09-23	2024-12-23	Per protocol	91	14	0
MDMR-033	2024-09-11	2024-09-23	2024-12-02	Participant choice - did not wish to continue taking IP	70	11	0
MDMR-034	2024-09-12	N/A	2024-09-25	Screenfail - exclusion 3
MDMR-035	2024-09-12	2024-09-22	2024-12-23	Per protocol	92	3	0
MDMR-036	2024-09-12	2024-09-23	2024-12-27	Per protocol	95	6	0
MDMR-037	2024-09-12	2024-09-23	2024-12-19	Participants choice - adverse event symptoms (AE#4)	87	3	0
MDMR-038	2024-09-13	2024-09-23	2024-12-23	Per protocol	91	4	0
MDMR-039	2024-09-13	2024-09-23	2024-12-27	Per protocol	95	2	0
MDMR-040	2024-09-13	2024-09-23	2024-12-23	Per protocol	91	1	0
MDMR-041	2024-09-13	2024-09-30	2024-12-13	Participants choice - personal circumstances	74	4	0
MDMR-042	2024-09-25	2024-10-14	2025-01-14	Per protocol	92	1	0
MDMR-043	2024-09-26	2024-10-13	2025-01-14	Per protocol	93	2	0
MDMR-044	2024-09-27	2024-10-07	2025-01-13	Per protocol	98	2	0
MDMR-045	2024-09-30	2024-10-14	2025-01-13	Per protocol	91	6	0
Total						202	1			Number of participants with no adverse events	4
