# Supplementary material for: Exercise and Weekly Sirolimus (Rapamycin) in Older Adults: RAPA‐EX‐01 Randomised, Double‐Blind, Placebo‐Controlled Trial
Source: J Cachexia Sarcopenia Muscle. 2026 Apr 15;17(2):e70274. doi: 10.1002/jcsm.70274 (PMC13082878; doi:10.1002/jcsm.70274)
Supplement: Supplementary file 1 — Data S1: Supporting information. [file JCSM-17-e70274-s001.zip › RAPA-EX-001_Participant Audit-trail_2025-04-22.xlsx]

## Sheet: Sheet1
Date changed	Participant id	Participant number	Site	Action	Old value	New value	Changed by
16/04/2025 3:57:54 PM	16465	MDMR-00034	Middlemore Hospital	Locked			Ruth Lucas
16/04/2025 3:57:21 PM	16451	MDMR-00020	Middlemore Hospital	Locked			Ruth Lucas
15/04/2025 3:08:18 PM	15435	MDMR-00002	Middlemore Hospital	Locked			AM Twarita Dhorje
15/04/2025 3:07:59 PM	16476	MDMR-00045	Middlemore Hospital	Locked			AM Twarita Dhorje
15/04/2025 3:07:40 PM	16475	MDMR-00044	Middlemore Hospital	Locked			AM Twarita Dhorje
15/04/2025 3:07:24 PM	16474	MDMR-00043	Middlemore Hospital	Locked			AM Twarita Dhorje
15/04/2025 3:07:09 PM	16473	MDMR-00042	Middlemore Hospital	Locked			AM Twarita Dhorje
15/04/2025 3:06:49 PM	16472	MDMR-00041	Middlemore Hospital	Locked			AM Twarita Dhorje
15/04/2025 3:06:30 PM	16471	MDMR-00040	Middlemore Hospital	Locked			AM Twarita Dhorje
15/04/2025 3:06:10 PM	16470	MDMR-00039	Middlemore Hospital	Locked			AM Twarita Dhorje
15/04/2025 3:05:53 PM	16469	MDMR-00038	Middlemore Hospital	Locked			AM Twarita Dhorje
15/04/2025 3:05:36 PM	16468	MDMR-00037	Middlemore Hospital	Locked			AM Twarita Dhorje
15/04/2025 3:05:20 PM	16467	MDMR-00036	Middlemore Hospital	Locked			AM Twarita Dhorje
15/04/2025 3:05:02 PM	16466	MDMR-00035	Middlemore Hospital	Locked			AM Twarita Dhorje
15/04/2025 3:04:45 PM	16464	MDMR-00033	Middlemore Hospital	Locked			AM Twarita Dhorje
15/04/2025 3:04:23 PM	16463	MDMR-00032	Middlemore Hospital	Locked			AM Twarita Dhorje
15/04/2025 3:04:06 PM	16462	MDMR-00031	Middlemore Hospital	Locked			AM Twarita Dhorje
15/04/2025 3:03:51 PM	16461	MDMR-00030	Middlemore Hospital	Locked			AM Twarita Dhorje
15/04/2025 3:03:36 PM	16460	MDMR-00029	Middlemore Hospital	Locked			AM Twarita Dhorje
15/04/2025 3:03:15 PM	16459	MDMR-00028	Middlemore Hospital	Locked			AM Twarita Dhorje
15/04/2025 3:02:59 PM	16458	MDMR-00027	Middlemore Hospital	Locked			AM Twarita Dhorje
15/04/2025 3:02:42 PM	16457	MDMR-00026	Middlemore Hospital	Locked			AM Twarita Dhorje
15/04/2025 3:02:24 PM	16456	MDMR-00025	Middlemore Hospital	Locked			AM Twarita Dhorje
15/04/2025 3:01:59 PM	16455	MDMR-00024	Middlemore Hospital	Locked			AM Twarita Dhorje
15/04/2025 3:01:40 PM	16454	MDMR-00023	Middlemore Hospital	Locked			AM Twarita Dhorje
15/04/2025 3:01:04 PM	16453	MDMR-00022	Middlemore Hospital	Locked			AM Twarita Dhorje
15/04/2025 3:00:47 PM	16452	MDMR-00021	Middlemore Hospital	Locked			AM Twarita Dhorje
15/04/2025 3:00:29 PM	16450	MDMR-00019	Middlemore Hospital	Locked			AM Twarita Dhorje
15/04/2025 3:00:08 PM	15451	MDMR-00018	Middlemore Hospital	Locked			AM Twarita Dhorje
15/04/2025 2:59:50 PM	15450	MDMR-00017	Middlemore Hospital	Locked			AM Twarita Dhorje
15/04/2025 2:59:32 PM	15449	MDMR-00016	Middlemore Hospital	Locked			AM Twarita Dhorje
15/04/2025 2:59:15 PM	15448	MDMR-00015	Middlemore Hospital	Locked			AM Twarita Dhorje
15/04/2025 2:59:00 PM	15447	MDMR-00014	Middlemore Hospital	Locked			AM Twarita Dhorje
15/04/2025 2:58:46 PM	15446	MDMR-00013	Middlemore Hospital	Locked			AM Twarita Dhorje
15/04/2025 2:58:29 PM	15445	MDMR-00012	Middlemore Hospital	Locked			AM Twarita Dhorje
15/04/2025 2:58:10 PM	15444	MDMR-00011	Middlemore Hospital	Locked			AM Twarita Dhorje
15/04/2025 2:57:51 PM	15443	MDMR-00010	Middlemore Hospital	Locked			AM Twarita Dhorje
15/04/2025 2:57:33 PM	15442	MDMR-00009	Middlemore Hospital	Locked			AM Twarita Dhorje
15/04/2025 2:57:14 PM	15441	MDMR-00008	Middlemore Hospital	Locked			AM Twarita Dhorje
15/04/2025 2:56:55 PM	15440	MDMR-00007	Middlemore Hospital	Locked			AM Twarita Dhorje
15/04/2025 2:56:35 PM	15439	MDMR-00006	Middlemore Hospital	Locked			AM Twarita Dhorje
15/04/2025 2:56:15 PM	15438	MDMR-00005	Middlemore Hospital	Locked			AM Twarita Dhorje
15/04/2025 2:55:56 PM	15437	MDMR-00004	Middlemore Hospital	Locked			AM Twarita Dhorje
15/04/2025 12:48:11 PM	15434	MDMR-00001	Middlemore Hospital	Locked			AM Twarita Dhorje
15/04/2025 12:47:59 PM	15434	MDMR-00001	Middlemore Hospital	Activated			AM Twarita Dhorje
15/04/2025 12:47:39 PM	15436	MDMR-00003	Middlemore Hospital	Locked			AM Twarita Dhorje
15/04/2025 12:47:00 PM	15434	MDMR-00001	Middlemore Hospital	Locked			AM Twarita Dhorje
01/04/2025 12:33:04 PM	15435	MDMR-00002	Middlemore Hospital	Activated			AM Twarita Dhorje
18/03/2025 12:33:23 PM	15435	MDMR-00002	Middlemore Hospital	Locked			DM Twarita Dhorje
18/03/2025 12:05:35 PM	15434	MDMR-00001	Middlemore Hospital	Activated			AM Twarita Dhorje
12/03/2025 4:55:25 PM	15435	MDMR-00002	Middlemore Hospital	Activated			AM Twarita Dhorje
12/03/2025 4:51:01 PM	15435	MDMR-00002	Middlemore Hospital	Locked			AM Twarita Dhorje
12/03/2025 4:42:44 PM	15434	MDMR-00001	Middlemore Hospital	Locked			DM Twarita Dhorje
12/03/2025 4:09:58 PM	15434	MDMR-00001	Middlemore Hospital	Activated			AM Twarita Dhorje
12/03/2025 4:09:15 PM	15434	MDMR-00001	Middlemore Hospital	Locked			AM Twarita Dhorje
30/09/2024 2:16:28 PM	16476	MDMR-00045	Middlemore Hospital	Activated			Zachary Devereux
30/09/2024 2:16:15 PM	16476	MDMR-00045	Middlemore Hospital	Created			Zachary Devereux
27/09/2024 2:33:57 PM	16475	MDMR-00044	Middlemore Hospital	Activated			Zachary Devereux
27/09/2024 2:33:46 PM	16475	MDMR-00044	Middlemore Hospital	Created			Zachary Devereux
27/09/2024 2:31:02 PM	16474	MDMR-00043	Middlemore Hospital	Activated			Zachary Devereux
27/09/2024 12:49:08 PM	16474	MDMR-00043	Middlemore Hospital	Created			Nehal Natasha
26/09/2024 8:40:48 AM	16473	MDMR-00042	Middlemore Hospital	Activated			Zachary Devereux
26/09/2024 8:40:34 AM	16473	MDMR-00042	Middlemore Hospital	Created			Zachary Devereux
17/09/2024 11:33:56 AM	16472	MDMR-00041	Middlemore Hospital	Activated			Zachary Devereux
17/09/2024 11:31:00 AM	16471	MDMR-00040	Middlemore Hospital	Activated			Zachary Devereux
17/09/2024 11:15:36 AM	16470	MDMR-00039	Middlemore Hospital	Activated			Zachary Devereux
17/09/2024 11:02:18 AM	16469	MDMR-00038	Middlemore Hospital	Activated			Zachary Devereux
17/09/2024 10:42:30 AM	16468	MDMR-00037	Middlemore Hospital	Activated			Zachary Devereux
17/09/2024 10:33:22 AM	16467	MDMR-00036	Middlemore Hospital	Activated			Zachary Devereux
17/09/2024 10:25:05 AM	16466	MDMR-00035	Middlemore Hospital	Activated			Zachary Devereux
16/09/2024 2:16:30 PM	16472	MDMR-00041	Middlemore Hospital	Created			Zachary Devereux
16/09/2024 2:16:26 PM	16471	MDMR-00040	Middlemore Hospital	Created			Zachary Devereux
16/09/2024 2:16:16 PM	16470	MDMR-00039	Middlemore Hospital	Created			Zachary Devereux
13/09/2024 2:07:09 PM	16469	MDMR-00038	Middlemore Hospital	Created			Nehal Natasha
12/09/2024 3:11:11 PM	16465	MDMR-00034	Middlemore Hospital	Activated			Zachary Devereux
12/09/2024 3:07:47 PM	16468	MDMR-00037	Middlemore Hospital	Created			Zachary Devereux
12/09/2024 3:07:40 PM	16467	MDMR-00036	Middlemore Hospital	Created			Zachary Devereux
12/09/2024 3:07:35 PM	16466	MDMR-00035	Middlemore Hospital	Created			Zachary Devereux
12/09/2024 3:06:47 PM	16465	MDMR-00034	Middlemore Hospital	Created			Zachary Devereux
11/09/2024 1:33:09 PM	16464	MDMR-00033	Middlemore Hospital	Activated			Zachary Devereux
11/09/2024 1:32:06 PM	16464	MDMR-00033	Middlemore Hospital	Created			Zachary Devereux
11/09/2024 11:58:33 AM	16463	MDMR-00032	Middlemore Hospital	Activated			Zachary Devereux
11/09/2024 10:09:03 AM	16462	MDMR-00031	Middlemore Hospital	Activated			Zachary Devereux
11/09/2024 10:06:28 AM	16461	MDMR-00030	Middlemore Hospital	Activated			Zachary Devereux
11/09/2024 10:01:57 AM	16460	MDMR-00029	Middlemore Hospital	Activated			Zachary Devereux
11/09/2024 9:56:58 AM	16459	MDMR-00028	Middlemore Hospital	Activated			Zachary Devereux
11/09/2024 9:55:57 AM	16463	MDMR-00032	Middlemore Hospital	Created			Zachary Devereux
11/09/2024 9:55:51 AM	16462	MDMR-00031	Middlemore Hospital	Created			Zachary Devereux
11/09/2024 9:55:44 AM	16461	MDMR-00030	Middlemore Hospital	Created			Zachary Devereux
11/09/2024 9:55:39 AM	16460	MDMR-00029	Middlemore Hospital	Created			Zachary Devereux
11/09/2024 9:55:18 AM	16459	MDMR-00028	Middlemore Hospital	Created			Zachary Devereux
10/09/2024 8:45:29 AM	16458	MDMR-00027	Middlemore Hospital	Activated			Zachary Devereux
10/09/2024 8:42:41 AM	16457	MDMR-00026	Middlemore Hospital	Activated			Zachary Devereux
10/09/2024 8:38:32 AM	16456	MDMR-00025	Middlemore Hospital	Activated			Zachary Devereux
10/09/2024 8:36:18 AM	16455	MDMR-00024	Middlemore Hospital	Activated			Zachary Devereux
10/09/2024 8:32:34 AM	16454	MDMR-00023	Middlemore Hospital	Activated			Zachary Devereux
09/09/2024 4:52:36 PM	16458	MDMR-00027	Middlemore Hospital	Created			Courtney Armstrong
09/09/2024 2:28:50 PM	16453	MDMR-00022	Middlemore Hospital	Activated			Zachary Devereux
09/09/2024 2:22:39 PM	16457	MDMR-00026	Middlemore Hospital	Created			Nehal Natasha
09/09/2024 11:15:20 AM	16456	MDMR-00025	Middlemore Hospital	Created			Courtney Armstrong
06/09/2024 12:08:45 PM	16455	MDMR-00024	Middlemore Hospital	Created			Courtney Armstrong
06/09/2024 12:08:41 PM	16454	MDMR-00023	Middlemore Hospital	Created			Courtney Armstrong
06/09/2024 10:55:03 AM	16453	MDMR-00022	Middlemore Hospital	Created			Nehal Natasha
05/09/2024 4:15:00 PM	16452	MDMR-00021	Middlemore Hospital	Activated			Zachary Devereux
05/09/2024 4:13:48 PM	16451	MDMR-00020	Middlemore Hospital	Activated			Zachary Devereux
05/09/2024 4:07:17 PM	16450	MDMR-00019	Middlemore Hospital	Activated			Zachary Devereux
05/09/2024 4:06:14 PM	16452	MDMR-00021	Middlemore Hospital	Created			Zachary Devereux
05/09/2024 3:55:40 PM	16451	MDMR-00020	Middlemore Hospital	Created			Courtney Armstrong
05/09/2024 12:36:21 PM	16450	MDMR-00019	Middlemore Hospital	Created			Nehal Natasha
03/09/2024 1:20:48 PM	15451	MDMR-00018	Middlemore Hospital	Activated			Zachary Devereux
03/09/2024 1:07:25 PM	15451	MDMR-00018	Middlemore Hospital	Created			Courtney Armstrong
03/09/2024 12:29:35 PM	15450	MDMR-00017	Middlemore Hospital	Activated			Zachary Devereux
03/09/2024 12:28:42 PM	15450	MDMR-00017	Middlemore Hospital	Created			Zachary Devereux
03/09/2024 10:29:55 AM	15449	MDMR-00016	Middlemore Hospital	Activated			Zachary Devereux
03/09/2024 8:45:38 AM	15448	MDMR-00015	Middlemore Hospital	Activated			Zachary Devereux
03/09/2024 7:57:42 AM	15449	MDMR-00016	Middlemore Hospital	Created			Courtney Armstrong
02/09/2024 12:39:48 PM	15448	MDMR-00015	Middlemore Hospital	Created			Nehal Natasha
30/08/2024 4:41:55 PM	15447	MDMR-00014	Middlemore Hospital	Activated			Courtney Armstrong
30/08/2024 2:27:10 PM	15447	MDMR-00014	Middlemore Hospital	Created			Nehal Natasha
28/08/2024 8:50:46 AM	15446	MDMR-00013	Middlemore Hospital	Activated			Dhanya King
27/08/2024 7:56:13 AM	15445	MDMR-00012	Middlemore Hospital	Activated			Dhanya King
27/08/2024 7:34:18 AM	15446	MDMR-00013	Middlemore Hospital	Created			Dhanya King
27/08/2024 7:25:51 AM	15444	MDMR-00011	Middlemore Hospital	Activated			Dhanya King
26/08/2024 2:00:28 PM	15445	MDMR-00012	Middlemore Hospital	Created			Courtney Armstrong
26/08/2024 8:58:29 AM	15443	MDMR-00010	Middlemore Hospital	Activated			Dhanya King
23/08/2024 7:38:52 AM	15444	MDMR-00011	Middlemore Hospital	Created			Dhanya King
22/08/2024 10:07:57 AM	15443	MDMR-00010	Middlemore Hospital	Created			Courtney Armstrong
21/08/2024 11:27:38 AM	15442	MDMR-00009	Middlemore Hospital	Activated			Courtney Armstrong
21/08/2024 10:35:01 AM	15442	MDMR-00009	Middlemore Hospital	Created			Courtney Armstrong
20/08/2024 9:15:17 AM	15441	MDMR-00008	Middlemore Hospital	Activated			Dhanya King
19/08/2024 9:54:02 AM	15441	MDMR-00008	Middlemore Hospital	Created			Courtney Armstrong
16/08/2024 10:00:35 AM	15440	MDMR-00007	Middlemore Hospital	Activated			Dhanya King
15/08/2024 11:59:06 AM	15440	MDMR-00007	Middlemore Hospital	Created			Courtney Armstrong
09/08/2024 2:40:30 PM	15439	MDMR-00006	Middlemore Hospital	Activated			Dhanya King
09/08/2024 2:39:55 PM	15439	MDMR-00006	Middlemore Hospital	Created			Dhanya King
07/08/2024 11:05:02 AM	15438	MDMR-00005	Middlemore Hospital	Activated			Opara Panagoda
06/08/2024 4:01:50 PM	15438	MDMR-00005	Middlemore Hospital	Created			Courtney Armstrong
06/08/2024 7:51:08 AM	15437	MDMR-00004	Middlemore Hospital	Activated			Opara Panagoda
05/08/2024 12:55:43 PM	15437	MDMR-00004	Middlemore Hospital	Created			Courtney Armstrong
02/08/2024 12:23:35 PM	15436	MDMR-00003	Middlemore Hospital	Activated			Opara Panagoda
01/08/2024 3:11:17 PM	15436	MDMR-00003	Middlemore Hospital	Created			Courtney Armstrong
31/07/2024 7:41:50 AM	15435	MDMR-00002	Middlemore Hospital	Activated			Courtney Armstrong
30/07/2024 6:58:56 AM	15434	MDMR-00001	Middlemore Hospital	Activated			Courtney Armstrong
29/07/2024 2:51:04 PM	15435	MDMR-00002	Middlemore Hospital	Created			Courtney Armstrong
29/07/2024 12:23:50 PM	15434	MDMR-00001	Middlemore Hospital	Created			Courtney Armstrong
