# Supplementary material for: Exercise and Weekly Sirolimus (Rapamycin) in Older Adults: RAPA‐EX‐01 Randomised, Double‐Blind, Placebo‐Controlled Trial
Source: J Cachexia Sarcopenia Muscle. 2026 Apr 15;17(2):e70274. doi: 10.1002/jcsm.70274 (PMC13082878; doi:10.1002/jcsm.70274)
Supplement: Supplementary file 1 — Data S1: Supporting information. [file JCSM-17-e70274-s001.zip › RAPA-EX-001_CRF Audit-trail_2025-04-22.xlsx]

## Sheet: Sheet1
Date changed	Component	Participant number	Old value	New value	Changed by	Comments
10/04/2025 1:26:50 PM	Recurrent (Adverse Event-00006) - Adverse Event - Outcome:	MDMR-00023	Ongoing/Continuing treatment	Resolved	Dhanya King	Updated as per investigator opinion
10/04/2025 1:26:32 PM	Recurrent (Adverse Event-00006) - Adverse Event - End date:	MDMR-00023		21/Dec/2024	Dhanya King
10/04/2025 1:26:32 PM	Recurrent (Adverse Event-00006) - Adverse Event - Ongoing? (at the end of study)	MDMR-00023	Yes		Dhanya King
10/04/2025 1:24:07 PM	Recurrent (Adverse Event-00005) - Adverse Event - Outcome:	MDMR-00023	Recovered with minor sequelae	Resolved	Dhanya King	Updated as per query and investigator's opinion
04/04/2025 2:25:39 PM	Recurrent (Adverse Event-00005) - Adverse Event - Start date:	MDMR-00023	08/Dec/2024	01/Dec/2024	Dhanya King	Changed as per query
03/04/2025 7:04:35 AM	Recurrent (Week-00012) - Weekly Information - Ongoing adverse events followed-up?	MDMR-00021		Not applicable (no existing AEs)	Dhanya King
03/04/2025 7:04:35 AM	Recurrent (Week-00012) - Weekly Information - Any new adverse events reported since last visit/call?	MDMR-00021		No	Dhanya King
03/04/2025 7:04:35 AM	Recurrent (Week-00012) - Weekly Information - Reminded about completing the diary?	MDMR-00021		Yes	Dhanya King
03/04/2025 7:04:35 AM	Recurrent (Week-00012) - Weekly Information - Discussed exercise program and compliance?	MDMR-00021		Yes	Dhanya King
03/04/2025 7:04:35 AM	Recurrent (Week-00012) - Weekly Information - Discussed treatment dosing and compliance?	MDMR-00021		Yes	Dhanya King
03/04/2025 7:04:35 AM	Recurrent (Week-00012) - Weekly Information - Mode of contact:	MDMR-00021		Phone	Dhanya King
03/04/2025 7:04:35 AM	Recurrent (Week-00012) - Weekly Information - Date of contact:	MDMR-00021		20/Dec/2024	Dhanya King
03/04/2025 7:04:35 AM	Recurrent (Week-00012) - Weekly Information - Was the participant successfully contacted as per protocol?	MDMR-00021		Yes	Dhanya King
02/04/2025 10:25:48 AM	Recurrent (Week-00011) - Weekly Information - Ongoing adverse events followed-up?	MDMR-00028		Not applicable (no existing AEs)	Dhanya King
02/04/2025 10:25:48 AM	Recurrent (Week-00011) - Weekly Information - Any new adverse events reported since last visit/call?	MDMR-00028		No	Dhanya King
02/04/2025 10:25:48 AM	Recurrent (Week-00011) - Weekly Information - Reminded about completing the diary?	MDMR-00028		No	Dhanya King
02/04/2025 10:25:48 AM	Recurrent (Week-00011) - Weekly Information - Discussed exercise program and compliance?	MDMR-00028		Yes	Dhanya King
02/04/2025 10:25:47 AM	Recurrent (Week-00011) - Weekly Information - Discussed treatment dosing and compliance?	MDMR-00028		Yes	Dhanya King
02/04/2025 10:25:47 AM	Recurrent (Week-00011) - Weekly Information - Mode of contact:	MDMR-00028		Phone	Dhanya King
02/04/2025 10:25:47 AM	Recurrent (Week-00011) - Weekly Information - Date of contact:	MDMR-00028		18/Dec/2024	Dhanya King
02/04/2025 10:25:47 AM	Recurrent (Week-00011) - Weekly Information - Was the participant successfully contacted as per protocol?	MDMR-00028		Yes	Dhanya King
02/04/2025 10:24:55 AM	Recurrent (Week-00010) - Weekly Information - Reason not contacted:	MDMR-00028		Attempts were made to get in touch with participant for phone call but no response.	Dhanya King
02/04/2025 10:24:55 AM	Recurrent (Week-00010) - Weekly Information - Was the participant successfully contacted as per protocol?	MDMR-00028		No	Dhanya King
02/04/2025 9:56:33 AM	Recurrent (Week-00008) - Weekly Information - Date of contact:	MDMR-00033	26/Dec/2024	26/Nov/2024	Dhanya King	Corrected error
02/04/2025 9:47:23 AM	Visit 4 - Accountability - Treatment Adherence - Treatment accountability log - Part 2 - Date of first dose:	MDMR-00039	30/Nov/2024	16/Nov/2024	Dhanya King	Corrected error
27/03/2025 2:54:01 PM	Recurrent (Adverse Event-00009) - Adverse Event - Adverse event term / description:	MDMR-00019	shoulder pain with increased pulse rate	shoulder pain when exercising	Dhanya King	Updated as per query
26/03/2025 2:52:13 PM	Recurrent (00008) - Exercise Log -Part 1 - Was set exercise program not completed because the participant was injured or unwell?	MDMR-00044		No	Dhanya King
26/03/2025 2:52:13 PM	Recurrent (00008) - Exercise Log -Part 1 - Select all that apply:	MDMR-00044		Scheduled exercise not done	Dhanya King
26/03/2025 2:52:13 PM	Recurrent (00008) - Exercise Log -Part 1 - Date:	MDMR-00044		09/Oct/2024	Dhanya King
26/03/2025 2:52:13 PM	Recurrent (00008) - Exercise Log -Part 1 - Select day:	MDMR-00044		Day 3	Dhanya King
26/03/2025 2:52:13 PM	Recurrent (00008) - Exercise Log -Part 1 - Select week:	MDMR-00044		Week 1	Dhanya King
26/03/2025 2:51:39 PM	Recurrent (00007) - Exercise Log -Part 1 - Was set exercise program not completed because the participant was injured or unwell?	MDMR-00044		No	Dhanya King
26/03/2025 2:51:39 PM	Recurrent (00007) - Exercise Log -Part 1 - Select all that apply:	MDMR-00044		Scheduled exercise not done	Dhanya King
26/03/2025 2:51:39 PM	Recurrent (00007) - Exercise Log -Part 1 - Date:	MDMR-00044		07/Oct/2024	Dhanya King
26/03/2025 2:51:39 PM	Recurrent (00007) - Exercise Log -Part 1 - Select day:	MDMR-00044		Day 1	Dhanya King
26/03/2025 2:51:39 PM	Recurrent (00007) - Exercise Log -Part 1 - Select week:	MDMR-00044		Week 1	Dhanya King
26/03/2025 11:46:55 AM	Recurrent (Medical History-00003) - Medical history details - Medical history term:	MDMR-00035	Allergic contact dermatitis	Allergic contact dermatitis on right eye, calves and ankles	Dhanya King	aligned as per query
26/03/2025 11:40:13 AM	Recurrent (00008) - Exercise Log -Part 2 - Date:	MDMR-00041	25/Dec/2024	23/Dec/2024	Dhanya King	Corrected error
26/03/2025 11:39:48 AM	Recurrent (00010) - Exercise Log -Part 2 - Date:	MDMR-00041	20/Dec/2024	27/Dec/2024	Dhanya King	Corrected error due to wrong dates being entered in participant diary
26/03/2025 11:39:37 AM	Recurrent (00009) - Exercise Log -Part 2 - Date:	MDMR-00041	18/Dec/2024	25/Dec/2024	Dhanya King	Corrected error due to wrong dates being entered in participant diary
26/03/2025 11:39:23 AM	Recurrent (00008) - Exercise Log -Part 2 - Date:	MDMR-00041	18/Dec/2024	25/Dec/2024	Dhanya King	Corrected error due to wrong dates being entered in participant diary
26/03/2025 11:39:10 AM	Recurrent (00007) - Exercise Log -Part 2 - Date:	MDMR-00041	16/Dec/2024	23/Dec/2024	Dhanya King	Corrected error due to wrong dates being entered in participant diary
26/03/2025 11:38:57 AM	Recurrent (00006) - Exercise Log -Part 2 - Date:	MDMR-00041	13/Dec/2024	20/Dec/2024	Dhanya King	Corrected error due to wrong dates being entered in participant diary
26/03/2025 11:38:45 AM	Recurrent (00005) - Exercise Log -Part 2 - Date:	MDMR-00041	11/Dec/2024	18/Dec/2024	Dhanya King	Corrected error due to wrong dates being entered in participant diary
26/03/2025 11:38:33 AM	Recurrent (00004) - Exercise Log -Part 2 - Date:	MDMR-00041	09/Dec/2024	16/Dec/2024	Dhanya King	Corrected error due to wrong dates being entered in participant diary
26/03/2025 11:38:19 AM	Recurrent (00003) - Exercise Log -Part 2 - Date:	MDMR-00041	06/Dec/2024	13/Dec/2024	Dhanya King	Corrected error due to wrong dates being entered in participant diary
26/03/2025 11:38:08 AM	Recurrent (00002) - Exercise Log -Part 2 - Date:	MDMR-00041	04/Dec/2024	11/Dec/2024	Dhanya King	Corrected error due to wrong dates being entered in participant diary
26/03/2025 11:37:49 AM	Recurrent (00001) - Exercise Log -Part 2 - Date:	MDMR-00041	02/Dec/2024	09/Dec/2024	Dhanya King	Corrected error due to wrong dates being entered in participant diary
26/03/2025 9:11:56 AM	Visit 4 - Accountability - Treatment Adherence - Treatment accountability log - Part 2 - Date of last dose:	MDMR-00041	30/Nov/2024	07/Dec/2024	Dhanya King	Corrected error due to incorrect entry of dates in diary
26/03/2025 9:08:13 AM	Visit 4 - Accountability - Treatment Adherence - Treatment accountability log - Part 2 - Date of first dose:	MDMR-00041	09/Nov/2024	16/Nov/2024	Dhanya King	corrected error
26/03/2025 9:02:59 AM	Visit 4 - Accountability - Treatment Adherence - Treatment accountability log - Part 2 - Date of last dose:	MDMR-00039	10/Jan/2025	27/Dec/2024	Dhanya King	Corrected error
24/03/2025 7:59:55 AM	Recurrent (00027) - Exercise Log -Part 2 - Was set exercise program not completed because the participant was injured or unwell?	MDMR-00036	Yes	No	Dhanya King	Corrected as per query
24/03/2025 7:58:52 AM	Recurrent (Medical History-00003) - Medical history details - Concomitant medication?	MDMR-00035	No	Yes	Dhanya King	corrected error
24/03/2025 7:56:52 AM	Recurrent (Medical History-00006) - Medical history details - Concomitant medication?	MDMR-00032	No	Yes	Dhanya King	corrected error
24/03/2025 7:54:02 AM	Recurrent (Medical History-00009) - Medical history details - Concomitant medication?	MDMR-00032		No	Dhanya King
24/03/2025 7:54:02 AM	Recurrent (Medical History-00009) - Medical history details - Ongoing?	MDMR-00032		Yes	Dhanya King
24/03/2025 7:54:02 AM	Recurrent (Medical History-00009) - Medical history details - Start date:	MDMR-00032		13/Dec/1967	Dhanya King
24/03/2025 7:54:02 AM	Recurrent (Medical History-00009) - Medical history details - Medical history term:	MDMR-00032		Loss of balance	Dhanya King
24/03/2025 7:54:02 AM	Recurrent (Medical History-00009) - Medical history details - Is this a medical history that occurred within the last 30 days or an ongoing medical condition for which the participant is receiving concomitant medication?	MDMR-00032		Condition occurred in last 30 days	Dhanya King
24/03/2025 7:37:05 AM	Recurrent (Medical History-00008) - Medical history details - Concomitant medication?	MDMR-00028	No	Yes	Dhanya King	corrected error
24/03/2025 7:33:37 AM	Recurrent (Medical History-00006) - Medical history details - Concomitant medication?	MDMR-00025	No	Yes	Dhanya King	Corrected error
24/03/2025 7:08:41 AM	Recurrent (00006) - Concomitant medication - Adverse event number:	MDMR-00017		00002	Dhanya King	corrected error
24/03/2025 7:08:41 AM	Recurrent (00006) - Concomitant medication - Given for?	MDMR-00017	Medical history	Adverse event	Dhanya King	Corrected error
24/03/2025 7:08:26 AM	Recurrent (00006) - Concomitant medication - Medical history number:	MDMR-00017	MH-00008		Dhanya King
14/03/2025 3:13:37 PM	Recurrent (Medical History-00006) - Medical history details - Concomitant medication?	MDMR-00029		No	Dhanya King
14/03/2025 3:13:37 PM	Recurrent (Medical History-00006) - Medical history details - Ongoing?	MDMR-00029		Yes	Dhanya King
14/03/2025 3:13:37 PM	Recurrent (Medical History-00006) - Medical history details - Start date:	MDMR-00029		01/Jan/2021	Dhanya King
14/03/2025 3:13:37 PM	Recurrent (Medical History-00006) - Medical history details - Medical history term:	MDMR-00029		Skin lesion on left hand	Dhanya King
14/03/2025 3:13:37 PM	Recurrent (Medical History-00006) - Medical history details - Is this a medical history that occurred within the last 30 days or an ongoing medical condition for which the participant is receiving concomitant medication?	MDMR-00029		Condition occurred in last 30 days	Dhanya King
14/03/2025 7:03:54 AM	Recurrent (00011) - Concomitant medication - Adverse event number:	MDMR-00028	00003	00003 and 00004	Dhanya King	updated information
14/03/2025 7:03:29 AM	Recurrent (00010) - Concomitant medication - Adverse event number:	MDMR-00028	00003	00003 and 00004	Dhanya King	updated information
14/03/2025 7:02:58 AM	Recurrent (00009) - Concomitant medication - Adverse event number:	MDMR-00028	00003	00003 and 00004	Dhanya King	Updated information
14/03/2025 7:01:31 AM	Recurrent (Adverse Event-00004) - Adverse Event - End date:	MDMR-00028		18/Nov/2024	Dhanya King
14/03/2025 7:01:31 AM	Recurrent (Adverse Event-00004) - Adverse Event - Outcome:	MDMR-00028		Resolved	Dhanya King
14/03/2025 7:01:31 AM	Recurrent (Adverse Event-00004) - Adverse Event - Action taken:	MDMR-00028		Medical Intervention	Dhanya King
14/03/2025 7:01:31 AM	Recurrent (Adverse Event-00004) - Adverse Event - Relationship to the treatment:	MDMR-00028		Possibly related	Dhanya King
14/03/2025 7:01:31 AM	Recurrent (Adverse Event-00004) - Adverse Event - Serious adverse event?	MDMR-00028		No	Dhanya King
14/03/2025 7:01:31 AM	Recurrent (Adverse Event-00004) - Adverse Event - Severity:	MDMR-00028		Moderate	Dhanya King
14/03/2025 7:01:31 AM	Recurrent (Adverse Event-00004) - Adverse Event - Start date:	MDMR-00028		22/Oct/2024	Dhanya King
14/03/2025 7:01:31 AM	Recurrent (Adverse Event-00004) - Adverse Event - Adverse event term / description:	MDMR-00028		Chest Infection	Dhanya King
14/03/2025 7:00:29 AM	Recurrent (Adverse Event-00003) - Adverse Event - Adverse event term / description:	MDMR-00028	Chest and throat infection	Throat infection	Dhanya King	Updated AE as per query
13/03/2025 3:05:45 PM	Recurrent (Adverse Event-00008) - Adverse Event - End date:	MDMR-00023		02/Dec/2024	Dhanya King
13/03/2025 3:05:45 PM	Recurrent (Adverse Event-00008) - Adverse Event - Outcome:	MDMR-00023		Resolved	Dhanya King
13/03/2025 3:05:45 PM	Recurrent (Adverse Event-00008) - Adverse Event - Action taken:	MDMR-00023		None	Dhanya King
13/03/2025 3:05:45 PM	Recurrent (Adverse Event-00008) - Adverse Event - Relationship to the treatment:	MDMR-00023		Not related	Dhanya King
13/03/2025 3:05:45 PM	Recurrent (Adverse Event-00008) - Adverse Event - Serious adverse event?	MDMR-00023		No	Dhanya King
13/03/2025 3:05:45 PM	Recurrent (Adverse Event-00008) - Adverse Event - Severity:	MDMR-00023		Mild	Dhanya King
13/03/2025 3:05:45 PM	Recurrent (Adverse Event-00008) - Adverse Event - Start date:	MDMR-00023		27/Nov/2024	Dhanya King
13/03/2025 3:05:45 PM	Recurrent (Adverse Event-00008) - Adverse Event - Adverse event term / description:	MDMR-00023		Post viral fatigue	Dhanya King
13/03/2025 11:57:37 AM	Recurrent (00009) - Concomitant medication - Adverse event number:	MDMR-00022		00005	Dhanya King	Updated information
13/03/2025 11:56:13 AM	Recurrent (00009) - Concomitant medication - Given for?	MDMR-00022	Medical history	Adverse event,Medical history	Dhanya King	Updated information
13/03/2025 11:45:19 AM	Recurrent (Adverse Event-00013) - Adverse Event - Adverse event term / description:	MDMR-00022	Slip and fall injury	Head Laceration	Dhanya King	Updated information as per progress note.
13/03/2025 10:34:18 AM	Recurrent (Adverse Event-00013) - Adverse Event - Adverse event term / description:	MDMR-00011	Virus	Influenza	Dhanya King	Updated information as per investigator
13/03/2025 10:33:08 AM	Recurrent (Adverse Event-00005) - Adverse Event - Adverse event term / description:	MDMR-00004	Inability to walk unaided	Worsening of lower back and hip pain	Dhanya King	Updated information as per investigator
13/03/2025 9:45:30 AM	Recurrent (00005) - Concomitant medication - End date:	MDMR-00033		15/Nov/2024	Opara Panagoda	End dated ConMed
13/03/2025 9:45:30 AM	Recurrent (00005) - Concomitant medication - Ongoing?	MDMR-00033	Yes	No	Opara Panagoda	End dated ConMed
13/03/2025 9:39:50 AM	Recurrent (00013) - Concomitant medication - Dose frequency:	MDMR-00011		prn: As needed	Dhanya King
13/03/2025 9:39:50 AM	Recurrent (00013) - Concomitant medication - Dose form:	MDMR-00011		Tablet (tab)	Dhanya King
13/03/2025 9:39:50 AM	Recurrent (00013) - Concomitant medication - Dose unit:	MDMR-00011		mg (milligram)	Dhanya King
13/03/2025 9:39:50 AM	Recurrent (00013) - Concomitant medication - Dose strength:	MDMR-00011		10	Dhanya King
13/03/2025 9:39:50 AM	Recurrent (00013) - Concomitant medication - Ongoing?	MDMR-00011		Yes	Dhanya King
13/03/2025 9:39:50 AM	Recurrent (00013) - Concomitant medication - Start date:	MDMR-00011		31/Aug/2010	Dhanya King
13/03/2025 9:39:50 AM	Recurrent (00013) - Concomitant medication - Medical history number:	MDMR-00011		00009	Dhanya King
13/03/2025 9:39:50 AM	Recurrent (00013) - Concomitant medication - Given for?	MDMR-00011		Medical history	Dhanya King
13/03/2025 9:39:49 AM	Recurrent (00013) - Concomitant medication - Indication:	MDMR-00011		Migraine	Dhanya King
13/03/2025 9:39:49 AM	Recurrent (00013) - Concomitant medication - Medication name:	MDMR-00011		Rizatriptan 10 mg tablet: orally disintegrating	Dhanya King
13/03/2025 9:33:30 AM	Recurrent (00007) - Concomitant medication - Indication:	MDMR-00017	Kindey / Back Pain	Kidney / Back Pain	Rasela Ualesi	updated to correct spelling
13/03/2025 9:33:24 AM	Recurrent (00008) - Concomitant medication - Ongoing?	MDMR-00044	Yes	No	Opara Panagoda	End dated ConMeds
13/03/2025 9:33:06 AM	Recurrent (00008) - Concomitant medication - End date:	MDMR-00044		16/Jan/2025	Opara Panagoda
13/03/2025 9:30:52 AM	Recurrent (Medical History-00008) - Medical history details - Concomitant medication?	MDMR-00014		No	Dhanya King
13/03/2025 9:30:52 AM	Recurrent (Medical History-00008) - Medical history details - Ongoing?	MDMR-00014		Yes	Dhanya King
13/03/2025 9:30:52 AM	Recurrent (Medical History-00008) - Medical history details - Start date:	MDMR-00014		01/May/2023	Dhanya King
13/03/2025 9:30:52 AM	Recurrent (Medical History-00008) - Medical history details - Medical history term:	MDMR-00014		Skin lesion on lower right leg	Dhanya King
13/03/2025 9:30:52 AM	Recurrent (Medical History-00008) - Medical history details - Is this a medical history that occurred within the last 30 days or an ongoing medical condition for which the participant is receiving concomitant medication?	MDMR-00014		Condition occurred in last 30 days	Dhanya King
13/03/2025 9:29:15 AM	Recurrent (00006) - Concomitant medication - Medical history number:	MDMR-00017		MH-00008	Rasela Ualesi
13/03/2025 9:28:37 AM	Recurrent (00006) - Concomitant medication - Given for?	MDMR-00017	Adverse event	Medical history	Rasela Ualesi	updated as per query
13/03/2025 9:28:26 AM	Recurrent (00006) - Concomitant medication - Adverse event number:	MDMR-00017	00001		Rasela Ualesi
13/03/2025 9:23:49 AM	Recurrent (00004) - Concomitant medication - Medical history number:	MDMR-00013	9	MH-00001 and MH-00009	Rasela Ualesi	Updated as per query
13/03/2025 8:56:32 AM	Visit 3 - Accountability - Treatment Adherence - Treatment accountability log - Part 1 - Date of last dose:	MDMR-00028	26/Oct/2024	02/Nov/2024	Rasela Ualesi	updated data as per query
13/03/2025 7:17:53 AM	Recurrent (Adverse Event-00004) - Adverse Event - Adverse event term / description:	MDMR-00004	Pain in the lower back	Worsening of pain in the lower back	Dhanya King	Updated information as per source
12/03/2025 9:16:41 AM	Recurrent (Adverse Event-00008) - Adverse Event - Action taken:	MDMR-00029		None	Dhanya King
12/03/2025 9:16:41 AM	Recurrent (Adverse Event-00008) - Adverse Event - Relationship to the treatment:	MDMR-00029		Not related	Dhanya King
12/03/2025 9:16:41 AM	Recurrent (Adverse Event-00008) - Adverse Event - Serious adverse event?	MDMR-00029		No	Dhanya King
12/03/2025 9:16:41 AM	Recurrent (Adverse Event-00008) - Adverse Event - Severity:	MDMR-00029		Mild	Dhanya King
12/03/2025 8:56:19 AM	Recurrent (00016) - Concomitant medication - Indication:	MDMR-00031	Pulled ligaments in middle two fingers on left hand	Worsening of Dupuytren on the middle two fingers of left hand	Dhanya King	Corrected error
12/03/2025 8:52:57 AM	Recurrent (00018) - Concomitant medication - Start date:	MDMR-00031	01/Aug/2024	28/Aug/2024	Dhanya King	Updated information
12/03/2025 8:39:28 AM	Recurrent (Adverse Event-00007) - Adverse Event - Adverse event term / description:	MDMR-00032	Intermittent numbness in left arm and leg	Intermittent numbness in left arm and left leg	Dhanya King	Updated information
12/03/2025 8:28:02 AM	Recurrent (00008) - Concomitant medication - Adverse event number:	MDMR-00033		00002	Dhanya King
12/03/2025 8:27:40 AM	Recurrent (00008) - Concomitant medication - Dose frequency:	MDMR-00033		qd: Once a day (every day)	Dhanya King
12/03/2025 8:27:40 AM	Recurrent (00008) - Concomitant medication - Dose form:	MDMR-00033		Tablet (tab)	Dhanya King
12/03/2025 8:27:40 AM	Recurrent (00008) - Concomitant medication - Dose unit:	MDMR-00033		mg (milligram)	Dhanya King
12/03/2025 8:27:40 AM	Recurrent (00008) - Concomitant medication - Dose strength:	MDMR-00033		500	Dhanya King
12/03/2025 8:27:40 AM	Recurrent (00008) - Concomitant medication - End date:	MDMR-00033		14/Oct/2024	Dhanya King
12/03/2025 8:27:40 AM	Recurrent (00008) - Concomitant medication - Ongoing?	MDMR-00033		No	Dhanya King
12/03/2025 8:27:40 AM	Recurrent (00008) - Concomitant medication - Start date:	MDMR-00033		14/Oct/2024	Dhanya King
12/03/2025 8:27:40 AM	Recurrent (00008) - Concomitant medication - Given for?	MDMR-00033		Adverse event	Dhanya King
12/03/2025 8:27:40 AM	Recurrent (00008) - Concomitant medication - Indication:	MDMR-00033		Headache	Dhanya King
12/03/2025 8:27:40 AM	Recurrent (00008) - Concomitant medication - Medication name:	MDMR-00033		Paracetamol	Dhanya King
12/03/2025 8:26:54 AM	Recurrent (00004) - Concomitant medication - End date:	MDMR-00033	14/Oct/2024	12/Oct/2024	Dhanya King	Corrected error
12/03/2025 8:20:46 AM	Recurrent (Adverse Event-00007) - Adverse Event - Adverse event term / description:	MDMR-00031	Worsening of Dupuytren	Worsening of Dupuytren on the middle two fingers of left hand	Dhanya King	Updated information
12/03/2025 8:19:02 AM	Recurrent (00017) - Concomitant medication - Indication:	MDMR-00031	Worsening of Dupuytren	Worsening of Dupuytren on the middle two fingers of left hand	Dhanya King	updated information
12/03/2025 8:12:14 AM	Recurrent (Adverse Event-00003) - Adverse Event - Adverse event term / description:	MDMR-00035	Hives	Hives all over the body	Dhanya King	Updated information
12/03/2025 7:25:20 AM	Study Disposition - End of Study Details - End of study details - Early termination date:	MDMR-00041	19/Jan/2025	13/Dec/2024	Dhanya King	corrected error
12/03/2025 7:17:35 AM	Recurrent (Adverse Event-00001) - Adverse Event - Adverse event term / description:	MDMR-00043	Gastroenteritis-like illness	Gastroenteritis	Dhanya King	Corrected error
11/03/2025 9:25:23 AM	Recurrent (00004) - Concomitant medication - Indication:	MDMR-00015	TIA's x2	transient ischemic attack x2	Rasela Ualesi	updated as per query
11/03/2025 9:06:44 AM	Study Disposition - End of Study Details - End of study details - Has the participant completed the study as per protocol?	MDMR-00012	Yes	No	Rasela Ualesi	updated as per query from DM
11/03/2025 9:06:34 AM	Study Disposition - End of Study Details - End of study details - Early termination date:	MDMR-00012		29/Oct/2024	Rasela Ualesi
11/03/2025 9:06:34 AM	Study Disposition - End of Study Details - End of study details - Reason for early termination:	MDMR-00012		Participant’s choice	Rasela Ualesi
11/03/2025 9:06:34 AM	Study Disposition - End of Study Details - End of study details - Study completion date:	MDMR-00012	29/Oct/2024		Rasela Ualesi
11/03/2025 9:00:59 AM	Recurrent (00008) - Concomitant medication - Ongoing?	MDMR-00017	Yes	No	Rasela Ualesi	participant is no longer taking medication. updated as per source
11/03/2025 9:00:59 AM	Recurrent (00008) - Concomitant medication - End date:	MDMR-00017	16/Mar/2025	16/Dec/2024	Rasela Ualesi	updated as per source
11/03/2025 8:59:38 AM	Recurrent (00008) - Concomitant medication - End date:	MDMR-00017		16/Mar/2025	Rasela Ualesi
11/03/2025 8:03:35 AM	Recurrent (Adverse Event-00005) - Adverse Event - Adverse event term / description:	MDMR-00006	General unwellness & fatigue	Tiredness & fatigue	Dhanya King	Updated information
11/03/2025 7:50:49 AM	Visit 2 - Baseline Assessment - Adverse Event Collection - Adverse event collection prompt - Any new adverse events reported?	MDMR-00032	Yes	No	Rasela Ualesi	updated as per query
11/03/2025 7:49:53 AM	Recurrent (Adverse Event-00008) - Adverse Event - Action taken:	MDMR-00033	Medical Intervention	Other	Rasela Ualesi	updated as per source
11/03/2025 7:49:43 AM	Recurrent (Adverse Event-00008) - Adverse Event - Other action taken:	MDMR-00033		IP interrupted	Rasela Ualesi
11/03/2025 7:45:42 AM	Recurrent (Adverse Event-00009) - Adverse Event - Action taken:	MDMR-00033	Medical Intervention	Other	Rasela Ualesi	updated as per source
11/03/2025 7:45:31 AM	Recurrent (Adverse Event-00009) - Adverse Event - Other action taken:	MDMR-00033		IP interrupted	Rasela Ualesi
11/03/2025 7:15:16 AM	Recurrent (Adverse Event-00003) - Adverse Event - Adverse event term / description:	MDMR-00003	A cold	Common Cold	Dhanya King	Updated information
11/03/2025 7:11:23 AM	Recurrent (Adverse Event-00002) - Adverse Event - Adverse event term / description:	MDMR-00001	Cramps	Cramps in both calf muscles and feet	Dhanya King	Updated information
10/03/2025 10:51:05 AM	Recurrent (00013) - Concomitant medication - Adverse event number:	MDMR-00006	00005	00005 and 00010	Dhanya King	added additional information that was missed
10/03/2025 10:03:58 AM	Recurrent (00010) - Exercise Log -Part 2 - Date:	MDMR-00006	28/Oct/2025	28/Oct/2024	Dhanya King	corrected error
10/03/2025 10:01:07 AM	Recurrent (00016) - Concomitant medication - Dose form:	MDMR-00004		Inhaler	Dhanya King
10/03/2025 10:01:07 AM	Recurrent (00016) - Concomitant medication - Adverse event number:	MDMR-00004		00012	Dhanya King
10/03/2025 10:00:07 AM	Recurrent (00016) - Concomitant medication - Dose frequency:	MDMR-00004		prn: As needed	Dhanya King
10/03/2025 10:00:07 AM	Recurrent (00016) - Concomitant medication - Dose unit:	MDMR-00004		puff	Dhanya King
10/03/2025 10:00:07 AM	Recurrent (00016) - Concomitant medication - Dose strength:	MDMR-00004		2	Dhanya King
10/03/2025 10:00:07 AM	Recurrent (00016) - Concomitant medication - End date:	MDMR-00004		22/Sep/2024	Dhanya King
10/03/2025 10:00:07 AM	Recurrent (00016) - Concomitant medication - Ongoing?	MDMR-00004		No	Dhanya King
10/03/2025 10:00:07 AM	Recurrent (00016) - Concomitant medication - Start date:	MDMR-00004		21/Sep/2024	Dhanya King
10/03/2025 10:00:07 AM	Recurrent (00016) - Concomitant medication - Given for?	MDMR-00004		Adverse event	Dhanya King
10/03/2025 10:00:07 AM	Recurrent (00016) - Concomitant medication - Indication:	MDMR-00004		Shortness of breath	Dhanya King
10/03/2025 10:00:07 AM	Recurrent (00016) - Concomitant medication - Medication name:	MDMR-00004		Seretide (fluticasone propionate 125 μg / actuation + salmeterol 25 μg /actuation)	Dhanya King
10/03/2025 9:43:07 AM	Recurrent (00009) - Concomitant medication - Indication:	MDMR-00011	Cholesterol	Elevated Cholesterol Levels	Dhanya King	Corrected error
10/03/2025 9:21:23 AM	Recurrent (00009) - Concomitant medication - Adverse event number:	MDMR-00011	00015	00014	Dhanya King	Corrected error
10/03/2025 9:19:51 AM	Recurrent (00008) - Concomitant medication - Adverse event number:	MDMR-00011	00014	00015	Dhanya King	Corrected error
10/03/2025 9:07:01 AM	Recurrent (00006) - Concomitant medication - Adverse event number:	MDMR-00011	00012	00011	Dhanya King	Corrected error
10/03/2025 9:06:27 AM	Recurrent (00006) - Concomitant medication - Indication:	MDMR-00011	Nausea	Headache	Dhanya King	Corrected error
10/03/2025 8:55:31 AM	Recurrent (00015) - Exercise Log -Part 2 - Was set exercise program not completed because the participant was injured or unwell?	MDMR-00011		Yes	Dhanya King
10/03/2025 8:55:31 AM	Recurrent (00015) - Exercise Log -Part 2 - Select all that apply:	MDMR-00011		Scheduled exercise not done	Dhanya King
10/03/2025 8:55:31 AM	Recurrent (00015) - Exercise Log -Part 2 - Date:	MDMR-00011		27/Nov/2024	Dhanya King
10/03/2025 8:55:31 AM	Recurrent (00015) - Exercise Log -Part 2 - Select day:	MDMR-00011		Day 3	Dhanya King
10/03/2025 8:55:31 AM	Recurrent (00015) - Exercise Log -Part 2 - Select week:	MDMR-00011		Week 11	Dhanya King
10/03/2025 8:54:50 AM	Recurrent (00014) - Exercise Log -Part 2 - Was set exercise program not completed because the participant was injured or unwell?	MDMR-00011		Yes	Dhanya King
10/03/2025 8:54:50 AM	Recurrent (00014) - Exercise Log -Part 2 - Select all that apply:	MDMR-00011		Scheduled exercise not done	Dhanya King
10/03/2025 8:54:50 AM	Recurrent (00014) - Exercise Log -Part 2 - Date:	MDMR-00011		25/Nov/2024	Dhanya King
10/03/2025 8:54:50 AM	Recurrent (00014) - Exercise Log -Part 2 - Select day:	MDMR-00011		Day 1	Dhanya King
10/03/2025 8:54:50 AM	Recurrent (00014) - Exercise Log -Part 2 - Select week:	MDMR-00011		Week 11	Dhanya King
10/03/2025 8:54:29 AM	Recurrent (00013) - Exercise Log -Part 2 - Was set exercise program not completed because the participant was injured or unwell?	MDMR-00011		Yes	Dhanya King
10/03/2025 8:54:29 AM	Recurrent (00013) - Exercise Log -Part 2 - Select all that apply:	MDMR-00011		Scheduled exercise not done	Dhanya King
10/03/2025 8:54:29 AM	Recurrent (00013) - Exercise Log -Part 2 - Date:	MDMR-00011		22/Nov/2024	Dhanya King
10/03/2025 8:54:29 AM	Recurrent (00013) - Exercise Log -Part 2 - Select day:	MDMR-00011		Day 5	Dhanya King
10/03/2025 8:54:29 AM	Recurrent (00013) - Exercise Log -Part 2 - Select week:	MDMR-00011		Week 10	Dhanya King
10/03/2025 8:54:09 AM	Recurrent (00012) - Exercise Log -Part 2 - Was set exercise program not completed because the participant was injured or unwell?	MDMR-00011		Yes	Dhanya King
10/03/2025 8:54:09 AM	Recurrent (00012) - Exercise Log -Part 2 - Select all that apply:	MDMR-00011		Scheduled exercise not done	Dhanya King
10/03/2025 8:54:09 AM	Recurrent (00012) - Exercise Log -Part 2 - Date:	MDMR-00011		20/Nov/2024	Dhanya King
10/03/2025 8:54:09 AM	Recurrent (00012) - Exercise Log -Part 2 - Select day:	MDMR-00011		Day 3	Dhanya King
10/03/2025 8:54:09 AM	Recurrent (00012) - Exercise Log -Part 2 - Select week:	MDMR-00011		Week 10	Dhanya King
10/03/2025 8:53:47 AM	Recurrent (00011) - Exercise Log -Part 2 - Was set exercise program not completed because the participant was injured or unwell?	MDMR-00011		Yes	Dhanya King
10/03/2025 8:53:47 AM	Recurrent (00011) - Exercise Log -Part 2 - Select all that apply:	MDMR-00011		Scheduled exercise not done	Dhanya King
10/03/2025 8:53:47 AM	Recurrent (00011) - Exercise Log -Part 2 - Date:	MDMR-00011		18/Nov/2024	Dhanya King
10/03/2025 8:53:47 AM	Recurrent (00011) - Exercise Log -Part 2 - Select day:	MDMR-00011		Day 1	Dhanya King
10/03/2025 8:53:47 AM	Recurrent (00011) - Exercise Log -Part 2 - Select week:	MDMR-00011		Week 10	Dhanya King
10/03/2025 8:52:49 AM	Recurrent (00010) - Exercise Log -Part 2 - On exercycle - Resistance setting (level):	MDMR-00011		Level 1	Dhanya King
10/03/2025 8:52:49 AM	Recurrent (00010) - Exercise Log -Part 2 - On exercycle - Length of exercise time (in minutes):	MDMR-00011		25	Dhanya King
10/03/2025 8:52:49 AM	Recurrent (00010) - Exercise Log -Part 2 - Was set exercise program not completed because the participant was injured or unwell?	MDMR-00011		No	Dhanya King
10/03/2025 8:52:49 AM	Recurrent (00010) - Exercise Log -Part 2 - Select all that apply:	MDMR-00011		Partial scheduled exercise done	Dhanya King
10/03/2025 8:52:49 AM	Recurrent (00010) - Exercise Log -Part 2 - Date:	MDMR-00011		15/Nov/2024	Dhanya King
10/03/2025 8:52:49 AM	Recurrent (00010) - Exercise Log -Part 2 - Select day:	MDMR-00011		Day 5	Dhanya King
10/03/2025 8:52:49 AM	Recurrent (00010) - Exercise Log -Part 2 - Select week:	MDMR-00011		Week 9	Dhanya King
10/03/2025 8:52:49 AM	Recurrent (00010) - Exercise Log -Part 2 - On exercycle - Training RPM:	MDMR-00011		75	Dhanya King
10/03/2025 8:52:01 AM	Recurrent (00009) - Exercise Log -Part 2 - On exercycle - Length of exercise time (in minutes):	MDMR-00011		25	Dhanya King
10/03/2025 8:52:01 AM	Recurrent (00009) - Exercise Log -Part 2 - Was set exercise program not completed because the participant was injured or unwell?	MDMR-00011		No	Dhanya King
10/03/2025 8:52:01 AM	Recurrent (00009) - Exercise Log -Part 2 - Select all that apply:	MDMR-00011		Partial scheduled exercise done	Dhanya King
10/03/2025 8:52:01 AM	Recurrent (00009) - Exercise Log -Part 2 - Date:	MDMR-00011		13/Nov/2024	Dhanya King
10/03/2025 8:52:01 AM	Recurrent (00009) - Exercise Log -Part 2 - Select day:	MDMR-00011		Day 3	Dhanya King
10/03/2025 8:52:01 AM	Recurrent (00009) - Exercise Log -Part 2 - Select week:	MDMR-00011		Week 9	Dhanya King
10/03/2025 8:52:01 AM	Recurrent (00009) - Exercise Log -Part 2 - On exercycle - Resistance setting (level):	MDMR-00011		Level 2	Dhanya King
10/03/2025 8:52:01 AM	Recurrent (00009) - Exercise Log -Part 2 - On exercycle - Training RPM:	MDMR-00011		67	Dhanya King
10/03/2025 8:50:35 AM	Recurrent (00008) - Exercise Log -Part 2 - On exercycle - Resistance setting (level):	MDMR-00011		Level 2	Dhanya King
10/03/2025 8:50:35 AM	Recurrent (00008) - Exercise Log -Part 2 - On exercycle - Training RPM:	MDMR-00011		70	Dhanya King
10/03/2025 8:50:35 AM	Recurrent (00008) - Exercise Log -Part 2 - On exercycle - Length of exercise time (in minutes):	MDMR-00011		4	Dhanya King
10/03/2025 8:50:35 AM	Recurrent (00008) - Exercise Log -Part 2 - Was set exercise program not completed because the participant was injured or unwell?	MDMR-00011		Yes	Dhanya King
10/03/2025 8:50:35 AM	Recurrent (00008) - Exercise Log -Part 2 - Select all that apply:	MDMR-00011		Partial scheduled exercise done	Dhanya King
10/03/2025 8:50:35 AM	Recurrent (00008) - Exercise Log -Part 2 - Date:	MDMR-00011		11/Nov/2024	Dhanya King
10/03/2025 8:50:35 AM	Recurrent (00008) - Exercise Log -Part 2 - Select day:	MDMR-00011		Day 1	Dhanya King
10/03/2025 8:50:35 AM	Recurrent (00008) - Exercise Log -Part 2 - Select week:	MDMR-00011		Week 9	Dhanya King
06/03/2025 11:25:28 AM	Recurrent (00007) - Exercise Log -Part 2 - On exercycle - Resistance setting (level):	MDMR-00011		Level 2	Dhanya King
06/03/2025 11:25:28 AM	Recurrent (00007) - Exercise Log -Part 2 - On exercycle - Training RPM:	MDMR-00011		67	Dhanya King
06/03/2025 11:25:28 AM	Recurrent (00007) - Exercise Log -Part 2 - On exercycle - Length of exercise time (in minutes):	MDMR-00011		18	Dhanya King
06/03/2025 11:25:28 AM	Recurrent (00007) - Exercise Log -Part 2 - Was set exercise program not completed because the participant was injured or unwell?	MDMR-00011		Yes	Dhanya King
06/03/2025 11:25:28 AM	Recurrent (00007) - Exercise Log -Part 2 - Select all that apply:	MDMR-00011		Partial scheduled exercise done	Dhanya King
06/03/2025 11:25:28 AM	Recurrent (00007) - Exercise Log -Part 2 - Date:	MDMR-00011		08/Nov/2024	Dhanya King
06/03/2025 11:25:28 AM	Recurrent (00007) - Exercise Log -Part 2 - Select day:	MDMR-00011		Day 5	Dhanya King
06/03/2025 11:25:28 AM	Recurrent (00007) - Exercise Log -Part 2 - Select week:	MDMR-00011		Week 8	Dhanya King
06/03/2025 11:24:16 AM	Recurrent (00006) - Exercise Log -Part 2 - Was set exercise program not completed because the participant was injured or unwell?	MDMR-00011		Yes	Dhanya King
06/03/2025 11:24:16 AM	Recurrent (00006) - Exercise Log -Part 2 - Select all that apply:	MDMR-00011		Scheduled exercise not done	Dhanya King
06/03/2025 11:24:16 AM	Recurrent (00006) - Exercise Log -Part 2 - Date:	MDMR-00011		06/Nov/2024	Dhanya King
06/03/2025 11:24:16 AM	Recurrent (00006) - Exercise Log -Part 2 - Select day:	MDMR-00011		Day 3	Dhanya King
06/03/2025 11:24:16 AM	Recurrent (00006) - Exercise Log -Part 2 - Select week:	MDMR-00011		Week 8	Dhanya King
06/03/2025 11:23:42 AM	Recurrent (00005) - Exercise Log -Part 2 - On exercycle - Resistance setting (level):	MDMR-00011		Level 2	Dhanya King
06/03/2025 11:23:42 AM	Recurrent (00005) - Exercise Log -Part 2 - On exercycle - Length of exercise time (in minutes):	MDMR-00011		25	Dhanya King
06/03/2025 11:23:42 AM	Recurrent (00005) - Exercise Log -Part 2 - Was set exercise program not completed because the participant was injured or unwell?	MDMR-00011		No	Dhanya King
06/03/2025 11:23:42 AM	Recurrent (00005) - Exercise Log -Part 2 - Select all that apply:	MDMR-00011		Partial scheduled exercise done	Dhanya King
06/03/2025 11:23:42 AM	Recurrent (00005) - Exercise Log -Part 2 - Date:	MDMR-00011		04/Nov/2024	Dhanya King
06/03/2025 11:23:42 AM	Recurrent (00005) - Exercise Log -Part 2 - Select day:	MDMR-00011		Day 1	Dhanya King
06/03/2025 11:23:42 AM	Recurrent (00005) - Exercise Log -Part 2 - Select week:	MDMR-00011		Week 8	Dhanya King
06/03/2025 11:23:42 AM	Recurrent (00005) - Exercise Log -Part 2 - On exercycle - Training RPM:	MDMR-00011		64	Dhanya King
06/03/2025 11:22:44 AM	Recurrent (00004) - Exercise Log -Part 2 - On exercycle - Resistance setting (level):	MDMR-00011		Level 3	Dhanya King
06/03/2025 11:22:44 AM	Recurrent (00004) - Exercise Log -Part 2 - On exercycle - Length of exercise time (in minutes):	MDMR-00011		25	Dhanya King
06/03/2025 11:22:44 AM	Recurrent (00004) - Exercise Log -Part 2 - Was set exercise program not completed because the participant was injured or unwell?	MDMR-00011		No	Dhanya King
06/03/2025 11:22:44 AM	Recurrent (00004) - Exercise Log -Part 2 - Select all that apply:	MDMR-00011		Partial scheduled exercise done	Dhanya King
06/03/2025 11:22:44 AM	Recurrent (00004) - Exercise Log -Part 2 - Date:	MDMR-00011		01/Nov/2024	Dhanya King
06/03/2025 11:22:44 AM	Recurrent (00004) - Exercise Log -Part 2 - Select day:	MDMR-00011		Day 5	Dhanya King
06/03/2025 11:22:44 AM	Recurrent (00004) - Exercise Log -Part 2 - Select week:	MDMR-00011		Week 7	Dhanya King
06/03/2025 11:22:44 AM	Recurrent (00004) - Exercise Log -Part 2 - On exercycle - Training RPM:	MDMR-00011		48	Dhanya King
06/03/2025 11:21:58 AM	Recurrent (00003) - Exercise Log -Part 2 - Was set exercise program not completed because the participant was injured or unwell?	MDMR-00011		Yes	Dhanya King
06/03/2025 11:21:58 AM	Recurrent (00003) - Exercise Log -Part 2 - Select all that apply:	MDMR-00011		Scheduled exercise not done	Dhanya King
06/03/2025 11:21:58 AM	Recurrent (00003) - Exercise Log -Part 2 - Date:	MDMR-00011		30/Oct/2024	Dhanya King
06/03/2025 11:21:58 AM	Recurrent (00003) - Exercise Log -Part 2 - Select day:	MDMR-00011		Day 3	Dhanya King
06/03/2025 11:21:58 AM	Recurrent (00003) - Exercise Log -Part 2 - Select week:	MDMR-00011		Week 7	Dhanya King
06/03/2025 11:21:40 AM	Recurrent (00002) - Exercise Log -Part 2 - List type of additional exercise performed and time spent:	MDMR-00011		Attempted program - chair stands - 2 min warm up - 15 minutes at resistance level 3 at 51 RPM	Dhanya King
06/03/2025 11:21:40 AM	Recurrent (00002) - Exercise Log -Part 2 - Select all that apply:	MDMR-00011		Additional/Unscheduled exercise done	Dhanya King
06/03/2025 11:21:40 AM	Recurrent (00002) - Exercise Log -Part 2 - Date:	MDMR-00011		29/Oct/2024	Dhanya King
06/03/2025 11:21:40 AM	Recurrent (00002) - Exercise Log -Part 2 - Select day:	MDMR-00011		Day 2	Dhanya King
06/03/2025 11:21:40 AM	Recurrent (00002) - Exercise Log -Part 2 - Select week:	MDMR-00011		Week 7	Dhanya King
06/03/2025 11:12:58 AM	Recurrent (00001) - Exercise Log -Part 2 - List type of additional exercise performed and time spent:	MDMR-00011		20 minutes of yoga and 36 minutes of walking 3.57km	Dhanya King
06/03/2025 11:12:58 AM	Recurrent (00001) - Exercise Log -Part 2 - Was set exercise program not completed because the participant was injured or unwell?	MDMR-00011		No	Dhanya King
06/03/2025 11:12:58 AM	Recurrent (00001) - Exercise Log -Part 2 - Select all that apply:	MDMR-00011		Scheduled exercise not done,Additional/Unscheduled exercise done	Dhanya King
06/03/2025 11:12:58 AM	Recurrent (00001) - Exercise Log -Part 2 - Date:	MDMR-00011		28/Oct/2024	Dhanya King
06/03/2025 11:12:58 AM	Recurrent (00001) - Exercise Log -Part 2 - Select day:	MDMR-00011		Day 1	Dhanya King
06/03/2025 11:12:58 AM	Recurrent (00001) - Exercise Log -Part 2 - Select week:	MDMR-00011		Week 7	Dhanya King
06/03/2025 11:12:05 AM	Visit 4 - Accountability - Exercise Adherence - Exercise adherence - Part 2 - Did participant complete Part 2 scheduled exercise per protocol?	MDMR-00011		No	Dhanya King
06/03/2025 11:11:54 AM	Visit 4 - Accountability - Treatment Adherence - Treatment accountability log - Part 2 - Any dose missed?	MDMR-00011		No	Dhanya King
06/03/2025 11:11:54 AM	Visit 4 - Accountability - Treatment Adherence - Treatment accountability log - Part 2 - Date of last dose:	MDMR-00011		16/Nov/2024	Dhanya King
06/03/2025 11:11:54 AM	Visit 4 - Accountability - Treatment Adherence - Treatment accountability log - Part 2 - Date of first dose:	MDMR-00011		02/Nov/2024	Dhanya King
06/03/2025 11:10:20 AM	Visit 4 - Accountability - Treatment Adherence - Treatment accountability log - Part 2 - Number of capsules returned at the end of the period:	MDMR-00011		12	Dhanya King
06/03/2025 11:10:20 AM	Visit 4 - Accountability - Treatment Adherence - Treatment accountability log - Part 2 - Total number of capsules dispensed:	MDMR-00011		21	Dhanya King
06/03/2025 11:10:20 AM	Visit 4 - Accountability - Treatment Adherence - Treatment accountability log - Part 2 - Blister pack code:	MDMR-00011		RA-07	Dhanya King
06/03/2025 11:05:38 AM	Visit 4 - End of Study - Participant Diary Collection - Diary collection prompt - Date diary returned:	MDMR-00011		10/Dec/2024	Dhanya King
06/03/2025 11:05:38 AM	Visit 4 - End of Study - Participant Diary Collection - Diary collection prompt - Was the diary collected back from participant?	MDMR-00011		Yes	Dhanya King
06/03/2025 11:05:25 AM	Visit 4 - End of Study - Adverse Event Collection - Adverse event collection prompt - Ongoing adverse events followed-up?	MDMR-00011		Yes	Dhanya King
06/03/2025 11:05:25 AM	Visit 4 - End of Study - Adverse Event Collection - Adverse event collection prompt - Any new adverse events reported?	MDMR-00011		No	Dhanya King
06/03/2025 11:05:15 AM	Visit 4 - End of Study - DNA Methylation - Shipment details - Waybill number:	MDMR-00011			Dhanya King	Participant decided not to take part in any end of study procedures due to illness.
06/03/2025 11:05:15 AM	Visit 4 - End of Study - DNA Methylation - Shipment details - Date shipped:	MDMR-00011			Dhanya King	Participant decided not to take part in any end of study procedures due to illness.
06/03/2025 11:05:08 AM	Visit 4 - End of Study - DNA Methylation - Sample recollection - Was the sample required to be recollected?	MDMR-00011		No	Dhanya King
06/03/2025 11:05:08 AM	Visit 4 - End of Study - DNA Methylation - DNA Methylation testing with TruDiagnosticTM - Reason not collected:	MDMR-00011		Participant decided not to take part in any end of study procedures due to illness.	Dhanya King
06/03/2025 11:05:08 AM	Visit 4 - End of Study - DNA Methylation - DNA Methylation testing with TruDiagnosticTM - Blood sample collected?	MDMR-00011		No	Dhanya King
06/03/2025 11:04:58 AM	Visit 4 - End of Study - 6-Minute Walk Test - 6-minute walk test - Reason not done:	MDMR-00011		Participant decided not to take part in any end of study procedures due to illness.	Dhanya King
06/03/2025 11:04:58 AM	Visit 4 - End of Study - 6-Minute Walk Test - 6-minute walk test - Assessment done?	MDMR-00011		No	Dhanya King
06/03/2025 11:04:51 AM	Visit 4 - End of Study - SF-36 Questionnaire - SF-36 Questionnaire - Reason not completed:	MDMR-00011		Participant decided not to take part in any end of study procedures due to illness.	Dhanya King
06/03/2025 11:04:51 AM	Visit 4 - End of Study - SF-36 Questionnaire - SF-36 Questionnaire - Has questionnaire been completed by participant?	MDMR-00011		No	Dhanya King
06/03/2025 11:04:44 AM	Visit 4 - End of Study - Hand Grip Strength - Hand Grip Strength Assessment - Reason not done:	MDMR-00011		Participant decided not to take part in any end of study procedures due to illness.	Dhanya King
06/03/2025 11:04:44 AM	Visit 4 - End of Study - Hand Grip Strength - Hand Grip Strength Assessment - Assessment done?	MDMR-00011		No	Dhanya King
06/03/2025 11:04:38 AM	Visit 4 - End of Study - 30 Second Chair-Stand Test - 30s Chair-Stand Test - Reason not done:	MDMR-00011		Participant decided not to take part in any end of study procedures due to illness.	Dhanya King
06/03/2025 11:04:38 AM	Visit 4 - End of Study - 30 Second Chair-Stand Test - 30s Chair-Stand Test - Assessment done?	MDMR-00011		No	Dhanya King
06/03/2025 11:04:31 AM	Visit 4 - End of Study - Lab Tests - Sample collection - Reason not done:	MDMR-00011		Participant decided not to take part in any end of study procedures due to illness.	Dhanya King
06/03/2025 11:04:31 AM	Visit 4 - End of Study - Lab Tests - Sample collection - Lab test done?	MDMR-00011		No	Dhanya King
06/03/2025 11:04:23 AM	Visit 4 - End of Study - Vital Signs - Vital signs details - Reason not done:	MDMR-00011		Participant decided not to take part in any end of study procedures due to illness.	Dhanya King
06/03/2025 11:04:23 AM	Visit 4 - End of Study - Vital Signs - Vital signs details - Assessment done?	MDMR-00011		No	Dhanya King
06/03/2025 11:04:02 AM	Visit 4 - End of Study - Date of Visit - Visit information - Date of visit:	MDMR-00011		10/Dec/2024	Dhanya King
06/03/2025 8:49:34 AM	Study Disposition - End of Study Details - End of study details - Reason for early termination:	MDMR-00026	Participant’s choice	Participant not eligible/Screen fail	Dhanya King	corrected error
06/03/2025 8:28:44 AM	Recurrent (00010) - Concomitant medication - End date:	MDMR-00004	13/Sep/2024	07/Sep/2024	Rasela Ualesi	updated as per query to reflect corrected end date in source
06/03/2025 8:24:11 AM	Recurrent (Adverse Event-00004) - Adverse Event - Start date:	MDMR-00029	10/Nov/2024	09/Nov/2024	Dhanya King	Corrected error
06/03/2025 8:19:29 AM	Recurrent (00008) - Exercise Log -Part 2 - Was set exercise program not completed because the participant was injured or unwell?	MDMR-00029		No	Dhanya King
06/03/2025 8:19:21 AM	Recurrent (00008) - Exercise Log -Part 2 - On exercycle - Resistance setting (level):	MDMR-00029		Level 2	Dhanya King
06/03/2025 8:19:21 AM	Recurrent (00008) - Exercise Log -Part 2 - On exercycle - Training RPM:	MDMR-00029		59	Dhanya King
06/03/2025 8:17:36 AM	Recurrent (00017) - Exercise Log -Part 2 - On exercycle - Resistance setting (level):	MDMR-00029		Level 2	Dhanya King
06/03/2025 8:13:28 AM	Recurrent (Adverse Event-00008) - Adverse Event - End date:	MDMR-00029		22/Oct/2024	Dhanya King
06/03/2025 8:13:28 AM	Recurrent (Adverse Event-00008) - Adverse Event - Outcome:	MDMR-00029		Resolved	Dhanya King
06/03/2025 8:13:28 AM	Recurrent (Adverse Event-00008) - Adverse Event - Start date:	MDMR-00029		22/Oct/2024	Dhanya King
06/03/2025 8:13:28 AM	Recurrent (Adverse Event-00008) - Adverse Event - Adverse event term / description:	MDMR-00029		Shortness of breath	Dhanya King
06/03/2025 7:36:54 AM	Recurrent (00017) - Concomitant medication - Indication:	MDMR-00031	Pulled ligaments in middle two fingers on left hand	Worsening of Dupuytren	Dhanya King	Corrected error
06/03/2025 7:32:47 AM	Recurrent (00005) - Concomitant medication - Given for?	MDMR-00031		Medical history	Dhanya King	Corrected error
06/03/2025 7:32:36 AM	Recurrent (00005) - Concomitant medication - Medical history number:	MDMR-00031		00003	Dhanya King
06/03/2025 7:10:47 AM	Recurrent (00004) - Concomitant medication - Indication:	MDMR-00035	Itchy Skin	Hives	Dhanya King	Corrected error
06/03/2025 7:05:50 AM	Recurrent (00027) - Concomitant medication - Indication:	MDMR-00036	Worsening numbness	Worsening numbness in feet	Dhanya King	Corrected error
06/03/2025 7:04:33 AM	Recurrent (00028) - Concomitant medication - Indication:	MDMR-00036	Strained calf	Strained left calf	Dhanya King	New information obtained
06/03/2025 6:58:49 AM	Recurrent (00002) - Concomitant medication - Start date:	MDMR-00039	01/Apr/2023	14/Apr/2023	Dhanya King	new information obtained
05/03/2025 10:50:32 AM	Recurrent (00011) - Concomitant medication - Ongoing?	MDMR-00022	Yes	No	Rasela Ualesi	updated as per source
05/03/2025 10:50:22 AM	Recurrent (00011) - Concomitant medication - End date:	MDMR-00022		07/Nov/2024	Rasela Ualesi
05/03/2025 10:49:15 AM	Recurrent (00014) - Concomitant medication - Ongoing?	MDMR-00022	Yes	No	Rasela Ualesi	updated as per source
05/03/2025 10:49:07 AM	Recurrent (00014) - Concomitant medication - End date:	MDMR-00022		10/Dec/2024	Rasela Ualesi
05/03/2025 10:48:11 AM	Recurrent (00014) - Concomitant medication - Indication:	MDMR-00022	Irritates/inflamed eye	Irritated/inflamed eye	Rasela Ualesi	entry error - AE misspelling
05/03/2025 10:47:34 AM	Recurrent (00007) - Concomitant medication - Adverse event number:	MDMR-00022		00002	Rasela Ualesi	updated as per query
05/03/2025 10:47:34 AM	Recurrent (00007) - Concomitant medication - Given for?	MDMR-00022	Medical history	Adverse event	Rasela Ualesi	updated as per query
05/03/2025 10:47:09 AM	Recurrent (00007) - Concomitant medication - Medical history number:	MDMR-00022	16		Rasela Ualesi
05/03/2025 10:45:51 AM	Recurrent (00009) - Concomitant medication - Indication:	MDMR-00022	Symptoms of upper respiratory tract infection	sinus congestion and throat discomfort/scratchiness	Rasela Ualesi	entry error. updated as per query
05/03/2025 9:58:10 AM	Recurrent (00012) - Concomitant medication - End date:	MDMR-00021	07/Oct/2024	17/Oct/2024	Rasela Ualesi	entry error. updated as per source
05/03/2025 9:58:10 AM	Recurrent (00012) - Concomitant medication - Indication:	MDMR-00021	Dizziness	Benign Paroxysmal positional vertigo	Rasela Ualesi	entry error. updated as per query
05/03/2025 9:46:02 AM	Recurrent (00010) - Concomitant medication - Ongoing?	MDMR-00021	Yes	No	Rasela Ualesi	updated as per source
05/03/2025 9:45:41 AM	Recurrent (00010) - Concomitant medication - End date:	MDMR-00021		04/Oct/2024	Rasela Ualesi
05/03/2025 9:44:57 AM	Recurrent (00010) - Concomitant medication - Indication:	MDMR-00021	High BP	elevated blood pressure	Rasela Ualesi	updated as per query
05/03/2025 9:14:38 AM	Recurrent (00010) - Exercise Log -Part 2 - Was set exercise program not completed because the participant was injured or unwell?	MDMR-00041		No	Dhanya King
05/03/2025 9:14:38 AM	Recurrent (00010) - Exercise Log -Part 2 - Select all that apply:	MDMR-00041		Scheduled exercise not done	Dhanya King
05/03/2025 9:14:38 AM	Recurrent (00010) - Exercise Log -Part 2 - Date:	MDMR-00041		20/Dec/2024	Dhanya King
05/03/2025 9:14:38 AM	Recurrent (00010) - Exercise Log -Part 2 - Select day:	MDMR-00041		Day 5	Dhanya King
05/03/2025 9:14:38 AM	Recurrent (00010) - Exercise Log -Part 2 - Select week:	MDMR-00041		Week 13	Dhanya King
05/03/2025 9:14:23 AM	Recurrent (00009) - Exercise Log -Part 2 - Select day:	MDMR-00041	Day 5	Day 3	Dhanya King	corrected error
05/03/2025 9:14:04 AM	Recurrent (00009) - Exercise Log -Part 2 - Was set exercise program not completed because the participant was injured or unwell?	MDMR-00041		No	Dhanya King
05/03/2025 9:14:04 AM	Recurrent (00009) - Exercise Log -Part 2 - Select all that apply:	MDMR-00041		Scheduled exercise not done	Dhanya King
05/03/2025 9:14:04 AM	Recurrent (00009) - Exercise Log -Part 2 - Date:	MDMR-00041		18/Dec/2024	Dhanya King
05/03/2025 9:14:04 AM	Recurrent (00009) - Exercise Log -Part 2 - Select day:	MDMR-00041		Day 5	Dhanya King
05/03/2025 9:14:04 AM	Recurrent (00009) - Exercise Log -Part 2 - Select week:	MDMR-00041		Week 13	Dhanya King
05/03/2025 9:13:46 AM	Recurrent (00008) - Exercise Log -Part 2 - Was set exercise program not completed because the participant was injured or unwell?	MDMR-00041		No	Dhanya King
05/03/2025 9:13:46 AM	Recurrent (00008) - Exercise Log -Part 2 - Select all that apply:	MDMR-00041		Scheduled exercise not done	Dhanya King
05/03/2025 9:13:46 AM	Recurrent (00008) - Exercise Log -Part 2 - Date:	MDMR-00041		18/Dec/2024	Dhanya King
05/03/2025 9:13:46 AM	Recurrent (00008) - Exercise Log -Part 2 - Select day:	MDMR-00041		Day 3	Dhanya King
05/03/2025 9:13:46 AM	Recurrent (00008) - Exercise Log -Part 2 - Select week:	MDMR-00041		Week 13	Dhanya King
05/03/2025 9:13:25 AM	Recurrent (00007) - Exercise Log -Part 2 - Was set exercise program not completed because the participant was injured or unwell?	MDMR-00041		No	Dhanya King
05/03/2025 9:13:25 AM	Recurrent (00007) - Exercise Log -Part 2 - Select all that apply:	MDMR-00041		Scheduled exercise not done	Dhanya King
05/03/2025 9:13:25 AM	Recurrent (00007) - Exercise Log -Part 2 - Date:	MDMR-00041		16/Dec/2024	Dhanya King
05/03/2025 9:13:25 AM	Recurrent (00007) - Exercise Log -Part 2 - Select day:	MDMR-00041		Day 1	Dhanya King
05/03/2025 9:13:25 AM	Recurrent (00007) - Exercise Log -Part 2 - Select week:	MDMR-00041		Week 13	Dhanya King
05/03/2025 9:13:07 AM	Recurrent (00006) - Exercise Log -Part 2 - Was set exercise program not completed because the participant was injured or unwell?	MDMR-00041		No	Dhanya King
05/03/2025 9:13:07 AM	Recurrent (00006) - Exercise Log -Part 2 - Select all that apply:	MDMR-00041		Scheduled exercise not done	Dhanya King
05/03/2025 9:13:07 AM	Recurrent (00006) - Exercise Log -Part 2 - Date:	MDMR-00041		13/Dec/2024	Dhanya King
05/03/2025 9:13:07 AM	Recurrent (00006) - Exercise Log -Part 2 - Select day:	MDMR-00041		Day 5	Dhanya King
05/03/2025 9:13:07 AM	Recurrent (00006) - Exercise Log -Part 2 - Select week:	MDMR-00041		Week 12	Dhanya King
05/03/2025 9:12:45 AM	Recurrent (00005) - Exercise Log -Part 2 - Was set exercise program not completed because the participant was injured or unwell?	MDMR-00041		No	Dhanya King
05/03/2025 9:12:45 AM	Recurrent (00005) - Exercise Log -Part 2 - Select all that apply:	MDMR-00041		Scheduled exercise not done	Dhanya King
05/03/2025 9:12:45 AM	Recurrent (00005) - Exercise Log -Part 2 - Date:	MDMR-00041		11/Dec/2024	Dhanya King
05/03/2025 9:12:45 AM	Recurrent (00005) - Exercise Log -Part 2 - Select day:	MDMR-00041		Day 3	Dhanya King
05/03/2025 9:12:45 AM	Recurrent (00005) - Exercise Log -Part 2 - Select week:	MDMR-00041		Week 12	Dhanya King
05/03/2025 9:12:29 AM	Recurrent (00004) - Exercise Log -Part 2 - Was set exercise program not completed because the participant was injured or unwell?	MDMR-00041		No	Dhanya King
05/03/2025 9:12:29 AM	Recurrent (00004) - Exercise Log -Part 2 - Select all that apply:	MDMR-00041		Scheduled exercise not done	Dhanya King
05/03/2025 9:12:29 AM	Recurrent (00004) - Exercise Log -Part 2 - Date:	MDMR-00041		09/Dec/2024	Dhanya King
05/03/2025 9:12:29 AM	Recurrent (00004) - Exercise Log -Part 2 - Select day:	MDMR-00041		Day 1	Dhanya King
05/03/2025 9:12:29 AM	Recurrent (00004) - Exercise Log -Part 2 - Select week:	MDMR-00041		Week 12	Dhanya King
05/03/2025 9:12:11 AM	Recurrent (00003) - Exercise Log -Part 2 - Was set exercise program not completed because the participant was injured or unwell?	MDMR-00041		No	Dhanya King
05/03/2025 9:12:11 AM	Recurrent (00003) - Exercise Log -Part 2 - Select all that apply:	MDMR-00041		Scheduled exercise not done	Dhanya King
05/03/2025 9:12:11 AM	Recurrent (00003) - Exercise Log -Part 2 - Date:	MDMR-00041		06/Dec/2024	Dhanya King
05/03/2025 9:12:11 AM	Recurrent (00003) - Exercise Log -Part 2 - Select day:	MDMR-00041		Day 5	Dhanya King
05/03/2025 9:12:11 AM	Recurrent (00003) - Exercise Log -Part 2 - Select week:	MDMR-00041		Week 11	Dhanya King
05/03/2025 9:11:49 AM	Recurrent (00002) - Exercise Log -Part 2 - Was set exercise program not completed because the participant was injured or unwell?	MDMR-00041		No	Dhanya King
05/03/2025 9:11:49 AM	Recurrent (00002) - Exercise Log -Part 2 - Select all that apply:	MDMR-00041		Scheduled exercise not done	Dhanya King
05/03/2025 9:11:49 AM	Recurrent (00002) - Exercise Log -Part 2 - Date:	MDMR-00041		04/Dec/2024	Dhanya King
05/03/2025 9:11:49 AM	Recurrent (00002) - Exercise Log -Part 2 - Select day:	MDMR-00041		Day 3	Dhanya King
05/03/2025 9:11:49 AM	Recurrent (00002) - Exercise Log -Part 2 - Select week:	MDMR-00041		Week 11	Dhanya King
05/03/2025 9:11:31 AM	Recurrent (00001) - Exercise Log -Part 2 - Was set exercise program not completed because the participant was injured or unwell?	MDMR-00041		No	Dhanya King
05/03/2025 9:11:31 AM	Recurrent (00001) - Exercise Log -Part 2 - Select all that apply:	MDMR-00041		Scheduled exercise not done	Dhanya King
05/03/2025 9:11:31 AM	Recurrent (00001) - Exercise Log -Part 2 - Date:	MDMR-00041		02/Dec/2024	Dhanya King
05/03/2025 9:11:31 AM	Recurrent (00001) - Exercise Log -Part 2 - Select day:	MDMR-00041		Day 1	Dhanya King
05/03/2025 9:11:31 AM	Recurrent (00001) - Exercise Log -Part 2 - Select week:	MDMR-00041		Week 11	Dhanya King
05/03/2025 9:08:26 AM	Visit 4 - Accountability - Exercise Adherence - Exercise adherence - Part 2 - Did participant complete Part 2 scheduled exercise per protocol?	MDMR-00041		No	Dhanya King
05/03/2025 9:07:37 AM	Visit 4 - Accountability - Treatment Adherence - Treatment accountability log - Part 2 - Any dose missed?	MDMR-00041		Yes	Dhanya King
05/03/2025 9:07:37 AM	Visit 4 - Accountability - Treatment Adherence - Treatment accountability log - Part 2 - Date of last dose:	MDMR-00041		30/Nov/2024	Dhanya King
05/03/2025 9:07:37 AM	Visit 4 - Accountability - Treatment Adherence - Treatment accountability log - Part 2 - Number of capsules returned at the end of the period:	MDMR-00041		9	Dhanya King
05/03/2025 9:07:37 AM	Visit 4 - Accountability - Treatment Adherence - Treatment accountability log - Part 2 - Date of first dose:	MDMR-00041		09/Nov/2024	Dhanya King
05/03/2025 9:07:37 AM	Visit 4 - Accountability - Treatment Adherence - Treatment accountability log - Part 2 - Total number of capsules dispensed:	MDMR-00041		21	Dhanya King
05/03/2025 9:07:37 AM	Visit 4 - Accountability - Treatment Adherence - Treatment accountability log - Part 2 - Blister pack code:	MDMR-00041		RA-36	Dhanya King
05/03/2025 8:54:23 AM	Visit 4 - End of Study - Adverse Event Collection - Adverse event collection prompt - Ongoing adverse events followed-up?	MDMR-00041			Dhanya King	N/A as it wasn't asked due to participant deciding not to take part in any end of study activities.
05/03/2025 8:54:23 AM	Visit 4 - End of Study - Adverse Event Collection - Adverse event collection prompt - Any new adverse events reported?	MDMR-00041			Dhanya King	N/A as it wasn't asked due to participant deciding not to take part in any end of study activities.
05/03/2025 8:52:22 AM	Visit 4 - End of Study - Participant Diary Collection - Diary collection prompt - Date diary returned:	MDMR-00041		19/Feb/2025	Dhanya King
05/03/2025 8:52:22 AM	Visit 4 - End of Study - Participant Diary Collection - Diary collection prompt - Was the diary collected back from participant?	MDMR-00041		Yes	Dhanya King
05/03/2025 8:52:03 AM	Visit 4 - End of Study - DNA Methylation - Shipment details - Waybill number:	MDMR-00041			Dhanya King	Participant decided not to take part in any end of study activities.
05/03/2025 8:52:03 AM	Visit 4 - End of Study - DNA Methylation - Shipment details - Date shipped:	MDMR-00041			Dhanya King	Participant decided not to take part in any end of study activities.
05/03/2025 8:51:54 AM	Visit 4 - End of Study - DNA Methylation - Sample recollection - Was the sample required to be recollected?	MDMR-00041		No	Dhanya King
05/03/2025 8:51:54 AM	Visit 4 - End of Study - DNA Methylation - DNA Methylation testing with TruDiagnosticTM - Reason not collected:	MDMR-00041		Participant decided not to take part in any end of study activities.	Dhanya King
05/03/2025 8:51:54 AM	Visit 4 - End of Study - DNA Methylation - DNA Methylation testing with TruDiagnosticTM - Blood sample collected?	MDMR-00041		No	Dhanya King
05/03/2025 8:51:38 AM	Visit 4 - End of Study - 6-Minute Walk Test - 6-minute walk test - Reason not done:	MDMR-00041		Participant decided not to take part in any end of study activities.	Dhanya King
05/03/2025 8:51:38 AM	Visit 4 - End of Study - 6-Minute Walk Test - 6-minute walk test - Assessment done?	MDMR-00041		No	Dhanya King
05/03/2025 8:51:32 AM	Visit 4 - End of Study - SF-36 Questionnaire - SF-36 Questionnaire - Reason not completed:	MDMR-00041		Participant decided not to take part in any end of study activities.	Dhanya King
05/03/2025 8:51:32 AM	Visit 4 - End of Study - SF-36 Questionnaire - SF-36 Questionnaire - Has questionnaire been completed by participant?	MDMR-00041		No	Dhanya King
05/03/2025 8:51:25 AM	Visit 4 - End of Study - Hand Grip Strength - Hand Grip Strength Assessment - Reason not done:	MDMR-00041		Participant decided not to take part in any end of study activities.	Dhanya King
05/03/2025 8:51:25 AM	Visit 4 - End of Study - Hand Grip Strength - Hand Grip Strength Assessment - Assessment done?	MDMR-00041		No	Dhanya King
05/03/2025 8:51:19 AM	Visit 4 - End of Study - 30 Second Chair-Stand Test - 30s Chair-Stand Test - Reason not done:	MDMR-00041		Participant decided not to take part in any end of study activities.	Dhanya King
05/03/2025 8:51:19 AM	Visit 4 - End of Study - 30 Second Chair-Stand Test - 30s Chair-Stand Test - Assessment done?	MDMR-00041		No	Dhanya King
05/03/2025 8:51:12 AM	Visit 4 - End of Study - Lab Tests - Sample collection - Reason not done:	MDMR-00041		Participant decided not to take part in any end of study activities.	Dhanya King
05/03/2025 8:51:12 AM	Visit 4 - End of Study - Lab Tests - Sample collection - Lab test done?	MDMR-00041		No	Dhanya King
05/03/2025 8:50:58 AM	Visit 4 - End of Study - Vital Signs - Vital signs details - Reason not done:	MDMR-00041		Participant decided not to take part in any end of study activities.	Dhanya King
05/03/2025 8:50:58 AM	Visit 4 - End of Study - Vital Signs - Vital signs details - Assessment done?	MDMR-00041		No	Dhanya King
05/03/2025 8:38:32 AM	Visit 4 - End of Study - Date of Visit - Visit information - Date of visit:	MDMR-00041			Dhanya King	Participant decided not to attend an EOS visit so did not come on site for her final visit, hence no date entered.
05/03/2025 8:26:04 AM	Recurrent (00002) - Concomitant medication - Medical history number:	MDMR-00004	00008 & 00004 &00011	00008 & 00011	Rasela Ualesi	updated as per query
05/03/2025 8:19:55 AM	Recurrent (00017) - Exercise Log -Part 2 - Was set exercise program not completed because the participant was injured or unwell?	MDMR-00044	Yes	No	Dhanya King	Corrected error
05/03/2025 8:18:55 AM	Recurrent (00007) - Concomitant medication - Indication:	MDMR-00001	(S)AE (Headache)	Headache	Rasela Ualesi	updated as per query
05/03/2025 8:17:37 AM	Recurrent (00006) - Concomitant medication - Indication:	MDMR-00001	(S)AE (Headache)	Headache	Rasela Ualesi	updated as per query
05/03/2025 7:41:33 AM	Recurrent (00017) - Exercise Log -Part 2 - List type of additional exercise performed and time spent:	MDMR-00033		400m swim in the sea	Dhanya King
05/03/2025 7:41:33 AM	Recurrent (00017) - Exercise Log -Part 2 - Was set exercise program not completed because the participant was injured or unwell?	MDMR-00033		Yes	Dhanya King
05/03/2025 7:41:33 AM	Recurrent (00017) - Exercise Log -Part 2 - Select all that apply:	MDMR-00033		Scheduled exercise not done,Additional/Unscheduled exercise done	Dhanya King
05/03/2025 7:41:33 AM	Recurrent (00017) - Exercise Log -Part 2 - Date:	MDMR-00033		29/Nov/2024	Dhanya King
05/03/2025 7:41:33 AM	Recurrent (00017) - Exercise Log -Part 2 - Select day:	MDMR-00033		Day 5	Dhanya King
05/03/2025 7:41:33 AM	Recurrent (00017) - Exercise Log -Part 2 - Select week:	MDMR-00033		Week 10	Dhanya King
05/03/2025 7:40:49 AM	Recurrent (00016) - Exercise Log -Part 2 - List type of additional exercise performed and time spent:	MDMR-00033		400m swim in the sea	Dhanya King
05/03/2025 7:40:49 AM	Recurrent (00016) - Exercise Log -Part 2 - Select all that apply:	MDMR-00033		Additional/Unscheduled exercise done	Dhanya King
05/03/2025 7:40:49 AM	Recurrent (00016) - Exercise Log -Part 2 - Date:	MDMR-00033		28/Nov/2024	Dhanya King
05/03/2025 7:40:49 AM	Recurrent (00016) - Exercise Log -Part 2 - Select day:	MDMR-00033		Day 4	Dhanya King
05/03/2025 7:40:49 AM	Recurrent (00016) - Exercise Log -Part 2 - Select week:	MDMR-00033		Week 10	Dhanya King
05/03/2025 7:39:48 AM	Recurrent (00015) - Exercise Log -Part 2 - On exercycle - Length of exercise time (in minutes):	MDMR-00033		25	Dhanya King
05/03/2025 7:39:48 AM	Recurrent (00015) - Exercise Log -Part 2 - Was set exercise program not completed because the participant was injured or unwell?	MDMR-00033		No	Dhanya King
05/03/2025 7:39:48 AM	Recurrent (00015) - Exercise Log -Part 2 - Select all that apply:	MDMR-00033		Partial scheduled exercise done	Dhanya King
05/03/2025 7:39:48 AM	Recurrent (00015) - Exercise Log -Part 2 - Date:	MDMR-00033		27/Nov/2024	Dhanya King
05/03/2025 7:39:48 AM	Recurrent (00015) - Exercise Log -Part 2 - Select day:	MDMR-00033		Day 3	Dhanya King
05/03/2025 7:39:48 AM	Recurrent (00015) - Exercise Log -Part 2 - Select week:	MDMR-00033		Week 10	Dhanya King
05/03/2025 7:39:48 AM	Recurrent (00015) - Exercise Log -Part 2 - On exercycle - Resistance setting (level):	MDMR-00033		Level 2	Dhanya King
05/03/2025 7:39:48 AM	Recurrent (00015) - Exercise Log -Part 2 - On exercycle - Training RPM:	MDMR-00033		48	Dhanya King
05/03/2025 7:38:52 AM	Recurrent (00014) - Exercise Log -Part 2 - On exercycle - Length of exercise time (in minutes):	MDMR-00033		25	Dhanya King
05/03/2025 7:38:52 AM	Recurrent (00014) - Exercise Log -Part 2 - Was set exercise program not completed because the participant was injured or unwell?	MDMR-00033		No	Dhanya King
05/03/2025 7:38:52 AM	Recurrent (00014) - Exercise Log -Part 2 - Select all that apply:	MDMR-00033		Partial scheduled exercise done	Dhanya King
05/03/2025 7:38:52 AM	Recurrent (00014) - Exercise Log -Part 2 - Date:	MDMR-00033		25/Nov/2024	Dhanya King
05/03/2025 7:38:52 AM	Recurrent (00014) - Exercise Log -Part 2 - Select day:	MDMR-00033		Day 1	Dhanya King
05/03/2025 7:38:52 AM	Recurrent (00014) - Exercise Log -Part 2 - Select week:	MDMR-00033		Week 10	Dhanya King
05/03/2025 7:38:52 AM	Recurrent (00014) - Exercise Log -Part 2 - On exercycle - Resistance setting (level):	MDMR-00033		Level 2	Dhanya King
05/03/2025 7:38:52 AM	Recurrent (00014) - Exercise Log -Part 2 - On exercycle - Training RPM:	MDMR-00033		48	Dhanya King
05/03/2025 7:37:54 AM	Recurrent (00013) - Exercise Log -Part 2 - List type of additional exercise performed and time spent:	MDMR-00033		Went for a walk - did 6000 steps	Dhanya King
05/03/2025 7:37:54 AM	Recurrent (00013) - Exercise Log -Part 2 - Select all that apply:	MDMR-00033		Additional/Unscheduled exercise done	Dhanya King
05/03/2025 7:37:54 AM	Recurrent (00013) - Exercise Log -Part 2 - Date:	MDMR-00033		24/Nov/2024	Dhanya King
05/03/2025 7:37:54 AM	Recurrent (00013) - Exercise Log -Part 2 - Select day:	MDMR-00033		Day 7	Dhanya King
05/03/2025 7:37:54 AM	Recurrent (00013) - Exercise Log -Part 2 - Select week:	MDMR-00033		Week 9	Dhanya King
05/03/2025 7:37:23 AM	Recurrent (00012) - Exercise Log -Part 2 - On exercycle - Length of exercise time (in minutes):	MDMR-00033		25	Dhanya King
05/03/2025 7:37:23 AM	Recurrent (00012) - Exercise Log -Part 2 - Was set exercise program not completed because the participant was injured or unwell?	MDMR-00033		No	Dhanya King
05/03/2025 7:37:23 AM	Recurrent (00012) - Exercise Log -Part 2 - Select all that apply:	MDMR-00033		Partial scheduled exercise done	Dhanya King
05/03/2025 7:37:23 AM	Recurrent (00012) - Exercise Log -Part 2 - Date:	MDMR-00033		22/Nov/2024	Dhanya King
05/03/2025 7:37:23 AM	Recurrent (00012) - Exercise Log -Part 2 - Select day:	MDMR-00033		Day 5	Dhanya King
05/03/2025 7:37:23 AM	Recurrent (00012) - Exercise Log -Part 2 - Select week:	MDMR-00033		Week 9	Dhanya King
05/03/2025 7:37:23 AM	Recurrent (00012) - Exercise Log -Part 2 - On exercycle - Resistance setting (level):	MDMR-00033		Level 2	Dhanya King
05/03/2025 7:37:23 AM	Recurrent (00012) - Exercise Log -Part 2 - On exercycle - Training RPM:	MDMR-00033		48	Dhanya King
05/03/2025 7:36:06 AM	Recurrent (00011) - Exercise Log -Part 2 - List type of additional exercise performed and time spent:	MDMR-00033		Went for a walk - did 7000 steps	Dhanya King
05/03/2025 7:36:06 AM	Recurrent (00011) - Exercise Log -Part 2 - Select all that apply:	MDMR-00033		Additional/Unscheduled exercise done	Dhanya King
05/03/2025 7:36:06 AM	Recurrent (00011) - Exercise Log -Part 2 - Date:	MDMR-00033		21/Nov/2024	Dhanya King
05/03/2025 7:36:06 AM	Recurrent (00011) - Exercise Log -Part 2 - Select day:	MDMR-00033		Day 4	Dhanya King
05/03/2025 7:36:06 AM	Recurrent (00011) - Exercise Log -Part 2 - Select week:	MDMR-00033		Week 9	Dhanya King
05/03/2025 7:35:35 AM	Recurrent (00010) - Exercise Log -Part 2 - On exercycle - Length of exercise time (in minutes):	MDMR-00033		25	Dhanya King
05/03/2025 7:35:35 AM	Recurrent (00010) - Exercise Log -Part 2 - Was set exercise program not completed because the participant was injured or unwell?	MDMR-00033		No	Dhanya King
05/03/2025 7:35:35 AM	Recurrent (00010) - Exercise Log -Part 2 - Select all that apply:	MDMR-00033		Partial scheduled exercise done	Dhanya King
05/03/2025 7:35:35 AM	Recurrent (00010) - Exercise Log -Part 2 - Date:	MDMR-00033		20/Nov/2024	Dhanya King
05/03/2025 7:35:35 AM	Recurrent (00010) - Exercise Log -Part 2 - Select day:	MDMR-00033		Day 3	Dhanya King
05/03/2025 7:35:35 AM	Recurrent (00010) - Exercise Log -Part 2 - Select week:	MDMR-00033		Week 9	Dhanya King
05/03/2025 7:35:35 AM	Recurrent (00010) - Exercise Log -Part 2 - On exercycle - Training RPM:	MDMR-00033		48	Dhanya King
05/03/2025 7:35:35 AM	Recurrent (00010) - Exercise Log -Part 2 - On exercycle - Resistance setting (level):	MDMR-00033		Level 2	Dhanya King
05/03/2025 7:29:14 AM	Recurrent (00009) - Exercise Log -Part 2 - List type of additional exercise performed and time spent:	MDMR-00033		Went for a walk - completed 5000 steps	Dhanya King
05/03/2025 7:29:14 AM	Recurrent (00009) - Exercise Log -Part 2 - Select all that apply:	MDMR-00033		Additional/Unscheduled exercise done	Dhanya King
05/03/2025 7:29:14 AM	Recurrent (00009) - Exercise Log -Part 2 - Date:	MDMR-00033		19/Nov/2024	Dhanya King
05/03/2025 7:29:14 AM	Recurrent (00009) - Exercise Log -Part 2 - Select day:	MDMR-00033		Day 2	Dhanya King
05/03/2025 7:29:14 AM	Recurrent (00009) - Exercise Log -Part 2 - Select week:	MDMR-00033		Week 9	Dhanya King
05/03/2025 7:28:44 AM	Recurrent (00008) - Exercise Log -Part 2 - On exercycle - Training RPM:	MDMR-00033		67	Dhanya King
05/03/2025 7:28:44 AM	Recurrent (00008) - Exercise Log -Part 2 - On exercycle - Length of exercise time (in minutes):	MDMR-00033		25	Dhanya King
05/03/2025 7:28:44 AM	Recurrent (00008) - Exercise Log -Part 2 - Was set exercise program not completed because the participant was injured or unwell?	MDMR-00033		No	Dhanya King
05/03/2025 7:28:44 AM	Recurrent (00008) - Exercise Log -Part 2 - Select all that apply:	MDMR-00033		Partial scheduled exercise done	Dhanya King
05/03/2025 7:28:44 AM	Recurrent (00008) - Exercise Log -Part 2 - Date:	MDMR-00033		18/Nov/2024	Dhanya King
05/03/2025 7:28:44 AM	Recurrent (00008) - Exercise Log -Part 2 - Select day:	MDMR-00033		Day 1	Dhanya King
05/03/2025 7:28:44 AM	Recurrent (00008) - Exercise Log -Part 2 - Select week:	MDMR-00033		Week 9	Dhanya King
05/03/2025 7:28:44 AM	Recurrent (00008) - Exercise Log -Part 2 - On exercycle - Resistance setting (level):	MDMR-00033		Level 2	Dhanya King
05/03/2025 7:28:01 AM	Recurrent (00007) - Exercise Log -Part 2 - List type of additional exercise performed and time spent:	MDMR-00033		Went for a walk - 6000 steps completed	Dhanya King
05/03/2025 7:28:01 AM	Recurrent (00007) - Exercise Log -Part 2 - Select all that apply:	MDMR-00033		Additional/Unscheduled exercise done	Dhanya King
05/03/2025 7:28:01 AM	Recurrent (00007) - Exercise Log -Part 2 - Date:	MDMR-00033		17/Nov/2024	Dhanya King
05/03/2025 7:28:01 AM	Recurrent (00007) - Exercise Log -Part 2 - Select day:	MDMR-00033		Day 7	Dhanya King
05/03/2025 7:28:01 AM	Recurrent (00007) - Exercise Log -Part 2 - Select week:	MDMR-00033		Week 8	Dhanya King
05/03/2025 7:27:17 AM	Recurrent (00006) - Exercise Log -Part 2 - On exercycle - Training RPM:	MDMR-00033		67	Dhanya King
05/03/2025 7:27:17 AM	Recurrent (00006) - Exercise Log -Part 2 - On exercycle - Length of exercise time (in minutes):	MDMR-00033		25	Dhanya King
05/03/2025 7:27:17 AM	Recurrent (00006) - Exercise Log -Part 2 - Was set exercise program not completed because the participant was injured or unwell?	MDMR-00033		No	Dhanya King
05/03/2025 7:27:17 AM	Recurrent (00006) - Exercise Log -Part 2 - Select all that apply:	MDMR-00033		Partial scheduled exercise done	Dhanya King
05/03/2025 7:27:17 AM	Recurrent (00006) - Exercise Log -Part 2 - Date:	MDMR-00033		15/Nov/2024	Dhanya King
05/03/2025 7:27:17 AM	Recurrent (00006) - Exercise Log -Part 2 - Select day:	MDMR-00033		Day 5	Dhanya King
05/03/2025 7:27:17 AM	Recurrent (00006) - Exercise Log -Part 2 - Select week:	MDMR-00033		Week 8	Dhanya King
05/03/2025 7:27:17 AM	Recurrent (00006) - Exercise Log -Part 2 - On exercycle - Resistance setting (level):	MDMR-00033		Level 2	Dhanya King
05/03/2025 7:26:15 AM	Recurrent (00005) - Exercise Log -Part 2 - On exercycle - Resistance setting (level):	MDMR-00033		Level 2	Dhanya King
05/03/2025 7:26:15 AM	Recurrent (00005) - Exercise Log -Part 2 - On exercycle - Training RPM:	MDMR-00033		67	Dhanya King
05/03/2025 7:26:15 AM	Recurrent (00005) - Exercise Log -Part 2 - On exercycle - Length of exercise time (in minutes):	MDMR-00033		25	Dhanya King
05/03/2025 7:26:15 AM	Recurrent (00005) - Exercise Log -Part 2 - Was set exercise program not completed because the participant was injured or unwell?	MDMR-00033		No	Dhanya King
05/03/2025 7:26:15 AM	Recurrent (00005) - Exercise Log -Part 2 - Select all that apply:	MDMR-00033		Partial scheduled exercise done	Dhanya King
05/03/2025 7:26:15 AM	Recurrent (00005) - Exercise Log -Part 2 - Date:	MDMR-00033		13/Nov/2024	Dhanya King
05/03/2025 7:26:15 AM	Recurrent (00005) - Exercise Log -Part 2 - Select day:	MDMR-00033		Day 3	Dhanya King
05/03/2025 7:26:15 AM	Recurrent (00005) - Exercise Log -Part 2 - Select week:	MDMR-00033		Week 8	Dhanya King
05/03/2025 7:25:30 AM	Recurrent (00004) - Exercise Log -Part 2 - Was set exercise program not completed because the participant was injured or unwell?	MDMR-00033		Yes	Dhanya King
05/03/2025 7:25:30 AM	Recurrent (00004) - Exercise Log -Part 2 - Select all that apply:	MDMR-00033		Scheduled exercise not done	Dhanya King
05/03/2025 7:25:30 AM	Recurrent (00004) - Exercise Log -Part 2 - Date:	MDMR-00033		11/Nov/2024	Dhanya King
05/03/2025 7:25:30 AM	Recurrent (00004) - Exercise Log -Part 2 - Select day:	MDMR-00033		Day 1	Dhanya King
05/03/2025 7:25:30 AM	Recurrent (00004) - Exercise Log -Part 2 - Select week:	MDMR-00033		Week 8	Dhanya King
05/03/2025 7:25:05 AM	Recurrent (00003) - Exercise Log -Part 2 - Was set exercise program not completed because the participant was injured or unwell?	MDMR-00033		Yes	Dhanya King
05/03/2025 7:25:04 AM	Recurrent (00003) - Exercise Log -Part 2 - Select all that apply:	MDMR-00033		Scheduled exercise not done	Dhanya King
05/03/2025 7:25:04 AM	Recurrent (00003) - Exercise Log -Part 2 - Date:	MDMR-00033		08/Nov/2024	Dhanya King
05/03/2025 7:25:04 AM	Recurrent (00003) - Exercise Log -Part 2 - Select day:	MDMR-00033		Day 5	Dhanya King
05/03/2025 7:25:04 AM	Recurrent (00003) - Exercise Log -Part 2 - Select week:	MDMR-00033		Week 7	Dhanya King
05/03/2025 7:24:32 AM	Recurrent (00002) - Exercise Log -Part 2 - On exercycle - Resistance setting (level):	MDMR-00033		Level 2	Dhanya King
05/03/2025 7:24:32 AM	Recurrent (00002) - Exercise Log -Part 2 - On exercycle - Training RPM:	MDMR-00033		67	Dhanya King
05/03/2025 7:24:32 AM	Recurrent (00002) - Exercise Log -Part 2 - On exercycle - Length of exercise time (in minutes):	MDMR-00033		25	Dhanya King
05/03/2025 7:24:32 AM	Recurrent (00002) - Exercise Log -Part 2 - Was set exercise program not completed because the participant was injured or unwell?	MDMR-00033		No	Dhanya King
05/03/2025 7:24:32 AM	Recurrent (00002) - Exercise Log -Part 2 - Select all that apply:	MDMR-00033		Partial scheduled exercise done	Dhanya King
05/03/2025 7:24:32 AM	Recurrent (00002) - Exercise Log -Part 2 - Date:	MDMR-00033		06/Nov/2024	Dhanya King
05/03/2025 7:24:32 AM	Recurrent (00002) - Exercise Log -Part 2 - Select day:	MDMR-00033		Day 3	Dhanya King
05/03/2025 7:24:32 AM	Recurrent (00002) - Exercise Log -Part 2 - Select week:	MDMR-00033		Week 7	Dhanya King
05/03/2025 7:23:05 AM	Recurrent (00001) - Exercise Log -Part 2 - On exercycle - Resistance setting (level):	MDMR-00033		Level 2	Dhanya King
05/03/2025 7:23:05 AM	Recurrent (00001) - Exercise Log -Part 2 - On exercycle - Training RPM:	MDMR-00033		67	Dhanya King
05/03/2025 7:23:05 AM	Recurrent (00001) - Exercise Log -Part 2 - On exercycle - Length of exercise time (in minutes):	MDMR-00033		25	Dhanya King
05/03/2025 7:23:05 AM	Recurrent (00001) - Exercise Log -Part 2 - Was set exercise program not completed because the participant was injured or unwell?	MDMR-00033		No	Dhanya King
05/03/2025 7:23:05 AM	Recurrent (00001) - Exercise Log -Part 2 - Select all that apply:	MDMR-00033		Partial scheduled exercise done	Dhanya King
05/03/2025 7:23:05 AM	Recurrent (00001) - Exercise Log -Part 2 - Date:	MDMR-00033		04/Nov/2024	Dhanya King
05/03/2025 7:23:05 AM	Recurrent (00001) - Exercise Log -Part 2 - Select day:	MDMR-00033		Day 1	Dhanya King
05/03/2025 7:23:05 AM	Recurrent (00001) - Exercise Log -Part 2 - Select week:	MDMR-00033		Week 7	Dhanya King
05/03/2025 7:19:10 AM	Study Disposition - End of Study Details - End of study details - Early termination date:	MDMR-00033		02/Dec/2024	Dhanya King
05/03/2025 7:19:10 AM	Study Disposition - End of Study Details - End of study details - Reason for early termination:	MDMR-00033		Participant’s choice	Dhanya King
05/03/2025 7:19:10 AM	Study Disposition - End of Study Details - End of study details - Has the participant completed the study as per protocol?	MDMR-00033		No	Dhanya King
04/03/2025 8:28:21 AM	Visit 4 - End of Study - Lab Tests - Globulin - If abnormal, then clinically significant?	MDMR-00010		No	Rasela Ualesi
28/02/2025 8:18:58 AM	Recurrent (00003) - Concomitant medication - Indication:	MDMR-00009	Oesophageal reflux	Grade B reflux esophagitis and hiatus hernia	Dhanya King	Corrected due to updated information
28/02/2025 7:57:35 AM	Recurrent (00004) - Concomitant medication - Start date:	MDMR-00004	09/Sep/2010	09/Dec/2010	Dhanya King	Corrected error
27/02/2025 10:52:44 AM	Recurrent (00003) - Missed treatment details - Were all 3 capsules missed? (select 'No' if 1 or 2 capsules are taken)	MDMR-00037		Yes	Rasela Ualesi
27/02/2025 10:52:44 AM	Recurrent (00003) - Missed treatment details - Was the dose not taken because participant was unwell?	MDMR-00037		No	Rasela Ualesi
27/02/2025 10:52:44 AM	Recurrent (00003) - Missed treatment details - Week number when dose was missed or partially taken:	MDMR-00037		Week 13	Rasela Ualesi
27/02/2025 10:52:32 AM	Recurrent (00002) - Missed treatment details - Was the dose not taken because participant was unwell?	MDMR-00037	Yes	No	Rasela Ualesi	yes entered in error
27/02/2025 10:52:17 AM	Recurrent (00002) - Missed treatment details - Were all 3 capsules missed? (select 'No' if 1 or 2 capsules are taken)	MDMR-00037		Yes	Rasela Ualesi
27/02/2025 10:52:17 AM	Recurrent (00002) - Missed treatment details - Was the dose not taken because participant was unwell?	MDMR-00037		Yes	Rasela Ualesi
27/02/2025 10:52:17 AM	Recurrent (00002) - Missed treatment details - Week number when dose was missed or partially taken:	MDMR-00037		Week 12	Rasela Ualesi
27/02/2025 10:52:06 AM	Recurrent (00001) - Missed treatment details - Were all 3 capsules missed? (select 'No' if 1 or 2 capsules are taken)	MDMR-00037		Yes	Rasela Ualesi
27/02/2025 10:52:06 AM	Recurrent (00001) - Missed treatment details - Was the dose not taken because participant was unwell?	MDMR-00037		Yes	Rasela Ualesi
27/02/2025 10:52:06 AM	Recurrent (00001) - Missed treatment details - Week number when dose was missed or partially taken:	MDMR-00037		Week 11	Rasela Ualesi
27/02/2025 10:37:53 AM	Recurrent (00005) - Missed treatment details - Were all 3 capsules missed? (select 'No' if 1 or 2 capsules are taken)	MDMR-00033		Yes	Rasela Ualesi
27/02/2025 10:37:53 AM	Recurrent (00005) - Missed treatment details - Was the dose not taken because participant was unwell?	MDMR-00033		No	Rasela Ualesi
27/02/2025 10:37:53 AM	Recurrent (00005) - Missed treatment details - Week number when dose was missed or partially taken:	MDMR-00033		Week 10	Rasela Ualesi
27/02/2025 10:37:07 AM	Recurrent (00004) - Missed treatment details - Were all 3 capsules missed? (select 'No' if 1 or 2 capsules are taken)	MDMR-00033		Yes	Rasela Ualesi
27/02/2025 10:37:07 AM	Recurrent (00004) - Missed treatment details - Was the dose not taken because participant was unwell?	MDMR-00033		Yes	Rasela Ualesi
27/02/2025 10:37:07 AM	Recurrent (00004) - Missed treatment details - Week number when dose was missed or partially taken:	MDMR-00033		Week 8	Rasela Ualesi
27/02/2025 10:30:02 AM	Recurrent (00026) - Concomitant medication - Dose strength:	MDMR-00036		1	Rasela Ualesi
27/02/2025 9:24:45 AM	Visit 2 - Baseline Assessment - Adverse Event Collection - Adverse event collection prompt - Any new adverse events reported?	MDMR-00030	Yes	No	Rasela Ualesi	updated as per query
26/02/2025 12:18:47 PM	Recurrent (00004) - Concomitant medication - Indication:	MDMR-00032	Chronic pulmonary obstructive disease	Chronic obstructive pulmonary disease	Rasela Ualesi	updated as per query
26/02/2025 12:16:10 PM	Visit 4 - End of Study - Vital Signs - Vital signs details - Date of assessment:	MDMR-00037	19/Jan/2025	19/Dec/2024	Rasela Ualesi	Jan entered in error. updated to Dec as per source
26/02/2025 11:57:09 AM	Visit 2 - Baseline Assessment - Adverse Event Collection - Adverse event collection prompt - Any new adverse events reported?	MDMR-00037	Yes	No	Rasela Ualesi	updated as per query
26/02/2025 10:58:06 AM	Recurrent (00019) - Exercise Log -Part 2 - On exercycle - Resistance setting (level):	MDMR-00040		Level 3	Rasela Ualesi
26/02/2025 10:30:56 AM	Visit 4 - Accountability - Exercise Adherence - Exercise adherence - Part 2 - Did participant complete Part 2 scheduled exercise per protocol?	MDMR-00027	No	Yes	Rasela Ualesi	updated as per query
26/02/2025 10:20:17 AM	Visit 2 - Baseline Assessment - Adverse Event Collection - Adverse event collection prompt - Any new adverse events reported?	MDMR-00023	Yes	No	Rasela Ualesi	updated as per query
26/02/2025 10:19:50 AM	Recurrent (00012) - Concomitant medication - Indication:	MDMR-00022	TURP	Transurethral resection of the prostate	Rasela Ualesi	updated as per query
26/02/2025 10:18:58 AM	Visit 2 - Baseline Assessment - Adverse Event Collection - Adverse event collection prompt - Any new adverse events reported?	MDMR-00022	Yes	No	Rasela Ualesi	updated as per query
26/02/2025 10:18:04 AM	Recurrent (00010) - Concomitant medication - Medication name:	MDMR-00021	Candesartan Cilexitil	Candesartan Cilexetil	Rasela Ualesi	updated as per query
26/02/2025 10:17:06 AM	Visit 2 - Baseline Assessment - Adverse Event Collection - Adverse event collection prompt - Any new adverse events reported?	MDMR-00017	Yes	No	Rasela Ualesi	updated as per query
26/02/2025 10:14:52 AM	Recurrent (00005) - Missed treatment details - Were all 3 capsules missed? (select 'No' if 1 or 2 capsules are taken)	MDMR-00016		Yes	Rasela Ualesi
26/02/2025 10:14:52 AM	Recurrent (00005) - Missed treatment details - Was the dose not taken because participant was unwell?	MDMR-00016		Yes	Rasela Ualesi
26/02/2025 10:14:52 AM	Recurrent (00005) - Missed treatment details - Week number when dose was missed or partially taken:	MDMR-00016		Week 6	Rasela Ualesi
26/02/2025 10:14:42 AM	Recurrent (00004) - Missed treatment details - Were all 3 capsules missed? (select 'No' if 1 or 2 capsules are taken)	MDMR-00016		Yes	Rasela Ualesi
26/02/2025 10:14:42 AM	Recurrent (00004) - Missed treatment details - Was the dose not taken because participant was unwell?	MDMR-00016		Yes	Rasela Ualesi
26/02/2025 10:14:42 AM	Recurrent (00004) - Missed treatment details - Week number when dose was missed or partially taken:	MDMR-00016		Week 5	Rasela Ualesi
26/02/2025 10:14:27 AM	Recurrent (00003) - Missed treatment details - Were all 3 capsules missed? (select 'No' if 1 or 2 capsules are taken)	MDMR-00016		Yes	Rasela Ualesi
26/02/2025 10:14:27 AM	Recurrent (00003) - Missed treatment details - Was the dose not taken because participant was unwell?	MDMR-00016		Yes	Rasela Ualesi
26/02/2025 10:14:27 AM	Recurrent (00003) - Missed treatment details - Week number when dose was missed or partially taken:	MDMR-00016		Week 4	Rasela Ualesi
26/02/2025 10:11:56 AM	Recurrent (Adverse Event-00002) - Adverse Event - Outcome:	MDMR-00015	Condition worsening	Resolved	Rasela Ualesi	updated as per source
26/02/2025 10:11:49 AM	Recurrent (Adverse Event-00002) - Adverse Event - End date:	MDMR-00015		01/Oct/2024	Rasela Ualesi
26/02/2025 10:11:49 AM	Recurrent (Adverse Event-00002) - Adverse Event - Ongoing? (at the end of study)	MDMR-00015	No		Rasela Ualesi
26/02/2025 10:10:58 AM	Recurrent (Adverse Event-00003) - Adverse Event - Outcome:	MDMR-00015	Ongoing/Continuing treatment	Resolved	Rasela Ualesi	updated as per source
26/02/2025 10:10:49 AM	Recurrent (Adverse Event-00003) - Adverse Event - End date:	MDMR-00015		03/Oct/2024	Rasela Ualesi
26/02/2025 10:10:49 AM	Recurrent (Adverse Event-00003) - Adverse Event - Ongoing? (at the end of study)	MDMR-00015	Yes		Rasela Ualesi
26/02/2025 10:06:57 AM	Recurrent (00006) - Missed treatment details - Were all 3 capsules missed? (select 'No' if 1 or 2 capsules are taken)	MDMR-00015		Yes	Rasela Ualesi
26/02/2025 10:06:57 AM	Recurrent (00006) - Missed treatment details - Was the dose not taken because participant was unwell?	MDMR-00015		Yes	Rasela Ualesi
26/02/2025 10:06:57 AM	Recurrent (00006) - Missed treatment details - Week number when dose was missed or partially taken:	MDMR-00015		Week 6	Rasela Ualesi
26/02/2025 10:06:46 AM	Recurrent (00005) - Missed treatment details - Were all 3 capsules missed? (select 'No' if 1 or 2 capsules are taken)	MDMR-00015		Yes	Rasela Ualesi	updated as per source
26/02/2025 10:06:46 AM	Recurrent (00005) - Missed treatment details - Was the dose not taken because participant was unwell?	MDMR-00015		Yes	Rasela Ualesi	updated as per source
26/02/2025 10:06:46 AM	Recurrent (00005) - Missed treatment details - Week number when dose was missed or partially taken:	MDMR-00015		Week 5	Rasela Ualesi	updated as per source
26/02/2025 10:06:31 AM	Recurrent (00004) - Missed treatment details - Were all 3 capsules missed? (select 'No' if 1 or 2 capsules are taken)	MDMR-00015		Yes	Rasela Ualesi	updated as per source
26/02/2025 10:06:31 AM	Recurrent (00004) - Missed treatment details - Was the dose not taken because participant was unwell?	MDMR-00015		Yes	Rasela Ualesi	updated as per source
26/02/2025 10:06:31 AM	Recurrent (00004) - Missed treatment details - Week number when dose was missed or partially taken:	MDMR-00015		Week 4	Rasela Ualesi	updated as per source
26/02/2025 10:06:18 AM	Recurrent (00003) - Missed treatment details - Were all 3 capsules missed? (select 'No' if 1 or 2 capsules are taken)	MDMR-00015		Yes	Rasela Ualesi	updated as per source
26/02/2025 10:06:18 AM	Recurrent (00003) - Missed treatment details - Was the dose not taken because participant was unwell?	MDMR-00015		Yes	Rasela Ualesi	updated as per source
26/02/2025 10:06:18 AM	Recurrent (00003) - Missed treatment details - Week number when dose was missed or partially taken:	MDMR-00015		Week 3	Rasela Ualesi	updated as per source
26/02/2025 10:06:02 AM	Recurrent (00002) - Missed treatment details - Were all 3 capsules missed? (select 'No' if 1 or 2 capsules are taken)	MDMR-00015		Yes	Rasela Ualesi	updated as per source
26/02/2025 10:06:02 AM	Recurrent (00002) - Missed treatment details - Was the dose not taken because participant was unwell?	MDMR-00015		Yes	Rasela Ualesi	updated as per source
26/02/2025 10:06:02 AM	Recurrent (00002) - Missed treatment details - Week number when dose was missed or partially taken:	MDMR-00015		Week 3	Rasela Ualesi	updated as per source
26/02/2025 10:02:25 AM	Recurrent (00011) - Concomitant medication - Medication name:	MDMR-00014	Codral (night) Paracetamol 500mg, phenylphrine hydrochloride 5mg, Chlorphenamine maleate 2mg	Codral (night) Paracetamol 500mg, phenylephrine hydrochloride 5mg, Chlorphenamine maleate 2mg	Rasela Ualesi	updated to correct spelling
26/02/2025 10:01:41 AM	Recurrent (00010) - Concomitant medication - Medication name:	MDMR-00014	Codral (Day) 500mg paracetamol, 5mg Phenylphrine hydrochloride	Codral (Day) 500mg paracetamol, 5mg Phenylephrine hydrochloride	Rasela Ualesi	updated to correct spelling
26/02/2025 10:00:58 AM	Recurrent (00009) - Concomitant medication - Medication name:	MDMR-00014	Maxiclear (phenylphrine hydrochloride 10mg and loratadine 2.5mg)	Maxiclear (phenylephrine hydrochloride 10mg and loratadine 2.5mg)	Rasela Ualesi	updated to correct spelling
26/02/2025 9:59:23 AM	Recurrent (00016) - Exercise Log -Part 1 - On exercycle - Resistance setting:	MDMR-00012		Level 3	Rasela Ualesi
26/02/2025 9:52:06 AM	Recurrent (00013) - Exercise Log -Part 1 - On exercycle - Training RPM:	MDMR-00006	70	67	Rasela Ualesi	70 entered in error. updated as per source
25/02/2025 8:22:23 AM	Visit 4 - End of Study - Lab Tests - IGF-1 - IGF-1 (ng/mL):	MDMR-00045		162	Rasela Ualesi
25/02/2025 8:22:23 AM	Visit 4 - End of Study - Lab Tests - HbA1C - HbA1C (mmol/mol Hb):	MDMR-00045		37	Rasela Ualesi
25/02/2025 8:18:04 AM	Visit 4 - End of Study - Lab Tests - Cholesterol/HDL ratio - Cholesterol/HDL (ratio):	MDMR-00044		1,5	Rasela Ualesi
25/02/2025 8:18:04 AM	Visit 4 - End of Study - Lab Tests - LDL Cholesterol - LDL Cholesterol (mmol/L):	MDMR-00044		2,5	Rasela Ualesi
25/02/2025 8:18:04 AM	Visit 4 - End of Study - Lab Tests - HDL Cholesterol - HDL Cholesterol (mmol/L):	MDMR-00044		1,5	Rasela Ualesi
25/02/2025 8:18:04 AM	Visit 4 - End of Study - Lab Tests - Triglycerides - If abnormal, then clinically significant?	MDMR-00044		No	Rasela Ualesi
25/02/2025 8:18:04 AM	Visit 4 - End of Study - Lab Tests - Triglycerides - Triglycerides (mmol/L):	MDMR-00044		2,2	Rasela Ualesi
25/02/2025 8:18:04 AM	Visit 4 - End of Study - Lab Tests - Cholesterol - Cholesterol (mmol/L):	MDMR-00044		4,9	Rasela Ualesi
25/02/2025 8:18:04 AM	Visit 4 - End of Study - Lab Tests - IGF-1 - IGF-1 (ng/mL):	MDMR-00044		162	Rasela Ualesi
25/02/2025 8:18:04 AM	Visit 4 - End of Study - Lab Tests - HbA1C - HbA1C (mmol/mol Hb):	MDMR-00044		37	Rasela Ualesi
25/02/2025 8:18:04 AM	Visit 4 - End of Study - Lab Tests - Globulin - Globulin (g/L):	MDMR-00044		38	Rasela Ualesi
25/02/2025 8:18:04 AM	Visit 4 - End of Study - Lab Tests - Albumin - Albumin (g/L):	MDMR-00044		37	Rasela Ualesi
25/02/2025 8:18:04 AM	Visit 4 - End of Study - Lab Tests - Protein - Protein (g/L):	MDMR-00044		75	Rasela Ualesi
25/02/2025 8:18:04 AM	Visit 4 - End of Study - Lab Tests - AST - AST (U/L):	MDMR-00044		26	Rasela Ualesi
25/02/2025 8:18:04 AM	Visit 4 - End of Study - Lab Tests - ALT - ALT (U/L):	MDMR-00044		25	Rasela Ualesi
25/02/2025 8:18:04 AM	Visit 4 - End of Study - Lab Tests - GGT - If abnormal, then clinically significant?	MDMR-00044		No	Rasela Ualesi
25/02/2025 8:18:04 AM	Visit 4 - End of Study - Lab Tests - GGT - GGT (U/L):	MDMR-00044		82	Rasela Ualesi
25/02/2025 8:18:04 AM	Visit 4 - End of Study - Lab Tests - Bilirubin - Bilirubin (umol/L):	MDMR-00044		7	Rasela Ualesi
25/02/2025 8:18:04 AM	Visit 4 - End of Study - Lab Tests - Alkaline Phosphatase - Alkaline Phosphatase (U/L):	MDMR-00044		74	Rasela Ualesi
25/02/2025 8:18:04 AM	Visit 4 - End of Study - Lab Tests - Creatinine - Creatinine (umol/L):	MDMR-00044		76	Rasela Ualesi
25/02/2025 8:18:04 AM	Visit 4 - End of Study - Lab Tests - Potassium - Potassium (mmol/L):	MDMR-00044		4,3	Rasela Ualesi
25/02/2025 8:18:04 AM	Visit 4 - End of Study - Lab Tests - Sodium - Sodium (mmol/L):	MDMR-00044		139	Rasela Ualesi
25/02/2025 8:18:04 AM	Visit 4 - End of Study - Lab Tests - Urea - Urea (mmol/L):	MDMR-00044		5	Rasela Ualesi
25/02/2025 8:18:04 AM	Visit 4 - End of Study - Lab Tests - eGFR - If abnormal, then clinically significant?	MDMR-00044		No	Rasela Ualesi
25/02/2025 8:18:04 AM	Visit 4 - End of Study - Lab Tests - eGFR - eGFR (mL /min/1.73m2):	MDMR-00044		87	Rasela Ualesi
25/02/2025 8:18:04 AM	Visit 4 - End of Study - Lab Tests - Basophils - Basophils (x 10(9)/L):	MDMR-00044		0,1	Rasela Ualesi
25/02/2025 8:18:04 AM	Visit 4 - End of Study - Lab Tests - Eosinophils - Eosinophils (x 10(9)/L):	MDMR-00044		0,2	Rasela Ualesi
25/02/2025 8:18:04 AM	Visit 4 - End of Study - Lab Tests - Monocytes - If abnormal, then clinically significant?	MDMR-00044		No	Rasela Ualesi
25/02/2025 8:18:04 AM	Visit 4 - End of Study - Lab Tests - Monocytes - Monocytes (x 10(9)/L):	MDMR-00044		1,1	Rasela Ualesi
25/02/2025 8:18:04 AM	Visit 4 - End of Study - Lab Tests - Lymphocytes - Lymphocytes (x 10(9)/L):	MDMR-00044		2,3	Rasela Ualesi
25/02/2025 8:18:04 AM	Visit 4 - End of Study - Lab Tests - Neutrophils - Neutrophils (x 10(9)/L):	MDMR-00044		4,3	Rasela Ualesi
25/02/2025 8:18:04 AM	Visit 4 - End of Study - Lab Tests - Platelets - Platelets (x 10(9)/L):	MDMR-00044		238	Rasela Ualesi
25/02/2025 8:18:04 AM	Visit 4 - End of Study - Lab Tests - MCV - MCV (fl):	MDMR-00044		84	Rasela Ualesi
25/02/2025 8:18:04 AM	Visit 4 - End of Study - Lab Tests - RBC - RBC (x 10(12)/L):	MDMR-00044		5,43	Rasela Ualesi
25/02/2025 8:18:04 AM	Visit 4 - End of Study - Lab Tests - Haematocrit - Haematocrit (ratio):	MDMR-00044		0,46	Rasela Ualesi
25/02/2025 8:18:04 AM	Visit 4 - End of Study - Lab Tests - Haemoglobin - Haemoglobin (g/L):	MDMR-00044		152	Rasela Ualesi
25/02/2025 8:18:04 AM	Visit 4 - End of Study - Lab Tests - Hs-CRP - Hs-CRP (mg/L):	MDMR-00044		1	Rasela Ualesi
25/02/2025 8:06:26 AM	Visit 4 - End of Study - Lab Tests - Hs-CRP - Hs-CRP (mg/L):	MDMR-00043		2	Rasela Ualesi
25/02/2025 8:06:26 AM	Visit 4 - End of Study - Lab Tests - Cholesterol/HDL ratio - Cholesterol/HDL (ratio):	MDMR-00043		2,7	Rasela Ualesi
25/02/2025 8:06:26 AM	Visit 4 - End of Study - Lab Tests - LDL Cholesterol - LDL Cholesterol (mmol/L):	MDMR-00043		1	Rasela Ualesi
25/02/2025 8:06:26 AM	Visit 4 - End of Study - Lab Tests - HDL Cholesterol - HDL Cholesterol (mmol/L):	MDMR-00043		1	Rasela Ualesi
25/02/2025 8:06:26 AM	Visit 4 - End of Study - Lab Tests - Triglycerides - Triglycerides (mmol/L):	MDMR-00043		1,8	Rasela Ualesi
25/02/2025 8:06:26 AM	Visit 4 - End of Study - Lab Tests - Cholesterol - Cholesterol (mmol/L):	MDMR-00043		2,7	Rasela Ualesi
25/02/2025 8:06:26 AM	Visit 4 - End of Study - Lab Tests - IGF-1 - IGF-1 (ng/mL):	MDMR-00043		127	Rasela Ualesi
25/02/2025 8:06:26 AM	Visit 4 - End of Study - Lab Tests - HbA1C - If abnormal, then clinically significant?	MDMR-00043		No	Rasela Ualesi
25/02/2025 8:06:26 AM	Visit 4 - End of Study - Lab Tests - HbA1C - HbA1C (mmol/mol Hb):	MDMR-00043		41	Rasela Ualesi
25/02/2025 8:06:26 AM	Visit 4 - End of Study - Lab Tests - Globulin - Globulin (g/L):	MDMR-00043		35	Rasela Ualesi
25/02/2025 8:06:26 AM	Visit 4 - End of Study - Lab Tests - Albumin - Albumin (g/L):	MDMR-00043		37	Rasela Ualesi
25/02/2025 8:06:26 AM	Visit 4 - End of Study - Lab Tests - Protein - Protein (g/L):	MDMR-00043		72	Rasela Ualesi
25/02/2025 8:06:26 AM	Visit 4 - End of Study - Lab Tests - AST - AST (U/L):	MDMR-00043		22	Rasela Ualesi
25/02/2025 8:06:26 AM	Visit 4 - End of Study - Lab Tests - ALT - ALT (U/L):	MDMR-00043		20	Rasela Ualesi
25/02/2025 8:06:26 AM	Visit 4 - End of Study - Lab Tests - GGT - GGT (U/L):	MDMR-00043		19	Rasela Ualesi
25/02/2025 8:06:26 AM	Visit 4 - End of Study - Lab Tests - Bilirubin - Bilirubin (umol/L):	MDMR-00043		14	Rasela Ualesi
25/02/2025 8:06:26 AM	Visit 4 - End of Study - Lab Tests - Alkaline Phosphatase - Alkaline Phosphatase (U/L):	MDMR-00043		66	Rasela Ualesi
25/02/2025 8:06:26 AM	Visit 4 - End of Study - Lab Tests - Creatinine - If abnormal, then clinically significant?	MDMR-00043		No	Rasela Ualesi
25/02/2025 8:06:26 AM	Visit 4 - End of Study - Lab Tests - Creatinine - Creatinine (umol/L):	MDMR-00043		123	Rasela Ualesi
25/02/2025 8:06:26 AM	Visit 4 - End of Study - Lab Tests - Potassium - Potassium (mmol/L):	MDMR-00043		4,2	Rasela Ualesi
25/02/2025 8:06:26 AM	Visit 4 - End of Study - Lab Tests - Sodium - Sodium (mmol/L):	MDMR-00043		136	Rasela Ualesi
25/02/2025 8:06:26 AM	Visit 4 - End of Study - Lab Tests - Urea - If abnormal, then clinically significant?	MDMR-00043		No	Rasela Ualesi
25/02/2025 8:06:26 AM	Visit 4 - End of Study - Lab Tests - Urea - Urea (mmol/L):	MDMR-00043		8,9	Rasela Ualesi
25/02/2025 8:06:26 AM	Visit 4 - End of Study - Lab Tests - eGFR - If abnormal, then clinically significant?	MDMR-00043		No	Rasela Ualesi
25/02/2025 8:06:26 AM	Visit 4 - End of Study - Lab Tests - eGFR - eGFR (mL /min/1.73m2):	MDMR-00043		50	Rasela Ualesi
25/02/2025 8:06:26 AM	Visit 4 - End of Study - Lab Tests - Basophils - Basophils (x 10(9)/L):	MDMR-00043		0,1	Rasela Ualesi
25/02/2025 8:06:26 AM	Visit 4 - End of Study - Lab Tests - Eosinophils - Eosinophils (x 10(9)/L):	MDMR-00043		0,2	Rasela Ualesi
25/02/2025 8:06:26 AM	Visit 4 - End of Study - Lab Tests - Monocytes - Monocytes (x 10(9)/L):	MDMR-00043		0,9	Rasela Ualesi
25/02/2025 8:06:26 AM	Visit 4 - End of Study - Lab Tests - Lymphocytes - Lymphocytes (x 10(9)/L):	MDMR-00043		1,9	Rasela Ualesi
25/02/2025 8:06:26 AM	Visit 4 - End of Study - Lab Tests - Neutrophils - If abnormal, then clinically significant?	MDMR-00043		No	Rasela Ualesi
25/02/2025 8:06:26 AM	Visit 4 - End of Study - Lab Tests - Neutrophils - Neutrophils (x 10(9)/L):	MDMR-00043		7,7	Rasela Ualesi
25/02/2025 8:06:26 AM	Visit 4 - End of Study - Lab Tests - Platelets - Platelets (x 10(9)/L):	MDMR-00043		247	Rasela Ualesi
25/02/2025 8:06:26 AM	Visit 4 - End of Study - Lab Tests - MCV - MCV (fl):	MDMR-00043		92	Rasela Ualesi
25/02/2025 8:06:26 AM	Visit 4 - End of Study - Lab Tests - RBC - If abnormal, then clinically significant?	MDMR-00043		No	Rasela Ualesi
25/02/2025 8:06:26 AM	Visit 4 - End of Study - Lab Tests - RBC - RBC (x 10(12)/L):	MDMR-00043		4,13	Rasela Ualesi
25/02/2025 8:06:26 AM	Visit 4 - End of Study - Lab Tests - Haematocrit - If abnormal, then clinically significant?	MDMR-00043		No	Rasela Ualesi
25/02/2025 8:06:26 AM	Visit 4 - End of Study - Lab Tests - Haematocrit - Haematocrit (ratio):	MDMR-00043		0,38	Rasela Ualesi
25/02/2025 8:06:26 AM	Visit 4 - End of Study - Lab Tests - Haemoglobin - If abnormal, then clinically significant?	MDMR-00043		No	Rasela Ualesi
25/02/2025 8:06:26 AM	Visit 4 - End of Study - Lab Tests - Haemoglobin - Haemoglobin (g/L):	MDMR-00043		128	Rasela Ualesi
25/02/2025 8:01:19 AM	Visit 4 - End of Study - Lab Tests - LDL Cholesterol - If abnormal, then clinically significant?	MDMR-00042		No	Rasela Ualesi
25/02/2025 8:00:04 AM	Visit 4 - End of Study - Lab Tests - Sample collection - Date of sample collection:	MDMR-00037	19/Jan/2025	19/Dec/2024	Rasela Ualesi	value entered in error. correct data updated as per source
25/02/2025 7:58:18 AM	Visit 4 - End of Study - Lab Tests - Protein - If abnormal, then clinically significant?	MDMR-00036		No	Rasela Ualesi
25/02/2025 7:58:18 AM	Visit 4 - End of Study - Lab Tests - AST - If abnormal, then clinically significant?	MDMR-00036		No	Rasela Ualesi
25/02/2025 7:54:57 AM	Visit 3 - Interim Assessment - Lab Tests - Triglycerides - If abnormal, then clinically significant?	MDMR-00028		No	Rasela Ualesi
25/02/2025 7:53:31 AM	Visit 3 - Interim Assessment - Lab Tests - Cholesterol - If abnormal, then clinically significant?	MDMR-00027		No	Rasela Ualesi
25/02/2025 7:51:28 AM	Visit 3 - Interim Assessment - Lab Tests - Triglycerides - If abnormal, then clinically significant?	MDMR-00011		No	Rasela Ualesi
25/02/2025 7:51:28 AM	Visit 3 - Interim Assessment - Lab Tests - Cholesterol - If abnormal, then clinically significant?	MDMR-00011		No	Rasela Ualesi
25/02/2025 7:47:31 AM	Visit 4 - End of Study - DNA Methylation - Shipment details - Waybill number:	MDMR-00045		1894879346	Rasela Ualesi
25/02/2025 7:47:31 AM	Visit 4 - End of Study - DNA Methylation - Shipment details - Date shipped:	MDMR-00045		20/Jan/2025	Rasela Ualesi
25/02/2025 7:46:35 AM	Visit 4 - End of Study - DNA Methylation - Shipment details - Waybill number:	MDMR-00044		1894879346	Rasela Ualesi
25/02/2025 7:46:35 AM	Visit 4 - End of Study - DNA Methylation - Shipment details - Date shipped:	MDMR-00044		20/Jan/2025	Rasela Ualesi
25/02/2025 7:44:50 AM	Visit 4 - End of Study - DNA Methylation - Shipment details - Waybill number:	MDMR-00043		1894879346	Rasela Ualesi
25/02/2025 7:44:50 AM	Visit 4 - End of Study - DNA Methylation - Shipment details - Date shipped:	MDMR-00043		20/Jan/2025	Rasela Ualesi
25/02/2025 7:43:36 AM	Visit 4 - End of Study - DNA Methylation - Shipment details - Waybill number:	MDMR-00042		1894879346	Rasela Ualesi
25/02/2025 7:43:36 AM	Visit 4 - End of Study - DNA Methylation - Shipment details - Date shipped:	MDMR-00042		20/Jan/2025	Rasela Ualesi
25/02/2025 7:42:31 AM	Visit 4 - End of Study - DNA Methylation - Shipment details - Waybill number:	MDMR-00040		1894879346	Rasela Ualesi
25/02/2025 7:42:31 AM	Visit 4 - End of Study - DNA Methylation - Shipment details - Date shipped:	MDMR-00040		20/Jan/2025	Rasela Ualesi
25/02/2025 7:41:07 AM	Visit 4 - End of Study - DNA Methylation - Shipment details - Waybill number:	MDMR-00039		1894879346	Rasela Ualesi
25/02/2025 7:41:07 AM	Visit 4 - End of Study - DNA Methylation - Shipment details - Date shipped:	MDMR-00039		20/Jan/2025	Rasela Ualesi
25/02/2025 7:39:03 AM	Visit 4 - End of Study - DNA Methylation - Shipment details - Waybill number:	MDMR-00038		1894879346	Rasela Ualesi
25/02/2025 7:39:03 AM	Visit 4 - End of Study - DNA Methylation - Shipment details - Date shipped:	MDMR-00038		20/Jan/2025	Rasela Ualesi
25/02/2025 7:37:46 AM	Visit 4 - End of Study - DNA Methylation - Shipment details - Waybill number:	MDMR-00037		1894879346	Rasela Ualesi
25/02/2025 7:37:46 AM	Visit 4 - End of Study - DNA Methylation - Shipment details - Date shipped:	MDMR-00037		20/Jan/2025	Rasela Ualesi
25/02/2025 7:36:33 AM	Visit 4 - End of Study - DNA Methylation - Shipment details - Waybill number:	MDMR-00036		1894879346	Rasela Ualesi
25/02/2025 7:36:33 AM	Visit 4 - End of Study - DNA Methylation - Shipment details - Date shipped:	MDMR-00036		20/Jan/2025	Rasela Ualesi
25/02/2025 7:35:24 AM	Visit 4 - End of Study - DNA Methylation - Shipment details - Waybill number:	MDMR-00035		1894879346	Rasela Ualesi
25/02/2025 7:35:24 AM	Visit 4 - End of Study - DNA Methylation - Shipment details - Date shipped:	MDMR-00035		20/Jan/2025	Rasela Ualesi
25/02/2025 7:34:19 AM	Visit 4 - End of Study - DNA Methylation - Shipment details - Waybill number:	MDMR-00032		1894879346	Rasela Ualesi
25/02/2025 7:34:19 AM	Visit 4 - End of Study - DNA Methylation - Shipment details - Date shipped:	MDMR-00032		20/Jan/2025	Rasela Ualesi
25/02/2025 7:33:13 AM	Visit 4 - End of Study - DNA Methylation - Shipment details - Waybill number:	MDMR-00031		1894879346	Rasela Ualesi
25/02/2025 7:33:13 AM	Visit 4 - End of Study - DNA Methylation - Shipment details - Date shipped:	MDMR-00031		20/Jan/2025	Rasela Ualesi
25/02/2025 7:31:57 AM	Visit 4 - End of Study - DNA Methylation - Shipment details - Waybill number:	MDMR-00030		1894879346	Rasela Ualesi
25/02/2025 7:31:57 AM	Visit 4 - End of Study - DNA Methylation - Shipment details - Date shipped:	MDMR-00030		20/Jan/2025	Rasela Ualesi
25/02/2025 7:30:45 AM	Visit 4 - End of Study - DNA Methylation - Shipment details - Waybill number:	MDMR-00029		1894879346	Rasela Ualesi
25/02/2025 7:30:45 AM	Visit 4 - End of Study - DNA Methylation - Shipment details - Date shipped:	MDMR-00029		20/Jan/2025	Rasela Ualesi
25/02/2025 7:29:37 AM	Visit 4 - End of Study - DNA Methylation - Shipment details - Waybill number:	MDMR-00027		1894879346	Rasela Ualesi
25/02/2025 7:29:37 AM	Visit 4 - End of Study - DNA Methylation - Shipment details - Date shipped:	MDMR-00027		20/Jan/2025	Rasela Ualesi
25/02/2025 7:16:22 AM	Visit 4 - End of Study - DNA Methylation - Shipment details - Waybill number:	MDMR-00025		1894879346	Rasela Ualesi
25/02/2025 7:16:22 AM	Visit 4 - End of Study - DNA Methylation - Shipment details - Date shipped:	MDMR-00025		20/Jan/2025	Rasela Ualesi
25/02/2025 7:14:53 AM	Visit 4 - End of Study - DNA Methylation - Shipment details - Waybill number:	MDMR-00023		1894879346	Rasela Ualesi
25/02/2025 7:14:53 AM	Visit 4 - End of Study - DNA Methylation - Shipment details - Date shipped:	MDMR-00023		20/Jan/2025	Rasela Ualesi
25/02/2025 7:13:40 AM	Visit 4 - End of Study - DNA Methylation - Shipment details - Waybill number:	MDMR-00022		1894879346	Rasela Ualesi
25/02/2025 7:13:40 AM	Visit 4 - End of Study - DNA Methylation - Shipment details - Date shipped:	MDMR-00022		20/Jan/2025	Rasela Ualesi
25/02/2025 7:12:43 AM	Visit 4 - End of Study - DNA Methylation - Shipment details - Waybill number:	MDMR-00021		1894879346	Rasela Ualesi
25/02/2025 7:12:42 AM	Visit 4 - End of Study - DNA Methylation - Shipment details - Date shipped:	MDMR-00021		20/Jan/2025	Rasela Ualesi
25/02/2025 7:11:26 AM	Visit 4 - End of Study - DNA Methylation - Shipment details - Waybill number:	MDMR-00020		1894879346	Rasela Ualesi
25/02/2025 7:11:26 AM	Visit 4 - End of Study - DNA Methylation - Shipment details - Date shipped:	MDMR-00020		20/Jan/2025	Rasela Ualesi
25/02/2025 7:10:16 AM	Visit 4 - End of Study - DNA Methylation - Shipment details - Waybill number:	MDMR-00019		1894879346	Rasela Ualesi
25/02/2025 7:10:16 AM	Visit 4 - End of Study - DNA Methylation - Shipment details - Date shipped:	MDMR-00019		20/Jan/2025	Rasela Ualesi
25/02/2025 7:08:57 AM	Visit 4 - End of Study - DNA Methylation - Shipment details - Waybill number:	MDMR-00018		1894879346	Rasela Ualesi
25/02/2025 7:08:57 AM	Visit 4 - End of Study - DNA Methylation - Shipment details - Date shipped:	MDMR-00018		20/Jan/2025	Rasela Ualesi
25/02/2025 7:07:25 AM	Visit 4 - End of Study - DNA Methylation - Shipment details - Waybill number:	MDMR-00017		1894879346	Rasela Ualesi
25/02/2025 7:07:25 AM	Visit 4 - End of Study - DNA Methylation - Shipment details - Date shipped:	MDMR-00017		20/Jan/2025	Rasela Ualesi
25/02/2025 7:06:18 AM	Visit 4 - End of Study - DNA Methylation - Shipment details - Waybill number:	MDMR-00016		1894879346	Rasela Ualesi
25/02/2025 7:06:18 AM	Visit 4 - End of Study - DNA Methylation - Shipment details - Date shipped:	MDMR-00016		20/Jan/2025	Rasela Ualesi
25/02/2025 7:03:42 AM	Visit 4 - End of Study - DNA Methylation - Shipment details - Waybill number:	MDMR-00014		1894879346	Rasela Ualesi
25/02/2025 7:03:42 AM	Visit 4 - End of Study - DNA Methylation - Shipment details - Date shipped:	MDMR-00014		20/Jan/2025	Rasela Ualesi
25/02/2025 7:01:31 AM	Visit 4 - End of Study - DNA Methylation - Shipment details - Waybill number:	MDMR-00013		1894879346	Rasela Ualesi
25/02/2025 7:01:31 AM	Visit 4 - End of Study - DNA Methylation - Shipment details - Date shipped:	MDMR-00013		20/Jan/2025	Rasela Ualesi
25/02/2025 6:58:43 AM	Visit 4 - End of Study - DNA Methylation - Shipment details - Waybill number:	MDMR-00012		1894879346	Rasela Ualesi
25/02/2025 6:58:43 AM	Visit 4 - End of Study - DNA Methylation - Shipment details - Date shipped:	MDMR-00012		20/Jan/2025	Rasela Ualesi
25/02/2025 6:57:10 AM	Visit 4 - End of Study - DNA Methylation - Shipment details - Waybill number:	MDMR-00010		1894879346	Rasela Ualesi
25/02/2025 6:57:10 AM	Visit 4 - End of Study - DNA Methylation - Shipment details - Date shipped:	MDMR-00010		20/Jan/2025	Rasela Ualesi
25/02/2025 6:54:54 AM	Visit 4 - End of Study - DNA Methylation - Shipment details - Waybill number:	MDMR-00008		1894879346	Rasela Ualesi
25/02/2025 6:54:54 AM	Visit 4 - End of Study - DNA Methylation - Shipment details - Date shipped:	MDMR-00008		20/Jan/2025	Rasela Ualesi
25/02/2025 6:53:33 AM	Visit 4 - End of Study - DNA Methylation - Shipment details - Waybill number:	MDMR-00007		1894879346	Rasela Ualesi
25/02/2025 6:53:33 AM	Visit 4 - End of Study - DNA Methylation - Shipment details - Date shipped:	MDMR-00007		20/Jan/2025	Rasela Ualesi
24/02/2025 3:40:06 PM	Visit 4 - End of Study - DNA Methylation - Shipment details - Waybill number:	MDMR-00006		1894879346	Rasela Ualesi
24/02/2025 3:40:06 PM	Visit 4 - End of Study - DNA Methylation - Shipment details - Date shipped:	MDMR-00006		20/Jan/2025	Rasela Ualesi
24/02/2025 3:36:15 PM	Visit 4 - Accountability - Treatment Adherence - Treatment accountability log - Part 2 - Number of capsules returned at the end of the period:	MDMR-00003	18		Rasela Ualesi	The subchapter was cleared.
24/02/2025 3:36:15 PM	Visit 4 - Accountability - Treatment Adherence - Treatment accountability log - Part 2 - Total number of capsules dispensed:	MDMR-00003	18		Rasela Ualesi	The subchapter was cleared.
24/02/2025 3:36:15 PM	Visit 4 - Accountability - Treatment Adherence - Treatment accountability log - Part 2 - Blister pack code:	MDMR-00003	RA-02		Rasela Ualesi	The subchapter was cleared.
24/02/2025 3:36:15 PM	Visit 4 - Accountability - Treatment Adherence - Treatment accountability log - Part 2 - Any dose missed?	MDMR-00003	No		Rasela Ualesi	The subchapter was cleared.
24/02/2025 3:35:35 PM	Recurrent (00001) - Exercise Log -Part 1 - Date:	MDMR-00003			Rasela Ualesi	participant did not return study diary, no data available
24/02/2025 3:35:13 PM	Recurrent (00001) - Exercise Log -Part 1 - Was set exercise program not completed because the participant was injured or unwell?	MDMR-00003		No	Rasela Ualesi
24/02/2025 3:35:13 PM	Recurrent (00001) - Exercise Log -Part 1 - Select all that apply:	MDMR-00003		Scheduled exercise not done	Rasela Ualesi
24/02/2025 3:35:13 PM	Recurrent (00001) - Exercise Log -Part 1 - Select day:	MDMR-00003		Day 1	Rasela Ualesi
24/02/2025 3:35:13 PM	Recurrent (00001) - Exercise Log -Part 1 - Select week:	MDMR-00003		Week 1	Rasela Ualesi
24/02/2025 3:33:34 PM	Visit 3 - Accountability - Exercise Adherence - Exercise adherence - Part 1 - Did participant complete Part 1 scheduled exercise per protocol?	MDMR-00003		No	Rasela Ualesi
24/02/2025 3:33:17 PM	Recurrent (00006) - Missed treatment details - Were all 3 capsules missed? (select 'No' if 1 or 2 capsules are taken)	MDMR-00003		Yes	Rasela Ualesi
24/02/2025 3:33:17 PM	Recurrent (00006) - Missed treatment details - Was the dose not taken because participant was unwell?	MDMR-00003		No	Rasela Ualesi
24/02/2025 3:33:17 PM	Recurrent (00006) - Missed treatment details - Week number when dose was missed or partially taken:	MDMR-00003		Week 6	Rasela Ualesi
24/02/2025 3:33:06 PM	Recurrent (00005) - Missed treatment details - Were all 3 capsules missed? (select 'No' if 1 or 2 capsules are taken)	MDMR-00003		Yes	Rasela Ualesi
24/02/2025 3:33:06 PM	Recurrent (00005) - Missed treatment details - Was the dose not taken because participant was unwell?	MDMR-00003		No	Rasela Ualesi
24/02/2025 3:33:06 PM	Recurrent (00005) - Missed treatment details - Week number when dose was missed or partially taken:	MDMR-00003		Week 5	Rasela Ualesi
24/02/2025 3:32:23 PM	Recurrent (00004) - Missed treatment details - Were all 3 capsules missed? (select 'No' if 1 or 2 capsules are taken)	MDMR-00003		Yes	Rasela Ualesi
24/02/2025 3:32:23 PM	Recurrent (00004) - Missed treatment details - Was the dose not taken because participant was unwell?	MDMR-00003		No	Rasela Ualesi
24/02/2025 3:32:23 PM	Recurrent (00004) - Missed treatment details - Week number when dose was missed or partially taken:	MDMR-00003		Week 4	Rasela Ualesi
24/02/2025 3:32:07 PM	Recurrent (00003) - Missed treatment details - Were all 3 capsules missed? (select 'No' if 1 or 2 capsules are taken)	MDMR-00003		Yes	Rasela Ualesi
24/02/2025 3:32:07 PM	Recurrent (00003) - Missed treatment details - Was the dose not taken because participant was unwell?	MDMR-00003		No	Rasela Ualesi
24/02/2025 3:32:07 PM	Recurrent (00003) - Missed treatment details - Week number when dose was missed or partially taken:	MDMR-00003		Week 3	Rasela Ualesi
24/02/2025 3:31:55 PM	Recurrent (00002) - Missed treatment details - Were all 3 capsules missed? (select 'No' if 1 or 2 capsules are taken)	MDMR-00003		Yes	Rasela Ualesi
24/02/2025 3:31:55 PM	Recurrent (00002) - Missed treatment details - Was the dose not taken because participant was unwell?	MDMR-00003		No	Rasela Ualesi
24/02/2025 3:31:55 PM	Recurrent (00002) - Missed treatment details - Week number when dose was missed or partially taken:	MDMR-00003		Week 2	Rasela Ualesi
24/02/2025 3:31:36 PM	Recurrent (00001) - Missed treatment details - Were all 3 capsules missed? (select 'No' if 1 or 2 capsules are taken)	MDMR-00003		Yes	Rasela Ualesi
24/02/2025 3:31:36 PM	Recurrent (00001) - Missed treatment details - Was the dose not taken because participant was unwell?	MDMR-00003		No	Rasela Ualesi
24/02/2025 3:31:36 PM	Recurrent (00001) - Missed treatment details - Week number when dose was missed or partially taken:	MDMR-00003		Week 1	Rasela Ualesi
24/02/2025 3:31:09 PM	Visit 3 - Accountability - Treatment Adherence - Treatment accountability log - Part 1 - Date of last dose:	MDMR-00003			Rasela Ualesi	subject did not take IP after randomisation
24/02/2025 3:31:09 PM	Visit 3 - Accountability - Treatment Adherence - Treatment accountability log - Part 1 - Date of first dose:	MDMR-00003			Rasela Ualesi	subject did not take IP after randomisation
24/02/2025 3:30:48 PM	Visit 3 - Accountability - Treatment Adherence - Treatment accountability log - Part 1 - Any dose missed?	MDMR-00003		Yes	Rasela Ualesi
24/02/2025 3:30:48 PM	Visit 3 - Accountability - Treatment Adherence - Treatment accountability log - Part 1 - Number of capsules returned at the end of the period:	MDMR-00003		18	Rasela Ualesi
24/02/2025 3:30:48 PM	Visit 3 - Accountability - Treatment Adherence - Treatment accountability log - Part 1 - Total number of capsules dispensed:	MDMR-00003		18	Rasela Ualesi
24/02/2025 3:30:48 PM	Visit 3 - Accountability - Treatment Adherence - Treatment accountability log - Part 1 - Blister pack code:	MDMR-00003		RA-02	Rasela Ualesi
24/02/2025 3:28:48 PM	Visit 4 - End of Study - DNA Methylation - Shipment details - Waybill number:	MDMR-00001		1894879346	Rasela Ualesi
24/02/2025 3:28:48 PM	Visit 4 - End of Study - DNA Methylation - Shipment details - Date shipped:	MDMR-00001		20/Jan/2025	Rasela Ualesi
03/02/2025 1:32:41 PM	Visit 4 - Accountability - Exercise Adherence - Exercise adherence - Part 2 - Did participant complete Part 2 scheduled exercise per protocol?	MDMR-00033		No	Rasela Ualesi
03/02/2025 1:32:23 PM	Recurrent (00003) - Missed treatment details - Were all 3 capsules missed? (select 'No' if 1 or 2 capsules are taken)	MDMR-00033		Yes	Rasela Ualesi
03/02/2025 1:32:23 PM	Recurrent (00003) - Missed treatment details - Was the dose not taken because participant was unwell?	MDMR-00033		Yes	Rasela Ualesi
03/02/2025 1:32:23 PM	Recurrent (00003) - Missed treatment details - Week number when dose was missed or partially taken:	MDMR-00033		Week 13	Rasela Ualesi
03/02/2025 1:32:10 PM	Recurrent (00002) - Missed treatment details - Were all 3 capsules missed? (select 'No' if 1 or 2 capsules are taken)	MDMR-00033		Yes	Rasela Ualesi
03/02/2025 1:32:10 PM	Recurrent (00002) - Missed treatment details - Was the dose not taken because participant was unwell?	MDMR-00033		Yes	Rasela Ualesi
03/02/2025 1:32:10 PM	Recurrent (00002) - Missed treatment details - Week number when dose was missed or partially taken:	MDMR-00033		Week 12	Rasela Ualesi
03/02/2025 1:31:57 PM	Recurrent (00001) - Missed treatment details - Were all 3 capsules missed? (select 'No' if 1 or 2 capsules are taken)	MDMR-00033		Yes	Rasela Ualesi
03/02/2025 1:31:57 PM	Recurrent (00001) - Missed treatment details - Was the dose not taken because participant was unwell?	MDMR-00033		Yes	Rasela Ualesi
03/02/2025 1:31:57 PM	Recurrent (00001) - Missed treatment details - Week number when dose was missed or partially taken:	MDMR-00033		Week 11	Rasela Ualesi
03/02/2025 1:30:55 PM	Visit 4 - Accountability - Treatment Adherence - Treatment accountability log - Part 2 - Any dose missed?	MDMR-00033		Yes	Rasela Ualesi
03/02/2025 1:30:55 PM	Visit 4 - Accountability - Treatment Adherence - Treatment accountability log - Part 2 - Date of last dose:	MDMR-00033		26/Nov/2024	Rasela Ualesi
03/02/2025 1:30:55 PM	Visit 4 - Accountability - Treatment Adherence - Treatment accountability log - Part 2 - Number of capsules returned at the end of the period:	MDMR-00033		15	Rasela Ualesi
03/02/2025 1:30:55 PM	Visit 4 - Accountability - Treatment Adherence - Treatment accountability log - Part 2 - Date of first dose:	MDMR-00033		09/Nov/2024	Rasela Ualesi
03/02/2025 1:30:55 PM	Visit 4 - Accountability - Treatment Adherence - Treatment accountability log - Part 2 - Total number of capsules dispensed:	MDMR-00033		21	Rasela Ualesi
03/02/2025 1:30:55 PM	Visit 4 - Accountability - Treatment Adherence - Treatment accountability log - Part 2 - Blister pack code:	MDMR-00033		RA-37	Rasela Ualesi
03/02/2025 8:56:12 AM	Visit 4 - Accountability - Treatment Adherence - Treatment accountability log - Part 2 - Any dose missed?	MDMR-00023		No	Rasela Ualesi
03/02/2025 8:56:12 AM	Visit 4 - Accountability - Treatment Adherence - Treatment accountability log - Part 2 - Blister pack code:	MDMR-00023		RA-12	Rasela Ualesi
03/02/2025 8:56:12 AM	Visit 4 - Accountability - Treatment Adherence - Treatment accountability log - Part 2 - Total number of capsules dispensed:	MDMR-00023		21	Rasela Ualesi
03/02/2025 8:35:57 AM	Recurrent (00029) - Exercise Log -Part 1 - On exercycle - Training RPM:	MDMR-00004	58	67	Rasela Ualesi	updated as per query
03/02/2025 8:34:46 AM	Recurrent (00025) - Exercise Log -Part 1 - On exercycle - Training RPM:	MDMR-00004	56	61	Rasela Ualesi	updated as per query
03/02/2025 8:33:43 AM	Recurrent (00022) - Exercise Log -Part 1 - On exercycle - Training RPM:	MDMR-00004	50	58	Rasela Ualesi	updated as per query
03/02/2025 8:32:53 AM	Recurrent (00016) - Exercise Log -Part 1 - On exercycle - Training RPM:	MDMR-00004	47	56	Rasela Ualesi	updated as per query
03/02/2025 8:32:09 AM	Recurrent (00015) - Exercise Log -Part 1 - On exercycle - Training RPM:	MDMR-00004	47	56	Rasela Ualesi	updated as per query
03/02/2025 8:31:21 AM	Recurrent (00013) - Exercise Log -Part 1 - On exercycle - Training RPM:	MDMR-00004	47	55	Rasela Ualesi	updated as per query
03/02/2025 8:30:24 AM	Recurrent (00011) - Exercise Log -Part 1 - On exercycle - Training RPM:	MDMR-00004	47	66	Rasela Ualesi	Updated as per query
03/02/2025 8:29:01 AM	Recurrent (00008) - Exercise Log -Part 1 - On exercycle - Training RPM:	MDMR-00004	47	61	Rasela Ualesi	updated as per query
03/02/2025 8:25:37 AM	Study Disposition - End of Study Details - End of study details - Early termination date:	MDMR-00003	24/Aug/2024	26/Sep/2024	Rasela Ualesi	updated as per source
03/02/2025 8:21:32 AM	Recurrent (00012) - Exercise Log -Part 1 - Select all that apply:	MDMR-00002		Partial scheduled exercise done	Rasela Ualesi
03/02/2025 8:21:32 AM	Recurrent (00012) - Exercise Log -Part 1 - On exercycle - Resistance setting:	MDMR-00002		Level 3	Rasela Ualesi
03/02/2025 8:21:32 AM	Recurrent (00012) - Exercise Log -Part 1 - On exercycle - Training RPM:	MDMR-00002		45	Rasela Ualesi
03/02/2025 8:21:32 AM	Recurrent (00012) - Exercise Log -Part 1 - On exercycle - Length of exercise time (in minutes):	MDMR-00002		25	Rasela Ualesi
03/02/2025 8:21:32 AM	Recurrent (00012) - Exercise Log -Part 1 - Date:	MDMR-00002		20/Sep/2024	Rasela Ualesi
03/02/2025 8:21:32 AM	Recurrent (00012) - Exercise Log -Part 1 - Was set exercise program not completed because the participant was injured or unwell?	MDMR-00002		No	Rasela Ualesi
03/02/2025 8:21:32 AM	Recurrent (00012) - Exercise Log -Part 1 - Select day:	MDMR-00002		Day 5	Rasela Ualesi
03/02/2025 8:21:32 AM	Recurrent (00012) - Exercise Log -Part 1 - Select week:	MDMR-00002		Week 6	Rasela Ualesi
03/02/2025 8:20:14 AM	Recurrent (00011) - Exercise Log -Part 1 - Select all that apply:	MDMR-00002		Partial scheduled exercise done	Rasela Ualesi
03/02/2025 8:20:14 AM	Recurrent (00011) - Exercise Log -Part 1 - On exercycle - Resistance setting:	MDMR-00002		Level 3	Rasela Ualesi
03/02/2025 8:20:14 AM	Recurrent (00011) - Exercise Log -Part 1 - On exercycle - Training RPM:	MDMR-00002		45	Rasela Ualesi
03/02/2025 8:20:14 AM	Recurrent (00011) - Exercise Log -Part 1 - On exercycle - Length of exercise time (in minutes):	MDMR-00002		25	Rasela Ualesi
03/02/2025 8:20:14 AM	Recurrent (00011) - Exercise Log -Part 1 - Date:	MDMR-00002		18/Sep/2024	Rasela Ualesi
03/02/2025 8:20:14 AM	Recurrent (00011) - Exercise Log -Part 1 - Was set exercise program not completed because the participant was injured or unwell?	MDMR-00002		No	Rasela Ualesi
03/02/2025 8:20:14 AM	Recurrent (00011) - Exercise Log -Part 1 - Select day:	MDMR-00002		Day 3	Rasela Ualesi
03/02/2025 8:20:14 AM	Recurrent (00011) - Exercise Log -Part 1 - Select week:	MDMR-00002		Week 6	Rasela Ualesi
03/02/2025 7:51:47 AM	Visit 4 - End of Study - DNA Methylation - Shipment details - Waybill number:	MDMR-00003		1894879346	Rasela Ualesi
03/02/2025 7:51:47 AM	Visit 4 - End of Study - DNA Methylation - Shipment details - Date shipped:	MDMR-00003		20/Jan/2025	Rasela Ualesi
03/02/2025 7:51:15 AM	Visit 4 - End of Study - DNA Methylation - Shipment details - Waybill number:	MDMR-00002		1894879346	Rasela Ualesi
03/02/2025 7:51:15 AM	Visit 4 - End of Study - DNA Methylation - Shipment details - Date shipped:	MDMR-00002		20/Jan/2025	Rasela Ualesi
03/02/2025 7:50:15 AM	Visit 4 - End of Study - DNA Methylation - Shipment details - Waybill number:	MDMR-00004		1894879346	Rasela Ualesi
03/02/2025 7:50:15 AM	Visit 4 - End of Study - DNA Methylation - Shipment details - Date shipped:	MDMR-00004		20/Jan/2025	Rasela Ualesi
03/02/2025 7:50:14 AM	Visit 4 - End of Study - DNA Methylation - Sample recollection - Was the sample required to be recollected?	MDMR-00004		No	Rasela Ualesi
03/02/2025 7:43:08 AM	Visit 2 - Baseline Assessment - DNA Methylation - DNA Methylation testing with TruDiagnosticTM - Barcode number:	MDMR-00032	Q73EWTG	C55TDC8	Rasela Ualesi	value entered in error. updated correctly as per source
03/02/2025 7:39:32 AM	Visit 2 - Baseline Assessment - DNA Methylation - DNA Methylation testing with TruDiagnosticTM - Barcode number:	MDMR-00044	H5UHHDD	H5UHUDD	Rasela Ualesi	value entered in error. corrected as per source
31/01/2025 8:05:47 AM	Visit 4 - Accountability - Treatment Adherence - Treatment accountability log - Part 2 - Any dose missed?	MDMR-00039		No	Rasela Ualesi
31/01/2025 8:05:47 AM	Visit 4 - Accountability - Treatment Adherence - Treatment accountability log - Part 2 - Date of last dose:	MDMR-00039		10/Jan/2025	Rasela Ualesi
31/01/2025 8:05:47 AM	Visit 4 - Accountability - Treatment Adherence - Treatment accountability log - Part 2 - Date of first dose:	MDMR-00039		30/Nov/2024	Rasela Ualesi
31/01/2025 7:53:00 AM	Recurrent (Week-00010) - Weekly Information - Reason not contacted:	MDMR-00042		Weekly phone call missed in error due to scheduled date falling on public holiday	Rasela Ualesi
29/01/2025 8:02:51 AM	Visit 4 - End of Study - Lab Tests - Hs-CRP - Hs-CRP (mg/L):	MDMR-00042		2	Rasela Ualesi
29/01/2025 8:02:51 AM	Visit 4 - End of Study - Lab Tests - Cholesterol/HDL ratio - Cholesterol/HDL (ratio):	MDMR-00042		2,3	Rasela Ualesi
29/01/2025 8:02:51 AM	Visit 4 - End of Study - Lab Tests - LDL Cholesterol - LDL Cholesterol (mmol/L):	MDMR-00042		3,6	Rasela Ualesi
29/01/2025 8:02:51 AM	Visit 4 - End of Study - Lab Tests - HDL Cholesterol - HDL Cholesterol (mmol/L):	MDMR-00042		2,9	Rasela Ualesi
29/01/2025 8:02:51 AM	Visit 4 - End of Study - Lab Tests - Triglycerides - Triglycerides (mmol/L):	MDMR-00042		0,9	Rasela Ualesi
29/01/2025 8:02:51 AM	Visit 4 - End of Study - Lab Tests - Cholesterol - If abnormal, then clinically significant?	MDMR-00042		No	Rasela Ualesi
29/01/2025 8:02:51 AM	Visit 4 - End of Study - Lab Tests - Cholesterol - Cholesterol (mmol/L):	MDMR-00042		6,8	Rasela Ualesi
29/01/2025 8:02:51 AM	Visit 4 - End of Study - Lab Tests - IGF-1 - IGF-1 (ng/mL):	MDMR-00042		92	Rasela Ualesi
29/01/2025 8:02:51 AM	Visit 4 - End of Study - Lab Tests - HbA1C - HbA1C (mmol/mol Hb):	MDMR-00042		40	Rasela Ualesi
29/01/2025 8:02:51 AM	Visit 4 - End of Study - Lab Tests - Globulin - Globulin (g/L):	MDMR-00042		39	Rasela Ualesi
29/01/2025 8:02:51 AM	Visit 4 - End of Study - Lab Tests - Albumin - Albumin (g/L):	MDMR-00042		34	Rasela Ualesi
29/01/2025 8:02:51 AM	Visit 4 - End of Study - Lab Tests - Protein - Protein (g/L):	MDMR-00042		73	Rasela Ualesi
29/01/2025 8:02:51 AM	Visit 4 - End of Study - Lab Tests - AST - AST (U/L):	MDMR-00042		20	Rasela Ualesi
29/01/2025 8:02:51 AM	Visit 4 - End of Study - Lab Tests - ALT - ALT (U/L):	MDMR-00042		11	Rasela Ualesi
29/01/2025 8:02:51 AM	Visit 4 - End of Study - Lab Tests - GGT - GGT (U/L):	MDMR-00042		8	Rasela Ualesi
29/01/2025 8:02:51 AM	Visit 4 - End of Study - Lab Tests - Bilirubin - Bilirubin (umol/L):	MDMR-00042		5	Rasela Ualesi
29/01/2025 8:02:51 AM	Visit 4 - End of Study - Lab Tests - Alkaline Phosphatase - Alkaline Phosphatase (U/L):	MDMR-00042		79	Rasela Ualesi
29/01/2025 8:02:51 AM	Visit 4 - End of Study - Lab Tests - Creatinine - Creatinine (umol/L):	MDMR-00042		61	Rasela Ualesi
29/01/2025 8:02:51 AM	Visit 4 - End of Study - Lab Tests - Potassium - Potassium (mmol/L):	MDMR-00042		3,9	Rasela Ualesi
29/01/2025 8:02:51 AM	Visit 4 - End of Study - Lab Tests - Sodium - Sodium (mmol/L):	MDMR-00042		139	Rasela Ualesi
29/01/2025 8:02:51 AM	Visit 4 - End of Study - Lab Tests - Urea - Urea (mmol/L):	MDMR-00042		5,7	Rasela Ualesi
29/01/2025 8:02:51 AM	Visit 4 - End of Study - Lab Tests - eGFR - If abnormal, then clinically significant?	MDMR-00042		No	Rasela Ualesi
29/01/2025 8:02:51 AM	Visit 4 - End of Study - Lab Tests - eGFR - eGFR (mL /min/1.73m2):	MDMR-00042		83	Rasela Ualesi
29/01/2025 8:02:51 AM	Visit 4 - End of Study - Lab Tests - Basophils - Basophils (x 10(9)/L):	MDMR-00042		0,1	Rasela Ualesi
29/01/2025 8:02:51 AM	Visit 4 - End of Study - Lab Tests - Eosinophils - Eosinophils (x 10(9)/L):	MDMR-00042		0,4	Rasela Ualesi
29/01/2025 8:02:51 AM	Visit 4 - End of Study - Lab Tests - Monocytes - Monocytes (x 10(9)/L):	MDMR-00042		0,4	Rasela Ualesi
29/01/2025 8:02:51 AM	Visit 4 - End of Study - Lab Tests - Lymphocytes - Lymphocytes (x 10(9)/L):	MDMR-00042		1,7	Rasela Ualesi
29/01/2025 8:02:51 AM	Visit 4 - End of Study - Lab Tests - Neutrophils - Neutrophils (x 10(9)/L):	MDMR-00042		2,6	Rasela Ualesi
29/01/2025 8:02:51 AM	Visit 4 - End of Study - Lab Tests - Platelets - Platelets (x 10(9)/L):	MDMR-00042		241	Rasela Ualesi
29/01/2025 8:02:51 AM	Visit 4 - End of Study - Lab Tests - MCV - MCV (fl):	MDMR-00042		90	Rasela Ualesi
29/01/2025 8:02:51 AM	Visit 4 - End of Study - Lab Tests - RBC - RBC (x 10(12)/L):	MDMR-00042		4,51	Rasela Ualesi
29/01/2025 8:02:51 AM	Visit 4 - End of Study - Lab Tests - Haematocrit - Haematocrit (ratio):	MDMR-00042		0,4	Rasela Ualesi
29/01/2025 8:02:51 AM	Visit 4 - End of Study - Lab Tests - Haemoglobin - Haemoglobin (g/L):	MDMR-00042		127	Rasela Ualesi
28/01/2025 1:53:04 PM	Visit 2 - Baseline Assessment - Hand Grip Strength - Hand Grip Strength Assessment - Which hand was used for the test?	MDMR-00025	Left	Right	Rasela Ualesi	Source reviewed. Left hand selected in source in error as right hand was correctly recorded as dominant hand in Visit 3 and 4. Source updated in retrospect.
28/01/2025 1:22:09 PM	Visit 4 - End of Study - 6-Minute Walk Test - 6-minute walk test - Total distance walked (meter):	MDMR-00010	670	650	Rasela Ualesi	value entered in error. updated as per source
17/01/2025 2:48:59 PM	Recurrent (00009) - Concomitant medication - Adverse event number:	MDMR-00011		00015	Dhanya King
17/01/2025 2:48:59 PM	Recurrent (00009) - Concomitant medication - Given for?	MDMR-00011		Adverse event	Dhanya King
17/01/2025 2:48:41 PM	Recurrent (00008) - Concomitant medication - Adverse event number:	MDMR-00011		00014	Dhanya King
17/01/2025 2:48:41 PM	Recurrent (00008) - Concomitant medication - Given for?	MDMR-00011		Adverse event	Dhanya King
17/01/2025 2:48:05 PM	Recurrent (Adverse Event-00015) - Adverse Event - Outcome:	MDMR-00011		Ongoing/Continuing treatment	Dhanya King
17/01/2025 2:48:05 PM	Recurrent (Adverse Event-00015) - Adverse Event - Action taken:	MDMR-00011		Medical Intervention	Dhanya King
17/01/2025 2:48:05 PM	Recurrent (Adverse Event-00015) - Adverse Event - Relationship to the treatment:	MDMR-00011		Not related	Dhanya King
17/01/2025 2:48:05 PM	Recurrent (Adverse Event-00015) - Adverse Event - Serious adverse event?	MDMR-00011		No	Dhanya King
17/01/2025 2:48:05 PM	Recurrent (Adverse Event-00015) - Adverse Event - Severity:	MDMR-00011		Mild	Dhanya King
17/01/2025 2:48:05 PM	Recurrent (Adverse Event-00015) - Adverse Event - Ongoing? (at the end of study)	MDMR-00011		Yes	Dhanya King
17/01/2025 2:48:05 PM	Recurrent (Adverse Event-00015) - Adverse Event - Start date:	MDMR-00011		12/Nov/2024	Dhanya King
17/01/2025 2:48:05 PM	Recurrent (Adverse Event-00015) - Adverse Event - Adverse event term / description:	MDMR-00011		Elevated Blood Pressure	Dhanya King
17/01/2025 2:43:55 PM	Recurrent (Adverse Event-00014) - Adverse Event - Outcome:	MDMR-00011		Ongoing/Continuing treatment	Dhanya King
17/01/2025 2:43:55 PM	Recurrent (Adverse Event-00014) - Adverse Event - Action taken:	MDMR-00011		Medical Intervention	Dhanya King
17/01/2025 2:43:55 PM	Recurrent (Adverse Event-00014) - Adverse Event - Relationship to the treatment:	MDMR-00011		Not related	Dhanya King
17/01/2025 2:43:55 PM	Recurrent (Adverse Event-00014) - Adverse Event - Serious adverse event?	MDMR-00011		No	Dhanya King
17/01/2025 2:43:55 PM	Recurrent (Adverse Event-00014) - Adverse Event - Severity:	MDMR-00011		Mild	Dhanya King
17/01/2025 2:43:55 PM	Recurrent (Adverse Event-00014) - Adverse Event - Ongoing? (at the end of study)	MDMR-00011		Yes	Dhanya King
17/01/2025 2:43:55 PM	Recurrent (Adverse Event-00014) - Adverse Event - Start date:	MDMR-00011		12/Nov/2024	Dhanya King
17/01/2025 2:43:55 PM	Recurrent (Adverse Event-00014) - Adverse Event - Adverse event term / description:	MDMR-00011		Elevated cholesterol levels	Dhanya King
17/01/2025 1:21:42 PM	Recurrent (00015) - Exercise Log -Part 2 - Was set exercise program not completed because the participant was injured or unwell?	MDMR-00037		Yes	Dhanya King
17/01/2025 1:21:42 PM	Recurrent (00015) - Exercise Log -Part 2 - Select all that apply:	MDMR-00037		Scheduled exercise not done	Dhanya King
17/01/2025 1:21:42 PM	Recurrent (00015) - Exercise Log -Part 2 - Date:	MDMR-00037		06/Dec/2024	Dhanya King
17/01/2025 1:21:42 PM	Recurrent (00015) - Exercise Log -Part 2 - Select day:	MDMR-00037		Day 5	Dhanya King
17/01/2025 1:21:42 PM	Recurrent (00015) - Exercise Log -Part 2 - Select week:	MDMR-00037		Week 11	Dhanya King
17/01/2025 1:21:24 PM	Recurrent (00014) - Exercise Log -Part 2 - Was set exercise program not completed because the participant was injured or unwell?	MDMR-00037		Yes	Dhanya King
17/01/2025 1:21:24 PM	Recurrent (00014) - Exercise Log -Part 2 - Select all that apply:	MDMR-00037		Scheduled exercise not done	Dhanya King
17/01/2025 1:21:24 PM	Recurrent (00014) - Exercise Log -Part 2 - Date:	MDMR-00037		04/Dec/2024	Dhanya King
17/01/2025 1:21:24 PM	Recurrent (00014) - Exercise Log -Part 2 - Select day:	MDMR-00037		Day 3	Dhanya King
17/01/2025 1:21:24 PM	Recurrent (00014) - Exercise Log -Part 2 - Select week:	MDMR-00037		Week 11	Dhanya King
17/01/2025 1:20:35 PM	Recurrent (00013) - Exercise Log -Part 2 - Was set exercise program not completed because the participant was injured or unwell?	MDMR-00037		Yes	Dhanya King
17/01/2025 1:20:35 PM	Recurrent (00013) - Exercise Log -Part 2 - Select all that apply:	MDMR-00037		Scheduled exercise not done	Dhanya King
17/01/2025 1:20:34 PM	Recurrent (00013) - Exercise Log -Part 2 - Date:	MDMR-00037		02/Dec/2024	Dhanya King
17/01/2025 1:20:34 PM	Recurrent (00013) - Exercise Log -Part 2 - Select day:	MDMR-00037		Day 1	Dhanya King
17/01/2025 1:20:34 PM	Recurrent (00013) - Exercise Log -Part 2 - Select week:	MDMR-00037		Week 11	Dhanya King
17/01/2025 1:20:12 PM	Recurrent (00012) - Exercise Log -Part 2 - On exercycle - Resistance setting (level):	MDMR-00037		Level 2	Dhanya King
17/01/2025 1:20:12 PM	Recurrent (00012) - Exercise Log -Part 2 - On exercycle - Training RPM:	MDMR-00037		56	Dhanya King
17/01/2025 1:20:12 PM	Recurrent (00012) - Exercise Log -Part 2 - On exercycle - Length of exercise time (in minutes):	MDMR-00037		25	Dhanya King
17/01/2025 1:20:12 PM	Recurrent (00012) - Exercise Log -Part 2 - Was set exercise program not completed because the participant was injured or unwell?	MDMR-00037		No	Dhanya King
17/01/2025 1:20:12 PM	Recurrent (00012) - Exercise Log -Part 2 - Select all that apply:	MDMR-00037		Partial scheduled exercise done	Dhanya King
17/01/2025 1:20:12 PM	Recurrent (00012) - Exercise Log -Part 2 - Date:	MDMR-00037		29/Nov/2024	Dhanya King
17/01/2025 1:20:12 PM	Recurrent (00012) - Exercise Log -Part 2 - Select day:	MDMR-00037		Day 5	Dhanya King
17/01/2025 1:20:12 PM	Recurrent (00012) - Exercise Log -Part 2 - Select week:	MDMR-00037		Week 10	Dhanya King
17/01/2025 1:19:36 PM	Recurrent (00011) - Exercise Log -Part 2 - On exercycle - Resistance setting (level):	MDMR-00037		Level 2	Dhanya King
17/01/2025 1:19:36 PM	Recurrent (00011) - Exercise Log -Part 2 - On exercycle - Training RPM:	MDMR-00037		56	Dhanya King
17/01/2025 1:19:36 PM	Recurrent (00011) - Exercise Log -Part 2 - On exercycle - Length of exercise time (in minutes):	MDMR-00037		25	Dhanya King
17/01/2025 1:19:36 PM	Recurrent (00011) - Exercise Log -Part 2 - Was set exercise program not completed because the participant was injured or unwell?	MDMR-00037		No	Dhanya King
17/01/2025 1:19:36 PM	Recurrent (00011) - Exercise Log -Part 2 - Select all that apply:	MDMR-00037		Partial scheduled exercise done	Dhanya King
17/01/2025 1:19:36 PM	Recurrent (00011) - Exercise Log -Part 2 - Date:	MDMR-00037		27/Nov/2024	Dhanya King
17/01/2025 1:19:36 PM	Recurrent (00011) - Exercise Log -Part 2 - Select day:	MDMR-00037		Day 3	Dhanya King
17/01/2025 1:19:36 PM	Recurrent (00011) - Exercise Log -Part 2 - Select week:	MDMR-00037		Week 10	Dhanya King
17/01/2025 1:18:41 PM	Recurrent (00010) - Exercise Log -Part 2 - On exercycle - Resistance setting (level):	MDMR-00037		Level 2	Dhanya King
17/01/2025 1:18:41 PM	Recurrent (00010) - Exercise Log -Part 2 - On exercycle - Training RPM:	MDMR-00037		61	Dhanya King
17/01/2025 1:18:41 PM	Recurrent (00010) - Exercise Log -Part 2 - On exercycle - Length of exercise time (in minutes):	MDMR-00037		25	Dhanya King
17/01/2025 1:18:41 PM	Recurrent (00010) - Exercise Log -Part 2 - Was set exercise program not completed because the participant was injured or unwell?	MDMR-00037		No	Dhanya King
17/01/2025 1:18:41 PM	Recurrent (00010) - Exercise Log -Part 2 - Select all that apply:	MDMR-00037		Partial scheduled exercise done	Dhanya King
17/01/2025 1:18:41 PM	Recurrent (00010) - Exercise Log -Part 2 - Date:	MDMR-00037		25/Nov/2024	Dhanya King
17/01/2025 1:18:41 PM	Recurrent (00010) - Exercise Log -Part 2 - Select day:	MDMR-00037		Day 1	Dhanya King
17/01/2025 1:18:41 PM	Recurrent (00010) - Exercise Log -Part 2 - Select week:	MDMR-00037		Week 10	Dhanya King
17/01/2025 1:17:39 PM	Recurrent (00009) - Exercise Log -Part 2 - On exercycle - Resistance setting (level):	MDMR-00037		Level 2	Dhanya King
17/01/2025 1:17:39 PM	Recurrent (00009) - Exercise Log -Part 2 - On exercycle - Training RPM:	MDMR-00037		59	Dhanya King
17/01/2025 1:17:39 PM	Recurrent (00009) - Exercise Log -Part 2 - On exercycle - Length of exercise time (in minutes):	MDMR-00037		25	Dhanya King
17/01/2025 1:17:39 PM	Recurrent (00009) - Exercise Log -Part 2 - Was set exercise program not completed because the participant was injured or unwell?	MDMR-00037		No	Dhanya King
17/01/2025 1:17:39 PM	Recurrent (00009) - Exercise Log -Part 2 - Select all that apply:	MDMR-00037		Partial scheduled exercise done	Dhanya King
17/01/2025 1:17:39 PM	Recurrent (00009) - Exercise Log -Part 2 - Date:	MDMR-00037		22/Nov/2024	Dhanya King
17/01/2025 1:17:39 PM	Recurrent (00009) - Exercise Log -Part 2 - Select day:	MDMR-00037		Day 5	Dhanya King
17/01/2025 1:17:39 PM	Recurrent (00009) - Exercise Log -Part 2 - Select week:	MDMR-00037		Week 9	Dhanya King
17/01/2025 12:56:10 PM	Recurrent (00008) - Exercise Log -Part 2 - On exercycle - Resistance setting (level):	MDMR-00037		Level 2	Dhanya King
17/01/2025 12:56:10 PM	Recurrent (00008) - Exercise Log -Part 2 - On exercycle - Training RPM:	MDMR-00037		56	Dhanya King
17/01/2025 12:56:10 PM	Recurrent (00008) - Exercise Log -Part 2 - On exercycle - Length of exercise time (in minutes):	MDMR-00037		25	Dhanya King
17/01/2025 12:56:10 PM	Recurrent (00008) - Exercise Log -Part 2 - Was set exercise program not completed because the participant was injured or unwell?	MDMR-00037		No	Dhanya King
17/01/2025 12:56:10 PM	Recurrent (00008) - Exercise Log -Part 2 - Select all that apply:	MDMR-00037		Partial scheduled exercise done	Dhanya King
17/01/2025 12:56:10 PM	Recurrent (00008) - Exercise Log -Part 2 - Date:	MDMR-00037		20/Nov/2024	Dhanya King
17/01/2025 12:56:10 PM	Recurrent (00008) - Exercise Log -Part 2 - Select day:	MDMR-00037		Day 3	Dhanya King
17/01/2025 12:56:10 PM	Recurrent (00008) - Exercise Log -Part 2 - Select week:	MDMR-00037		Week 9	Dhanya King
17/01/2025 12:47:29 PM	Recurrent (00007) - Exercise Log -Part 2 - On exercycle - Resistance setting (level):	MDMR-00037		Level 2	Dhanya King
17/01/2025 12:47:29 PM	Recurrent (00007) - Exercise Log -Part 2 - On exercycle - Training RPM:	MDMR-00037		59	Dhanya King
17/01/2025 12:47:29 PM	Recurrent (00007) - Exercise Log -Part 2 - On exercycle - Length of exercise time (in minutes):	MDMR-00037		25	Dhanya King
17/01/2025 12:47:29 PM	Recurrent (00007) - Exercise Log -Part 2 - Was set exercise program not completed because the participant was injured or unwell?	MDMR-00037		No	Dhanya King
17/01/2025 12:47:29 PM	Recurrent (00007) - Exercise Log -Part 2 - Select all that apply:	MDMR-00037		Partial scheduled exercise done	Dhanya King
17/01/2025 12:47:29 PM	Recurrent (00007) - Exercise Log -Part 2 - Date:	MDMR-00037		18/Nov/2024	Dhanya King
17/01/2025 12:47:29 PM	Recurrent (00007) - Exercise Log -Part 2 - Select day:	MDMR-00037		Day 1	Dhanya King
17/01/2025 12:47:29 PM	Recurrent (00007) - Exercise Log -Part 2 - Select week:	MDMR-00037		Week 9	Dhanya King
17/01/2025 12:46:29 PM	Recurrent (00006) - Exercise Log -Part 2 - On exercycle - Resistance setting (level):	MDMR-00037		Level 2	Dhanya King
17/01/2025 12:46:29 PM	Recurrent (00006) - Exercise Log -Part 2 - On exercycle - Training RPM:	MDMR-00037		59	Dhanya King
17/01/2025 12:46:29 PM	Recurrent (00006) - Exercise Log -Part 2 - On exercycle - Length of exercise time (in minutes):	MDMR-00037		25	Dhanya King
17/01/2025 12:46:29 PM	Recurrent (00006) - Exercise Log -Part 2 - Was set exercise program not completed because the participant was injured or unwell?	MDMR-00037		No	Dhanya King
17/01/2025 12:46:29 PM	Recurrent (00006) - Exercise Log -Part 2 - Select all that apply:	MDMR-00037		Partial scheduled exercise done	Dhanya King
17/01/2025 12:46:29 PM	Recurrent (00006) - Exercise Log -Part 2 - Date:	MDMR-00037		15/Nov/2024	Dhanya King
17/01/2025 12:46:29 PM	Recurrent (00006) - Exercise Log -Part 2 - Select day:	MDMR-00037		Day 5	Dhanya King
17/01/2025 12:46:29 PM	Recurrent (00006) - Exercise Log -Part 2 - Select week:	MDMR-00037		Week 8	Dhanya King
17/01/2025 12:45:47 PM	Recurrent (00005) - Exercise Log -Part 2 - On exercycle - Resistance setting (level):	MDMR-00037		Level 2	Dhanya King
17/01/2025 12:45:47 PM	Recurrent (00005) - Exercise Log -Part 2 - On exercycle - Training RPM:	MDMR-00037		59	Dhanya King
17/01/2025 12:45:47 PM	Recurrent (00005) - Exercise Log -Part 2 - On exercycle - Length of exercise time (in minutes):	MDMR-00037		25	Dhanya King
17/01/2025 12:45:47 PM	Recurrent (00005) - Exercise Log -Part 2 - Was set exercise program not completed because the participant was injured or unwell?	MDMR-00037		No	Dhanya King
17/01/2025 12:45:47 PM	Recurrent (00005) - Exercise Log -Part 2 - Select all that apply:	MDMR-00037		Partial scheduled exercise done	Dhanya King
17/01/2025 12:45:47 PM	Recurrent (00005) - Exercise Log -Part 2 - Date:	MDMR-00037		13/Nov/2024	Dhanya King
17/01/2025 12:45:47 PM	Recurrent (00005) - Exercise Log -Part 2 - Select day:	MDMR-00037		Day 3	Dhanya King
17/01/2025 12:45:47 PM	Recurrent (00005) - Exercise Log -Part 2 - Select week:	MDMR-00037		Week 8	Dhanya King
17/01/2025 12:45:06 PM	Recurrent (00004) - Exercise Log -Part 2 - On exercycle - Resistance setting (level):	MDMR-00037		Level 3	Dhanya King
17/01/2025 12:45:06 PM	Recurrent (00004) - Exercise Log -Part 2 - On exercycle - Training RPM:	MDMR-00037		56	Dhanya King
17/01/2025 12:45:06 PM	Recurrent (00004) - Exercise Log -Part 2 - On exercycle - Length of exercise time (in minutes):	MDMR-00037		25	Dhanya King
17/01/2025 12:45:06 PM	Recurrent (00004) - Exercise Log -Part 2 - Was set exercise program not completed because the participant was injured or unwell?	MDMR-00037		No	Dhanya King
17/01/2025 12:45:06 PM	Recurrent (00004) - Exercise Log -Part 2 - Select all that apply:	MDMR-00037		Partial scheduled exercise done	Dhanya King
17/01/2025 12:45:06 PM	Recurrent (00004) - Exercise Log -Part 2 - Date:	MDMR-00037		11/Nov/2024	Dhanya King
17/01/2025 12:45:06 PM	Recurrent (00004) - Exercise Log -Part 2 - Select day:	MDMR-00037		Day 1	Dhanya King
17/01/2025 12:45:06 PM	Recurrent (00004) - Exercise Log -Part 2 - Select week:	MDMR-00037		Week 8	Dhanya King
17/01/2025 12:44:01 PM	Recurrent (00003) - Exercise Log -Part 2 - On exercycle - Resistance setting (level):	MDMR-00037		Level 2	Dhanya King
17/01/2025 12:44:01 PM	Recurrent (00003) - Exercise Log -Part 2 - On exercycle - Training RPM:	MDMR-00037		59	Dhanya King
17/01/2025 12:44:01 PM	Recurrent (00003) - Exercise Log -Part 2 - On exercycle - Length of exercise time (in minutes):	MDMR-00037		25	Dhanya King
17/01/2025 12:44:01 PM	Recurrent (00003) - Exercise Log -Part 2 - Was set exercise program not completed because the participant was injured or unwell?	MDMR-00037		No	Dhanya King
17/01/2025 12:44:01 PM	Recurrent (00003) - Exercise Log -Part 2 - Select all that apply:	MDMR-00037		Partial scheduled exercise done	Dhanya King
17/01/2025 12:44:01 PM	Recurrent (00003) - Exercise Log -Part 2 - Date:	MDMR-00037		08/Nov/2024	Dhanya King
17/01/2025 12:44:01 PM	Recurrent (00003) - Exercise Log -Part 2 - Select day:	MDMR-00037		Day 5	Dhanya King
17/01/2025 12:44:01 PM	Recurrent (00003) - Exercise Log -Part 2 - Select week:	MDMR-00037		Week 7	Dhanya King
17/01/2025 12:42:22 PM	Visit 4 - End of Study - Vital Signs - Vital signs details - SBP (mmHg):	MDMR-00037		185	Dhanya King	Added information after investigator review
17/01/2025 12:42:22 PM	Visit 4 - End of Study - Vital Signs - Vital signs details - Pulse oximetry (%):	MDMR-00037		95	Dhanya King	Added information after investigator review
17/01/2025 12:42:22 PM	Visit 4 - End of Study - Vital Signs - Vital signs details - Pulse (bpm):	MDMR-00037		70	Dhanya King	Added information after investigator review
17/01/2025 12:42:22 PM	Visit 4 - End of Study - Vital Signs - Vital signs details - DBP (mmHg):	MDMR-00037		83	Dhanya King	Added information after investigator review
17/01/2025 12:42:22 PM	Visit 4 - End of Study - Vital Signs - Vital signs details - Date of assessment:	MDMR-00037		19/Jan/2025	Dhanya King	Added information after investigator review
17/01/2025 12:42:22 PM	Visit 4 - End of Study - Vital Signs - Vital signs details - Assessment done?	MDMR-00037		Yes	Dhanya King	Added information after investigator review
17/01/2025 11:55:09 AM	Visit 4 - Accountability - Treatment Adherence - Treatment accountability log - Part 2 - Any dose missed?	MDMR-00037		No	Dhanya King
17/01/2025 11:55:09 AM	Visit 4 - Accountability - Treatment Adherence - Treatment accountability log - Part 2 - Date of last dose:	MDMR-00037		30/Nov/2024	Dhanya King
17/01/2025 11:55:09 AM	Visit 4 - Accountability - Treatment Adherence - Treatment accountability log - Part 2 - Number of capsules returned at the end of the period:	MDMR-00037		9	Dhanya King
17/01/2025 11:55:09 AM	Visit 4 - Accountability - Treatment Adherence - Treatment accountability log - Part 2 - Date of first dose:	MDMR-00037		09/Nov/2024	Dhanya King
17/01/2025 11:55:09 AM	Visit 4 - Accountability - Treatment Adherence - Treatment accountability log - Part 2 - Total number of capsules dispensed:	MDMR-00037		21	Dhanya King
17/01/2025 11:55:09 AM	Visit 4 - Accountability - Treatment Adherence - Treatment accountability log - Part 2 - Blister pack code:	MDMR-00037		RA-29	Dhanya King
17/01/2025 11:47:11 AM	Visit 4 - End of Study - Participant Diary Collection - Diary collection prompt - Date diary returned:	MDMR-00037		19/Dec/2024	Dhanya King
17/01/2025 11:47:11 AM	Visit 4 - End of Study - Participant Diary Collection - Diary collection prompt - Was the diary collected back from participant?	MDMR-00037		Yes	Dhanya King
17/01/2025 11:46:56 AM	Visit 4 - End of Study - Adverse Event Collection - Adverse event collection prompt - Ongoing adverse events followed-up?	MDMR-00037		Yes	Dhanya King
17/01/2025 11:46:56 AM	Visit 4 - End of Study - Adverse Event Collection - Adverse event collection prompt - Any new adverse events reported?	MDMR-00037		No	Dhanya King
17/01/2025 11:46:46 AM	Visit 4 - End of Study - DNA Methylation - Sample recollection - Was the sample required to be recollected?	MDMR-00037		No	Dhanya King
17/01/2025 11:46:46 AM	Visit 4 - End of Study - DNA Methylation - DNA Methylation testing with TruDiagnosticTM - Barcode number:	MDMR-00037		MFJUSP7	Dhanya King
17/01/2025 11:46:46 AM	Visit 4 - End of Study - DNA Methylation - DNA Methylation testing with TruDiagnosticTM - Date of sample collection:	MDMR-00037		19/Dec/2024	Dhanya King
17/01/2025 11:46:46 AM	Visit 4 - End of Study - DNA Methylation - DNA Methylation testing with TruDiagnosticTM - Blood sample collected?	MDMR-00037		Yes	Dhanya King
17/01/2025 11:46:30 AM	Visit 4 - End of Study - 6-Minute Walk Test - 6-minute walk test - Reason not done:	MDMR-00037		did not consent to doing 6MWT as he was not keen on putting too much pressure on his left knee	Dhanya King
17/01/2025 11:46:30 AM	Visit 4 - End of Study - 6-Minute Walk Test - 6-minute walk test - Assessment done?	MDMR-00037		No	Dhanya King
17/01/2025 11:46:15 AM	Visit 4 - End of Study - SF-36 Questionnaire - General Health - My health is excellent:	MDMR-00037		Don't know	Dhanya King
17/01/2025 11:46:15 AM	Visit 4 - End of Study - SF-36 Questionnaire - General Health - I expect my health to get worse:	MDMR-00037		Mostly false	Dhanya King
17/01/2025 11:46:15 AM	Visit 4 - End of Study - SF-36 Questionnaire - General Health - I am as healthy as anybody I know:	MDMR-00037		Don't know	Dhanya King
17/01/2025 11:46:15 AM	Visit 4 - End of Study - SF-36 Questionnaire - General Health - I seem to get sick a little easier than other people:	MDMR-00037		Mostly false	Dhanya King
17/01/2025 11:46:15 AM	Visit 4 - End of Study - SF-36 Questionnaire - Social Activities - During the past 4 weeks, how much of the time has your physical health or emotional problems interfered with your social activities (like visiting with friends, relatives, etc.)?	MDMR-00037		None of the Time	Dhanya King
17/01/2025 11:46:15 AM	Visit 4 - End of Study - SF-36 Questionnaire - Energy and Emotions - Did you feel tired?	MDMR-00037		Some of the time	Dhanya King
17/01/2025 11:46:15 AM	Visit 4 - End of Study - SF-36 Questionnaire - Energy and Emotions - Have you been a happy person?	MDMR-00037		Most of the time	Dhanya King
17/01/2025 11:46:15 AM	Visit 4 - End of Study - SF-36 Questionnaire - Energy and Emotions - Did you feel worn out?	MDMR-00037		A little bit of the time	Dhanya King
17/01/2025 11:46:15 AM	Visit 4 - End of Study - SF-36 Questionnaire - Energy and Emotions - Have you felt downhearted and blue?	MDMR-00037		Some of the time	Dhanya King
17/01/2025 11:46:15 AM	Visit 4 - End of Study - SF-36 Questionnaire - Energy and Emotions - Did you have a lot of energy?	MDMR-00037		Some of the time	Dhanya King
17/01/2025 11:46:15 AM	Visit 4 - End of Study - SF-36 Questionnaire - Energy and Emotions - Have you felt calm and peaceful?	MDMR-00037		A good Bit of the Time	Dhanya King
17/01/2025 11:46:15 AM	Visit 4 - End of Study - SF-36 Questionnaire - Energy and Emotions - Have you felt so down in the dumps that nothing could cheer you up?	MDMR-00037		A little bit of the time	Dhanya King
17/01/2025 11:46:15 AM	Visit 4 - End of Study - SF-36 Questionnaire - Energy and Emotions - Have you been a very nervous person?	MDMR-00037		None of the Time	Dhanya King
17/01/2025 11:46:15 AM	Visit 4 - End of Study - SF-36 Questionnaire - Energy and Emotions - Did you feel full of pep?	MDMR-00037		A good Bit of the Time	Dhanya King
17/01/2025 11:46:15 AM	Visit 4 - End of Study - SF-36 Questionnaire - Pain - During the past 4 weeks, how much did pain interfere with your normal work (including both work outside the home and housework)?	MDMR-00037		Not at all	Dhanya King
17/01/2025 11:46:15 AM	Visit 4 - End of Study - SF-36 Questionnaire - Pain - How much bodily pain have you had during the past 4 weeks?	MDMR-00037		None	Dhanya King
17/01/2025 11:46:15 AM	Visit 4 - End of Study - SF-36 Questionnaire - Social Activities - Emotional problems interfered with your normal social activities with family, friends, neighbors, or groups?	MDMR-00037		Not at all	Dhanya King
17/01/2025 11:46:15 AM	Visit 4 - End of Study - SF-36 Questionnaire - Emotional Health Problems - Didn't do work or other activities as carefully as usual	MDMR-00037		No	Dhanya King
17/01/2025 11:46:15 AM	Visit 4 - End of Study - SF-36 Questionnaire - Emotional Health Problems - Accomplished less than you would like	MDMR-00037		No	Dhanya King
17/01/2025 11:46:15 AM	Visit 4 - End of Study - SF-36 Questionnaire - Emotional Health Problems - Cut down the amount of time you spent on work or other activities	MDMR-00037		Yes	Dhanya King
17/01/2025 11:46:15 AM	Visit 4 - End of Study - SF-36 Questionnaire - Physical Health Problems - Had difficulty performing the work or other activities (for example, it took extra effort):	MDMR-00037		No	Dhanya King
17/01/2025 11:46:15 AM	Visit 4 - End of Study - SF-36 Questionnaire - Physical Health Problems - Were limited in the kind of work or other activities:	MDMR-00037		No	Dhanya King
17/01/2025 11:46:15 AM	Visit 4 - End of Study - SF-36 Questionnaire - Physical Health Problems - Accomplished less than you would like:	MDMR-00037		No	Dhanya King
17/01/2025 11:46:15 AM	Visit 4 - End of Study - SF-36 Questionnaire - Physical Health Problems - Cut down the amount of time you spent on work or other activities:	MDMR-00037		Yes	Dhanya King
17/01/2025 11:46:15 AM	Visit 4 - End of Study - SF-36 Questionnaire - Limitations of Activities - Bathing or dressing yourself:	MDMR-00037		No, Not Limited at all	Dhanya King
17/01/2025 11:46:15 AM	Visit 4 - End of Study - SF-36 Questionnaire - Limitations of Activities - Walking one block:	MDMR-00037		No, Not Limited at all	Dhanya King
17/01/2025 11:46:15 AM	Visit 4 - End of Study - SF-36 Questionnaire - Limitations of Activities - Walking several blocks:	MDMR-00037		Yes, Limited a Little	Dhanya King
17/01/2025 11:46:15 AM	Visit 4 - End of Study - SF-36 Questionnaire - Limitations of Activities - Walking more than a mile:	MDMR-00037		Yes, Limited a lot	Dhanya King
17/01/2025 11:46:15 AM	Visit 4 - End of Study - SF-36 Questionnaire - Limitations of Activities - Bending, kneeling, or stooping:	MDMR-00037		Yes, Limited a Little	Dhanya King
17/01/2025 11:46:15 AM	Visit 4 - End of Study - SF-36 Questionnaire - Limitations of Activities - Climbing one flight of stairs:	MDMR-00037		No, Not Limited at all	Dhanya King
17/01/2025 11:46:15 AM	Visit 4 - End of Study - SF-36 Questionnaire - Limitations of Activities - Climbing several flights of stairs:	MDMR-00037		No, Not Limited at all	Dhanya King
17/01/2025 11:46:15 AM	Visit 4 - End of Study - SF-36 Questionnaire - Limitations of Activities - Lifting or carrying groceries:	MDMR-00037		No, Not Limited at all	Dhanya King
17/01/2025 11:46:15 AM	Visit 4 - End of Study - SF-36 Questionnaire - Limitations of Activities - Moderate activities, such as moving a table, pushing a vacuum cleaner, bowling, or playing golf:	MDMR-00037		No, Not Limited at all	Dhanya King
17/01/2025 11:46:15 AM	Visit 4 - End of Study - SF-36 Questionnaire - Limitations of Activities - Vigorous activities, such as running, lifting heavy objects, participating in strenuous sports:	MDMR-00037		Yes, Limited a Little	Dhanya King
17/01/2025 11:46:15 AM	Visit 4 - End of Study - SF-36 Questionnaire - General Health - Compared to one year ago, how would you rate your health in general now?	MDMR-00037		Somewhat better now than one year ago	Dhanya King
17/01/2025 11:46:15 AM	Visit 4 - End of Study - SF-36 Questionnaire - General Health - In general, would you say your health is:	MDMR-00037		Good	Dhanya King
17/01/2025 11:46:15 AM	Visit 4 - End of Study - SF-36 Questionnaire - SF-36 Questionnaire - Date questionnaire completed:	MDMR-00037		19/Dec/2024	Dhanya King
17/01/2025 11:46:15 AM	Visit 4 - End of Study - SF-36 Questionnaire - SF-36 Questionnaire - Has questionnaire been completed by participant?	MDMR-00037		Yes	Dhanya King
17/01/2025 11:44:01 AM	Visit 4 - End of Study - Hand Grip Strength - Hand Grip Strength Assessment - Average dynamometer score:	MDMR-00037		32.9	Dhanya King
17/01/2025 11:44:01 AM	Visit 4 - End of Study - Hand Grip Strength - Hand Grip Strength Assessment - Was it participant&rsquo;s dominant hand?	MDMR-00037		Yes	Dhanya King
17/01/2025 11:44:01 AM	Visit 4 - End of Study - Hand Grip Strength - Hand Grip Strength Assessment - Which hand was used for the test?	MDMR-00037		Right	Dhanya King
17/01/2025 11:44:01 AM	Visit 4 - End of Study - Hand Grip Strength - Hand Grip Strength Assessment - Date of assessment:	MDMR-00037		19/Dec/2024	Dhanya King
17/01/2025 11:44:01 AM	Visit 4 - End of Study - Hand Grip Strength - Hand Grip Strength Assessment - Assessment done?	MDMR-00037		Yes	Dhanya King
17/01/2025 11:43:48 AM	Visit 4 - End of Study - 30 Second Chair-Stand Test - 30s Chair-Stand Test - 30CST result: (the number of times the participant comes to a full standing position in 30 seconds)	MDMR-00037		13	Dhanya King
17/01/2025 11:43:48 AM	Visit 4 - End of Study - 30 Second Chair-Stand Test - 30s Chair-Stand Test - Date of assessment:	MDMR-00037		19/Dec/2024	Dhanya King
17/01/2025 11:43:48 AM	Visit 4 - End of Study - 30 Second Chair-Stand Test - 30s Chair-Stand Test - Assessment done?	MDMR-00037		Yes	Dhanya King
17/01/2025 11:43:31 AM	Visit 4 - End of Study - Lab Tests - Hs-CRP - Hs-CRP (mg/L):	MDMR-00037		3	Dhanya King
17/01/2025 11:43:31 AM	Visit 4 - End of Study - Lab Tests - Cholesterol/HDL ratio - If abnormal, then clinically significant?	MDMR-00037		No	Dhanya King
17/01/2025 11:43:31 AM	Visit 4 - End of Study - Lab Tests - Cholesterol/HDL ratio - Cholesterol/HDL (ratio):	MDMR-00037		4,9	Dhanya King
17/01/2025 11:43:31 AM	Visit 4 - End of Study - Lab Tests - LDL Cholesterol - LDL Cholesterol (mmol/L):	MDMR-00037		2,6	Dhanya King
17/01/2025 11:43:31 AM	Visit 4 - End of Study - Lab Tests - HDL Cholesterol - If abnormal, then clinically significant?	MDMR-00037		No	Dhanya King
17/01/2025 11:43:31 AM	Visit 4 - End of Study - Lab Tests - HDL Cholesterol - HDL Cholesterol (mmol/L):	MDMR-00037		0,9	Dhanya King
17/01/2025 11:43:31 AM	Visit 4 - End of Study - Lab Tests - Triglycerides - If abnormal, then clinically significant?	MDMR-00037		No	Dhanya King
17/01/2025 11:43:31 AM	Visit 4 - End of Study - Lab Tests - Triglycerides - Triglycerides (mmol/L):	MDMR-00037		2,3	Dhanya King
17/01/2025 11:43:31 AM	Visit 4 - End of Study - Lab Tests - Cholesterol - Cholesterol (mmol/L):	MDMR-00037		4,4	Dhanya King
17/01/2025 11:43:31 AM	Visit 4 - End of Study - Lab Tests - IGF-1 - IGF-1 (ng/mL):	MDMR-00037		98	Dhanya King
17/01/2025 11:43:31 AM	Visit 4 - End of Study - Lab Tests - HbA1C - If abnormal, then clinically significant?	MDMR-00037		No	Dhanya King
17/01/2025 11:43:31 AM	Visit 4 - End of Study - Lab Tests - HbA1C - HbA1C (mmol/mol Hb):	MDMR-00037		51	Dhanya King
17/01/2025 11:43:31 AM	Visit 4 - End of Study - Lab Tests - Globulin - Globulin (g/L):	MDMR-00037		36	Dhanya King
17/01/2025 11:43:31 AM	Visit 4 - End of Study - Lab Tests - Albumin - Albumin (g/L):	MDMR-00037		37	Dhanya King
17/01/2025 11:43:31 AM	Visit 4 - End of Study - Lab Tests - Protein - Protein (g/L):	MDMR-00037		73	Dhanya King
17/01/2025 11:43:31 AM	Visit 4 - End of Study - Lab Tests - AST - AST (U/L):	MDMR-00037		17	Dhanya King
17/01/2025 11:43:31 AM	Visit 4 - End of Study - Lab Tests - ALT - ALT (U/L):	MDMR-00037		14	Dhanya King
17/01/2025 11:43:31 AM	Visit 4 - End of Study - Lab Tests - GGT - GGT (U/L):	MDMR-00037		21	Dhanya King
17/01/2025 11:43:31 AM	Visit 4 - End of Study - Lab Tests - Bilirubin - Bilirubin (umol/L):	MDMR-00037		7	Dhanya King
17/01/2025 11:43:31 AM	Visit 4 - End of Study - Lab Tests - Alkaline Phosphatase - Alkaline Phosphatase (U/L):	MDMR-00037		59	Dhanya King
17/01/2025 11:43:31 AM	Visit 4 - End of Study - Lab Tests - Creatinine - If abnormal, then clinically significant?	MDMR-00037		No	Dhanya King
17/01/2025 11:43:31 AM	Visit 4 - End of Study - Lab Tests - Creatinine - Creatinine (umol/L):	MDMR-00037		126	Dhanya King
17/01/2025 11:43:31 AM	Visit 4 - End of Study - Lab Tests - Potassium - Potassium (mmol/L):	MDMR-00037		4,5	Dhanya King
17/01/2025 11:43:31 AM	Visit 4 - End of Study - Lab Tests - Sodium - Sodium (mmol/L):	MDMR-00037		142	Dhanya King
17/01/2025 11:43:31 AM	Visit 4 - End of Study - Lab Tests - Urea - Urea (mmol/L):	MDMR-00037		6,2	Dhanya King
17/01/2025 11:43:31 AM	Visit 4 - End of Study - Lab Tests - eGFR - If abnormal, then clinically significant?	MDMR-00037		No	Dhanya King
17/01/2025 11:43:31 AM	Visit 4 - End of Study - Lab Tests - eGFR - eGFR (mL /min/1.73m2):	MDMR-00037		45	Dhanya King
17/01/2025 11:43:31 AM	Visit 4 - End of Study - Lab Tests - Basophils - Basophils (x 10(9)/L):	MDMR-00037		0,1	Dhanya King
17/01/2025 11:43:31 AM	Visit 4 - End of Study - Lab Tests - Eosinophils - Eosinophils (x 10(9)/L):	MDMR-00037		0,3	Dhanya King
17/01/2025 11:43:31 AM	Visit 4 - End of Study - Lab Tests - Monocytes - Monocytes (x 10(9)/L):	MDMR-00037		0,8	Dhanya King
17/01/2025 11:43:31 AM	Visit 4 - End of Study - Lab Tests - Lymphocytes - Lymphocytes (x 10(9)/L):	MDMR-00037		1,9	Dhanya King
17/01/2025 11:43:31 AM	Visit 4 - End of Study - Lab Tests - Neutrophils - Neutrophils (x 10(9)/L):	MDMR-00037		6,3	Dhanya King
17/01/2025 11:43:31 AM	Visit 4 - End of Study - Lab Tests - Platelets - Platelets (x 10(9)/L):	MDMR-00037		315	Dhanya King
17/01/2025 11:43:31 AM	Visit 4 - End of Study - Lab Tests - MCV - MCV (fl):	MDMR-00037		89	Dhanya King
17/01/2025 11:43:31 AM	Visit 4 - End of Study - Lab Tests - RBC - RBC (x 10(12)/L):	MDMR-00037		4,63	Dhanya King
17/01/2025 11:43:31 AM	Visit 4 - End of Study - Lab Tests - Haematocrit - Haematocrit (ratio):	MDMR-00037		0,41	Dhanya King
17/01/2025 11:43:31 AM	Visit 4 - End of Study - Lab Tests - Haemoglobin - Haemoglobin (g/L):	MDMR-00037		137	Dhanya King
17/01/2025 11:43:31 AM	Visit 4 - End of Study - Lab Tests - Sample collection - Date of sample collection:	MDMR-00037		19/Jan/2025	Dhanya King
17/01/2025 11:43:31 AM	Visit 4 - End of Study - Lab Tests - Sample collection - Laboratory name:	MDMR-00037		Middlemore Hospital Laboratory	Dhanya King
17/01/2025 11:43:31 AM	Visit 4 - End of Study - Lab Tests - Sample collection - Lab test done?	MDMR-00037		Yes	Dhanya King
17/01/2025 11:32:28 AM	Visit 4 - End of Study - Vital Signs - Vital signs details - Pulse oximetry (%):	MDMR-00037	95		Dhanya King	The subchapter was cleared.
17/01/2025 11:32:28 AM	Visit 4 - End of Study - Vital Signs - Vital signs details - Pulse (bpm):	MDMR-00037	70		Dhanya King	The subchapter was cleared.
17/01/2025 11:32:28 AM	Visit 4 - End of Study - Vital Signs - Vital signs details - DBP (mmHg):	MDMR-00037	83		Dhanya King	The subchapter was cleared.
17/01/2025 11:32:28 AM	Visit 4 - End of Study - Vital Signs - Vital signs details - Date of assessment:	MDMR-00037	19/Dec/2024		Dhanya King	The subchapter was cleared.
17/01/2025 11:32:28 AM	Visit 4 - End of Study - Vital Signs - Vital signs details - Assessment done?	MDMR-00037	Yes		Dhanya King	The subchapter was cleared.
17/01/2025 11:30:27 AM	Visit 4 - End of Study - Vital Signs - Vital signs details - Pulse oximetry (%):	MDMR-00037		95	Dhanya King
17/01/2025 11:30:27 AM	Visit 4 - End of Study - Vital Signs - Vital signs details - Pulse (bpm):	MDMR-00037		70	Dhanya King
17/01/2025 11:30:27 AM	Visit 4 - End of Study - Vital Signs - Vital signs details - DBP (mmHg):	MDMR-00037		83	Dhanya King
17/01/2025 11:30:27 AM	Visit 4 - End of Study - Vital Signs - Vital signs details - Date of assessment:	MDMR-00037		19/Dec/2024	Dhanya King
17/01/2025 11:30:27 AM	Visit 4 - End of Study - Vital Signs - Vital signs details - Assessment done?	MDMR-00037		Yes	Dhanya King
17/01/2025 11:25:12 AM	Visit 4 - End of Study - Date of Visit - Visit information - Date of visit:	MDMR-00037		19/Dec/2024	Dhanya King
17/01/2025 11:22:17 AM	Study Disposition - End of Study Details - End of study details - Early termination date:	MDMR-00041		19/Jan/2025	Dhanya King
17/01/2025 11:22:17 AM	Study Disposition - End of Study Details - End of study details - Reason for early termination:	MDMR-00041		Participant’s choice	Dhanya King
17/01/2025 11:22:17 AM	Study Disposition - End of Study Details - End of study details - Has the participant completed the study as per protocol?	MDMR-00041		No	Dhanya King
17/01/2025 11:18:18 AM	Study Disposition - End of Study Details - End of study details - Study completion date:	MDMR-00042		14/Jan/2025	Dhanya King
17/01/2025 11:18:18 AM	Study Disposition - End of Study Details - End of study details - Has the participant completed the study as per protocol?	MDMR-00042		Yes	Dhanya King
17/01/2025 11:17:07 AM	Study Disposition - End of Study Details - End of study details - Study completion date:	MDMR-00043		14/Jan/2025	Dhanya King
17/01/2025 11:17:07 AM	Study Disposition - End of Study Details - End of study details - Has the participant completed the study as per protocol?	MDMR-00043		Yes	Dhanya King
17/01/2025 11:15:22 AM	Study Disposition - End of Study Details - End of study details - Study completion date:	MDMR-00044		13/Jan/2025	Dhanya King
17/01/2025 11:15:22 AM	Study Disposition - End of Study Details - End of study details - Has the participant completed the study as per protocol?	MDMR-00044		Yes	Dhanya King
17/01/2025 11:14:53 AM	Visit 4 - End of Study - Lab Tests - Cholesterol/HDL ratio - Cholesterol/HDL (ratio):	MDMR-00045		2,3	Dhanya King
17/01/2025 11:14:53 AM	Visit 4 - End of Study - Lab Tests - LDL Cholesterol - LDL Cholesterol (mmol/L):	MDMR-00045		2,9	Dhanya King
17/01/2025 11:14:53 AM	Visit 4 - End of Study - Lab Tests - HDL Cholesterol - HDL Cholesterol (mmol/L):	MDMR-00045		2,7	Dhanya King
17/01/2025 11:14:53 AM	Visit 4 - End of Study - Lab Tests - Triglycerides - Triglycerides (mmol/L):	MDMR-00045		1,2	Dhanya King
17/01/2025 11:14:53 AM	Visit 4 - End of Study - Lab Tests - Cholesterol - If abnormal, then clinically significant?	MDMR-00045		No	Dhanya King
17/01/2025 11:14:53 AM	Visit 4 - End of Study - Lab Tests - Cholesterol - Cholesterol (mmol/L):	MDMR-00045		6,1	Dhanya King
17/01/2025 11:14:53 AM	Visit 4 - End of Study - Lab Tests - Globulin - Globulin (g/L):	MDMR-00045		41	Dhanya King
17/01/2025 11:14:53 AM	Visit 4 - End of Study - Lab Tests - Albumin - Albumin (g/L):	MDMR-00045		36	Dhanya King
17/01/2025 11:14:53 AM	Visit 4 - End of Study - Lab Tests - Protein - Protein (g/L):	MDMR-00045		77	Dhanya King
17/01/2025 11:14:53 AM	Visit 4 - End of Study - Lab Tests - AST - AST (U/L):	MDMR-00045		24	Dhanya King
17/01/2025 11:14:53 AM	Visit 4 - End of Study - Lab Tests - ALT - ALT (U/L):	MDMR-00045		21	Dhanya King
17/01/2025 11:14:53 AM	Visit 4 - End of Study - Lab Tests - GGT - GGT (U/L):	MDMR-00045		17	Dhanya King
17/01/2025 11:14:53 AM	Visit 4 - End of Study - Lab Tests - Bilirubin - Bilirubin (umol/L):	MDMR-00045		8	Dhanya King
17/01/2025 11:14:53 AM	Visit 4 - End of Study - Lab Tests - Alkaline Phosphatase - Alkaline Phosphatase (U/L):	MDMR-00045		122	Dhanya King
17/01/2025 11:14:53 AM	Visit 4 - End of Study - Lab Tests - Creatinine - Creatinine (umol/L):	MDMR-00045		67	Dhanya King
17/01/2025 11:14:53 AM	Visit 4 - End of Study - Lab Tests - Potassium - Potassium (mmol/L):	MDMR-00045		3,8	Dhanya King
17/01/2025 11:14:53 AM	Visit 4 - End of Study - Lab Tests - Sodium - Sodium (mmol/L):	MDMR-00045		141	Dhanya King
17/01/2025 11:14:53 AM	Visit 4 - End of Study - Lab Tests - Urea - Urea (mmol/L):	MDMR-00045		4,5	Dhanya King
17/01/2025 11:14:53 AM	Visit 4 - End of Study - Lab Tests - eGFR - If abnormal, then clinically significant?	MDMR-00045		No	Dhanya King
17/01/2025 11:14:53 AM	Visit 4 - End of Study - Lab Tests - eGFR - eGFR (mL /min/1.73m2):	MDMR-00045		77	Dhanya King
17/01/2025 11:14:53 AM	Visit 4 - End of Study - Lab Tests - Basophils - Basophils (x 10(9)/L):	MDMR-00045		0,1	Dhanya King
17/01/2025 11:14:53 AM	Visit 4 - End of Study - Lab Tests - Eosinophils - Eosinophils (x 10(9)/L):	MDMR-00045		0,2	Dhanya King
17/01/2025 11:14:53 AM	Visit 4 - End of Study - Lab Tests - Monocytes - Monocytes (x 10(9)/L):	MDMR-00045		0,4	Dhanya King
17/01/2025 11:14:53 AM	Visit 4 - End of Study - Lab Tests - Lymphocytes - Lymphocytes (x 10(9)/L):	MDMR-00045		2,6	Dhanya King
17/01/2025 11:14:53 AM	Visit 4 - End of Study - Lab Tests - Neutrophils - Neutrophils (x 10(9)/L):	MDMR-00045		3,1	Dhanya King
17/01/2025 11:14:53 AM	Visit 4 - End of Study - Lab Tests - Platelets - Platelets (x 10(9)/L):	MDMR-00045		293	Dhanya King
17/01/2025 11:14:53 AM	Visit 4 - End of Study - Lab Tests - MCV - MCV (fl):	MDMR-00045		80	Dhanya King
17/01/2025 11:14:53 AM	Visit 4 - End of Study - Lab Tests - RBC - RBC (x 10(12)/L):	MDMR-00045		5,51	Dhanya King
17/01/2025 11:14:53 AM	Visit 4 - End of Study - Lab Tests - Haematocrit - Haematocrit (ratio):	MDMR-00045		0,44	Dhanya King
17/01/2025 11:14:53 AM	Visit 4 - End of Study - Lab Tests - Haemoglobin - Haemoglobin (g/L):	MDMR-00045		136	Dhanya King
17/01/2025 11:14:53 AM	Visit 4 - End of Study - Lab Tests - Hs-CRP - Hs-CRP (mg/L):	MDMR-00045		1	Dhanya King
17/01/2025 11:11:52 AM	Study Disposition - End of Study Details - End of study details - Study completion date:	MDMR-00045		13/Jan/2025	Dhanya King
17/01/2025 11:11:52 AM	Study Disposition - End of Study Details - End of study details - Has the participant completed the study as per protocol?	MDMR-00045		Yes	Dhanya King
17/01/2025 11:09:25 AM	Visit 3 - Accountability - Exercise Adherence - Exercise adherence - Part 1 - Did participant complete Part 1 scheduled exercise per protocol?	MDMR-00012		No	Dhanya King
17/01/2025 10:59:44 AM	Visit 4 - End of Study - Lab Tests - HbA1C - If abnormal, then clinically significant?	MDMR-00030		No	Dhanya King
17/01/2025 9:34:13 AM	Recurrent (00017) - Exercise Log -Part 2 - On exercycle - Training RPM:	MDMR-00039	24	64	Dhanya King	Corrected error
17/01/2025 9:34:03 AM	Recurrent (00018) - Exercise Log -Part 2 - On exercycle - Training RPM:	MDMR-00039	24	64	Dhanya King	Corrected error
17/01/2025 9:33:41 AM	Recurrent (00019) - Exercise Log -Part 2 - On exercycle - Resistance setting (level):	MDMR-00039	Level 2	Level 3	Dhanya King	Corrected error
17/01/2025 9:33:41 AM	Recurrent (00019) - Exercise Log -Part 2 - On exercycle - Length of exercise time (in minutes):	MDMR-00039	30	20	Dhanya King	Corrected error
17/01/2025 9:33:41 AM	Recurrent (00019) - Exercise Log -Part 2 - Was set exercise program not completed because the participant was injured or unwell?	MDMR-00039		No	Dhanya King	Corrected error
17/01/2025 9:33:41 AM	Recurrent (00019) - Exercise Log -Part 2 - Date:	MDMR-00039	20/Dec/2024	13/Dec/2024	Dhanya King	Corrected error
17/01/2025 9:33:00 AM	Recurrent (00018) - Exercise Log -Part 2 - On exercycle - Training RPM:	MDMR-00039	59	24	Dhanya King	Corrected error
17/01/2025 9:33:00 AM	Recurrent (00018) - Exercise Log -Part 2 - On exercycle - Length of exercise time (in minutes):	MDMR-00039	30	25	Dhanya King	Corrected error
17/01/2025 9:32:59 AM	Recurrent (00018) - Exercise Log -Part 2 - Was set exercise program not completed because the participant was injured or unwell?	MDMR-00039		No	Dhanya King	Corrected error
17/01/2025 9:32:59 AM	Recurrent (00018) - Exercise Log -Part 2 - Date:	MDMR-00039	18/Dec/2024	11/Dec/2024	Dhanya King	Corrected error
17/01/2025 9:32:30 AM	Recurrent (00017) - Exercise Log -Part 2 - On exercycle - Resistance setting (level):	MDMR-00039	Level 3	Level 2	Dhanya King	Corrected error
17/01/2025 9:32:30 AM	Recurrent (00017) - Exercise Log -Part 2 - On exercycle - Training RPM:	MDMR-00039	59	24	Dhanya King	Corrected error
17/01/2025 9:32:30 AM	Recurrent (00017) - Exercise Log -Part 2 - On exercycle - Length of exercise time (in minutes):	MDMR-00039	20	25	Dhanya King	Corrected error
17/01/2025 9:32:30 AM	Recurrent (00017) - Exercise Log -Part 2 - Was set exercise program not completed because the participant was injured or unwell?	MDMR-00039		No	Dhanya King	Corrected error
17/01/2025 9:32:30 AM	Recurrent (00017) - Exercise Log -Part 2 - Date:	MDMR-00039	16/Dec/2024	09/Dec/2024	Dhanya King	Corrected error
17/01/2025 9:31:51 AM	Recurrent (00016) - Exercise Log -Part 2 - Was set exercise program not completed because the participant was injured or unwell?	MDMR-00039		No	Dhanya King	Corrected error
17/01/2025 9:31:51 AM	Recurrent (00016) - Exercise Log -Part 2 - Select all that apply:	MDMR-00039	Partial scheduled exercise done	Scheduled exercise not done	Dhanya King	Corrected error
17/01/2025 9:31:51 AM	Recurrent (00016) - Exercise Log -Part 2 - Date:	MDMR-00039	13/Dec/2024	06/Dec/2024	Dhanya King	Corrected error
17/01/2025 9:31:46 AM	Recurrent (00016) - Exercise Log -Part 2 - On exercycle - Resistance setting (level):	MDMR-00039	Level 3		Dhanya King
17/01/2025 9:31:46 AM	Recurrent (00016) - Exercise Log -Part 2 - On exercycle - Training RPM:	MDMR-00039	60		Dhanya King
17/01/2025 9:31:46 AM	Recurrent (00016) - Exercise Log -Part 2 - On exercycle - Length of exercise time (in minutes):	MDMR-00039	20		Dhanya King
17/01/2025 9:31:32 AM	Recurrent (00015) - Exercise Log -Part 2 - Was set exercise program not completed because the participant was injured or unwell?	MDMR-00039		No	Dhanya King	Corrected error
17/01/2025 9:31:32 AM	Recurrent (00015) - Exercise Log -Part 2 - Select all that apply:	MDMR-00039	Partial scheduled exercise done	Scheduled exercise not done	Dhanya King	Corrected error
17/01/2025 9:31:32 AM	Recurrent (00015) - Exercise Log -Part 2 - Date:	MDMR-00039	11/Dec/2024	04/Dec/2024	Dhanya King	Corrected error
17/01/2025 9:31:27 AM	Recurrent (00015) - Exercise Log -Part 2 - On exercycle - Resistance setting (level):	MDMR-00039	Level 2		Dhanya King
17/01/2025 9:31:27 AM	Recurrent (00015) - Exercise Log -Part 2 - On exercycle - Training RPM:	MDMR-00039	65		Dhanya King
17/01/2025 9:31:27 AM	Recurrent (00015) - Exercise Log -Part 2 - On exercycle - Length of exercise time (in minutes):	MDMR-00039	25		Dhanya King
17/01/2025 9:31:06 AM	Recurrent (00014) - Exercise Log -Part 2 - On exercycle - Training RPM:	MDMR-00039	65	61	Dhanya King	Corrected error
17/01/2025 9:31:06 AM	Recurrent (00014) - Exercise Log -Part 2 - Was set exercise program not completed because the participant was injured or unwell?	MDMR-00039		No	Dhanya King	Corrected error
17/01/2025 9:31:06 AM	Recurrent (00014) - Exercise Log -Part 2 - Date:	MDMR-00039	09/Dec/2024	02/Dec/2024	Dhanya King	Corrected error
17/01/2025 9:30:21 AM	Recurrent (00013) - Exercise Log -Part 2 - Select all that apply:	MDMR-00039	Scheduled exercise not done	Partial scheduled exercise done	Dhanya King	Corrected error
17/01/2025 9:30:21 AM	Recurrent (00013) - Exercise Log -Part 2 - Date:	MDMR-00039	06/Dec/2024	29/Nov/2024	Dhanya King	Corrected error
17/01/2025 9:30:15 AM	Recurrent (00013) - Exercise Log -Part 2 - On exercycle - Resistance setting (level):	MDMR-00039		Level 2	Dhanya King
17/01/2025 9:30:15 AM	Recurrent (00013) - Exercise Log -Part 2 - On exercycle - Training RPM:	MDMR-00039		67	Dhanya King
17/01/2025 9:30:15 AM	Recurrent (00013) - Exercise Log -Part 2 - On exercycle - Length of exercise time (in minutes):	MDMR-00039		25	Dhanya King
17/01/2025 9:29:49 AM	Recurrent (00012) - Exercise Log -Part 2 - Select all that apply:	MDMR-00039	Scheduled exercise not done	Partial scheduled exercise done	Dhanya King	Corrected error
17/01/2025 9:29:49 AM	Recurrent (00012) - Exercise Log -Part 2 - Date:	MDMR-00039	04/Dec/2024	27/Nov/2024	Dhanya King	Corrected error
17/01/2025 9:29:44 AM	Recurrent (00012) - Exercise Log -Part 2 - On exercycle - Resistance setting (level):	MDMR-00039		Level 2	Dhanya King
17/01/2025 9:29:44 AM	Recurrent (00012) - Exercise Log -Part 2 - On exercycle - Training RPM:	MDMR-00039		64	Dhanya King
17/01/2025 9:29:44 AM	Recurrent (00012) - Exercise Log -Part 2 - On exercycle - Length of exercise time (in minutes):	MDMR-00039		25	Dhanya King
17/01/2025 9:29:23 AM	Recurrent (00011) - Exercise Log -Part 2 - On exercycle - Training RPM:	MDMR-00039	62	67	Dhanya King	Corrected error
17/01/2025 9:29:23 AM	Recurrent (00011) - Exercise Log -Part 2 - Was set exercise program not completed because the participant was injured or unwell?	MDMR-00039		No	Dhanya King	Corrected error
17/01/2025 9:29:23 AM	Recurrent (00011) - Exercise Log -Part 2 - Date:	MDMR-00039	02/Dec/2024	25/Nov/2024	Dhanya King	Corrected error
17/01/2025 9:27:46 AM	Recurrent (00010) - Exercise Log -Part 2 - Was set exercise program not completed because the participant was injured or unwell?	MDMR-00039		No	Dhanya King	Corrected error
17/01/2025 9:27:46 AM	Recurrent (00010) - Exercise Log -Part 2 - Date:	MDMR-00039	29/Nov/2024	22/Nov/2024	Dhanya King	Corrected error
17/01/2025 9:27:21 AM	Recurrent (00009) - Exercise Log -Part 2 - On exercycle - Training RPM:	MDMR-00039	65	67	Dhanya King	Corrected error
17/01/2025 9:27:21 AM	Recurrent (00009) - Exercise Log -Part 2 - Date:	MDMR-00039	27/Nov/2024	20/Nov/2024	Dhanya King	Corrected error
17/01/2025 9:26:55 AM	Recurrent (00008) - Exercise Log -Part 2 - On exercycle - Resistance setting (level):	MDMR-00039	Level 2	Level 1	Dhanya King	Corrected error
17/01/2025 9:26:55 AM	Recurrent (00008) - Exercise Log -Part 2 - On exercycle - Training RPM:	MDMR-00039	67	70	Dhanya King	Corrected error
17/01/2025 9:26:55 AM	Recurrent (00008) - Exercise Log -Part 2 - Was set exercise program not completed because the participant was injured or unwell?	MDMR-00039		No	Dhanya King	Corrected error
17/01/2025 9:26:55 AM	Recurrent (00008) - Exercise Log -Part 2 - Date:	MDMR-00039	25/Nov/2024	18/Nov/2024	Dhanya King	Corrected error
17/01/2025 9:23:44 AM	Recurrent (00006) - Exercise Log -Part 2 - Was set exercise program not completed because the participant was injured or unwell?	MDMR-00039		Yes	Dhanya King	Corrected error
17/01/2025 9:23:44 AM	Recurrent (00006) - Exercise Log -Part 2 - Select all that apply:	MDMR-00039	Partial scheduled exercise done	Scheduled exercise not done	Dhanya King	Corrected error
17/01/2025 9:23:44 AM	Recurrent (00006) - Exercise Log -Part 2 - Date:	MDMR-00039	22/Nov/2024	15/Nov/2024	Dhanya King	Corrected error
17/01/2025 9:23:38 AM	Recurrent (00006) - Exercise Log -Part 2 - On exercycle - Resistance setting (level):	MDMR-00039	Level 2		Dhanya King
17/01/2025 9:23:38 AM	Recurrent (00006) - Exercise Log -Part 2 - On exercycle - Training RPM:	MDMR-00039	67		Dhanya King
17/01/2025 9:23:38 AM	Recurrent (00006) - Exercise Log -Part 2 - On exercycle - Length of exercise time (in minutes):	MDMR-00039	25		Dhanya King
17/01/2025 9:21:00 AM	Recurrent (00005) - Exercise Log -Part 2 - Was set exercise program not completed because the participant was injured or unwell?	MDMR-00039		Yes	Dhanya King	Corrected error
17/01/2025 9:21:00 AM	Recurrent (00005) - Exercise Log -Part 2 - Select all that apply:	MDMR-00039	Partial scheduled exercise done	Scheduled exercise not done	Dhanya King	Corrected error
17/01/2025 9:21:00 AM	Recurrent (00005) - Exercise Log -Part 2 - Date:	MDMR-00039	20/Nov/2024	13/Nov/2024	Dhanya King	Corrected error
17/01/2025 9:20:50 AM	Recurrent (00005) - Exercise Log -Part 2 - On exercycle - Resistance setting (level):	MDMR-00039	Level 2		Dhanya King
17/01/2025 9:20:50 AM	Recurrent (00005) - Exercise Log -Part 2 - On exercycle - Training RPM:	MDMR-00039	68		Dhanya King
17/01/2025 9:20:50 AM	Recurrent (00005) - Exercise Log -Part 2 - On exercycle - Length of exercise time (in minutes):	MDMR-00039	25		Dhanya King
17/01/2025 9:20:29 AM	Recurrent (00004) - Exercise Log -Part 2 - Was set exercise program not completed because the participant was injured or unwell?	MDMR-00039		Yes	Dhanya King	Corrected error
17/01/2025 9:20:28 AM	Recurrent (00004) - Exercise Log -Part 2 - Select all that apply:	MDMR-00039	Partial scheduled exercise done	Scheduled exercise not done	Dhanya King	Corrected error
17/01/2025 9:20:28 AM	Recurrent (00004) - Exercise Log -Part 2 - Date:	MDMR-00039	18/Nov/2024	11/Nov/2024	Dhanya King	Corrected error
17/01/2025 9:20:11 AM	Recurrent (00004) - Exercise Log -Part 2 - On exercycle - Resistance setting (level):	MDMR-00039	Level 1		Dhanya King
17/01/2025 9:20:11 AM	Recurrent (00004) - Exercise Log -Part 2 - On exercycle - Training RPM:	MDMR-00039	70		Dhanya King
17/01/2025 9:20:11 AM	Recurrent (00004) - Exercise Log -Part 2 - On exercycle - Length of exercise time (in minutes):	MDMR-00039	25		Dhanya King
17/01/2025 8:58:30 AM	Recurrent (00009) - Exercise Log -Part 1 - Date:	MDMR-00037	25/Nov/2024	25/Oct/2024	Dhanya King	Corrected error
17/01/2025 8:56:52 AM	Recurrent (00026) - Exercise Log -Part 1 - Date:	MDMR-00033	27/Nov/2024	27/Oct/2024	Dhanya King	Corrected error
17/01/2025 8:52:30 AM	Recurrent (00003) - Exercise Log -Part 1 - Date:	MDMR-00031	27/Nov/2024	27/Sep/2024	Dhanya King	Corrected error
17/01/2025 8:22:03 AM	Recurrent (00013) - Exercise Log -Part 1 - Date:	MDMR-00011	25/Nov/2024	25/Oct/2024	Dhanya King	Corrected error
17/01/2025 8:12:06 AM	Visit 4 - End of Study - Lab Tests - IGF-1 - IGF-1 (ng/mL):	MDMR-00039		149	Dhanya King
17/01/2025 8:11:10 AM	Visit 4 - End of Study - Lab Tests - IGF-1 - IGF-1 (ng/mL):	MDMR-00036		70	Dhanya King
17/01/2025 8:09:22 AM	Visit 4 - End of Study - Lab Tests - IGF-1 - IGF-1 (ng/mL):	MDMR-00019		97	Dhanya King
17/01/2025 7:53:34 AM	Recurrent (00004) - Exercise Log -Part 1 - Date:	MDMR-00006	13/Sep/2023	11/Sep/2024	Dhanya King	Corrected error
17/01/2025 7:49:40 AM	Recurrent (00002) - Exercise Log -Part 1 - Date:	MDMR-00004	13/Sep/2024	13/Aug/2024	Dhanya King	Corrected error
17/01/2025 7:43:35 AM	Recurrent (Week-00006) - Weekly Information - Date of contact:	MDMR-00002	23/Sep/2023	23/Sep/2024	Dhanya King	Corrected error
17/01/2025 7:41:47 AM	Recurrent (00011) - Exercise Log -Part 1 - Date:	MDMR-00001	28/Aug/2024	28/Sep/2024	Dhanya King	Corrected error
17/01/2025 7:36:17 AM	Visit 4 - End of Study - Lab Tests - HbA1C - If abnormal, then clinically significant?	MDMR-00004		No	Dhanya King
17/01/2025 7:35:17 AM	Visit 4 - End of Study - Lab Tests - HbA1C - If abnormal, then clinically significant?	MDMR-00006		No	Dhanya King
17/01/2025 7:34:17 AM	Visit 4 - End of Study - Lab Tests - HbA1C - If abnormal, then clinically significant?	MDMR-00008		No	Dhanya King
17/01/2025 7:33:26 AM	Visit 4 - End of Study - Lab Tests - HbA1C - If abnormal, then clinically significant?	MDMR-00007		No	Dhanya King
16/01/2025 1:56:47 PM	Visit 4 - End of Study - Lab Tests - Hs-CRP - Hs-CRP (mg/L):	MDMR-00013		1	Dhanya King	New information obtained
16/01/2025 1:56:47 PM	Visit 4 - End of Study - Lab Tests - Cholesterol/HDL ratio - Cholesterol/HDL (ratio):	MDMR-00013		4,1	Dhanya King	New information obtained
16/01/2025 1:56:47 PM	Visit 4 - End of Study - Lab Tests - LDL Cholesterol - LDL Cholesterol (mmol/L):	MDMR-00013		4,2	Dhanya King	New information obtained
16/01/2025 1:56:47 PM	Visit 4 - End of Study - Lab Tests - HDL Cholesterol - HDL Cholesterol (mmol/L):	MDMR-00013		1,6	Dhanya King	New information obtained
16/01/2025 1:56:47 PM	Visit 4 - End of Study - Lab Tests - Triglycerides - Triglycerides (mmol/L):	MDMR-00013		1,7	Dhanya King	New information obtained
16/01/2025 1:56:47 PM	Visit 4 - End of Study - Lab Tests - Cholesterol - Cholesterol (mmol/L):	MDMR-00013		6,5	Dhanya King	New information obtained
16/01/2025 1:56:47 PM	Visit 4 - End of Study - Lab Tests - IGF-1 - IGF-1 (ng/mL):	MDMR-00013		140	Dhanya King	New information obtained
16/01/2025 1:56:47 PM	Visit 4 - End of Study - Lab Tests - HbA1C - HbA1C (mmol/mol Hb):	MDMR-00013		39	Dhanya King	New information obtained
16/01/2025 1:56:47 PM	Visit 4 - End of Study - Lab Tests - Globulin - Globulin (g/L):	MDMR-00013		36	Dhanya King	New information obtained
16/01/2025 1:56:47 PM	Visit 4 - End of Study - Lab Tests - Albumin - Albumin (g/L):	MDMR-00013		37	Dhanya King	New information obtained
16/01/2025 1:56:47 PM	Visit 4 - End of Study - Lab Tests - Protein - Protein (g/L):	MDMR-00013		73	Dhanya King	New information obtained
16/01/2025 1:56:47 PM	Visit 4 - End of Study - Lab Tests - AST - AST (U/L):	MDMR-00013		25	Dhanya King	New information obtained
16/01/2025 1:56:47 PM	Visit 4 - End of Study - Lab Tests - ALT - ALT (U/L):	MDMR-00013		16	Dhanya King	New information obtained
16/01/2025 1:56:47 PM	Visit 4 - End of Study - Lab Tests - GGT - GGT (U/L):	MDMR-00013		17	Dhanya King	New information obtained
16/01/2025 1:56:47 PM	Visit 4 - End of Study - Lab Tests - Bilirubin - Bilirubin (umol/L):	MDMR-00013		9	Dhanya King	New information obtained
16/01/2025 1:56:47 PM	Visit 4 - End of Study - Lab Tests - Alkaline Phosphatase - Alkaline Phosphatase (U/L):	MDMR-00013		92	Dhanya King	New information obtained
16/01/2025 1:56:47 PM	Visit 4 - End of Study - Lab Tests - Creatinine - Creatinine (umol/L):	MDMR-00013		79	Dhanya King	New information obtained
16/01/2025 1:56:47 PM	Visit 4 - End of Study - Lab Tests - Potassium - Potassium (mmol/L):	MDMR-00013		3,9	Dhanya King	New information obtained
16/01/2025 1:56:47 PM	Visit 4 - End of Study - Lab Tests - Sodium - Sodium (mmol/L):	MDMR-00013		138	Dhanya King	New information obtained
16/01/2025 1:56:47 PM	Visit 4 - End of Study - Lab Tests - Urea - Urea (mmol/L):	MDMR-00013		4,8	Dhanya King	New information obtained
16/01/2025 1:56:47 PM	Visit 4 - End of Study - Lab Tests - eGFR - If abnormal, then clinically significant?	MDMR-00013		No	Dhanya King	New information obtained
16/01/2025 1:56:47 PM	Visit 4 - End of Study - Lab Tests - eGFR - eGFR (mL /min/1.73m2):	MDMR-00013		65	Dhanya King	New information obtained
16/01/2025 1:56:47 PM	Visit 4 - End of Study - Lab Tests - Basophils - Basophils (x 10(9)/L):	MDMR-00013		0,1	Dhanya King	New information obtained
16/01/2025 1:56:47 PM	Visit 4 - End of Study - Lab Tests - Eosinophils - Eosinophils (x 10(9)/L):	MDMR-00013		0,4	Dhanya King	New information obtained
16/01/2025 1:56:47 PM	Visit 4 - End of Study - Lab Tests - Monocytes - Monocytes (x 10(9)/L):	MDMR-00013		0,6	Dhanya King	New information obtained
16/01/2025 1:56:47 PM	Visit 4 - End of Study - Lab Tests - Lymphocytes - Lymphocytes (x 10(9)/L):	MDMR-00013		4,1	Dhanya King	New information obtained
16/01/2025 1:56:47 PM	Visit 4 - End of Study - Lab Tests - Neutrophils - Neutrophils (x 10(9)/L):	MDMR-00013		2,4	Dhanya King	New information obtained
16/01/2025 1:56:47 PM	Visit 4 - End of Study - Lab Tests - Platelets - Platelets (x 10(9)/L):	MDMR-00013		442	Dhanya King	New information obtained
16/01/2025 1:56:47 PM	Visit 4 - End of Study - Lab Tests - MCV - MCV (fl):	MDMR-00013		88	Dhanya King	New information obtained
16/01/2025 1:56:47 PM	Visit 4 - End of Study - Lab Tests - RBC - RBC (x 10(12)/L):	MDMR-00013		4,75	Dhanya King	New information obtained
16/01/2025 1:56:47 PM	Visit 4 - End of Study - Lab Tests - Haematocrit - Haematocrit (ratio):	MDMR-00013		0,42	Dhanya King	New information obtained
16/01/2025 1:56:47 PM	Visit 4 - End of Study - Lab Tests - Haemoglobin - Haemoglobin (g/L):	MDMR-00013		138	Dhanya King	New information obtained
16/01/2025 1:55:41 PM	Visit 4 - End of Study - Lab Tests - LDL Cholesterol - If abnormal, then clinically significant?	MDMR-00013		No	Dhanya King
16/01/2025 1:55:41 PM	Visit 4 - End of Study - Lab Tests - Cholesterol - If abnormal, then clinically significant?	MDMR-00013		No	Dhanya King
16/01/2025 1:55:41 PM	Visit 4 - End of Study - Lab Tests - Lymphocytes - If abnormal, then clinically significant?	MDMR-00013		No	Dhanya King
16/01/2025 1:55:41 PM	Visit 4 - End of Study - Lab Tests - Platelets - If abnormal, then clinically significant?	MDMR-00013		No	Dhanya King
16/01/2025 1:52:29 PM	Visit 4 - End of Study - Lab Tests - HbA1C - If abnormal, then clinically significant?	MDMR-00029		No	Dhanya King
16/01/2025 1:30:14 PM	Visit 4 - Accountability - Treatment Adherence - Treatment accountability log - Part 2 - Number of capsules returned at the end of the period:	MDMR-00039		0	Dhanya King
16/01/2025 1:30:14 PM	Visit 4 - Accountability - Treatment Adherence - Treatment accountability log - Part 2 - Total number of capsules dispensed:	MDMR-00039		21	Dhanya King
16/01/2025 1:30:14 PM	Visit 4 - Accountability - Treatment Adherence - Treatment accountability log - Part 2 - Blister pack code:	MDMR-00039		RA-28	Dhanya King
16/01/2025 1:18:04 PM	Visit 4 - End of Study - Lab Tests - Hs-CRP - Hs-CRP (mg/L):	MDMR-00036		1	Dhanya King
16/01/2025 1:18:04 PM	Visit 4 - End of Study - Lab Tests - Cholesterol/HDL ratio - Cholesterol/HDL (ratio):	MDMR-00036		4,1	Dhanya King
16/01/2025 1:18:04 PM	Visit 4 - End of Study - Lab Tests - LDL Cholesterol - LDL Cholesterol (mmol/L):	MDMR-00036		2,8	Dhanya King
16/01/2025 1:18:04 PM	Visit 4 - End of Study - Lab Tests - HDL Cholesterol - HDL Cholesterol (mmol/L):	MDMR-00036		1,05	Dhanya King
16/01/2025 1:18:04 PM	Visit 4 - End of Study - Lab Tests - Triglycerides - Triglycerides (mmol/L):	MDMR-00036		1,1	Dhanya King
16/01/2025 1:18:04 PM	Visit 4 - End of Study - Lab Tests - Cholesterol - Cholesterol (mmol/L):	MDMR-00036		4,3	Dhanya King
16/01/2025 1:18:04 PM	Visit 4 - End of Study - Lab Tests - HbA1C - HbA1C (mmol/mol Hb):	MDMR-00036		40	Dhanya King
16/01/2025 1:18:04 PM	Visit 4 - End of Study - Lab Tests - Globulin - Globulin (g/L):	MDMR-00036		26	Dhanya King
16/01/2025 1:18:04 PM	Visit 4 - End of Study - Lab Tests - Albumin - Albumin (g/L):	MDMR-00036		39	Dhanya King
16/01/2025 1:18:04 PM	Visit 4 - End of Study - Lab Tests - Protein - Protein (g/L):	MDMR-00036		65	Dhanya King
16/01/2025 1:18:04 PM	Visit 4 - End of Study - Lab Tests - AST - AST (U/L):	MDMR-00036		77	Dhanya King
16/01/2025 1:18:04 PM	Visit 4 - End of Study - Lab Tests - ALT - If abnormal, then clinically significant?	MDMR-00036		No	Dhanya King
16/01/2025 1:18:04 PM	Visit 4 - End of Study - Lab Tests - ALT - ALT (U/L):	MDMR-00036		77	Dhanya King
16/01/2025 1:18:04 PM	Visit 4 - End of Study - Lab Tests - GGT - GGT (U/L):	MDMR-00036		33	Dhanya King
16/01/2025 1:18:04 PM	Visit 4 - End of Study - Lab Tests - Bilirubin - Bilirubin (umol/L):	MDMR-00036		23	Dhanya King
16/01/2025 1:18:04 PM	Visit 4 - End of Study - Lab Tests - Alkaline Phosphatase - Alkaline Phosphatase (U/L):	MDMR-00036		65	Dhanya King
16/01/2025 1:18:04 PM	Visit 4 - End of Study - Lab Tests - Creatinine - Creatinine (umol/L):	MDMR-00036		97	Dhanya King
16/01/2025 1:18:04 PM	Visit 4 - End of Study - Lab Tests - Potassium - Potassium (mmol/L):	MDMR-00036		4,4	Dhanya King
16/01/2025 1:18:04 PM	Visit 4 - End of Study - Lab Tests - Sodium - Sodium (mmol/L):	MDMR-00036		144	Dhanya King
16/01/2025 1:18:04 PM	Visit 4 - End of Study - Lab Tests - Urea - Urea (mmol/L):	MDMR-00036		3,7	Dhanya King
16/01/2025 1:18:04 PM	Visit 4 - End of Study - Lab Tests - eGFR - eGFR (mL /min/1.73m2):	MDMR-00036		69	Dhanya King
16/01/2025 1:18:04 PM	Visit 4 - End of Study - Lab Tests - Basophils - Basophils (x 10(9)/L):	MDMR-00036		0	Dhanya King
16/01/2025 1:18:04 PM	Visit 4 - End of Study - Lab Tests - Eosinophils - Eosinophils (x 10(9)/L):	MDMR-00036		0,1	Dhanya King
16/01/2025 1:18:04 PM	Visit 4 - End of Study - Lab Tests - Monocytes - Monocytes (x 10(9)/L):	MDMR-00036		0,5	Dhanya King
16/01/2025 1:18:04 PM	Visit 4 - End of Study - Lab Tests - Lymphocytes - Lymphocytes (x 10(9)/L):	MDMR-00036		1,4	Dhanya King
16/01/2025 1:18:04 PM	Visit 4 - End of Study - Lab Tests - Neutrophils - Neutrophils (x 10(9)/L):	MDMR-00036		3,2	Dhanya King
16/01/2025 1:18:04 PM	Visit 4 - End of Study - Lab Tests - Platelets - Platelets (x 10(9)/L):	MDMR-00036		189	Dhanya King
16/01/2025 1:18:04 PM	Visit 4 - End of Study - Lab Tests - MCV - MCV (fl):	MDMR-00036		93	Dhanya King
16/01/2025 1:18:04 PM	Visit 4 - End of Study - Lab Tests - RBC - RBC (x 10(12)/L):	MDMR-00036		4,88	Dhanya King
16/01/2025 1:18:04 PM	Visit 4 - End of Study - Lab Tests - Haematocrit - Haematocrit (ratio):	MDMR-00036		0,45	Dhanya King
16/01/2025 1:18:04 PM	Visit 4 - End of Study - Lab Tests - Haemoglobin - Haemoglobin (g/L):	MDMR-00036		148	Dhanya King
16/01/2025 1:13:23 PM	Visit 3 - Interim Assessment - Lab Tests - Triglycerides - If abnormal, then clinically significant?	MDMR-00035		No	Dhanya King
16/01/2025 1:12:11 PM	Visit 4 - End of Study - Lab Tests - Triglycerides - If abnormal, then clinically significant?	MDMR-00032		No	Dhanya King
16/01/2025 1:06:53 PM	Visit 4 - End of Study - Lab Tests - Cholesterol - If abnormal, then clinically significant?	MDMR-00029		No	Dhanya King
16/01/2025 1:00:50 PM	Visit 3 - Interim Assessment - Lab Tests - Triglycerides - If abnormal, then clinically significant?	MDMR-00027		No	Dhanya King
16/01/2025 12:57:03 PM	Visit 4 - End of Study - Lab Tests - Triglycerides - If abnormal, then clinically significant?	MDMR-00025		No	Dhanya King
16/01/2025 12:46:43 PM	Visit 4 - End of Study - Lab Tests - Urea - Urea (mmol/L):	MDMR-00023	0,24	4,4	Dhanya King	Corrected error
16/01/2025 12:46:32 PM	Visit 4 - End of Study - Lab Tests - Hs-CRP - If abnormal, then clinically significant?	MDMR-00023		No	Dhanya King
16/01/2025 12:46:32 PM	Visit 4 - End of Study - Lab Tests - LDL Cholesterol - If abnormal, then clinically significant?	MDMR-00023		No	Dhanya King
16/01/2025 12:46:32 PM	Visit 4 - End of Study - Lab Tests - Cholesterol - If abnormal, then clinically significant?	MDMR-00023		No	Dhanya King
16/01/2025 12:46:32 PM	Visit 4 - End of Study - Lab Tests - Creatinine - If abnormal, then clinically significant?	MDMR-00023		No	Dhanya King
16/01/2025 12:46:32 PM	Visit 4 - End of Study - Lab Tests - Monocytes - If abnormal, then clinically significant?	MDMR-00023		No	Dhanya King
16/01/2025 12:46:32 PM	Visit 4 - End of Study - Lab Tests - Neutrophils - If abnormal, then clinically significant?	MDMR-00023		No	Dhanya King
16/01/2025 12:43:53 PM	Visit 3 - Interim Assessment - Lab Tests - Cholesterol - If abnormal, then clinically significant?	MDMR-00020		No	Dhanya King
16/01/2025 12:40:37 PM	Visit 3 - Interim Assessment - Lab Tests - Triglycerides - If abnormal, then clinically significant?	MDMR-00014		No	Dhanya King
16/01/2025 11:24:57 AM	Study Disposition - End of Study Details - End of study details - Study completion date:	MDMR-00039		27/Dec/2024	Dhanya King
16/01/2025 11:24:57 AM	Study Disposition - End of Study Details - End of study details - Has the participant completed the study as per protocol?	MDMR-00039		Yes	Dhanya King
16/01/2025 11:24:26 AM	Study Disposition - End of Study Details - End of study details - Study completion date:	MDMR-00038		23/Dec/2024	Dhanya King
16/01/2025 11:24:26 AM	Study Disposition - End of Study Details - End of study details - Has the participant completed the study as per protocol?	MDMR-00038		Yes	Dhanya King
16/01/2025 11:23:29 AM	Visit 4 - End of Study - Lab Tests - HbA1C - If abnormal, then clinically significant?	MDMR-00019		No	Dhanya King
16/01/2025 10:56:32 AM	Study Disposition - End of Study Details - End of study details - Early termination date:	MDMR-00037		19/Dec/2024	Dhanya King
16/01/2025 10:56:32 AM	Study Disposition - End of Study Details - End of study details - Reason for early termination:	MDMR-00037		Participant’s choice	Dhanya King
16/01/2025 10:56:32 AM	Study Disposition - End of Study Details - End of study details - Has the participant completed the study as per protocol?	MDMR-00037		No	Dhanya King
16/01/2025 10:52:48 AM	Visit 4 - Accountability - Treatment Adherence - Treatment accountability log - Part 2 - Date of last dose:	MDMR-00036		21/Dec/2024	Dhanya King
16/01/2025 10:52:48 AM	Visit 4 - Accountability - Treatment Adherence - Treatment accountability log - Part 2 - Number of capsules returned at the end of the period:	MDMR-00036		0	Dhanya King
16/01/2025 10:52:48 AM	Visit 4 - Accountability - Treatment Adherence - Treatment accountability log - Part 2 - Date of first dose:	MDMR-00036		09/Nov/2024	Dhanya King
16/01/2025 10:52:48 AM	Visit 4 - Accountability - Treatment Adherence - Treatment accountability log - Part 2 - Total number of capsules dispensed:	MDMR-00036		21	Dhanya King
16/01/2025 10:52:48 AM	Visit 4 - Accountability - Treatment Adherence - Treatment accountability log - Part 2 - Blister pack code:	MDMR-00036		RA-15	Dhanya King
16/01/2025 10:44:33 AM	Study Disposition - End of Study Details - End of study details - Study completion date:	MDMR-00036		27/Dec/2024	Dhanya King
16/01/2025 10:44:33 AM	Study Disposition - End of Study Details - End of study details - Has the participant completed the study as per protocol?	MDMR-00036		Yes	Dhanya King
16/01/2025 10:43:14 AM	Study Disposition - End of Study Details - End of study details - Study completion date:	MDMR-00032		23/Dec/2024	Dhanya King
16/01/2025 10:43:14 AM	Study Disposition - End of Study Details - End of study details - Has the participant completed the study as per protocol?	MDMR-00032		Yes	Dhanya King
16/01/2025 10:42:23 AM	Study Disposition - End of Study Details - End of study details - Study completion date:	MDMR-00031		16/Dec/2024	Dhanya King
16/01/2025 10:42:23 AM	Study Disposition - End of Study Details - End of study details - Has the participant completed the study as per protocol?	MDMR-00031		Yes	Dhanya King
16/01/2025 10:38:57 AM	Study Disposition - End of Study Details - End of study details - Study completion date:	MDMR-00030		24/Dec/2024	Dhanya King
16/01/2025 10:38:57 AM	Study Disposition - End of Study Details - End of study details - Has the participant completed the study as per protocol?	MDMR-00030		Yes	Dhanya King
16/01/2025 10:36:23 AM	Visit 4 - Accountability - Treatment Adherence - Treatment accountability log - Part 2 - Total number of capsules dispensed:	MDMR-00029		21	Dhanya King
16/01/2025 10:36:23 AM	Visit 4 - Accountability - Treatment Adherence - Treatment accountability log - Part 2 - Blister pack code:	MDMR-00029		RA-40	Dhanya King
16/01/2025 10:25:05 AM	Study Disposition - End of Study Details - End of study details - Study completion date:	MDMR-00029		24/Dec/2024	Dhanya King
16/01/2025 10:25:05 AM	Study Disposition - End of Study Details - End of study details - Has the participant completed the study as per protocol?	MDMR-00029		Yes	Dhanya King
16/01/2025 10:20:17 AM	Study Disposition - End of Study Details - End of study details - Early termination date:	MDMR-00028		18/Dec/2024	Dhanya King
16/01/2025 10:20:17 AM	Study Disposition - End of Study Details - End of study details - Reason for early termination:	MDMR-00028		Participant’s choice	Dhanya King
16/01/2025 10:20:17 AM	Study Disposition - End of Study Details - End of study details - Has the participant completed the study as per protocol?	MDMR-00028		No	Dhanya King
16/01/2025 10:17:30 AM	Study Disposition - End of Study Details - End of study details - Study completion date:	MDMR-00027		23/Dec/2024	Dhanya King
16/01/2025 10:17:30 AM	Study Disposition - End of Study Details - End of study details - Has the participant completed the study as per protocol?	MDMR-00027		Yes	Dhanya King
16/01/2025 10:13:36 AM	Study Disposition - End of Study Details - End of study details - Study completion date:	MDMR-00025		27/Dec/2024	Dhanya King
16/01/2025 10:13:36 AM	Study Disposition - End of Study Details - End of study details - Has the participant completed the study as per protocol?	MDMR-00025		Yes	Dhanya King
16/01/2025 10:07:14 AM	Study Disposition - End of Study Details - End of study details - Study completion date:	MDMR-00023		27/Dec/2024	Dhanya King
16/01/2025 10:07:14 AM	Study Disposition - End of Study Details - End of study details - Has the participant completed the study as per protocol?	MDMR-00023		Yes	Dhanya King
16/01/2025 10:06:36 AM	Study Disposition - End of Study Details - End of study details - Study completion date:	MDMR-00022		24/Dec/2024	Dhanya King
16/01/2025 10:06:36 AM	Study Disposition - End of Study Details - End of study details - Has the participant completed the study as per protocol?	MDMR-00022		Yes	Dhanya King
16/01/2025 10:05:54 AM	Study Disposition - End of Study Details - End of study details - Study completion date:	MDMR-00021		23/Dec/2024	Dhanya King
16/01/2025 10:05:54 AM	Study Disposition - End of Study Details - End of study details - Has the participant completed the study as per protocol?	MDMR-00021		Yes	Dhanya King
16/01/2025 10:04:55 AM	Study Disposition - End of Study Details - End of study details - Study completion date:	MDMR-00018		16/Dec/2024	Dhanya King
16/01/2025 10:04:55 AM	Study Disposition - End of Study Details - End of study details - Has the participant completed the study as per protocol?	MDMR-00018		Yes	Dhanya King
16/01/2025 9:59:37 AM	Study Disposition - End of Study Details - End of study details - Study completion date:	MDMR-00014	12/Jan/2025	12/Dec/2024	Dhanya King	Corrected error
16/01/2025 9:57:15 AM	Study Disposition - End of Study Details - End of study details - Study completion date:	MDMR-00017		23/Dec/2024	Dhanya King
16/01/2025 9:57:15 AM	Study Disposition - End of Study Details - End of study details - Has the participant completed the study as per protocol?	MDMR-00017		Yes	Dhanya King
16/01/2025 9:55:53 AM	Study Disposition - End of Study Details - End of study details - Study completion date:	MDMR-00014		12/Jan/2025	Dhanya King
16/01/2025 9:55:53 AM	Study Disposition - End of Study Details - End of study details - Has the participant completed the study as per protocol?	MDMR-00014		Yes	Dhanya King
16/01/2025 9:50:12 AM	Study Disposition - End of Study Details - End of study details - Study completion date:	MDMR-00013		09/Dec/2024	Dhanya King
16/01/2025 9:50:12 AM	Study Disposition - End of Study Details - End of study details - Has the participant completed the study as per protocol?	MDMR-00013		Yes	Dhanya King
16/01/2025 9:49:05 AM	Study Disposition - End of Study Details - End of study details - Early termination date:	MDMR-00011		10/Dec/2024	Dhanya King
16/01/2025 9:49:04 AM	Study Disposition - End of Study Details - End of study details - Reason for early termination:	MDMR-00011		Participant’s choice	Dhanya King
16/01/2025 9:49:04 AM	Study Disposition - End of Study Details - End of study details - Has the participant completed the study as per protocol?	MDMR-00011		No	Dhanya King
16/01/2025 9:47:03 AM	Study Disposition - End of Study Details - End of study details - Study completion date:	MDMR-00010		09/Dec/2024	Dhanya King
16/01/2025 9:47:03 AM	Study Disposition - End of Study Details - End of study details - Has the participant completed the study as per protocol?	MDMR-00010		Yes	Dhanya King
16/01/2025 9:46:21 AM	Study Disposition - End of Study Details - End of study details - Study completion date:	MDMR-00007	03/Jan/2025	03/Dec/2024	Dhanya King	Corrected error
16/01/2025 9:45:35 AM	Study Disposition - End of Study Details - End of study details - Study completion date:	MDMR-00008		02/Dec/2024	Dhanya King
16/01/2025 9:45:35 AM	Study Disposition - End of Study Details - End of study details - Has the participant completed the study as per protocol?	MDMR-00008		Yes	Dhanya King
16/01/2025 9:44:16 AM	Study Disposition - End of Study Details - End of study details - Study completion date:	MDMR-00007		03/Jan/2025	Dhanya King
16/01/2025 9:44:16 AM	Study Disposition - End of Study Details - End of study details - Has the participant completed the study as per protocol?	MDMR-00007		Yes	Dhanya King
16/01/2025 9:34:16 AM	Visit 4 - End of Study - Lab Tests - Cholesterol - If abnormal, then clinically significant?	MDMR-00002		No	Dhanya King
16/01/2025 9:30:44 AM	Study Disposition - End of Study Details - End of study details - Study completion date:	MDMR-00001		29/Nov/2024	Dhanya King
16/01/2025 9:30:44 AM	Study Disposition - End of Study Details - End of study details - Has the participant completed the study as per protocol?	MDMR-00001		Yes	Dhanya King
16/01/2025 9:19:18 AM	Visit 4 - End of Study - Lab Tests - Hs-CRP - Hs-CRP (mg/L):	MDMR-00039		1	Dhanya King
16/01/2025 9:19:18 AM	Visit 4 - End of Study - Lab Tests - Cholesterol/HDL ratio - Cholesterol/HDL (ratio):	MDMR-00039		3,2	Dhanya King
16/01/2025 9:19:18 AM	Visit 4 - End of Study - Lab Tests - LDL Cholesterol - LDL Cholesterol (mmol/L):	MDMR-00039		1,6	Dhanya King
16/01/2025 9:19:18 AM	Visit 4 - End of Study - Lab Tests - HDL Cholesterol - If abnormal, then clinically significant?	MDMR-00039		No	Dhanya King
16/01/2025 9:19:18 AM	Visit 4 - End of Study - Lab Tests - HDL Cholesterol - HDL Cholesterol (mmol/L):	MDMR-00039		0,96	Dhanya King
16/01/2025 9:19:18 AM	Visit 4 - End of Study - Lab Tests - Triglycerides - Triglycerides (mmol/L):	MDMR-00039		1,2	Dhanya King
16/01/2025 9:19:18 AM	Visit 4 - End of Study - Lab Tests - Cholesterol - Cholesterol (mmol/L):	MDMR-00039		3,1	Dhanya King
16/01/2025 9:19:18 AM	Visit 4 - End of Study - Lab Tests - HbA1C - If abnormal, then clinically significant?	MDMR-00039		No	Dhanya King
16/01/2025 9:19:18 AM	Visit 4 - End of Study - Lab Tests - HbA1C - HbA1C (mmol/mol Hb):	MDMR-00039		43	Dhanya King
16/01/2025 9:19:18 AM	Visit 4 - End of Study - Lab Tests - Globulin - Globulin (g/L):	MDMR-00039		30	Dhanya King
16/01/2025 9:19:18 AM	Visit 4 - End of Study - Lab Tests - Albumin - Albumin (g/L):	MDMR-00039		33	Dhanya King
16/01/2025 9:19:18 AM	Visit 4 - End of Study - Lab Tests - Protein - If abnormal, then clinically significant?	MDMR-00039		No	Dhanya King
16/01/2025 9:19:18 AM	Visit 4 - End of Study - Lab Tests - Protein - Protein (g/L):	MDMR-00039		63	Dhanya King
16/01/2025 9:19:18 AM	Visit 4 - End of Study - Lab Tests - AST - AST (U/L):	MDMR-00039		40	Dhanya King
16/01/2025 9:19:18 AM	Visit 4 - End of Study - Lab Tests - ALT - If abnormal, then clinically significant?	MDMR-00039		No	Dhanya King
16/01/2025 9:19:18 AM	Visit 4 - End of Study - Lab Tests - ALT - ALT (U/L):	MDMR-00039		56	Dhanya King
16/01/2025 9:19:18 AM	Visit 4 - End of Study - Lab Tests - GGT - GGT (U/L):	MDMR-00039		42	Dhanya King
16/01/2025 9:19:18 AM	Visit 4 - End of Study - Lab Tests - Bilirubin - Bilirubin (umol/L):	MDMR-00039		9	Dhanya King
16/01/2025 9:19:18 AM	Visit 4 - End of Study - Lab Tests - Alkaline Phosphatase - Alkaline Phosphatase (U/L):	MDMR-00039		114	Dhanya King
16/01/2025 9:19:18 AM	Visit 4 - End of Study - Lab Tests - Creatinine - Creatinine (umol/L):	MDMR-00039		92	Dhanya King
16/01/2025 9:19:18 AM	Visit 4 - End of Study - Lab Tests - Potassium - Potassium (mmol/L):	MDMR-00039		4,3	Dhanya King
16/01/2025 9:19:18 AM	Visit 4 - End of Study - Lab Tests - Sodium - Sodium (mmol/L):	MDMR-00039		141	Dhanya King
16/01/2025 9:19:18 AM	Visit 4 - End of Study - Lab Tests - Urea - If abnormal, then clinically significant?	MDMR-00039		No	Dhanya King
16/01/2025 9:19:18 AM	Visit 4 - End of Study - Lab Tests - Urea - Urea (mmol/L):	MDMR-00039		8,7	Dhanya King
16/01/2025 9:19:18 AM	Visit 4 - End of Study - Lab Tests - eGFR - eGFR (mL /min/1.73m2):	MDMR-00039		67	Dhanya King
16/01/2025 9:19:18 AM	Visit 4 - End of Study - Lab Tests - Basophils - Basophils (x 10(9)/L):	MDMR-00039		0,1	Dhanya King
16/01/2025 9:19:18 AM	Visit 4 - End of Study - Lab Tests - Eosinophils - Eosinophils (x 10(9)/L):	MDMR-00039		0,1	Dhanya King
16/01/2025 9:19:18 AM	Visit 4 - End of Study - Lab Tests - Monocytes - Monocytes (x 10(9)/L):	MDMR-00039		0,7	Dhanya King
16/01/2025 9:19:18 AM	Visit 4 - End of Study - Lab Tests - Lymphocytes - Lymphocytes (x 10(9)/L):	MDMR-00039		1	Dhanya King
16/01/2025 9:19:18 AM	Visit 4 - End of Study - Lab Tests - Neutrophils - Neutrophils (x 10(9)/L):	MDMR-00039		4,5	Dhanya King
16/01/2025 9:19:18 AM	Visit 4 - End of Study - Lab Tests - Platelets - Platelets (x 10(9)/L):	MDMR-00039		226	Dhanya King
16/01/2025 9:19:18 AM	Visit 4 - End of Study - Lab Tests - MCV - MCV (fl):	MDMR-00039		91	Dhanya King
16/01/2025 9:19:18 AM	Visit 4 - End of Study - Lab Tests - RBC - RBC (x 10(12)/L):	MDMR-00039		4,63	Dhanya King
16/01/2025 9:19:18 AM	Visit 4 - End of Study - Lab Tests - Haematocrit - Haematocrit (ratio):	MDMR-00039		0,42	Dhanya King
16/01/2025 9:19:18 AM	Visit 4 - End of Study - Lab Tests - Haemoglobin - Haemoglobin (g/L):	MDMR-00039		132	Dhanya King
15/01/2025 11:56:18 AM	Recurrent (00021) - Exercise Log -Part 2 - On exercycle - Resistance setting (level):	MDMR-00042		Level 2	Dhanya King
15/01/2025 11:56:18 AM	Recurrent (00021) - Exercise Log -Part 2 - On exercycle - Training RPM:	MDMR-00042		59	Dhanya King
15/01/2025 11:56:18 AM	Recurrent (00021) - Exercise Log -Part 2 - On exercycle - Length of exercise time (in minutes):	MDMR-00042		20	Dhanya King
15/01/2025 11:56:18 AM	Recurrent (00021) - Exercise Log -Part 2 - Was set exercise program not completed because the participant was injured or unwell?	MDMR-00042		No	Dhanya King
15/01/2025 11:56:18 AM	Recurrent (00021) - Exercise Log -Part 2 - Select all that apply:	MDMR-00042		Partial scheduled exercise done	Dhanya King
15/01/2025 11:56:18 AM	Recurrent (00021) - Exercise Log -Part 2 - Date:	MDMR-00042		09/Jan/2025	Dhanya King
15/01/2025 11:56:18 AM	Recurrent (00021) - Exercise Log -Part 2 - Select day:	MDMR-00042		Day 5	Dhanya King
15/01/2025 11:56:18 AM	Recurrent (00021) - Exercise Log -Part 2 - Select week:	MDMR-00042		Week 13	Dhanya King
15/01/2025 11:55:30 AM	Recurrent (00020) - Exercise Log -Part 2 - On exercycle - Resistance setting (level):	MDMR-00042		Level 2	Dhanya King
15/01/2025 11:55:30 AM	Recurrent (00020) - Exercise Log -Part 2 - On exercycle - Training RPM:	MDMR-00042		53	Dhanya King
15/01/2025 11:55:30 AM	Recurrent (00020) - Exercise Log -Part 2 - On exercycle - Length of exercise time (in minutes):	MDMR-00042		20	Dhanya King
15/01/2025 11:55:30 AM	Recurrent (00020) - Exercise Log -Part 2 - Was set exercise program not completed because the participant was injured or unwell?	MDMR-00042		No	Dhanya King
15/01/2025 11:55:30 AM	Recurrent (00020) - Exercise Log -Part 2 - Select all that apply:	MDMR-00042		Partial scheduled exercise done	Dhanya King
15/01/2025 11:55:30 AM	Recurrent (00020) - Exercise Log -Part 2 - Date:	MDMR-00042		07/Jan/2025	Dhanya King
15/01/2025 11:55:30 AM	Recurrent (00020) - Exercise Log -Part 2 - Select day:	MDMR-00042		Day 3	Dhanya King
15/01/2025 11:55:30 AM	Recurrent (00020) - Exercise Log -Part 2 - Select week:	MDMR-00042		Week 13	Dhanya King
15/01/2025 11:54:21 AM	Recurrent (00019) - Exercise Log -Part 2 - On exercycle - Resistance setting (level):	MDMR-00042		Level 1	Dhanya King
15/01/2025 11:54:21 AM	Recurrent (00019) - Exercise Log -Part 2 - On exercycle - Training RPM:	MDMR-00042		59	Dhanya King
15/01/2025 11:54:21 AM	Recurrent (00019) - Exercise Log -Part 2 - On exercycle - Length of exercise time (in minutes):	MDMR-00042		25	Dhanya King
15/01/2025 11:54:21 AM	Recurrent (00019) - Exercise Log -Part 2 - Was set exercise program not completed because the participant was injured or unwell?	MDMR-00042		No	Dhanya King
15/01/2025 11:54:21 AM	Recurrent (00019) - Exercise Log -Part 2 - Select all that apply:	MDMR-00042		Partial scheduled exercise done	Dhanya King
15/01/2025 11:54:21 AM	Recurrent (00019) - Exercise Log -Part 2 - Date:	MDMR-00042		06/Jan/2025	Dhanya King
15/01/2025 11:54:21 AM	Recurrent (00019) - Exercise Log -Part 2 - Select day:	MDMR-00042		Day 1	Dhanya King
15/01/2025 11:54:21 AM	Recurrent (00019) - Exercise Log -Part 2 - Select week:	MDMR-00042		Week 13	Dhanya King
15/01/2025 11:53:36 AM	Recurrent (00018) - Exercise Log -Part 2 - On exercycle - Resistance setting (level):	MDMR-00042		Level 1	Dhanya King
15/01/2025 11:53:36 AM	Recurrent (00018) - Exercise Log -Part 2 - On exercycle - Training RPM:	MDMR-00042		59	Dhanya King
15/01/2025 11:53:36 AM	Recurrent (00018) - Exercise Log -Part 2 - On exercycle - Length of exercise time (in minutes):	MDMR-00042		25	Dhanya King
15/01/2025 11:53:36 AM	Recurrent (00018) - Exercise Log -Part 2 - Was set exercise program not completed because the participant was injured or unwell?	MDMR-00042		No	Dhanya King
15/01/2025 11:53:36 AM	Recurrent (00018) - Exercise Log -Part 2 - Select all that apply:	MDMR-00042		Partial scheduled exercise done	Dhanya King
15/01/2025 11:53:36 AM	Recurrent (00018) - Exercise Log -Part 2 - Date:	MDMR-00042		03/Jan/2025	Dhanya King
15/01/2025 11:53:36 AM	Recurrent (00018) - Exercise Log -Part 2 - Select day:	MDMR-00042		Day 5	Dhanya King
15/01/2025 11:53:36 AM	Recurrent (00018) - Exercise Log -Part 2 - Select week:	MDMR-00042		Week 12	Dhanya King
15/01/2025 11:53:02 AM	Recurrent (00017) - Exercise Log -Part 2 - On exercycle - Resistance setting (level):	MDMR-00042		Level 1	Dhanya King
15/01/2025 11:53:02 AM	Recurrent (00017) - Exercise Log -Part 2 - On exercycle - Training RPM:	MDMR-00042		59	Dhanya King
15/01/2025 11:53:01 AM	Recurrent (00017) - Exercise Log -Part 2 - On exercycle - Length of exercise time (in minutes):	MDMR-00042		25	Dhanya King
15/01/2025 11:53:01 AM	Recurrent (00017) - Exercise Log -Part 2 - Was set exercise program not completed because the participant was injured or unwell?	MDMR-00042		No	Dhanya King
15/01/2025 11:53:01 AM	Recurrent (00017) - Exercise Log -Part 2 - Select all that apply:	MDMR-00042		Partial scheduled exercise done	Dhanya King
15/01/2025 11:53:01 AM	Recurrent (00017) - Exercise Log -Part 2 - Date:	MDMR-00042		01/Jan/2025	Dhanya King
15/01/2025 11:53:01 AM	Recurrent (00017) - Exercise Log -Part 2 - Select day:	MDMR-00042		Day 3	Dhanya King
15/01/2025 11:53:01 AM	Recurrent (00017) - Exercise Log -Part 2 - Select week:	MDMR-00042		Week 12	Dhanya King
15/01/2025 11:52:18 AM	Recurrent (00016) - Exercise Log -Part 2 - On exercycle - Resistance setting (level):	MDMR-00042		Level 1	Dhanya King
15/01/2025 11:52:18 AM	Recurrent (00016) - Exercise Log -Part 2 - On exercycle - Training RPM:	MDMR-00042		59	Dhanya King
15/01/2025 11:52:18 AM	Recurrent (00016) - Exercise Log -Part 2 - On exercycle - Length of exercise time (in minutes):	MDMR-00042		30	Dhanya King
15/01/2025 11:52:18 AM	Recurrent (00016) - Exercise Log -Part 2 - Was set exercise program not completed because the participant was injured or unwell?	MDMR-00042		No	Dhanya King
15/01/2025 11:52:18 AM	Recurrent (00016) - Exercise Log -Part 2 - Select all that apply:	MDMR-00042		Partial scheduled exercise done	Dhanya King
15/01/2025 11:52:18 AM	Recurrent (00016) - Exercise Log -Part 2 - Date:	MDMR-00042		30/Dec/2024	Dhanya King
15/01/2025 11:52:18 AM	Recurrent (00016) - Exercise Log -Part 2 - Select day:	MDMR-00042		Day 1	Dhanya King
15/01/2025 11:52:18 AM	Recurrent (00016) - Exercise Log -Part 2 - Select week:	MDMR-00042		Week 12	Dhanya King
15/01/2025 11:51:25 AM	Recurrent (00015) - Exercise Log -Part 2 - On exercycle - Resistance setting (level):	MDMR-00042		Level 1	Dhanya King
15/01/2025 11:51:25 AM	Recurrent (00015) - Exercise Log -Part 2 - On exercycle - Training RPM:	MDMR-00042		59	Dhanya King
15/01/2025 11:51:25 AM	Recurrent (00015) - Exercise Log -Part 2 - On exercycle - Length of exercise time (in minutes):	MDMR-00042		25	Dhanya King
15/01/2025 11:51:25 AM	Recurrent (00015) - Exercise Log -Part 2 - Was set exercise program not completed because the participant was injured or unwell?	MDMR-00042		No	Dhanya King
15/01/2025 11:51:25 AM	Recurrent (00015) - Exercise Log -Part 2 - Select all that apply:	MDMR-00042		Partial scheduled exercise done	Dhanya King
15/01/2025 11:51:25 AM	Recurrent (00015) - Exercise Log -Part 2 - Date:	MDMR-00042		27/Dec/2024	Dhanya King
15/01/2025 11:51:25 AM	Recurrent (00015) - Exercise Log -Part 2 - Select day:	MDMR-00042		Day 5	Dhanya King
15/01/2025 11:51:25 AM	Recurrent (00015) - Exercise Log -Part 2 - Select week:	MDMR-00042		Week 11	Dhanya King
15/01/2025 11:50:31 AM	Recurrent (00014) - Exercise Log -Part 2 - On exercycle - Resistance setting (level):	MDMR-00042		Level 1	Dhanya King
15/01/2025 11:50:31 AM	Recurrent (00014) - Exercise Log -Part 2 - On exercycle - Training RPM:	MDMR-00042		59	Dhanya King
15/01/2025 11:50:31 AM	Recurrent (00014) - Exercise Log -Part 2 - On exercycle - Length of exercise time (in minutes):	MDMR-00042		23	Dhanya King
15/01/2025 11:50:31 AM	Recurrent (00014) - Exercise Log -Part 2 - Was set exercise program not completed because the participant was injured or unwell?	MDMR-00042		No	Dhanya King
15/01/2025 11:50:31 AM	Recurrent (00014) - Exercise Log -Part 2 - Select all that apply:	MDMR-00042		Partial scheduled exercise done	Dhanya King
15/01/2025 11:50:31 AM	Recurrent (00014) - Exercise Log -Part 2 - Date:	MDMR-00042		25/Dec/2024	Dhanya King
15/01/2025 11:50:31 AM	Recurrent (00014) - Exercise Log -Part 2 - Select day:	MDMR-00042		Day 3	Dhanya King
15/01/2025 11:50:31 AM	Recurrent (00014) - Exercise Log -Part 2 - Select week:	MDMR-00042		Week 11	Dhanya King
15/01/2025 11:49:48 AM	Recurrent (00013) - Exercise Log -Part 2 - On exercycle - Resistance setting (level):	MDMR-00042		Level 1	Dhanya King
15/01/2025 11:49:48 AM	Recurrent (00013) - Exercise Log -Part 2 - On exercycle - Training RPM:	MDMR-00042		59	Dhanya King
15/01/2025 11:49:48 AM	Recurrent (00013) - Exercise Log -Part 2 - On exercycle - Length of exercise time (in minutes):	MDMR-00042		25	Dhanya King
15/01/2025 11:49:48 AM	Recurrent (00013) - Exercise Log -Part 2 - Was set exercise program not completed because the participant was injured or unwell?	MDMR-00042		No	Dhanya King
15/01/2025 11:49:48 AM	Recurrent (00013) - Exercise Log -Part 2 - Select all that apply:	MDMR-00042		Partial scheduled exercise done	Dhanya King
15/01/2025 11:49:48 AM	Recurrent (00013) - Exercise Log -Part 2 - Date:	MDMR-00042		23/Dec/2024	Dhanya King
15/01/2025 11:49:48 AM	Recurrent (00013) - Exercise Log -Part 2 - Select day:	MDMR-00042		Day 1	Dhanya King
15/01/2025 11:49:48 AM	Recurrent (00013) - Exercise Log -Part 2 - Select week:	MDMR-00042		Week 11	Dhanya King
15/01/2025 11:48:56 AM	Recurrent (00012) - Exercise Log -Part 2 - On exercycle - Resistance setting (level):	MDMR-00042		Level 1	Dhanya King
15/01/2025 11:48:56 AM	Recurrent (00012) - Exercise Log -Part 2 - On exercycle - Training RPM:	MDMR-00042		59	Dhanya King
15/01/2025 11:48:56 AM	Recurrent (00012) - Exercise Log -Part 2 - On exercycle - Length of exercise time (in minutes):	MDMR-00042		25	Dhanya King
15/01/2025 11:48:56 AM	Recurrent (00012) - Exercise Log -Part 2 - Was set exercise program not completed because the participant was injured or unwell?	MDMR-00042		No	Dhanya King
15/01/2025 11:48:56 AM	Recurrent (00012) - Exercise Log -Part 2 - Select all that apply:	MDMR-00042		Partial scheduled exercise done	Dhanya King
15/01/2025 11:48:56 AM	Recurrent (00012) - Exercise Log -Part 2 - Date:	MDMR-00042		20/Dec/2024	Dhanya King
15/01/2025 11:48:56 AM	Recurrent (00012) - Exercise Log -Part 2 - Select day:	MDMR-00042		Day 5	Dhanya King
15/01/2025 11:48:56 AM	Recurrent (00012) - Exercise Log -Part 2 - Select week:	MDMR-00042		Week 10	Dhanya King
15/01/2025 11:48:20 AM	Recurrent (00011) - Exercise Log -Part 2 - On exercycle - Resistance setting (level):	MDMR-00042		Level 1	Dhanya King
15/01/2025 11:48:20 AM	Recurrent (00011) - Exercise Log -Part 2 - On exercycle - Training RPM:	MDMR-00042		59	Dhanya King
15/01/2025 11:48:20 AM	Recurrent (00011) - Exercise Log -Part 2 - On exercycle - Length of exercise time (in minutes):	MDMR-00042		25	Dhanya King
15/01/2025 11:48:20 AM	Recurrent (00011) - Exercise Log -Part 2 - Was set exercise program not completed because the participant was injured or unwell?	MDMR-00042		No	Dhanya King
15/01/2025 11:48:20 AM	Recurrent (00011) - Exercise Log -Part 2 - Select all that apply:	MDMR-00042		Partial scheduled exercise done	Dhanya King
15/01/2025 11:48:20 AM	Recurrent (00011) - Exercise Log -Part 2 - Date:	MDMR-00042		18/Dec/2024	Dhanya King
15/01/2025 11:48:20 AM	Recurrent (00011) - Exercise Log -Part 2 - Select day:	MDMR-00042		Day 3	Dhanya King
15/01/2025 11:48:20 AM	Recurrent (00011) - Exercise Log -Part 2 - Select week:	MDMR-00042		Week 10	Dhanya King
15/01/2025 11:47:43 AM	Recurrent (00010) - Exercise Log -Part 2 - On exercycle - Resistance setting (level):	MDMR-00042		Level 1	Dhanya King
15/01/2025 11:47:43 AM	Recurrent (00010) - Exercise Log -Part 2 - On exercycle - Training RPM:	MDMR-00042		59	Dhanya King
15/01/2025 11:47:43 AM	Recurrent (00010) - Exercise Log -Part 2 - On exercycle - Length of exercise time (in minutes):	MDMR-00042		25	Dhanya King
15/01/2025 11:47:43 AM	Recurrent (00010) - Exercise Log -Part 2 - Was set exercise program not completed because the participant was injured or unwell?	MDMR-00042		No	Dhanya King
15/01/2025 11:47:43 AM	Recurrent (00010) - Exercise Log -Part 2 - Select all that apply:	MDMR-00042		Partial scheduled exercise done	Dhanya King
15/01/2025 11:47:43 AM	Recurrent (00010) - Exercise Log -Part 2 - Date:	MDMR-00042		16/Dec/2024	Dhanya King
15/01/2025 11:47:43 AM	Recurrent (00010) - Exercise Log -Part 2 - Select day:	MDMR-00042		Day 1	Dhanya King
15/01/2025 11:47:43 AM	Recurrent (00010) - Exercise Log -Part 2 - Select week:	MDMR-00042		Week 10	Dhanya King
15/01/2025 11:47:04 AM	Recurrent (00009) - Exercise Log -Part 2 - On exercycle - Resistance setting (level):	MDMR-00042		Level 1	Dhanya King
15/01/2025 11:47:04 AM	Recurrent (00009) - Exercise Log -Part 2 - On exercycle - Training RPM:	MDMR-00042		59	Dhanya King
15/01/2025 11:47:04 AM	Recurrent (00009) - Exercise Log -Part 2 - On exercycle - Length of exercise time (in minutes):	MDMR-00042		20	Dhanya King
15/01/2025 11:47:04 AM	Recurrent (00009) - Exercise Log -Part 2 - Was set exercise program not completed because the participant was injured or unwell?	MDMR-00042		No	Dhanya King
15/01/2025 11:47:04 AM	Recurrent (00009) - Exercise Log -Part 2 - Select all that apply:	MDMR-00042		Partial scheduled exercise done	Dhanya King
15/01/2025 11:47:04 AM	Recurrent (00009) - Exercise Log -Part 2 - Date:	MDMR-00042		13/Dec/2024	Dhanya King
15/01/2025 11:47:04 AM	Recurrent (00009) - Exercise Log -Part 2 - Select day:	MDMR-00042		Day 5	Dhanya King
15/01/2025 11:47:04 AM	Recurrent (00009) - Exercise Log -Part 2 - Select week:	MDMR-00042		Week 9	Dhanya King
15/01/2025 11:46:33 AM	Recurrent (00008) - Exercise Log -Part 2 - On exercycle - Resistance setting (level):	MDMR-00042		Level 1	Dhanya King
15/01/2025 11:46:33 AM	Recurrent (00008) - Exercise Log -Part 2 - On exercycle - Training RPM:	MDMR-00042		59	Dhanya King
15/01/2025 11:46:33 AM	Recurrent (00008) - Exercise Log -Part 2 - On exercycle - Length of exercise time (in minutes):	MDMR-00042		25	Dhanya King
15/01/2025 11:46:33 AM	Recurrent (00008) - Exercise Log -Part 2 - Was set exercise program not completed because the participant was injured or unwell?	MDMR-00042		No	Dhanya King
15/01/2025 11:46:33 AM	Recurrent (00008) - Exercise Log -Part 2 - Select all that apply:	MDMR-00042		Partial scheduled exercise done	Dhanya King
15/01/2025 11:46:33 AM	Recurrent (00008) - Exercise Log -Part 2 - Date:	MDMR-00042		11/Dec/2024	Dhanya King
15/01/2025 11:46:33 AM	Recurrent (00008) - Exercise Log -Part 2 - Select day:	MDMR-00042		Day 3	Dhanya King
15/01/2025 11:46:33 AM	Recurrent (00008) - Exercise Log -Part 2 - Select week:	MDMR-00042		Week 9	Dhanya King
15/01/2025 11:45:51 AM	Recurrent (00007) - Exercise Log -Part 2 - On exercycle - Resistance setting (level):	MDMR-00042		Level 1	Dhanya King
15/01/2025 11:45:51 AM	Recurrent (00007) - Exercise Log -Part 2 - On exercycle - Training RPM:	MDMR-00042		59	Dhanya King
15/01/2025 11:45:51 AM	Recurrent (00007) - Exercise Log -Part 2 - On exercycle - Length of exercise time (in minutes):	MDMR-00042		25	Dhanya King
15/01/2025 11:45:51 AM	Recurrent (00007) - Exercise Log -Part 2 - Was set exercise program not completed because the participant was injured or unwell?	MDMR-00042		No	Dhanya King
15/01/2025 11:45:51 AM	Recurrent (00007) - Exercise Log -Part 2 - Select all that apply:	MDMR-00042		Partial scheduled exercise done	Dhanya King
15/01/2025 11:45:51 AM	Recurrent (00007) - Exercise Log -Part 2 - Date:	MDMR-00042		09/Dec/2024	Dhanya King
15/01/2025 11:45:51 AM	Recurrent (00007) - Exercise Log -Part 2 - Select day:	MDMR-00042		Day 1	Dhanya King
15/01/2025 11:45:51 AM	Recurrent (00007) - Exercise Log -Part 2 - Select week:	MDMR-00042		Week 9	Dhanya King
15/01/2025 11:45:16 AM	Recurrent (00006) - Exercise Log -Part 2 - On exercycle - Resistance setting (level):	MDMR-00042		Level 1	Dhanya King
15/01/2025 11:45:16 AM	Recurrent (00006) - Exercise Log -Part 2 - On exercycle - Training RPM:	MDMR-00042		59	Dhanya King
15/01/2025 11:45:16 AM	Recurrent (00006) - Exercise Log -Part 2 - On exercycle - Length of exercise time (in minutes):	MDMR-00042		23	Dhanya King
15/01/2025 11:45:16 AM	Recurrent (00006) - Exercise Log -Part 2 - Was set exercise program not completed because the participant was injured or unwell?	MDMR-00042		No	Dhanya King
15/01/2025 11:45:16 AM	Recurrent (00006) - Exercise Log -Part 2 - Select all that apply:	MDMR-00042		Partial scheduled exercise done	Dhanya King
15/01/2025 11:45:16 AM	Recurrent (00006) - Exercise Log -Part 2 - Date:	MDMR-00042		06/Dec/2024	Dhanya King
15/01/2025 11:45:16 AM	Recurrent (00006) - Exercise Log -Part 2 - Select day:	MDMR-00042		Day 5	Dhanya King
15/01/2025 11:45:16 AM	Recurrent (00006) - Exercise Log -Part 2 - Select week:	MDMR-00042		Week 8	Dhanya King
15/01/2025 11:44:40 AM	Recurrent (00005) - Exercise Log -Part 2 - On exercycle - Resistance setting (level):	MDMR-00042		Level 1	Dhanya King
15/01/2025 11:44:40 AM	Recurrent (00005) - Exercise Log -Part 2 - On exercycle - Training RPM:	MDMR-00042		59	Dhanya King
15/01/2025 11:44:40 AM	Recurrent (00005) - Exercise Log -Part 2 - On exercycle - Length of exercise time (in minutes):	MDMR-00042		25	Dhanya King
15/01/2025 11:44:40 AM	Recurrent (00005) - Exercise Log -Part 2 - Was set exercise program not completed because the participant was injured or unwell?	MDMR-00042		No	Dhanya King
15/01/2025 11:44:40 AM	Recurrent (00005) - Exercise Log -Part 2 - Select all that apply:	MDMR-00042		Partial scheduled exercise done	Dhanya King
15/01/2025 11:44:40 AM	Recurrent (00005) - Exercise Log -Part 2 - Date:	MDMR-00042		04/Dec/2024	Dhanya King
15/01/2025 11:44:40 AM	Recurrent (00005) - Exercise Log -Part 2 - Select day:	MDMR-00042		Day 3	Dhanya King
15/01/2025 11:44:40 AM	Recurrent (00005) - Exercise Log -Part 2 - Select week:	MDMR-00042		Week 8	Dhanya King
15/01/2025 11:43:54 AM	Recurrent (00004) - Exercise Log -Part 2 - On exercycle - Resistance setting (level):	MDMR-00042		Level 1	Dhanya King
15/01/2025 11:43:54 AM	Recurrent (00004) - Exercise Log -Part 2 - On exercycle - Training RPM:	MDMR-00042		70	Dhanya King
15/01/2025 11:43:54 AM	Recurrent (00004) - Exercise Log -Part 2 - On exercycle - Length of exercise time (in minutes):	MDMR-00042		25	Dhanya King
15/01/2025 11:43:54 AM	Recurrent (00004) - Exercise Log -Part 2 - Was set exercise program not completed because the participant was injured or unwell?	MDMR-00042		No	Dhanya King
15/01/2025 11:43:54 AM	Recurrent (00004) - Exercise Log -Part 2 - Select all that apply:	MDMR-00042		Partial scheduled exercise done	Dhanya King
15/01/2025 11:43:54 AM	Recurrent (00004) - Exercise Log -Part 2 - Date:	MDMR-00042		02/Dec/2024	Dhanya King
15/01/2025 11:43:54 AM	Recurrent (00004) - Exercise Log -Part 2 - Select day:	MDMR-00042		Day 1	Dhanya King
15/01/2025 11:43:54 AM	Recurrent (00004) - Exercise Log -Part 2 - Select week:	MDMR-00042		Week 8	Dhanya King
15/01/2025 11:43:12 AM	Recurrent (00003) - Exercise Log -Part 2 - On exercycle - Resistance setting (level):	MDMR-00042		Level 1	Dhanya King
15/01/2025 11:43:12 AM	Recurrent (00003) - Exercise Log -Part 2 - On exercycle - Training RPM:	MDMR-00042		59	Dhanya King
15/01/2025 11:43:11 AM	Recurrent (00003) - Exercise Log -Part 2 - On exercycle - Length of exercise time (in minutes):	MDMR-00042		24	Dhanya King
15/01/2025 11:43:11 AM	Recurrent (00003) - Exercise Log -Part 2 - Was set exercise program not completed because the participant was injured or unwell?	MDMR-00042		No	Dhanya King
15/01/2025 11:43:11 AM	Recurrent (00003) - Exercise Log -Part 2 - Select all that apply:	MDMR-00042		Partial scheduled exercise done	Dhanya King
15/01/2025 11:43:11 AM	Recurrent (00003) - Exercise Log -Part 2 - Date:	MDMR-00042		29/Nov/2024	Dhanya King
15/01/2025 11:43:11 AM	Recurrent (00003) - Exercise Log -Part 2 - Select day:	MDMR-00042		Day 5	Dhanya King
15/01/2025 11:43:11 AM	Recurrent (00003) - Exercise Log -Part 2 - Select week:	MDMR-00042		Week 7	Dhanya King
15/01/2025 11:42:26 AM	Recurrent (00002) - Exercise Log -Part 2 - On exercycle - Resistance setting (level):	MDMR-00042		Level 1	Dhanya King
15/01/2025 11:42:26 AM	Recurrent (00002) - Exercise Log -Part 2 - On exercycle - Training RPM:	MDMR-00042		56	Dhanya King
15/01/2025 11:42:26 AM	Recurrent (00002) - Exercise Log -Part 2 - On exercycle - Length of exercise time (in minutes):	MDMR-00042		20	Dhanya King
15/01/2025 11:42:26 AM	Recurrent (00002) - Exercise Log -Part 2 - Was set exercise program not completed because the participant was injured or unwell?	MDMR-00042		No	Dhanya King
15/01/2025 11:42:26 AM	Recurrent (00002) - Exercise Log -Part 2 - Select all that apply:	MDMR-00042		Partial scheduled exercise done	Dhanya King
15/01/2025 11:42:26 AM	Recurrent (00002) - Exercise Log -Part 2 - Date:	MDMR-00042		27/Nov/2024	Dhanya King
15/01/2025 11:42:26 AM	Recurrent (00002) - Exercise Log -Part 2 - Select day:	MDMR-00042		Day 3	Dhanya King
15/01/2025 11:42:26 AM	Recurrent (00002) - Exercise Log -Part 2 - Select week:	MDMR-00042		Week 7	Dhanya King
15/01/2025 11:37:24 AM	Visit 4 - Accountability - Treatment Adherence - Treatment accountability log - Part 2 - Any dose missed?	MDMR-00042		No	Dhanya King
15/01/2025 11:37:24 AM	Visit 4 - Accountability - Treatment Adherence - Treatment accountability log - Part 2 - Date of last dose:	MDMR-00042		10/Jan/2025	Dhanya King
15/01/2025 11:37:24 AM	Visit 4 - Accountability - Treatment Adherence - Treatment accountability log - Part 2 - Number of capsules returned at the end of the period:	MDMR-00042		0	Dhanya King
15/01/2025 11:37:24 AM	Visit 4 - Accountability - Treatment Adherence - Treatment accountability log - Part 2 - Date of first dose:	MDMR-00042		30/Nov/2024	Dhanya King
15/01/2025 11:37:24 AM	Visit 4 - Accountability - Treatment Adherence - Treatment accountability log - Part 2 - Total number of capsules dispensed:	MDMR-00042		21	Dhanya King
15/01/2025 11:37:24 AM	Visit 4 - Accountability - Treatment Adherence - Treatment accountability log - Part 2 - Blister pack code:	MDMR-00042		RA-33	Dhanya King
15/01/2025 11:30:23 AM	Visit 4 - End of Study - Participant Diary Collection - Diary collection prompt - Date diary returned:	MDMR-00042		14/Jan/2025	Dhanya King
15/01/2025 11:30:23 AM	Visit 4 - End of Study - Participant Diary Collection - Diary collection prompt - Was the diary collected back from participant?	MDMR-00042		Yes	Dhanya King
15/01/2025 11:30:15 AM	Visit 4 - End of Study - Adverse Event Collection - Adverse event collection prompt - Ongoing adverse events followed-up?	MDMR-00042		Not applicable (no existing AEs)	Dhanya King
15/01/2025 11:30:15 AM	Visit 4 - End of Study - Adverse Event Collection - Adverse event collection prompt - Any new adverse events reported?	MDMR-00042		No	Dhanya King
15/01/2025 11:30:05 AM	Visit 4 - End of Study - DNA Methylation - Sample recollection - Was the sample required to be recollected?	MDMR-00042		No	Dhanya King
15/01/2025 11:30:05 AM	Visit 4 - End of Study - DNA Methylation - DNA Methylation testing with TruDiagnosticTM - Barcode number:	MDMR-00042		CG5HW6H	Dhanya King
15/01/2025 11:30:05 AM	Visit 4 - End of Study - DNA Methylation - DNA Methylation testing with TruDiagnosticTM - Date of sample collection:	MDMR-00042		14/Jan/2025	Dhanya King
15/01/2025 11:30:05 AM	Visit 4 - End of Study - DNA Methylation - DNA Methylation testing with TruDiagnosticTM - Blood sample collected?	MDMR-00042		Yes	Dhanya King
15/01/2025 11:29:47 AM	Visit 4 - End of Study - 6-Minute Walk Test - 6-minute walk test - Total distance walked (meter):	MDMR-00042		477	Dhanya King
15/01/2025 11:29:47 AM	Visit 4 - End of Study - 6-Minute Walk Test - 6-minute walk test - Date of assessment:	MDMR-00042		14/Jan/2025	Dhanya King
15/01/2025 11:29:47 AM	Visit 4 - End of Study - 6-Minute Walk Test - 6-minute walk test - Assessment done?	MDMR-00042		Yes	Dhanya King
15/01/2025 11:29:30 AM	Visit 4 - End of Study - SF-36 Questionnaire - General Health - My health is excellent:	MDMR-00042		Definitely true	Dhanya King
15/01/2025 11:29:30 AM	Visit 4 - End of Study - SF-36 Questionnaire - General Health - I expect my health to get worse:	MDMR-00042		Don't know	Dhanya King
15/01/2025 11:29:30 AM	Visit 4 - End of Study - SF-36 Questionnaire - General Health - I am as healthy as anybody I know:	MDMR-00042		Definitely true	Dhanya King
15/01/2025 11:29:30 AM	Visit 4 - End of Study - SF-36 Questionnaire - General Health - I seem to get sick a little easier than other people:	MDMR-00042		Definitely false	Dhanya King
15/01/2025 11:29:30 AM	Visit 4 - End of Study - SF-36 Questionnaire - Social Activities - During the past 4 weeks, how much of the time has your physical health or emotional problems interfered with your social activities (like visiting with friends, relatives, etc.)?	MDMR-00042		None of the Time	Dhanya King
15/01/2025 11:29:30 AM	Visit 4 - End of Study - SF-36 Questionnaire - Energy and Emotions - Did you feel tired?	MDMR-00042		None of the Time	Dhanya King
15/01/2025 11:29:30 AM	Visit 4 - End of Study - SF-36 Questionnaire - Energy and Emotions - Have you been a happy person?	MDMR-00042		All of the time	Dhanya King
15/01/2025 11:29:30 AM	Visit 4 - End of Study - SF-36 Questionnaire - Energy and Emotions - Did you feel worn out?	MDMR-00042		None of the Time	Dhanya King
15/01/2025 11:29:30 AM	Visit 4 - End of Study - SF-36 Questionnaire - Energy and Emotions - Have you felt downhearted and blue?	MDMR-00042		None of the Time	Dhanya King
15/01/2025 11:29:30 AM	Visit 4 - End of Study - SF-36 Questionnaire - Energy and Emotions - Did you have a lot of energy?	MDMR-00042		Most of the time	Dhanya King
15/01/2025 11:29:30 AM	Visit 4 - End of Study - SF-36 Questionnaire - Energy and Emotions - Have you felt calm and peaceful?	MDMR-00042		All of the time	Dhanya King
15/01/2025 11:29:30 AM	Visit 4 - End of Study - SF-36 Questionnaire - Energy and Emotions - Have you felt so down in the dumps that nothing could cheer you up?	MDMR-00042		None of the Time	Dhanya King
15/01/2025 11:29:30 AM	Visit 4 - End of Study - SF-36 Questionnaire - Energy and Emotions - Have you been a very nervous person?	MDMR-00042		None of the Time	Dhanya King
15/01/2025 11:29:30 AM	Visit 4 - End of Study - SF-36 Questionnaire - Energy and Emotions - Did you feel full of pep?	MDMR-00042		Most of the time	Dhanya King
15/01/2025 11:29:30 AM	Visit 4 - End of Study - SF-36 Questionnaire - Pain - During the past 4 weeks, how much did pain interfere with your normal work (including both work outside the home and housework)?	MDMR-00042		A little bit	Dhanya King
15/01/2025 11:29:30 AM	Visit 4 - End of Study - SF-36 Questionnaire - Pain - How much bodily pain have you had during the past 4 weeks?	MDMR-00042		Very mild	Dhanya King
15/01/2025 11:29:30 AM	Visit 4 - End of Study - SF-36 Questionnaire - Social Activities - Emotional problems interfered with your normal social activities with family, friends, neighbors, or groups?	MDMR-00042		Not at all	Dhanya King
15/01/2025 11:29:30 AM	Visit 4 - End of Study - SF-36 Questionnaire - Emotional Health Problems - Didn't do work or other activities as carefully as usual	MDMR-00042		No	Dhanya King
15/01/2025 11:29:30 AM	Visit 4 - End of Study - SF-36 Questionnaire - Emotional Health Problems - Accomplished less than you would like	MDMR-00042		No	Dhanya King
15/01/2025 11:29:30 AM	Visit 4 - End of Study - SF-36 Questionnaire - Emotional Health Problems - Cut down the amount of time you spent on work or other activities	MDMR-00042		No	Dhanya King
15/01/2025 11:29:30 AM	Visit 4 - End of Study - SF-36 Questionnaire - Physical Health Problems - Had difficulty performing the work or other activities (for example, it took extra effort):	MDMR-00042		No	Dhanya King
15/01/2025 11:29:30 AM	Visit 4 - End of Study - SF-36 Questionnaire - Physical Health Problems - Were limited in the kind of work or other activities:	MDMR-00042		No	Dhanya King
15/01/2025 11:29:30 AM	Visit 4 - End of Study - SF-36 Questionnaire - Physical Health Problems - Accomplished less than you would like:	MDMR-00042		No	Dhanya King
15/01/2025 11:29:30 AM	Visit 4 - End of Study - SF-36 Questionnaire - Physical Health Problems - Cut down the amount of time you spent on work or other activities:	MDMR-00042		No	Dhanya King
15/01/2025 11:29:30 AM	Visit 4 - End of Study - SF-36 Questionnaire - Limitations of Activities - Bathing or dressing yourself:	MDMR-00042		No, Not Limited at all	Dhanya King
15/01/2025 11:29:30 AM	Visit 4 - End of Study - SF-36 Questionnaire - Limitations of Activities - Walking one block:	MDMR-00042		No, Not Limited at all	Dhanya King
15/01/2025 11:29:30 AM	Visit 4 - End of Study - SF-36 Questionnaire - Limitations of Activities - Walking several blocks:	MDMR-00042		Yes, Limited a Little	Dhanya King
15/01/2025 11:29:30 AM	Visit 4 - End of Study - SF-36 Questionnaire - Limitations of Activities - Walking more than a mile:	MDMR-00042		Yes, Limited a Little	Dhanya King
15/01/2025 11:29:30 AM	Visit 4 - End of Study - SF-36 Questionnaire - Limitations of Activities - Bending, kneeling, or stooping:	MDMR-00042		Yes, Limited a Little	Dhanya King
15/01/2025 11:29:30 AM	Visit 4 - End of Study - SF-36 Questionnaire - Limitations of Activities - Climbing one flight of stairs:	MDMR-00042		No, Not Limited at all	Dhanya King
15/01/2025 11:29:30 AM	Visit 4 - End of Study - SF-36 Questionnaire - Limitations of Activities - Climbing several flights of stairs:	MDMR-00042		No, Not Limited at all	Dhanya King
15/01/2025 11:29:30 AM	Visit 4 - End of Study - SF-36 Questionnaire - Limitations of Activities - Lifting or carrying groceries:	MDMR-00042		No, Not Limited at all	Dhanya King
15/01/2025 11:29:30 AM	Visit 4 - End of Study - SF-36 Questionnaire - Limitations of Activities - Moderate activities, such as moving a table, pushing a vacuum cleaner, bowling, or playing golf:	MDMR-00042		No, Not Limited at all	Dhanya King
15/01/2025 11:29:30 AM	Visit 4 - End of Study - SF-36 Questionnaire - Limitations of Activities - Vigorous activities, such as running, lifting heavy objects, participating in strenuous sports:	MDMR-00042		Yes, Limited a Little	Dhanya King
15/01/2025 11:29:30 AM	Visit 4 - End of Study - SF-36 Questionnaire - General Health - Compared to one year ago, how would you rate your health in general now?	MDMR-00042		About the same	Dhanya King
15/01/2025 11:29:30 AM	Visit 4 - End of Study - SF-36 Questionnaire - General Health - In general, would you say your health is:	MDMR-00042		Very Good	Dhanya King
15/01/2025 11:29:30 AM	Visit 4 - End of Study - SF-36 Questionnaire - SF-36 Questionnaire - Date questionnaire completed:	MDMR-00042		14/Jan/2025	Dhanya King
15/01/2025 11:29:30 AM	Visit 4 - End of Study - SF-36 Questionnaire - SF-36 Questionnaire - Has questionnaire been completed by participant?	MDMR-00042		Yes	Dhanya King
15/01/2025 11:27:33 AM	Visit 4 - End of Study - Hand Grip Strength - Hand Grip Strength Assessment - Average dynamometer score:	MDMR-00042		23.8	Dhanya King
15/01/2025 11:27:33 AM	Visit 4 - End of Study - Hand Grip Strength - Hand Grip Strength Assessment - Was it participant&rsquo;s dominant hand?	MDMR-00042		Yes	Dhanya King
15/01/2025 11:27:33 AM	Visit 4 - End of Study - Hand Grip Strength - Hand Grip Strength Assessment - Which hand was used for the test?	MDMR-00042		Right	Dhanya King
15/01/2025 11:27:33 AM	Visit 4 - End of Study - Hand Grip Strength - Hand Grip Strength Assessment - Date of assessment:	MDMR-00042		14/Jan/2025	Dhanya King
15/01/2025 11:27:33 AM	Visit 4 - End of Study - Hand Grip Strength - Hand Grip Strength Assessment - Assessment done?	MDMR-00042		Yes	Dhanya King
15/01/2025 11:27:21 AM	Visit 4 - End of Study - 30 Second Chair-Stand Test - 30s Chair-Stand Test - 30CST result: (the number of times the participant comes to a full standing position in 30 seconds)	MDMR-00042		19	Dhanya King
15/01/2025 11:27:21 AM	Visit 4 - End of Study - 30 Second Chair-Stand Test - 30s Chair-Stand Test - Date of assessment:	MDMR-00042		14/Jan/2025	Dhanya King
15/01/2025 11:27:21 AM	Visit 4 - End of Study - 30 Second Chair-Stand Test - 30s Chair-Stand Test - Assessment done?	MDMR-00042		Yes	Dhanya King
15/01/2025 11:27:09 AM	Visit 4 - End of Study - Lab Tests - Sample collection - Date of sample collection:	MDMR-00042		14/Jan/2025	Dhanya King
15/01/2025 11:27:09 AM	Visit 4 - End of Study - Lab Tests - Sample collection - Laboratory name:	MDMR-00042		Middlemore Hospital Laboratory	Dhanya King
15/01/2025 11:27:09 AM	Visit 4 - End of Study - Lab Tests - Sample collection - Lab test done?	MDMR-00042		Yes	Dhanya King
15/01/2025 11:26:45 AM	Visit 4 - End of Study - Vital Signs - Vital signs details - SBP (mmHg):	MDMR-00042		155	Dhanya King	This value is correct - not clinically significant
15/01/2025 11:26:30 AM	Visit 4 - End of Study - Vital Signs - Vital signs details - Pulse oximetry (%):	MDMR-00042		96	Dhanya King
15/01/2025 11:26:30 AM	Visit 4 - End of Study - Vital Signs - Vital signs details - Pulse (bpm):	MDMR-00042		86	Dhanya King
15/01/2025 11:26:30 AM	Visit 4 - End of Study - Vital Signs - Vital signs details - DBP (mmHg):	MDMR-00042		72	Dhanya King
15/01/2025 11:26:30 AM	Visit 4 - End of Study - Vital Signs - Vital signs details - Date of assessment:	MDMR-00042		14/Jan/2025	Dhanya King
15/01/2025 11:26:30 AM	Visit 4 - End of Study - Vital Signs - Vital signs details - Assessment done?	MDMR-00042		Yes	Dhanya King
15/01/2025 11:26:05 AM	Visit 4 - End of Study - Date of Visit - Visit information - Date of visit:	MDMR-00042		14/Jan/2025	Dhanya King
15/01/2025 11:24:40 AM	Recurrent (Week-00011) - Weekly Information - Ongoing adverse events followed-up?	MDMR-00042		Not applicable (no existing AEs)	Dhanya King
15/01/2025 11:24:40 AM	Recurrent (Week-00011) - Weekly Information - Any new adverse events reported since last visit/call?	MDMR-00042		No	Dhanya King
15/01/2025 11:24:40 AM	Recurrent (Week-00011) - Weekly Information - Reminded about completing the diary?	MDMR-00042		Yes	Dhanya King
15/01/2025 11:24:40 AM	Recurrent (Week-00011) - Weekly Information - Discussed exercise program and compliance?	MDMR-00042		Yes	Dhanya King
15/01/2025 11:24:40 AM	Recurrent (Week-00011) - Weekly Information - Discussed treatment dosing and compliance?	MDMR-00042		Yes	Dhanya King
15/01/2025 11:24:40 AM	Recurrent (Week-00011) - Weekly Information - Mode of contact:	MDMR-00042		Phone	Dhanya King
15/01/2025 11:24:40 AM	Recurrent (Week-00011) - Weekly Information - Date of contact:	MDMR-00042		08/Jan/2025	Dhanya King
15/01/2025 11:24:40 AM	Recurrent (Week-00011) - Weekly Information - Was the participant successfully contacted as per protocol?	MDMR-00042		Yes	Dhanya King
15/01/2025 11:24:19 AM	Recurrent (Week-00010) - Weekly Information - Was the participant successfully contacted as per protocol?	MDMR-00042		No	Dhanya King
15/01/2025 11:20:56 AM	Recurrent (00016) - Exercise Log -Part 2 - On exercycle - Resistance setting (level):	MDMR-00043		Level 5	Dhanya King
15/01/2025 11:20:56 AM	Recurrent (00016) - Exercise Log -Part 2 - On exercycle - Training RPM:	MDMR-00043		61	Dhanya King
15/01/2025 11:20:56 AM	Recurrent (00016) - Exercise Log -Part 2 - On exercycle - Length of exercise time (in minutes):	MDMR-00043		25	Dhanya King
15/01/2025 11:20:56 AM	Recurrent (00016) - Exercise Log -Part 2 - Was set exercise program not completed because the participant was injured or unwell?	MDMR-00043		No	Dhanya King
15/01/2025 11:20:56 AM	Recurrent (00016) - Exercise Log -Part 2 - Select all that apply:	MDMR-00043		Partial scheduled exercise done	Dhanya King
15/01/2025 11:20:56 AM	Recurrent (00016) - Exercise Log -Part 2 - Date:	MDMR-00043		07/Jan/2025	Dhanya King
15/01/2025 11:20:56 AM	Recurrent (00016) - Exercise Log -Part 2 - Select day:	MDMR-00043		Day 3	Dhanya King
15/01/2025 11:20:56 AM	Recurrent (00016) - Exercise Log -Part 2 - Select week:	MDMR-00043		Week 13	Dhanya King
15/01/2025 11:20:11 AM	Recurrent (00015) - Exercise Log -Part 2 - On exercycle - Resistance setting (level):	MDMR-00043		Level 3	Dhanya King
15/01/2025 11:20:11 AM	Recurrent (00015) - Exercise Log -Part 2 - On exercycle - Training RPM:	MDMR-00043		67	Dhanya King
15/01/2025 11:20:11 AM	Recurrent (00015) - Exercise Log -Part 2 - On exercycle - Length of exercise time (in minutes):	MDMR-00043		30	Dhanya King
15/01/2025 11:20:11 AM	Recurrent (00015) - Exercise Log -Part 2 - Was set exercise program not completed because the participant was injured or unwell?	MDMR-00043		No	Dhanya King
15/01/2025 11:20:11 AM	Recurrent (00015) - Exercise Log -Part 2 - Select all that apply:	MDMR-00043		Partial scheduled exercise done	Dhanya King
15/01/2025 11:20:11 AM	Recurrent (00015) - Exercise Log -Part 2 - Date:	MDMR-00043		02/Jan/2025	Dhanya King
15/01/2025 11:20:11 AM	Recurrent (00015) - Exercise Log -Part 2 - Select day:	MDMR-00043		Day 5	Dhanya King
15/01/2025 11:20:11 AM	Recurrent (00015) - Exercise Log -Part 2 - Select week:	MDMR-00043		Week 12	Dhanya King
15/01/2025 11:15:50 AM	Recurrent (00014) - Exercise Log -Part 2 - Was set exercise program not completed because the participant was injured or unwell?	MDMR-00043		Yes	Dhanya King
15/01/2025 11:15:50 AM	Recurrent (00014) - Exercise Log -Part 2 - Select all that apply:	MDMR-00043		Scheduled exercise not done	Dhanya King
15/01/2025 11:15:50 AM	Recurrent (00014) - Exercise Log -Part 2 - Date:	MDMR-00043		31/Dec/2024	Dhanya King
15/01/2025 11:15:50 AM	Recurrent (00014) - Exercise Log -Part 2 - Select day:	MDMR-00043		Day 3	Dhanya King
15/01/2025 11:15:50 AM	Recurrent (00014) - Exercise Log -Part 2 - Select week:	MDMR-00043		Week 12	Dhanya King
15/01/2025 11:15:30 AM	Recurrent (00013) - Exercise Log -Part 2 - Was set exercise program not completed because the participant was injured or unwell?	MDMR-00043		Yes	Dhanya King
15/01/2025 11:15:30 AM	Recurrent (00013) - Exercise Log -Part 2 - Select all that apply:	MDMR-00043		Scheduled exercise not done	Dhanya King
15/01/2025 11:15:30 AM	Recurrent (00013) - Exercise Log -Part 2 - Date:	MDMR-00043		29/Dec/2024	Dhanya King
15/01/2025 11:15:30 AM	Recurrent (00013) - Exercise Log -Part 2 - Select day:	MDMR-00043		Day 1	Dhanya King
15/01/2025 11:15:30 AM	Recurrent (00013) - Exercise Log -Part 2 - Select week:	MDMR-00043		Week 12	Dhanya King
15/01/2025 11:14:18 AM	Recurrent (00012) - Exercise Log -Part 2 - On exercycle - Resistance setting (level):	MDMR-00043		Level 5	Dhanya King	Corrected error
15/01/2025 11:14:18 AM	Recurrent (00012) - Exercise Log -Part 2 - On exercycle - Training RPM:	MDMR-00043		61	Dhanya King	Corrected error
15/01/2025 11:14:18 AM	Recurrent (00012) - Exercise Log -Part 2 - On exercycle - Length of exercise time (in minutes):	MDMR-00043		25	Dhanya King	Corrected error
15/01/2025 11:14:18 AM	Recurrent (00012) - Exercise Log -Part 2 - Was set exercise program not completed because the participant was injured or unwell?	MDMR-00043		No	Dhanya King	Corrected error
15/01/2025 11:14:18 AM	Recurrent (00012) - Exercise Log -Part 2 - Select all that apply:	MDMR-00043		Partial scheduled exercise done	Dhanya King	Corrected error
15/01/2025 11:14:18 AM	Recurrent (00012) - Exercise Log -Part 2 - Date:	MDMR-00043		24/Dec/2024	Dhanya King	Corrected error
15/01/2025 11:14:18 AM	Recurrent (00012) - Exercise Log -Part 2 - Select day:	MDMR-00043		Day 3	Dhanya King	Corrected error
15/01/2025 11:14:18 AM	Recurrent (00012) - Exercise Log -Part 2 - Select week:	MDMR-00043		Week 11	Dhanya King	Corrected error
15/01/2025 11:12:28 AM	Recurrent (00012) - Exercise Log -Part 2 - On exercycle - Resistance setting (level):	MDMR-00043	Level 5		Dhanya King	The subchapter was cleared.
15/01/2025 11:12:28 AM	Recurrent (00012) - Exercise Log -Part 2 - On exercycle - Training RPM:	MDMR-00043	67		Dhanya King	The subchapter was cleared.
15/01/2025 11:12:28 AM	Recurrent (00012) - Exercise Log -Part 2 - On exercycle - Length of exercise time (in minutes):	MDMR-00043	25		Dhanya King	The subchapter was cleared.
15/01/2025 11:12:28 AM	Recurrent (00012) - Exercise Log -Part 2 - Was set exercise program not completed because the participant was injured or unwell?	MDMR-00043	No		Dhanya King	The subchapter was cleared.
15/01/2025 11:12:28 AM	Recurrent (00012) - Exercise Log -Part 2 - Select all that apply:	MDMR-00043	Partial scheduled exercise done		Dhanya King	The subchapter was cleared.
15/01/2025 11:12:28 AM	Recurrent (00012) - Exercise Log -Part 2 - Date:	MDMR-00043	17/Dec/2024		Dhanya King	The subchapter was cleared.
15/01/2025 11:12:28 AM	Recurrent (00012) - Exercise Log -Part 2 - Select day:	MDMR-00043	Day 3		Dhanya King	The subchapter was cleared.
15/01/2025 11:12:28 AM	Recurrent (00012) - Exercise Log -Part 2 - Select week:	MDMR-00043	Week 10		Dhanya King	The subchapter was cleared.
15/01/2025 11:12:19 AM	Recurrent (00012) - Exercise Log -Part 2 - On exercycle - Resistance setting (level):	MDMR-00043		Level 5	Dhanya King
15/01/2025 11:12:19 AM	Recurrent (00012) - Exercise Log -Part 2 - On exercycle - Training RPM:	MDMR-00043		67	Dhanya King
15/01/2025 11:12:19 AM	Recurrent (00012) - Exercise Log -Part 2 - On exercycle - Length of exercise time (in minutes):	MDMR-00043		25	Dhanya King
15/01/2025 11:12:19 AM	Recurrent (00012) - Exercise Log -Part 2 - Was set exercise program not completed because the participant was injured or unwell?	MDMR-00043		No	Dhanya King
15/01/2025 11:12:19 AM	Recurrent (00012) - Exercise Log -Part 2 - Select all that apply:	MDMR-00043		Partial scheduled exercise done	Dhanya King
15/01/2025 11:12:19 AM	Recurrent (00012) - Exercise Log -Part 2 - Date:	MDMR-00043		17/Dec/2024	Dhanya King
15/01/2025 11:12:18 AM	Recurrent (00012) - Exercise Log -Part 2 - Select day:	MDMR-00043		Day 3	Dhanya King
15/01/2025 11:12:18 AM	Recurrent (00012) - Exercise Log -Part 2 - Select week:	MDMR-00043		Week 10	Dhanya King
15/01/2025 11:11:19 AM	Recurrent (00011) - Exercise Log -Part 2 - On exercycle - Resistance setting (level):	MDMR-00043		Level 5	Dhanya King
15/01/2025 11:11:19 AM	Recurrent (00011) - Exercise Log -Part 2 - On exercycle - Training RPM:	MDMR-00043		61	Dhanya King
15/01/2025 11:11:19 AM	Recurrent (00011) - Exercise Log -Part 2 - On exercycle - Length of exercise time (in minutes):	MDMR-00043		25	Dhanya King
15/01/2025 11:11:19 AM	Recurrent (00011) - Exercise Log -Part 2 - Was set exercise program not completed because the participant was injured or unwell?	MDMR-00043		No	Dhanya King
15/01/2025 11:11:19 AM	Recurrent (00011) - Exercise Log -Part 2 - Select all that apply:	MDMR-00043		Partial scheduled exercise done	Dhanya King
15/01/2025 11:11:19 AM	Recurrent (00011) - Exercise Log -Part 2 - Date:	MDMR-00043		15/Dec/2024	Dhanya King
15/01/2025 11:11:19 AM	Recurrent (00011) - Exercise Log -Part 2 - Select day:	MDMR-00043		Day 1	Dhanya King
15/01/2025 11:11:19 AM	Recurrent (00011) - Exercise Log -Part 2 - Select week:	MDMR-00043		Week 10	Dhanya King
15/01/2025 11:10:31 AM	Recurrent (00010) - Exercise Log -Part 2 - On exercycle - Resistance setting (level):	MDMR-00043		Level 5	Dhanya King
15/01/2025 11:10:31 AM	Recurrent (00010) - Exercise Log -Part 2 - On exercycle - Training RPM:	MDMR-00043		64	Dhanya King
15/01/2025 11:10:31 AM	Recurrent (00010) - Exercise Log -Part 2 - On exercycle - Length of exercise time (in minutes):	MDMR-00043		25	Dhanya King
15/01/2025 11:10:31 AM	Recurrent (00010) - Exercise Log -Part 2 - Was set exercise program not completed because the participant was injured or unwell?	MDMR-00043		No	Dhanya King
15/01/2025 11:10:31 AM	Recurrent (00010) - Exercise Log -Part 2 - Select all that apply:	MDMR-00043		Partial scheduled exercise done	Dhanya King
15/01/2025 11:10:31 AM	Recurrent (00010) - Exercise Log -Part 2 - Date:	MDMR-00043		12/Dec/2024	Dhanya King
15/01/2025 11:10:31 AM	Recurrent (00010) - Exercise Log -Part 2 - Select day:	MDMR-00043		Day 5	Dhanya King
15/01/2025 11:10:31 AM	Recurrent (00010) - Exercise Log -Part 2 - Select week:	MDMR-00043		Week 9	Dhanya King
15/01/2025 11:09:53 AM	Recurrent (00009) - Exercise Log -Part 2 - On exercycle - Resistance setting (level):	MDMR-00043		Level 5	Dhanya King
15/01/2025 11:09:53 AM	Recurrent (00009) - Exercise Log -Part 2 - On exercycle - Training RPM:	MDMR-00043		61	Dhanya King
15/01/2025 11:09:53 AM	Recurrent (00009) - Exercise Log -Part 2 - On exercycle - Length of exercise time (in minutes):	MDMR-00043		25	Dhanya King
15/01/2025 11:09:53 AM	Recurrent (00009) - Exercise Log -Part 2 - Was set exercise program not completed because the participant was injured or unwell?	MDMR-00043		No	Dhanya King
15/01/2025 11:09:53 AM	Recurrent (00009) - Exercise Log -Part 2 - Select all that apply:	MDMR-00043		Partial scheduled exercise done	Dhanya King
15/01/2025 11:09:53 AM	Recurrent (00009) - Exercise Log -Part 2 - Date:	MDMR-00043		10/Dec/2024	Dhanya King
15/01/2025 11:09:53 AM	Recurrent (00009) - Exercise Log -Part 2 - Select day:	MDMR-00043		Day 3	Dhanya King
15/01/2025 11:09:53 AM	Recurrent (00009) - Exercise Log -Part 2 - Select week:	MDMR-00043		Week 9	Dhanya King
15/01/2025 11:07:57 AM	Recurrent (00008) - Exercise Log -Part 2 - On exercycle - Resistance setting (level):	MDMR-00043		Level 4	Dhanya King
15/01/2025 11:07:57 AM	Recurrent (00008) - Exercise Log -Part 2 - On exercycle - Training RPM:	MDMR-00043		67	Dhanya King
15/01/2025 11:07:57 AM	Recurrent (00008) - Exercise Log -Part 2 - On exercycle - Length of exercise time (in minutes):	MDMR-00043		25	Dhanya King
15/01/2025 11:07:57 AM	Recurrent (00008) - Exercise Log -Part 2 - Was set exercise program not completed because the participant was injured or unwell?	MDMR-00043		No	Dhanya King
15/01/2025 11:07:57 AM	Recurrent (00008) - Exercise Log -Part 2 - Select all that apply:	MDMR-00043		Partial scheduled exercise done	Dhanya King
15/01/2025 11:07:57 AM	Recurrent (00008) - Exercise Log -Part 2 - Date:	MDMR-00043		08/Dec/2024	Dhanya King
15/01/2025 11:07:57 AM	Recurrent (00008) - Exercise Log -Part 2 - Select day:	MDMR-00043		Day 1	Dhanya King
15/01/2025 11:07:57 AM	Recurrent (00008) - Exercise Log -Part 2 - Select week:	MDMR-00043		Week 9	Dhanya King
15/01/2025 10:14:58 AM	Recurrent (00006) - Exercise Log -Part 2 - On exercycle - Resistance setting (level):	MDMR-00043		Level 4	Dhanya King
15/01/2025 10:14:58 AM	Recurrent (00006) - Exercise Log -Part 2 - On exercycle - Training RPM:	MDMR-00043		67	Dhanya King
15/01/2025 10:14:58 AM	Recurrent (00006) - Exercise Log -Part 2 - On exercycle - Length of exercise time (in minutes):	MDMR-00043		25	Dhanya King
15/01/2025 10:14:58 AM	Recurrent (00006) - Exercise Log -Part 2 - Was set exercise program not completed because the participant was injured or unwell?	MDMR-00043		No	Dhanya King
15/01/2025 10:14:58 AM	Recurrent (00006) - Exercise Log -Part 2 - Select all that apply:	MDMR-00043		Partial scheduled exercise done	Dhanya King
15/01/2025 10:14:58 AM	Recurrent (00006) - Exercise Log -Part 2 - Date:	MDMR-00043		05/Dec/2024	Dhanya King
15/01/2025 10:14:58 AM	Recurrent (00006) - Exercise Log -Part 2 - Select day:	MDMR-00043		Day 5	Dhanya King
15/01/2025 10:14:58 AM	Recurrent (00006) - Exercise Log -Part 2 - Select week:	MDMR-00043		Week 8	Dhanya King
15/01/2025 10:14:29 AM	Recurrent (00005) - Exercise Log -Part 2 - On exercycle - Resistance setting (level):	MDMR-00043		Level 4	Dhanya King
15/01/2025 10:14:29 AM	Recurrent (00005) - Exercise Log -Part 2 - On exercycle - Training RPM:	MDMR-00043		67	Dhanya King
15/01/2025 10:14:29 AM	Recurrent (00005) - Exercise Log -Part 2 - On exercycle - Length of exercise time (in minutes):	MDMR-00043		25	Dhanya King
15/01/2025 10:14:29 AM	Recurrent (00005) - Exercise Log -Part 2 - Was set exercise program not completed because the participant was injured or unwell?	MDMR-00043		No	Dhanya King
15/01/2025 10:14:29 AM	Recurrent (00005) - Exercise Log -Part 2 - Select all that apply:	MDMR-00043		Partial scheduled exercise done	Dhanya King
15/01/2025 10:14:29 AM	Recurrent (00005) - Exercise Log -Part 2 - Date:	MDMR-00043		03/Dec/2024	Dhanya King
15/01/2025 10:14:29 AM	Recurrent (00005) - Exercise Log -Part 2 - Select day:	MDMR-00043		Day 3	Dhanya King
15/01/2025 10:14:29 AM	Recurrent (00005) - Exercise Log -Part 2 - Select week:	MDMR-00043		Week 8	Dhanya King
15/01/2025 10:13:37 AM	Recurrent (00004) - Exercise Log -Part 2 - On exercycle - Resistance setting (level):	MDMR-00043		Level 4	Dhanya King
15/01/2025 10:13:37 AM	Recurrent (00004) - Exercise Log -Part 2 - On exercycle - Training RPM:	MDMR-00043		67	Dhanya King
15/01/2025 10:13:37 AM	Recurrent (00004) - Exercise Log -Part 2 - On exercycle - Length of exercise time (in minutes):	MDMR-00043		25	Dhanya King
15/01/2025 10:13:37 AM	Recurrent (00004) - Exercise Log -Part 2 - Was set exercise program not completed because the participant was injured or unwell?	MDMR-00043		No	Dhanya King
15/01/2025 10:13:37 AM	Recurrent (00004) - Exercise Log -Part 2 - Select all that apply:	MDMR-00043		Partial scheduled exercise done	Dhanya King
15/01/2025 10:13:37 AM	Recurrent (00004) - Exercise Log -Part 2 - Date:	MDMR-00043		01/Dec/2024	Dhanya King
15/01/2025 10:13:37 AM	Recurrent (00004) - Exercise Log -Part 2 - Select day:	MDMR-00043		Day 1	Dhanya King
15/01/2025 10:13:37 AM	Recurrent (00004) - Exercise Log -Part 2 - Select week:	MDMR-00043		Week 8	Dhanya King
15/01/2025 10:13:04 AM	Recurrent (00003) - Exercise Log -Part 2 - On exercycle - Resistance setting (level):	MDMR-00043		Level 4	Dhanya King
15/01/2025 10:13:04 AM	Recurrent (00003) - Exercise Log -Part 2 - On exercycle - Training RPM:	MDMR-00043		67	Dhanya King
15/01/2025 10:13:04 AM	Recurrent (00003) - Exercise Log -Part 2 - On exercycle - Length of exercise time (in minutes):	MDMR-00043		25	Dhanya King
15/01/2025 10:13:04 AM	Recurrent (00003) - Exercise Log -Part 2 - Was set exercise program not completed because the participant was injured or unwell?	MDMR-00043		No	Dhanya King
15/01/2025 10:13:04 AM	Recurrent (00003) - Exercise Log -Part 2 - Select all that apply:	MDMR-00043		Partial scheduled exercise done	Dhanya King
15/01/2025 10:13:04 AM	Recurrent (00003) - Exercise Log -Part 2 - Date:	MDMR-00043		28/Nov/2024	Dhanya King
15/01/2025 10:13:03 AM	Recurrent (00003) - Exercise Log -Part 2 - Select day:	MDMR-00043		Day 5	Dhanya King
15/01/2025 10:13:03 AM	Recurrent (00003) - Exercise Log -Part 2 - Select week:	MDMR-00043		Week 7	Dhanya King
15/01/2025 10:12:04 AM	Recurrent (00002) - Exercise Log -Part 2 - On exercycle - Resistance setting (level):	MDMR-00043		Level 4	Dhanya King
15/01/2025 10:12:04 AM	Recurrent (00002) - Exercise Log -Part 2 - On exercycle - Training RPM:	MDMR-00043		67	Dhanya King
15/01/2025 10:12:03 AM	Recurrent (00002) - Exercise Log -Part 2 - On exercycle - Length of exercise time (in minutes):	MDMR-00043		25	Dhanya King
15/01/2025 10:12:03 AM	Recurrent (00002) - Exercise Log -Part 2 - Was set exercise program not completed because the participant was injured or unwell?	MDMR-00043		No	Dhanya King
15/01/2025 10:12:03 AM	Recurrent (00002) - Exercise Log -Part 2 - Select all that apply:	MDMR-00043		Partial scheduled exercise done	Dhanya King
15/01/2025 10:12:03 AM	Recurrent (00002) - Exercise Log -Part 2 - Date:	MDMR-00043		26/Nov/2024	Dhanya King
15/01/2025 10:12:03 AM	Recurrent (00002) - Exercise Log -Part 2 - Select day:	MDMR-00043		Day 3	Dhanya King
15/01/2025 10:12:03 AM	Recurrent (00002) - Exercise Log -Part 2 - Select week:	MDMR-00043		Week 7	Dhanya King
15/01/2025 10:05:07 AM	Visit 4 - Accountability - Treatment Adherence - Treatment accountability log - Part 2 - Any dose missed?	MDMR-00043		No	Dhanya King
15/01/2025 10:05:07 AM	Visit 4 - Accountability - Treatment Adherence - Treatment accountability log - Part 2 - Date of last dose:	MDMR-00043		10/Jan/2025	Dhanya King
15/01/2025 10:05:07 AM	Visit 4 - Accountability - Treatment Adherence - Treatment accountability log - Part 2 - Number of capsules returned at the end of the period:	MDMR-00043		0	Dhanya King
15/01/2025 10:05:07 AM	Visit 4 - Accountability - Treatment Adherence - Treatment accountability log - Part 2 - Date of first dose:	MDMR-00043		29/Nov/2024	Dhanya King
15/01/2025 10:05:07 AM	Visit 4 - Accountability - Treatment Adherence - Treatment accountability log - Part 2 - Total number of capsules dispensed:	MDMR-00043		21	Dhanya King
15/01/2025 10:05:07 AM	Visit 4 - Accountability - Treatment Adherence - Treatment accountability log - Part 2 - Blister pack code:	MDMR-00043		RA-34	Dhanya King
15/01/2025 9:56:23 AM	Recurrent (Adverse Event-00002) - Adverse Event - Outcome:	MDMR-00043	Ongoing/Continuing treatment	Resolved	Dhanya King	New information obtained
15/01/2025 9:56:12 AM	Recurrent (Adverse Event-00002) - Adverse Event - Ongoing? (at the end of study)	MDMR-00043	Yes		Dhanya King
15/01/2025 9:56:12 AM	Recurrent (Adverse Event-00002) - Adverse Event - End date:	MDMR-00043		02/Jan/2025	Dhanya King
15/01/2025 9:55:54 AM	Visit 4 - End of Study - Participant Diary Collection - Diary collection prompt - Date diary returned:	MDMR-00043		14/Jan/2025	Dhanya King
15/01/2025 9:55:54 AM	Visit 4 - End of Study - Participant Diary Collection - Diary collection prompt - Was the diary collected back from participant?	MDMR-00043		Yes	Dhanya King
15/01/2025 9:55:48 AM	Visit 4 - End of Study - Adverse Event Collection - Adverse event collection prompt - Ongoing adverse events followed-up?	MDMR-00043		Yes	Dhanya King
15/01/2025 9:55:48 AM	Visit 4 - End of Study - Adverse Event Collection - Adverse event collection prompt - Any new adverse events reported?	MDMR-00043		No	Dhanya King
15/01/2025 9:55:40 AM	Visit 4 - End of Study - DNA Methylation - Sample recollection - Was the sample required to be recollected?	MDMR-00043		No	Dhanya King
15/01/2025 9:55:40 AM	Visit 4 - End of Study - DNA Methylation - DNA Methylation testing with TruDiagnosticTM - Barcode number:	MDMR-00043		R8W4PKM	Dhanya King
15/01/2025 9:55:40 AM	Visit 4 - End of Study - DNA Methylation - DNA Methylation testing with TruDiagnosticTM - Date of sample collection:	MDMR-00043		14/Jan/2025	Dhanya King
15/01/2025 9:55:40 AM	Visit 4 - End of Study - DNA Methylation - DNA Methylation testing with TruDiagnosticTM - Blood sample collected?	MDMR-00043		Yes	Dhanya King
15/01/2025 9:55:24 AM	Visit 4 - End of Study - 6-Minute Walk Test - 6-minute walk test - Total distance walked (meter):	MDMR-00043		594	Dhanya King
15/01/2025 9:55:24 AM	Visit 4 - End of Study - 6-Minute Walk Test - 6-minute walk test - Date of assessment:	MDMR-00043		14/Jan/2025	Dhanya King
15/01/2025 9:55:24 AM	Visit 4 - End of Study - 6-Minute Walk Test - 6-minute walk test - Assessment done?	MDMR-00043		Yes	Dhanya King
15/01/2025 9:55:07 AM	Visit 4 - End of Study - SF-36 Questionnaire - General Health - My health is excellent:	MDMR-00043		Mostly true	Dhanya King
15/01/2025 9:55:07 AM	Visit 4 - End of Study - SF-36 Questionnaire - General Health - I expect my health to get worse:	MDMR-00043		Mostly true	Dhanya King
15/01/2025 9:55:07 AM	Visit 4 - End of Study - SF-36 Questionnaire - General Health - I am as healthy as anybody I know:	MDMR-00043		Mostly true	Dhanya King
15/01/2025 9:55:07 AM	Visit 4 - End of Study - SF-36 Questionnaire - General Health - I seem to get sick a little easier than other people:	MDMR-00043		Mostly false	Dhanya King
15/01/2025 9:55:07 AM	Visit 4 - End of Study - SF-36 Questionnaire - Social Activities - During the past 4 weeks, how much of the time has your physical health or emotional problems interfered with your social activities (like visiting with friends, relatives, etc.)?	MDMR-00043		None of the Time	Dhanya King
15/01/2025 9:55:07 AM	Visit 4 - End of Study - SF-36 Questionnaire - Energy and Emotions - Did you feel tired?	MDMR-00043		A little bit of the time	Dhanya King
15/01/2025 9:55:06 AM	Visit 4 - End of Study - SF-36 Questionnaire - Energy and Emotions - Have you been a happy person?	MDMR-00043		Most of the time	Dhanya King
15/01/2025 9:55:06 AM	Visit 4 - End of Study - SF-36 Questionnaire - Energy and Emotions - Did you feel worn out?	MDMR-00043		A little bit of the time	Dhanya King
15/01/2025 9:55:06 AM	Visit 4 - End of Study - SF-36 Questionnaire - Energy and Emotions - Have you felt downhearted and blue?	MDMR-00043		None of the Time	Dhanya King
15/01/2025 9:55:06 AM	Visit 4 - End of Study - SF-36 Questionnaire - Energy and Emotions - Did you have a lot of energy?	MDMR-00043		Most of the time	Dhanya King
15/01/2025 9:55:06 AM	Visit 4 - End of Study - SF-36 Questionnaire - Energy and Emotions - Have you felt calm and peaceful?	MDMR-00043		Most of the time	Dhanya King
15/01/2025 9:55:06 AM	Visit 4 - End of Study - SF-36 Questionnaire - Energy and Emotions - Have you felt so down in the dumps that nothing could cheer you up?	MDMR-00043		None of the Time	Dhanya King
15/01/2025 9:55:06 AM	Visit 4 - End of Study - SF-36 Questionnaire - Energy and Emotions - Have you been a very nervous person?	MDMR-00043		A little bit of the time	Dhanya King
15/01/2025 9:55:06 AM	Visit 4 - End of Study - SF-36 Questionnaire - Energy and Emotions - Did you feel full of pep?	MDMR-00043		Most of the time	Dhanya King
15/01/2025 9:55:06 AM	Visit 4 - End of Study - SF-36 Questionnaire - Pain - During the past 4 weeks, how much did pain interfere with your normal work (including both work outside the home and housework)?	MDMR-00043		Not at all	Dhanya King
15/01/2025 9:55:06 AM	Visit 4 - End of Study - SF-36 Questionnaire - Pain - How much bodily pain have you had during the past 4 weeks?	MDMR-00043		Very mild	Dhanya King
15/01/2025 9:55:06 AM	Visit 4 - End of Study - SF-36 Questionnaire - Social Activities - Emotional problems interfered with your normal social activities with family, friends, neighbors, or groups?	MDMR-00043		Not at all	Dhanya King
15/01/2025 9:55:06 AM	Visit 4 - End of Study - SF-36 Questionnaire - Emotional Health Problems - Didn't do work or other activities as carefully as usual	MDMR-00043		No	Dhanya King
15/01/2025 9:55:06 AM	Visit 4 - End of Study - SF-36 Questionnaire - Emotional Health Problems - Accomplished less than you would like	MDMR-00043		No	Dhanya King
15/01/2025 9:55:06 AM	Visit 4 - End of Study - SF-36 Questionnaire - Emotional Health Problems - Cut down the amount of time you spent on work or other activities	MDMR-00043		No	Dhanya King
15/01/2025 9:55:06 AM	Visit 4 - End of Study - SF-36 Questionnaire - Physical Health Problems - Had difficulty performing the work or other activities (for example, it took extra effort):	MDMR-00043		Yes	Dhanya King
15/01/2025 9:55:06 AM	Visit 4 - End of Study - SF-36 Questionnaire - Physical Health Problems - Were limited in the kind of work or other activities:	MDMR-00043		Yes	Dhanya King
15/01/2025 9:55:06 AM	Visit 4 - End of Study - SF-36 Questionnaire - Physical Health Problems - Accomplished less than you would like:	MDMR-00043		Yes	Dhanya King
15/01/2025 9:55:06 AM	Visit 4 - End of Study - SF-36 Questionnaire - Physical Health Problems - Cut down the amount of time you spent on work or other activities:	MDMR-00043		Yes	Dhanya King
15/01/2025 9:55:06 AM	Visit 4 - End of Study - SF-36 Questionnaire - Limitations of Activities - Bathing or dressing yourself:	MDMR-00043		No, Not Limited at all	Dhanya King
15/01/2025 9:55:06 AM	Visit 4 - End of Study - SF-36 Questionnaire - Limitations of Activities - Walking one block:	MDMR-00043		No, Not Limited at all	Dhanya King
15/01/2025 9:55:06 AM	Visit 4 - End of Study - SF-36 Questionnaire - Limitations of Activities - Walking several blocks:	MDMR-00043		No, Not Limited at all	Dhanya King
15/01/2025 9:55:06 AM	Visit 4 - End of Study - SF-36 Questionnaire - Limitations of Activities - Walking more than a mile:	MDMR-00043		No, Not Limited at all	Dhanya King
15/01/2025 9:55:06 AM	Visit 4 - End of Study - SF-36 Questionnaire - Limitations of Activities - Bending, kneeling, or stooping:	MDMR-00043		No, Not Limited at all	Dhanya King
15/01/2025 9:55:06 AM	Visit 4 - End of Study - SF-36 Questionnaire - Limitations of Activities - Climbing one flight of stairs:	MDMR-00043		No, Not Limited at all	Dhanya King
15/01/2025 9:55:06 AM	Visit 4 - End of Study - SF-36 Questionnaire - Limitations of Activities - Climbing several flights of stairs:	MDMR-00043		Yes, Limited a Little	Dhanya King
15/01/2025 9:55:06 AM	Visit 4 - End of Study - SF-36 Questionnaire - Limitations of Activities - Lifting or carrying groceries:	MDMR-00043		No, Not Limited at all	Dhanya King
15/01/2025 9:55:06 AM	Visit 4 - End of Study - SF-36 Questionnaire - Limitations of Activities - Moderate activities, such as moving a table, pushing a vacuum cleaner, bowling, or playing golf:	MDMR-00043		Yes, Limited a Little	Dhanya King
15/01/2025 9:55:06 AM	Visit 4 - End of Study - SF-36 Questionnaire - Limitations of Activities - Vigorous activities, such as running, lifting heavy objects, participating in strenuous sports:	MDMR-00043		Yes, Limited a Little	Dhanya King
15/01/2025 9:55:06 AM	Visit 4 - End of Study - SF-36 Questionnaire - General Health - Compared to one year ago, how would you rate your health in general now?	MDMR-00043		About the same	Dhanya King
15/01/2025 9:55:06 AM	Visit 4 - End of Study - SF-36 Questionnaire - General Health - In general, would you say your health is:	MDMR-00043		Very Good	Dhanya King
15/01/2025 9:55:06 AM	Visit 4 - End of Study - SF-36 Questionnaire - SF-36 Questionnaire - Date questionnaire completed:	MDMR-00043		14/Jan/2025	Dhanya King
15/01/2025 9:55:06 AM	Visit 4 - End of Study - SF-36 Questionnaire - SF-36 Questionnaire - Has questionnaire been completed by participant?	MDMR-00043		Yes	Dhanya King
15/01/2025 9:51:42 AM	Visit 4 - End of Study - Hand Grip Strength - Hand Grip Strength Assessment - Average dynamometer score:	MDMR-00043		52	Dhanya King
15/01/2025 9:51:42 AM	Visit 4 - End of Study - Hand Grip Strength - Hand Grip Strength Assessment - Was it participant&rsquo;s dominant hand?	MDMR-00043		Yes	Dhanya King
15/01/2025 9:51:42 AM	Visit 4 - End of Study - Hand Grip Strength - Hand Grip Strength Assessment - Which hand was used for the test?	MDMR-00043		Right	Dhanya King
15/01/2025 9:51:42 AM	Visit 4 - End of Study - Hand Grip Strength - Hand Grip Strength Assessment - Date of assessment:	MDMR-00043		14/Jan/2025	Dhanya King
15/01/2025 9:51:42 AM	Visit 4 - End of Study - Hand Grip Strength - Hand Grip Strength Assessment - Assessment done?	MDMR-00043		Yes	Dhanya King
15/01/2025 9:51:28 AM	Visit 4 - End of Study - 30 Second Chair-Stand Test - 30s Chair-Stand Test - 30CST result: (the number of times the participant comes to a full standing position in 30 seconds)	MDMR-00043		17	Dhanya King
15/01/2025 9:51:28 AM	Visit 4 - End of Study - 30 Second Chair-Stand Test - 30s Chair-Stand Test - Date of assessment:	MDMR-00043		14/Jan/2025	Dhanya King
15/01/2025 9:51:28 AM	Visit 4 - End of Study - 30 Second Chair-Stand Test - 30s Chair-Stand Test - Assessment done?	MDMR-00043		Yes	Dhanya King
15/01/2025 9:51:18 AM	Visit 4 - End of Study - Lab Tests - Sample collection - Date of sample collection:	MDMR-00043		14/Jan/2025	Dhanya King
15/01/2025 9:51:18 AM	Visit 4 - End of Study - Lab Tests - Sample collection - Laboratory name:	MDMR-00043		Middlemore Hospital Laboratory	Dhanya King
15/01/2025 9:51:18 AM	Visit 4 - End of Study - Lab Tests - Sample collection - Lab test done?	MDMR-00043		Yes	Dhanya King
15/01/2025 9:50:28 AM	Visit 4 - End of Study - Vital Signs - Vital signs details - DBP (mmHg):	MDMR-00043		61	Dhanya King	This is the correct value - normal as per investigator
15/01/2025 9:50:01 AM	Visit 4 - End of Study - Vital Signs - Vital signs details - Pulse oximetry (%):	MDMR-00043		96	Dhanya King
15/01/2025 9:50:01 AM	Visit 4 - End of Study - Vital Signs - Vital signs details - Pulse (bpm):	MDMR-00043		89	Dhanya King
15/01/2025 9:50:01 AM	Visit 4 - End of Study - Vital Signs - Vital signs details - SBP (mmHg):	MDMR-00043		105	Dhanya King
15/01/2025 9:50:01 AM	Visit 4 - End of Study - Vital Signs - Vital signs details - Date of assessment:	MDMR-00043		14/Jan/2025	Dhanya King
15/01/2025 9:50:01 AM	Visit 4 - End of Study - Vital Signs - Vital signs details - Assessment done?	MDMR-00043		Yes	Dhanya King
15/01/2025 9:49:39 AM	Visit 4 - End of Study - Date of Visit - Visit information - Date of visit:	MDMR-00043		14/Jan/2025	Dhanya King
14/01/2025 10:31:59 AM	Visit 4 - End of Study - Date of Visit - Visit information - Date of visit:	MDMR-00033			Dhanya King	EOS visit activities not completed due to participant wishing to withdraw from study
14/01/2025 10:31:46 AM	Visit 4 - End of Study - Participant Diary Collection - Diary collection prompt - Date diary returned:	MDMR-00033		02/Dec/2024	Dhanya King
14/01/2025 10:31:46 AM	Visit 4 - End of Study - Participant Diary Collection - Diary collection prompt - Was the diary collected back from participant?	MDMR-00033		Yes	Dhanya King
14/01/2025 9:54:22 AM	Visit 4 - End of Study - Adverse Event Collection - Adverse event collection prompt - Ongoing adverse events followed-up?	MDMR-00033			Dhanya King	EOS visit activities not completed due to participant wishing to withdraw from study
14/01/2025 9:54:22 AM	Visit 4 - End of Study - Adverse Event Collection - Adverse event collection prompt - Any new adverse events reported?	MDMR-00033			Dhanya King	EOS visit activities not completed due to participant wishing to withdraw from study
14/01/2025 9:54:04 AM	Visit 4 - End of Study - DNA Methylation - Shipment details - Waybill number:	MDMR-00033			Dhanya King	EOS visit activities not completed due to participant wishing to withdraw from study
14/01/2025 9:54:04 AM	Visit 4 - End of Study - DNA Methylation - Shipment details - Date shipped:	MDMR-00033			Dhanya King	EOS visit activities not completed due to participant wishing to withdraw from study
14/01/2025 9:54:04 AM	Visit 4 - End of Study - DNA Methylation - Sample recollection - Was the sample required to be recollected?	MDMR-00033			Dhanya King	EOS visit activities not completed due to participant wishing to withdraw from study
14/01/2025 9:53:43 AM	Visit 4 - End of Study - DNA Methylation - DNA Methylation testing with TruDiagnosticTM - Reason not collected:	MDMR-00033		EOS visit activities not completed due to participant wishing to withdraw from study	Dhanya King
14/01/2025 9:53:43 AM	Visit 4 - End of Study - DNA Methylation - DNA Methylation testing with TruDiagnosticTM - Blood sample collected?	MDMR-00033		No	Dhanya King
14/01/2025 9:53:35 AM	Visit 4 - End of Study - 6-Minute Walk Test - 6-minute walk test - Reason not done:	MDMR-00033		EOS visit activities not completed due to participant wishing to withdraw from study	Dhanya King
14/01/2025 9:53:35 AM	Visit 4 - End of Study - 6-Minute Walk Test - 6-minute walk test - Assessment done?	MDMR-00033		No	Dhanya King
14/01/2025 9:53:26 AM	Visit 4 - End of Study - SF-36 Questionnaire - SF-36 Questionnaire - Reason not completed:	MDMR-00033		EOS visit activities not completed due to participant wishing to withdraw from study	Dhanya King
14/01/2025 9:53:26 AM	Visit 4 - End of Study - SF-36 Questionnaire - SF-36 Questionnaire - Has questionnaire been completed by participant?	MDMR-00033		No	Dhanya King
14/01/2025 9:53:17 AM	Visit 4 - End of Study - Hand Grip Strength - Hand Grip Strength Assessment - Reason not done:	MDMR-00033		EOS visit activities not completed due to participant wishing to withdraw from study	Dhanya King
14/01/2025 9:53:17 AM	Visit 4 - End of Study - Hand Grip Strength - Hand Grip Strength Assessment - Assessment done?	MDMR-00033		No	Dhanya King
14/01/2025 9:53:10 AM	Visit 4 - End of Study - 30 Second Chair-Stand Test - 30s Chair-Stand Test - Reason not done:	MDMR-00033		EOS visit activities not completed due to participant wishing to withdraw from study	Dhanya King
14/01/2025 9:53:10 AM	Visit 4 - End of Study - 30 Second Chair-Stand Test - 30s Chair-Stand Test - Assessment done?	MDMR-00033		No	Dhanya King
14/01/2025 9:52:58 AM	Visit 4 - End of Study - Lab Tests - Sample collection - Reason not done:	MDMR-00033		EOS visit activities not completed due to participant wishing to withdraw from study	Dhanya King
14/01/2025 9:52:58 AM	Visit 4 - End of Study - Lab Tests - Sample collection - Lab test done?	MDMR-00033		No	Dhanya King
14/01/2025 9:52:41 AM	Visit 4 - End of Study - Vital Signs - Vital signs details - Reason not done:	MDMR-00033		EOS visit activities not completed due to participant wishing to withdraw from study	Dhanya King
14/01/2025 9:52:41 AM	Visit 4 - End of Study - Vital Signs - Vital signs details - Assessment done?	MDMR-00033		No	Dhanya King
14/01/2025 9:40:44 AM	Recurrent (Week-00011) - Weekly Information - Date of contact:	MDMR-00043	13/Jan/2025	07/Jan/2025	Dhanya King	Corrected error
14/01/2025 9:31:30 AM	Visit 4 - End of Study - Lab Tests - Hs-CRP - Hs-CRP (mg/L):	MDMR-00010		1	Dhanya King
14/01/2025 9:31:30 AM	Visit 4 - End of Study - Lab Tests - Cholesterol/HDL ratio - Cholesterol/HDL (ratio):	MDMR-00010		5	Dhanya King
14/01/2025 9:31:30 AM	Visit 4 - End of Study - Lab Tests - LDL Cholesterol - If abnormal, then clinically significant?	MDMR-00010		No	Dhanya King
14/01/2025 9:31:30 AM	Visit 4 - End of Study - Lab Tests - LDL Cholesterol - LDL Cholesterol (mmol/L):	MDMR-00010		3,8	Dhanya King
14/01/2025 9:31:30 AM	Visit 4 - End of Study - Lab Tests - HDL Cholesterol - HDL Cholesterol (mmol/L):	MDMR-00010		1,3	Dhanya King
14/01/2025 9:31:30 AM	Visit 4 - End of Study - Lab Tests - Triglycerides - If abnormal, then clinically significant?	MDMR-00010		No	Dhanya King
14/01/2025 9:31:30 AM	Visit 4 - End of Study - Lab Tests - Triglycerides - Triglycerides (mmol/L):	MDMR-00010		3,4	Dhanya King
14/01/2025 9:31:30 AM	Visit 4 - End of Study - Lab Tests - Cholesterol - If abnormal, then clinically significant?	MDMR-00010		No	Dhanya King
14/01/2025 9:31:30 AM	Visit 4 - End of Study - Lab Tests - Cholesterol - Cholesterol (mmol/L):	MDMR-00010		6,5	Dhanya King
14/01/2025 9:31:30 AM	Visit 4 - End of Study - Lab Tests - IGF-1 - IGF-1 (ng/mL):	MDMR-00010		190	Dhanya King
14/01/2025 9:31:30 AM	Visit 4 - End of Study - Lab Tests - HbA1C - If abnormal, then clinically significant?	MDMR-00010		No	Dhanya King
14/01/2025 9:31:30 AM	Visit 4 - End of Study - Lab Tests - HbA1C - HbA1C (mmol/mol Hb):	MDMR-00010		46	Dhanya King
14/01/2025 9:31:30 AM	Visit 4 - End of Study - Lab Tests - Globulin - Globulin (g/L):	MDMR-00010		42	Dhanya King
14/01/2025 9:31:30 AM	Visit 4 - End of Study - Lab Tests - Albumin - Albumin (g/L):	MDMR-00010		40	Dhanya King
14/01/2025 9:31:30 AM	Visit 4 - End of Study - Lab Tests - Protein - Protein (g/L):	MDMR-00010		82	Dhanya King
14/01/2025 9:31:30 AM	Visit 4 - End of Study - Lab Tests - AST - AST (U/L):	MDMR-00010		40	Dhanya King
14/01/2025 9:31:30 AM	Visit 4 - End of Study - Lab Tests - ALT - ALT (U/L):	MDMR-00010		43	Dhanya King
14/01/2025 9:31:30 AM	Visit 4 - End of Study - Lab Tests - GGT - GGT (U/L):	MDMR-00010		39	Dhanya King
14/01/2025 9:31:30 AM	Visit 4 - End of Study - Lab Tests - Bilirubin - Bilirubin (umol/L):	MDMR-00010		6	Dhanya King
14/01/2025 9:31:30 AM	Visit 4 - End of Study - Lab Tests - Alkaline Phosphatase - Alkaline Phosphatase (U/L):	MDMR-00010		91	Dhanya King
14/01/2025 9:31:30 AM	Visit 4 - End of Study - Lab Tests - Creatinine - Creatinine (umol/L):	MDMR-00010		73	Dhanya King
14/01/2025 9:31:30 AM	Visit 4 - End of Study - Lab Tests - Potassium - Potassium (mmol/L):	MDMR-00010		3,7	Dhanya King
14/01/2025 9:31:30 AM	Visit 4 - End of Study - Lab Tests - Sodium - Sodium (mmol/L):	MDMR-00010		142	Dhanya King
14/01/2025 9:31:30 AM	Visit 4 - End of Study - Lab Tests - Urea - Urea (mmol/L):	MDMR-00010		3,3	Dhanya King
14/01/2025 9:31:30 AM	Visit 4 - End of Study - Lab Tests - eGFR - eGFR (mL /min/1.73m2):	MDMR-00010		74	Dhanya King
14/01/2025 9:31:30 AM	Visit 4 - End of Study - Lab Tests - Basophils - Basophils (x 10(9)/L):	MDMR-00010		0,1	Dhanya King
14/01/2025 9:31:30 AM	Visit 4 - End of Study - Lab Tests - Eosinophils - Eosinophils (x 10(9)/L):	MDMR-00010		0,2	Dhanya King
14/01/2025 9:31:30 AM	Visit 4 - End of Study - Lab Tests - Monocytes - Monocytes (x 10(9)/L):	MDMR-00010		0,5	Dhanya King
14/01/2025 9:31:30 AM	Visit 4 - End of Study - Lab Tests - Lymphocytes - Lymphocytes (x 10(9)/L):	MDMR-00010		3,3	Dhanya King
14/01/2025 9:31:30 AM	Visit 4 - End of Study - Lab Tests - Neutrophils - Neutrophils (x 10(9)/L):	MDMR-00010		3,2	Dhanya King
14/01/2025 9:31:30 AM	Visit 4 - End of Study - Lab Tests - Platelets - Platelets (x 10(9)/L):	MDMR-00010		249	Dhanya King
14/01/2025 9:31:30 AM	Visit 4 - End of Study - Lab Tests - MCV - If abnormal, then clinically significant?	MDMR-00010		No	Dhanya King
14/01/2025 9:31:30 AM	Visit 4 - End of Study - Lab Tests - MCV - MCV (fl):	MDMR-00010		72	Dhanya King
14/01/2025 9:31:30 AM	Visit 4 - End of Study - Lab Tests - RBC - If abnormal, then clinically significant?	MDMR-00010		No	Dhanya King
14/01/2025 9:31:30 AM	Visit 4 - End of Study - Lab Tests - RBC - RBC (x 10(12)/L):	MDMR-00010		5,69	Dhanya King
14/01/2025 9:18:28 AM	Recurrent (00021) - Exercise Log -Part 2 - On exercycle - Resistance setting (level):	MDMR-00044		Level 4	Dhanya King
14/01/2025 9:18:28 AM	Recurrent (00021) - Exercise Log -Part 2 - On exercycle - Training RPM:	MDMR-00044		56	Dhanya King
14/01/2025 9:18:28 AM	Recurrent (00021) - Exercise Log -Part 2 - On exercycle - Length of exercise time (in minutes):	MDMR-00044		25	Dhanya King
14/01/2025 9:18:28 AM	Recurrent (00021) - Exercise Log -Part 2 - Was set exercise program not completed because the participant was injured or unwell?	MDMR-00044		No	Dhanya King
14/01/2025 9:18:28 AM	Recurrent (00021) - Exercise Log -Part 2 - Select all that apply:	MDMR-00044		Partial scheduled exercise done	Dhanya King
14/01/2025 9:18:28 AM	Recurrent (00021) - Exercise Log -Part 2 - Date:	MDMR-00044		03/Jan/2025	Dhanya King
14/01/2025 9:18:28 AM	Recurrent (00021) - Exercise Log -Part 2 - Select day:	MDMR-00044		Day 5	Dhanya King
14/01/2025 9:18:28 AM	Recurrent (00021) - Exercise Log -Part 2 - Select week:	MDMR-00044		Week 13	Dhanya King
14/01/2025 9:17:45 AM	Recurrent (00020) - Exercise Log -Part 2 - On exercycle - Resistance setting (level):	MDMR-00044		Level 4	Dhanya King
14/01/2025 9:17:45 AM	Recurrent (00020) - Exercise Log -Part 2 - On exercycle - Training RPM:	MDMR-00044		56	Dhanya King
14/01/2025 9:17:45 AM	Recurrent (00020) - Exercise Log -Part 2 - On exercycle - Length of exercise time (in minutes):	MDMR-00044		25	Dhanya King
14/01/2025 9:17:45 AM	Recurrent (00020) - Exercise Log -Part 2 - Was set exercise program not completed because the participant was injured or unwell?	MDMR-00044		No	Dhanya King
14/01/2025 9:17:45 AM	Recurrent (00020) - Exercise Log -Part 2 - Select all that apply:	MDMR-00044		Partial scheduled exercise done	Dhanya King
14/01/2025 9:17:45 AM	Recurrent (00020) - Exercise Log -Part 2 - Date:	MDMR-00044		01/Jan/2025	Dhanya King
14/01/2025 9:17:45 AM	Recurrent (00020) - Exercise Log -Part 2 - Select day:	MDMR-00044		Day 3	Dhanya King
14/01/2025 9:17:45 AM	Recurrent (00020) - Exercise Log -Part 2 - Select week:	MDMR-00044		Week 13	Dhanya King
14/01/2025 9:17:07 AM	Recurrent (00019) - Exercise Log -Part 2 - On exercycle - Resistance setting (level):	MDMR-00044		Level 4	Dhanya King
14/01/2025 9:17:07 AM	Recurrent (00019) - Exercise Log -Part 2 - On exercycle - Training RPM:	MDMR-00044		56	Dhanya King
14/01/2025 9:17:07 AM	Recurrent (00019) - Exercise Log -Part 2 - On exercycle - Length of exercise time (in minutes):	MDMR-00044		25	Dhanya King
14/01/2025 9:17:07 AM	Recurrent (00019) - Exercise Log -Part 2 - Was set exercise program not completed because the participant was injured or unwell?	MDMR-00044		No	Dhanya King
14/01/2025 9:17:07 AM	Recurrent (00019) - Exercise Log -Part 2 - Select all that apply:	MDMR-00044		Partial scheduled exercise done	Dhanya King
14/01/2025 9:17:07 AM	Recurrent (00019) - Exercise Log -Part 2 - Date:	MDMR-00044		30/Dec/2024	Dhanya King
14/01/2025 9:17:07 AM	Recurrent (00019) - Exercise Log -Part 2 - Select day:	MDMR-00044		Day 1	Dhanya King
14/01/2025 9:17:07 AM	Recurrent (00019) - Exercise Log -Part 2 - Select week:	MDMR-00044		Week 13	Dhanya King
14/01/2025 9:16:34 AM	Recurrent (00018) - Exercise Log -Part 2 - On exercycle - Resistance setting (level):	MDMR-00044		Level 4	Dhanya King
14/01/2025 9:16:34 AM	Recurrent (00018) - Exercise Log -Part 2 - On exercycle - Training RPM:	MDMR-00044		56	Dhanya King
14/01/2025 9:16:34 AM	Recurrent (00018) - Exercise Log -Part 2 - On exercycle - Length of exercise time (in minutes):	MDMR-00044		25	Dhanya King
14/01/2025 9:16:34 AM	Recurrent (00018) - Exercise Log -Part 2 - Was set exercise program not completed because the participant was injured or unwell?	MDMR-00044		No	Dhanya King
14/01/2025 9:16:34 AM	Recurrent (00018) - Exercise Log -Part 2 - Select all that apply:	MDMR-00044		Partial scheduled exercise done	Dhanya King
14/01/2025 9:16:34 AM	Recurrent (00018) - Exercise Log -Part 2 - Date:	MDMR-00044		27/Dec/2024	Dhanya King
14/01/2025 9:16:34 AM	Recurrent (00018) - Exercise Log -Part 2 - Select day:	MDMR-00044		Day 5	Dhanya King
14/01/2025 9:16:34 AM	Recurrent (00018) - Exercise Log -Part 2 - Select week:	MDMR-00044		Week 12	Dhanya King
14/01/2025 9:15:59 AM	Recurrent (00017) - Exercise Log -Part 2 - Was set exercise program not completed because the participant was injured or unwell?	MDMR-00044		Yes	Dhanya King
14/01/2025 9:15:59 AM	Recurrent (00017) - Exercise Log -Part 2 - Select all that apply:	MDMR-00044		Scheduled exercise not done	Dhanya King
14/01/2025 9:15:59 AM	Recurrent (00017) - Exercise Log -Part 2 - Date:	MDMR-00044		25/Dec/2024	Dhanya King
14/01/2025 9:15:59 AM	Recurrent (00017) - Exercise Log -Part 2 - Select day:	MDMR-00044		Day 3	Dhanya King
14/01/2025 9:15:59 AM	Recurrent (00017) - Exercise Log -Part 2 - Select week:	MDMR-00044		Week 12	Dhanya King
14/01/2025 9:15:27 AM	Recurrent (00016) - Exercise Log -Part 2 - On exercycle - Resistance setting (level):	MDMR-00044		Level 4	Dhanya King
14/01/2025 9:15:27 AM	Recurrent (00016) - Exercise Log -Part 2 - On exercycle - Training RPM:	MDMR-00044		56	Dhanya King
14/01/2025 9:15:27 AM	Recurrent (00016) - Exercise Log -Part 2 - On exercycle - Length of exercise time (in minutes):	MDMR-00044		25	Dhanya King
14/01/2025 9:15:27 AM	Recurrent (00016) - Exercise Log -Part 2 - Was set exercise program not completed because the participant was injured or unwell?	MDMR-00044		No	Dhanya King
14/01/2025 9:15:27 AM	Recurrent (00016) - Exercise Log -Part 2 - Select all that apply:	MDMR-00044		Partial scheduled exercise done	Dhanya King
14/01/2025 9:15:27 AM	Recurrent (00016) - Exercise Log -Part 2 - Date:	MDMR-00044		23/Dec/2024	Dhanya King
14/01/2025 9:15:27 AM	Recurrent (00016) - Exercise Log -Part 2 - Select day:	MDMR-00044		Day 1	Dhanya King
14/01/2025 9:15:27 AM	Recurrent (00016) - Exercise Log -Part 2 - Select week:	MDMR-00044		Week 12	Dhanya King
14/01/2025 9:14:53 AM	Recurrent (00015) - Exercise Log -Part 2 - On exercycle - Resistance setting (level):	MDMR-00044		Level 4	Dhanya King
14/01/2025 9:14:53 AM	Recurrent (00015) - Exercise Log -Part 2 - On exercycle - Training RPM:	MDMR-00044		56	Dhanya King
14/01/2025 9:14:53 AM	Recurrent (00015) - Exercise Log -Part 2 - On exercycle - Length of exercise time (in minutes):	MDMR-00044		25	Dhanya King
14/01/2025 9:14:53 AM	Recurrent (00015) - Exercise Log -Part 2 - Was set exercise program not completed because the participant was injured or unwell?	MDMR-00044		No	Dhanya King
14/01/2025 9:14:53 AM	Recurrent (00015) - Exercise Log -Part 2 - Select all that apply:	MDMR-00044		Partial scheduled exercise done	Dhanya King
14/01/2025 9:14:53 AM	Recurrent (00015) - Exercise Log -Part 2 - Date:	MDMR-00044		20/Dec/2024	Dhanya King
14/01/2025 9:14:53 AM	Recurrent (00015) - Exercise Log -Part 2 - Select day:	MDMR-00044		Day 5	Dhanya King
14/01/2025 9:14:53 AM	Recurrent (00015) - Exercise Log -Part 2 - Select week:	MDMR-00044		Week 11	Dhanya King
14/01/2025 9:14:20 AM	Recurrent (00014) - Exercise Log -Part 2 - On exercycle - Resistance setting (level):	MDMR-00044		Level 4	Dhanya King
14/01/2025 9:14:20 AM	Recurrent (00014) - Exercise Log -Part 2 - On exercycle - Training RPM:	MDMR-00044		56	Dhanya King
14/01/2025 9:14:20 AM	Recurrent (00014) - Exercise Log -Part 2 - On exercycle - Length of exercise time (in minutes):	MDMR-00044		25	Dhanya King
14/01/2025 9:14:20 AM	Recurrent (00014) - Exercise Log -Part 2 - Was set exercise program not completed because the participant was injured or unwell?	MDMR-00044		No	Dhanya King
14/01/2025 9:14:20 AM	Recurrent (00014) - Exercise Log -Part 2 - Select all that apply:	MDMR-00044		Partial scheduled exercise done	Dhanya King
14/01/2025 9:14:20 AM	Recurrent (00014) - Exercise Log -Part 2 - Date:	MDMR-00044		18/Dec/2024	Dhanya King
14/01/2025 9:14:20 AM	Recurrent (00014) - Exercise Log -Part 2 - Select day:	MDMR-00044		Day 3	Dhanya King
14/01/2025 9:14:20 AM	Recurrent (00014) - Exercise Log -Part 2 - Select week:	MDMR-00044		Week 11	Dhanya King
14/01/2025 9:13:47 AM	Recurrent (00013) - Exercise Log -Part 2 - On exercycle - Resistance setting (level):	MDMR-00044		Level 4	Dhanya King
14/01/2025 9:13:47 AM	Recurrent (00013) - Exercise Log -Part 2 - On exercycle - Training RPM:	MDMR-00044		56	Dhanya King
14/01/2025 9:13:47 AM	Recurrent (00013) - Exercise Log -Part 2 - On exercycle - Length of exercise time (in minutes):	MDMR-00044		25	Dhanya King
14/01/2025 9:13:47 AM	Recurrent (00013) - Exercise Log -Part 2 - Was set exercise program not completed because the participant was injured or unwell?	MDMR-00044		No	Dhanya King
14/01/2025 9:13:47 AM	Recurrent (00013) - Exercise Log -Part 2 - Select all that apply:	MDMR-00044		Partial scheduled exercise done	Dhanya King
14/01/2025 9:13:47 AM	Recurrent (00013) - Exercise Log -Part 2 - Date:	MDMR-00044		16/Dec/2024	Dhanya King
14/01/2025 9:13:47 AM	Recurrent (00013) - Exercise Log -Part 2 - Select day:	MDMR-00044		Day 1	Dhanya King
14/01/2025 9:13:47 AM	Recurrent (00013) - Exercise Log -Part 2 - Select week:	MDMR-00044		Week 11	Dhanya King
14/01/2025 9:13:14 AM	Recurrent (00012) - Exercise Log -Part 2 - On exercycle - Resistance setting (level):	MDMR-00044		Level 4	Dhanya King
14/01/2025 9:13:14 AM	Recurrent (00012) - Exercise Log -Part 2 - On exercycle - Training RPM:	MDMR-00044		56	Dhanya King
14/01/2025 9:13:14 AM	Recurrent (00012) - Exercise Log -Part 2 - On exercycle - Length of exercise time (in minutes):	MDMR-00044		25	Dhanya King
14/01/2025 9:13:14 AM	Recurrent (00012) - Exercise Log -Part 2 - Was set exercise program not completed because the participant was injured or unwell?	MDMR-00044		No	Dhanya King
14/01/2025 9:13:14 AM	Recurrent (00012) - Exercise Log -Part 2 - Select all that apply:	MDMR-00044		Partial scheduled exercise done	Dhanya King
14/01/2025 9:13:14 AM	Recurrent (00012) - Exercise Log -Part 2 - Date:	MDMR-00044		13/Dec/2024	Dhanya King
14/01/2025 9:13:14 AM	Recurrent (00012) - Exercise Log -Part 2 - Select day:	MDMR-00044		Day 5	Dhanya King
14/01/2025 9:13:14 AM	Recurrent (00012) - Exercise Log -Part 2 - Select week:	MDMR-00044		Week 10	Dhanya King
14/01/2025 9:12:36 AM	Recurrent (00011) - Exercise Log -Part 2 - On exercycle - Resistance setting (level):	MDMR-00044		Level 4	Dhanya King
14/01/2025 9:12:36 AM	Recurrent (00011) - Exercise Log -Part 2 - On exercycle - Training RPM:	MDMR-00044		56	Dhanya King
14/01/2025 9:12:36 AM	Recurrent (00011) - Exercise Log -Part 2 - On exercycle - Length of exercise time (in minutes):	MDMR-00044		25	Dhanya King
14/01/2025 9:12:36 AM	Recurrent (00011) - Exercise Log -Part 2 - Was set exercise program not completed because the participant was injured or unwell?	MDMR-00044		No	Dhanya King
14/01/2025 9:12:36 AM	Recurrent (00011) - Exercise Log -Part 2 - Select all that apply:	MDMR-00044		Partial scheduled exercise done	Dhanya King
14/01/2025 9:12:36 AM	Recurrent (00011) - Exercise Log -Part 2 - Date:	MDMR-00044		11/Dec/2024	Dhanya King
14/01/2025 9:12:36 AM	Recurrent (00011) - Exercise Log -Part 2 - Select day:	MDMR-00044		Day 3	Dhanya King
14/01/2025 9:12:36 AM	Recurrent (00011) - Exercise Log -Part 2 - Select week:	MDMR-00044		Week 10	Dhanya King
14/01/2025 9:12:05 AM	Recurrent (00010) - Exercise Log -Part 2 - On exercycle - Resistance setting (level):	MDMR-00044		Level 4	Dhanya King
[truncated: 31,810 more rows]
