# Supplementary material for: Exercise and Weekly Sirolimus (Rapamycin) in Older Adults: RAPA‐EX‐01 Randomised, Double‐Blind, Placebo‐Controlled Trial
Source: J Cachexia Sarcopenia Muscle. 2026 Apr 15;17(2):e70274. doi: 10.1002/jcsm.70274 (PMC13082878; doi:10.1002/jcsm.70274)
Supplement: Supplementary file 1 — Data S1: Supporting information. [file JCSM-17-e70274-s001.zip › RAPA-EX-001_Clinical dataset_Clean_21Apr2025.xlsx]

## Sheet: Date of visit
PatientNr	DateCreated	DateChanged	Site	Screening date of visit	Baseline date of visit	Interim assessment date of visit	End of study date of visit
MDMR-00001	2024-07-29 12:23:50	2025-04-15 12:48:11	Middlemore Hospital	2024-07-29	2024-08-23	2024-10-09	2024-11-29
MDMR-00002	2024-07-29 14:51:04	2025-04-15 15:08:18	Middlemore Hospital	2024-07-29	2024-08-07	2024-09-18	2024-11-13
MDMR-00003	2024-08-01 15:11:17	2025-04-15 12:47:39	Middlemore Hospital	2024-08-01	2024-08-15		2024-09-26
MDMR-00004	2024-08-05 12:55:42	2025-04-15 14:55:56	Middlemore Hospital	2024-08-02	2024-08-09	2024-09-24	2024-11-11
MDMR-00005	2024-08-06 16:01:50	2025-04-15 14:56:15	Middlemore Hospital	2024-08-06
MDMR-00006	2024-08-09 14:39:55	2025-04-15 14:56:35	Middlemore Hospital	2024-08-08	2024-08-22	2024-10-10	2024-11-25
MDMR-00007	2024-08-15 11:59:06	2025-04-15 14:56:55	Middlemore Hospital	2024-08-15	2024-08-29	2024-10-14	2024-12-03
MDMR-00008	2024-08-19 09:54:02	2025-04-15 14:57:14	Middlemore Hospital	2024-08-19	2024-09-02	2024-10-14	2024-12-02
MDMR-00009	2024-08-21 10:35:01	2025-04-15 14:57:33	Middlemore Hospital	2024-08-20
MDMR-00010	2024-08-22 10:07:57	2025-04-15 14:57:51	Middlemore Hospital	2024-08-22	2024-09-06	2024-10-21	2024-12-09
MDMR-00011	2024-08-23 07:38:51	2025-04-15 14:58:10	Middlemore Hospital	2024-08-26	2024-09-13	2024-11-01	2024-12-10
MDMR-00012	2024-08-26 14:00:28	2025-04-15 14:58:29	Middlemore Hospital	2024-08-26	2024-09-16		2024-10-29
MDMR-00013	2024-08-27 07:34:18	2025-04-15 14:58:46	Middlemore Hospital	2024-08-27	2024-09-09	2024-10-21	2024-12-09
MDMR-00014	2024-08-30 14:27:10	2025-04-15 14:59:00	Middlemore Hospital	2024-08-30	2024-09-13	2024-11-01	2024-12-12
MDMR-00015	2024-09-02 12:39:47	2025-04-15 14:59:15	Middlemore Hospital	2024-09-02	2024-09-20		2024-11-11
MDMR-00016	2024-09-03 07:57:42	2025-04-15 14:59:32	Middlemore Hospital	2024-09-02	2024-09-20		2024-10-15
MDMR-00017	2024-09-03 12:28:42	2025-04-15 14:59:50	Middlemore Hospital	2024-09-03	2024-09-17	2024-11-08	2024-12-23
MDMR-00018	2024-09-03 13:07:25	2025-04-15 15:00:08	Middlemore Hospital	2024-09-03	2024-09-16	2024-10-29	2024-12-16
MDMR-00019	2024-09-05 12:36:21	2025-04-15 15:00:29	Middlemore Hospital	2024-09-05	2024-09-20	2024-11-04	2024-12-23
MDMR-00020	2024-09-05 15:55:40	2025-04-16 15:57:21	Middlemore Hospital	2024-09-05	2024-09-20	2024-11-04	2024-12-23
MDMR-00021	2024-09-05 16:06:14	2025-04-15 15:00:47	Middlemore Hospital	2024-09-05	2024-09-17	2024-11-08	2024-12-23
MDMR-00022	2024-09-06 10:55:03	2025-04-15 15:01:04	Middlemore Hospital	2024-09-06	2024-09-18	2024-10-29	2024-12-24
MDMR-00023	2024-09-06 12:08:41	2025-04-15 15:01:40	Middlemore Hospital	2024-09-06	2024-09-19	2024-11-07	2024-12-27
MDMR-00024	2024-09-06 12:08:45	2025-04-15 15:01:59	Middlemore Hospital	2024-09-06
MDMR-00025	2024-09-09 11:15:20	2025-04-15 15:02:24	Middlemore Hospital	2024-09-09	2024-09-19	2024-11-07	2024-12-27
MDMR-00026	2024-09-09 14:22:39	2025-04-15 15:02:42	Middlemore Hospital	2024-09-09
MDMR-00027	2024-09-09 16:52:36	2025-04-15 15:02:59	Middlemore Hospital	2024-09-09	2024-09-18	2024-11-06	2024-12-23
MDMR-00028	2024-09-11 09:55:18	2025-04-15 15:03:15	Middlemore Hospital	2024-09-10	2024-09-23	2024-11-04
MDMR-00029	2024-09-11 09:55:39	2025-04-15 15:03:36	Middlemore Hospital	2024-09-10	2024-09-24	2024-11-05	2024-12-24
MDMR-00030	2024-09-11 09:55:44	2025-04-15 15:03:51	Middlemore Hospital	2024-09-10	2024-09-24	2024-11-05	2024-12-24
MDMR-00031	2024-09-11 09:55:51	2025-04-15 15:04:06	Middlemore Hospital	2024-09-10	2024-09-19	2024-11-01	2024-12-16
MDMR-00032	2024-09-11 09:55:57	2025-04-15 15:04:23	Middlemore Hospital	2024-09-10	2024-09-20	2024-11-06	2024-12-23
MDMR-00033	2024-09-11 13:32:06	2025-04-15 15:04:45	Middlemore Hospital	2024-09-11	2024-09-23	2024-11-04
MDMR-00034	2024-09-12 15:06:47	2025-04-16 15:57:54	Middlemore Hospital	2024-09-12
MDMR-00035	2024-09-12 15:07:35	2025-04-15 15:05:02	Middlemore Hospital	2024-09-12	2024-09-20	2024-11-07	2024-12-23
MDMR-00036	2024-09-12 15:07:39	2025-04-15 15:05:20	Middlemore Hospital	2024-09-12	2024-09-19	2024-11-06	2024-12-27
MDMR-00037	2024-09-12 15:07:47	2025-04-15 15:05:36	Middlemore Hospital	2024-09-12	2024-09-19	2024-11-07	2024-12-19
MDMR-00038	2024-09-13 14:07:09	2025-04-15 15:05:53	Middlemore Hospital	2024-09-13	2024-09-18	2024-11-04	2024-12-23
MDMR-00039	2024-09-16 14:16:16	2025-04-15 15:06:10	Middlemore Hospital	2024-09-13	2024-09-19	2024-11-11	2024-12-27
MDMR-00040	2024-09-16 14:16:25	2025-04-15 15:06:30	Middlemore Hospital	2024-09-13	2024-09-23	2024-11-04	2024-12-23
MDMR-00041	2024-09-16 14:16:30	2025-04-15 15:06:49	Middlemore Hospital	2024-09-13	2024-09-24	2024-11-11
MDMR-00042	2024-09-26 08:40:34	2025-04-15 15:07:09	Middlemore Hospital	2024-09-25	2024-10-09	2024-11-26	2025-01-14
MDMR-00043	2024-09-27 12:49:08	2025-04-15 15:07:24	Middlemore Hospital	2024-09-26	2024-10-10	2024-11-25	2025-01-14
MDMR-00044	2024-09-27 14:33:46	2025-04-15 15:07:40	Middlemore Hospital	2024-09-27	2024-10-08	2024-11-21	2025-01-13
MDMR-00045	2024-09-30 14:16:15	2025-04-15 15:07:59	Middlemore Hospital	2024-09-30	2024-10-09	2024-11-25	2025-01-13

## Sheet: Informed consent
PatientNr	DateCreated	DateChanged	Site	Date informed consent signed:	Age at consent:	Consent version:	Consent version date:	Does participant request to receive a summary of the study results?	Has the participant reconsented?	Reason for reconsent: Re-screen	Reason for reconsent: New consent version	Date participant reconsented:	Consent version:	Consent version date:
MDMR-00001	2024-07-29 12:23:50	2025-04-15 12:48:11	Middlemore Hospital	2024-07-29	79	1	2024-06-20	Yes	No
MDMR-00002	2024-07-29 14:51:04	2025-04-15 15:08:18	Middlemore Hospital	2024-07-29	65	1	2024-06-20	Yes	No
MDMR-00003	2024-08-01 15:11:17	2025-04-15 12:47:39	Middlemore Hospital	2024-08-01	71	1	2024-06-20	Yes	No
MDMR-00004	2024-08-05 12:55:42	2025-04-15 14:55:56	Middlemore Hospital	2024-08-02	75	1	2024-06-20	Yes	No
MDMR-00005	2024-08-06 16:01:50	2025-04-15 14:56:15	Middlemore Hospital	2024-08-06	79	1	2024-06-20	Yes	No
MDMR-00006	2024-08-09 14:39:55	2025-04-15 14:56:35	Middlemore Hospital	2024-08-08	80	1	2024-06-20	Yes	No
MDMR-00007	2024-08-15 11:59:06	2025-04-15 14:56:55	Middlemore Hospital	2024-08-15	74	1	2024-06-20	Yes	No
MDMR-00008	2024-08-19 09:54:02	2025-04-15 14:57:14	Middlemore Hospital	2024-08-19	75	1	2024-06-20	Yes	No
MDMR-00009	2024-08-21 10:35:01	2025-04-15 14:57:33	Middlemore Hospital	2024-08-20	78	1	2024-06-20	Yes	No
MDMR-00010	2024-08-22 10:07:57	2025-04-15 14:57:51	Middlemore Hospital	2024-08-22	67	1	2024-06-20	Yes	No
MDMR-00011	2024-08-23 07:38:51	2025-04-15 14:58:10	Middlemore Hospital	2024-08-26	66	1	2024-06-20	Yes	No
MDMR-00012	2024-08-26 14:00:28	2025-04-15 14:58:29	Middlemore Hospital	2024-08-26	73	1	2024-06-20	Yes	No
MDMR-00013	2024-08-27 07:34:18	2025-04-15 14:58:46	Middlemore Hospital	2024-08-27	71	1	2024-06-20	Yes	No
MDMR-00014	2024-08-30 14:27:10	2025-04-15 14:59:00	Middlemore Hospital	2024-08-30	71	1	2024-06-20	Yes	No
MDMR-00015	2024-09-02 12:39:47	2025-04-15 14:59:15	Middlemore Hospital	2024-09-02	79	1	2024-06-20	Yes	No
MDMR-00016	2024-09-03 07:57:42	2025-04-15 14:59:32	Middlemore Hospital	2024-09-02	71	1	2024-06-20	Yes	No
MDMR-00017	2024-09-03 12:28:42	2025-04-15 14:59:50	Middlemore Hospital	2024-09-03	70	1	2024-06-20	Yes	No
MDMR-00018	2024-09-03 13:07:25	2025-04-15 15:00:08	Middlemore Hospital	2024-09-03	79	1	2024-06-20	Yes	No
MDMR-00019	2024-09-05 12:36:21	2025-04-15 15:00:29	Middlemore Hospital	2024-09-05	65	1	2024-06-20	Yes	No
MDMR-00020	2024-09-05 15:55:40	2025-04-16 15:57:21	Middlemore Hospital	2024-09-05	66	1	2024-06-20	Yes	No
MDMR-00021	2024-09-05 16:06:14	2025-04-15 15:00:47	Middlemore Hospital	2024-09-05	68	1	2024-06-20	Yes	No
MDMR-00022	2024-09-06 10:55:03	2025-04-15 15:01:04	Middlemore Hospital	2024-09-06	80	1	2024-06-20	Yes	No
MDMR-00023	2024-09-06 12:08:41	2025-04-15 15:01:40	Middlemore Hospital	2024-09-06	69	1	2024-06-20	Yes	No
MDMR-00024	2024-09-06 12:08:45	2025-04-15 15:01:59	Middlemore Hospital	2024-09-06	73	1	2024-06-20	Yes	No
MDMR-00025	2024-09-09 11:15:20	2025-04-15 15:02:24	Middlemore Hospital	2024-09-09	73	1	2024-06-20	Yes	No
MDMR-00026	2024-09-09 14:22:39	2025-04-15 15:02:42	Middlemore Hospital	2024-09-09	71	1	2024-06-20	Yes	No
MDMR-00027	2024-09-09 16:52:36	2025-04-15 15:02:59	Middlemore Hospital	2024-09-09	65	1	2024-06-20	Yes	No
MDMR-00028	2024-09-11 09:55:18	2025-04-15 15:03:15	Middlemore Hospital	2024-09-10	65	1	2024-06-20	Yes	No
MDMR-00029	2024-09-11 09:55:39	2025-04-15 15:03:36	Middlemore Hospital	2024-09-10	70	1	2024-06-20	Yes	No
MDMR-00030	2024-09-11 09:55:44	2025-04-15 15:03:51	Middlemore Hospital	2024-09-10	72	1	2024-06-20	Yes	No
MDMR-00031	2024-09-11 09:55:51	2025-04-15 15:04:06	Middlemore Hospital	2024-09-10	73	1	2024-06-20	Yes	No
MDMR-00032	2024-09-11 09:55:57	2025-04-15 15:04:23	Middlemore Hospital	2024-09-10	78	1	2024-06-20	Yes	No
MDMR-00033	2024-09-11 13:32:06	2025-04-15 15:04:45	Middlemore Hospital	2024-09-11	68	1	2024-06-20	Yes	No
MDMR-00034	2024-09-12 15:06:47	2025-04-16 15:57:54	Middlemore Hospital	2024-09-12	73	1	2024-06-20	Yes	No
MDMR-00035	2024-09-12 15:07:35	2025-04-15 15:05:02	Middlemore Hospital	2024-09-12	65	1	2024-06-20	Yes	No
MDMR-00036	2024-09-12 15:07:39	2025-04-15 15:05:20	Middlemore Hospital	2024-09-12	67	1	2024-06-20	Yes	No
MDMR-00037	2024-09-12 15:07:47	2025-04-15 15:05:36	Middlemore Hospital	2024-09-12	82	1	2024-06-20	Yes	No
MDMR-00038	2024-09-13 14:07:09	2025-04-15 15:05:53	Middlemore Hospital	2024-09-13	78	1	2024-06-20	Yes	No
MDMR-00039	2024-09-16 14:16:16	2025-04-15 15:06:10	Middlemore Hospital	2024-09-13	81	1	2024-06-20	No	No
MDMR-00040	2024-09-16 14:16:25	2025-04-15 15:06:30	Middlemore Hospital	2024-09-13	66	1	2024-06-20	Yes	No
MDMR-00041	2024-09-16 14:16:30	2025-04-15 15:06:49	Middlemore Hospital	2024-09-13	72	1	2024-06-20	Yes	No
MDMR-00042	2024-09-26 08:40:34	2025-04-15 15:07:09	Middlemore Hospital	2024-09-25	78	1	2024-06-20	Yes	No
MDMR-00043	2024-09-27 12:49:08	2025-04-15 15:07:24	Middlemore Hospital	2024-09-26	73	1	2024-06-20	Yes	No
MDMR-00044	2024-09-27 14:33:46	2025-04-15 15:07:40	Middlemore Hospital	2024-09-27	71	1	2024-06-20	Yes	No
MDMR-00045	2024-09-30 14:16:15	2025-04-15 15:07:59	Middlemore Hospital	2024-09-30	76	1	2024-06-20	Yes	No

## Sheet: Demographics
PatientNr	DateCreated	DateChanged	Site	Date of visit:	Participant initials: (e.g. ABC, A-C)	Date of Birth	Gender at birth:	Race: European (NZ or other)	Race: Māori	Race: Pacific Peoples	Race: Asian	Race: MELAA (Middle Eastern / Latin American / African)	Race: Other	Race: Please specify other: (separate multiple entries with comma)	Height (cm):	Weight (kg):
MDMR-00001	2024-07-29 12:23:50	2025-04-15 12:48:11	Middlemore Hospital	2024-07-29	LCM	1945-06-19	Female	Yes							159	77
MDMR-00002	2024-07-29 14:51:04	2025-04-15 15:08:18	Middlemore Hospital	2024-07-29	WMW	1959-02-21	Female				Yes				158	49
MDMR-00003	2024-08-01 15:11:17	2025-04-15 12:47:39	Middlemore Hospital	2024-08-01	BKH	1953-01-16	Female		Yes						162	72
MDMR-00004	2024-08-05 12:55:42	2025-04-15 14:55:56	Middlemore Hospital	2024-08-02	CRR	1949-07-19	Male	Yes							181	107
MDMR-00005	2024-08-06 16:01:50	2025-04-15 14:56:15	Middlemore Hospital	2024-08-06	EHH	1944-09-04	Female	Yes							153	57
MDMR-00006	2024-08-09 14:39:55	2025-04-15 14:56:35	Middlemore Hospital	2024-08-08	J-B	1944-02-16	Female	Yes							152	61
MDMR-00007	2024-08-15 11:59:06	2025-04-15 14:56:55	Middlemore Hospital	2024-08-15	NJS	1950-04-28	Male	Yes							173	76
MDMR-00008	2024-08-19 09:54:02	2025-04-15 14:57:14	Middlemore Hospital	2024-08-19	PWA	1949-01-24	Male	Yes							168	90
MDMR-00009	2024-08-21 10:35:01	2025-04-15 14:57:33	Middlemore Hospital	2024-08-20	RDB	1945-10-14	Male	Yes							180	65
MDMR-00010	2024-08-22 10:07:57	2025-04-15 14:57:51	Middlemore Hospital	2024-08-22	YDC	1957-01-29	Female				Yes				150	59
MDMR-00011	2024-08-23 07:38:51	2025-04-15 14:58:10	Middlemore Hospital	2024-08-26	MLR	1958-04-09	Female	Yes							156	74
MDMR-00012	2024-08-26 14:00:28	2025-04-15 14:58:29	Middlemore Hospital	2024-08-26	NTP	1950-11-18	Female		Yes						150	71
MDMR-00013	2024-08-27 07:34:18	2025-04-15 14:58:46	Middlemore Hospital	2024-08-27	JHM	1952-10-07	Female	Yes							153	79
MDMR-00014	2024-08-30 14:27:10	2025-04-15 14:59:00	Middlemore Hospital	2024-08-30	RAM	1953-08-28	Female	Yes							161	80
MDMR-00015	2024-09-02 12:39:47	2025-04-15 14:59:15	Middlemore Hospital	2024-09-02	R-T	1945-08-12	Male	Yes							168	89
MDMR-00016	2024-09-03 07:57:42	2025-04-15 14:59:32	Middlemore Hospital	2024-09-02	GMH	1953-08-23	Female	Yes							170	111
MDMR-00017	2024-09-03 12:28:42	2025-04-15 14:59:50	Middlemore Hospital	2024-09-03	RDG	1954-08-01	Male	Yes							180	95
MDMR-00018	2024-09-03 13:07:25	2025-04-15 15:00:08	Middlemore Hospital	2024-09-03	BPA	1945-07-05	Male	Yes							181	90
MDMR-00019	2024-09-05 12:36:21	2025-04-15 15:00:29	Middlemore Hospital	2024-09-05	SLR	1958-12-08	Female	Yes							170	84
MDMR-00020	2024-09-05 15:55:40	2025-04-16 15:57:21	Middlemore Hospital	2024-09-05	SRR	1957-11-10	Male	Yes							175	102
MDMR-00021	2024-09-05 16:06:14	2025-04-15 15:00:47	Middlemore Hospital	2024-09-05	GMP	1955-09-23	Female	Yes							163	59
MDMR-00022	2024-09-06 10:55:03	2025-04-15 15:01:04	Middlemore Hospital	2024-09-06	PJA	1943-09-17	Male	Yes							166	79
MDMR-00023	2024-09-06 12:08:41	2025-04-15 15:01:40	Middlemore Hospital	2024-09-06	S-B	1955-02-12	Male					Yes			173	82
MDMR-00024	2024-09-06 12:08:45	2025-04-15 15:01:59	Middlemore Hospital	2024-09-06	JAA	1950-10-31	Female	Yes							163	79
MDMR-00025	2024-09-09 11:15:20	2025-04-15 15:02:24	Middlemore Hospital	2024-09-09	ABB	1951-05-13	Male	Yes							174	79
MDMR-00026	2024-09-09 14:22:39	2025-04-15 15:02:42	Middlemore Hospital	2024-09-09	JRA	1953-07-13	Female	Yes							153	52
MDMR-00027	2024-09-09 16:52:36	2025-04-15 15:02:59	Middlemore Hospital	2024-09-09	JAP	1959-03-06	Female		Yes						167	101
MDMR-00028	2024-09-11 09:55:18	2025-04-15 15:03:15	Middlemore Hospital	2024-09-10	CGA	1959-07-10	Female			Yes					167	108
MDMR-00029	2024-09-11 09:55:39	2025-04-15 15:03:36	Middlemore Hospital	2024-09-10	C-M	1954-01-04	Female	Yes							166	73
MDMR-00030	2024-09-11 09:55:44	2025-04-15 15:03:51	Middlemore Hospital	2024-09-10	OJM	1952-02-26	Male	Yes							164	82
MDMR-00031	2024-09-11 09:55:51	2025-04-15 15:04:06	Middlemore Hospital	2024-09-10	RDS	1950-11-20	Male	Yes	Yes						174	100
MDMR-00032	2024-09-11 09:55:57	2025-04-15 15:04:23	Middlemore Hospital	2024-09-10	G-H	1945-10-28	Male	Yes							171	89
MDMR-00033	2024-09-11 13:32:06	2025-04-15 15:04:45	Middlemore Hospital	2024-09-11	JJC	1955-10-09	Female	Yes							164	80
MDMR-00034	2024-09-12 15:06:47	2025-04-16 15:57:54	Middlemore Hospital	2024-09-12	RSA	1951-05-14	Male				Yes				176	67
MDMR-00035	2024-09-12 15:07:35	2025-04-15 15:05:02	Middlemore Hospital	2024-09-12	CAP	1959-07-14	Male	Yes	Yes						176	77
MDMR-00036	2024-09-12 15:07:39	2025-04-15 15:05:20	Middlemore Hospital	2024-09-12	GSG	1957-06-24	Male	Yes							178	101
MDMR-00037	2024-09-12 15:07:47	2025-04-15 15:05:36	Middlemore Hospital	2024-09-12	NWA	1941-10-15	Male	Yes							177	113
MDMR-00038	2024-09-13 14:07:09	2025-04-15 15:05:53	Middlemore Hospital	2024-09-13	DJB	1945-12-25	Male	Yes							183	77
MDMR-00039	2024-09-16 14:16:16	2025-04-15 15:06:10	Middlemore Hospital	2024-09-13	N-B	1943-04-03	Male	Yes							186	94
MDMR-00040	2024-09-16 14:16:25	2025-04-15 15:06:30	Middlemore Hospital	2024-09-13	MJB	1957-11-08	Male	Yes							175	74
MDMR-00041	2024-09-16 14:16:30	2025-04-15 15:06:49	Middlemore Hospital	2024-09-13	EHR	1952-04-25	Female	Yes							169	71
MDMR-00042	2024-09-26 08:40:34	2025-04-15 15:07:09	Middlemore Hospital	2024-09-25	PMB	1945-12-14	Female	Yes							164	65
MDMR-00043	2024-09-27 12:49:08	2025-04-15 15:07:24	Middlemore Hospital	2024-09-26	AJC	1951-05-20	Male	Yes							177	108
MDMR-00044	2024-09-27 14:33:46	2025-04-15 15:07:40	Middlemore Hospital	2024-09-27	GRB	1953-03-23	Male		Yes						160	89
MDMR-00045	2024-09-30 14:16:15	2025-04-15 15:07:59	Middlemore Hospital	2024-09-30	FGB	1948-08-19	Female		Yes						160	82

## Sheet: Eligibility
PatientNr	DateCreated	DateChanged	Site	Date eligibility assessed:	Does participant meet all inclusion criteria?	Does participant meet any of the exclusion criteria?	Inclusion 01	Inclusion 02	Inclusion 03	Inclusion 04	Inclusion 05	Inclusion 06	Inclusion 07	Inclusion 08	Exclusion 01	Exclusion 02	Exclusion 03	Exclusion 04	Exclusion 05	Exclusion 06	Exclusion 07	Exclusion 08	Exclusion 09	Exclusion 10	Exclusion 11	Exclusion 12	Exclusion 13	Exclusion 14	Exclusion 15	Exclusion 16	Exclusion 17	Exclusion 18	Exclusion 19
MDMR-00001	2024-07-29 12:23:50	2025-04-15 12:48:11	Middlemore Hospital	2024-08-01	Yes	No
MDMR-00002	2024-07-29 14:51:04	2025-04-15 15:08:18	Middlemore Hospital	2024-08-01	Yes	No
MDMR-00003	2024-08-01 15:11:17	2025-04-15 12:47:39	Middlemore Hospital	2024-08-01	Yes	No
MDMR-00004	2024-08-05 12:55:42	2025-04-15 14:55:56	Middlemore Hospital	2024-08-05	Yes	No
MDMR-00005	2024-08-06 16:01:50	2025-04-15 14:56:15	Middlemore Hospital	2024-08-21	No	No						Yes
MDMR-00006	2024-08-09 14:39:55	2025-04-15 14:56:35	Middlemore Hospital	2024-08-19	Yes	No
MDMR-00007	2024-08-15 11:59:06	2025-04-15 14:56:55	Middlemore Hospital	2024-08-19	Yes	No
MDMR-00008	2024-08-19 09:54:02	2025-04-15 14:57:14	Middlemore Hospital	2024-08-23	Yes	No
MDMR-00009	2024-08-21 10:35:01	2025-04-15 14:57:33	Middlemore Hospital	2024-09-16	Yes	Yes											Yes
MDMR-00010	2024-08-22 10:07:57	2025-04-15 14:57:51	Middlemore Hospital	2024-08-27	Yes	No
MDMR-00011	2024-08-23 07:38:51	2025-04-15 14:58:10	Middlemore Hospital	2024-08-30	Yes	No
MDMR-00012	2024-08-26 14:00:28	2025-04-15 14:58:29	Middlemore Hospital	2024-08-29	Yes	No
MDMR-00013	2024-08-27 07:34:18	2025-04-15 14:58:46	Middlemore Hospital	2024-08-30	Yes	No
MDMR-00014	2024-08-30 14:27:10	2025-04-15 14:59:00	Middlemore Hospital	2024-08-30	Yes	No
MDMR-00015	2024-09-02 12:39:47	2025-04-15 14:59:15	Middlemore Hospital	2024-09-02	Yes	No
MDMR-00016	2024-09-03 07:57:42	2025-04-15 14:59:32	Middlemore Hospital	2024-09-02	Yes	No
MDMR-00017	2024-09-03 12:28:42	2025-04-15 14:59:50	Middlemore Hospital	2024-09-03	Yes	No
MDMR-00018	2024-09-03 13:07:25	2025-04-15 15:00:08	Middlemore Hospital	2024-09-03	Yes	No
MDMR-00019	2024-09-05 12:36:21	2025-04-15 15:00:29	Middlemore Hospital	2024-09-05	Yes	No
MDMR-00020	2024-09-05 15:55:40	2025-04-16 15:57:21	Middlemore Hospital	2024-09-05	Yes	No
MDMR-00021	2024-09-05 16:06:14	2025-04-15 15:00:47	Middlemore Hospital	2024-09-05	Yes	No
MDMR-00022	2024-09-06 10:55:03	2025-04-15 15:01:04	Middlemore Hospital	2024-09-06	Yes	No
MDMR-00023	2024-09-06 12:08:41	2025-04-15 15:01:40	Middlemore Hospital	2024-09-06	Yes	No
MDMR-00024	2024-09-06 12:08:45	2025-04-15 15:01:59	Middlemore Hospital	2024-09-06	Yes	Yes											Yes
MDMR-00025	2024-09-09 11:15:20	2025-04-15 15:02:24	Middlemore Hospital	2024-09-09	Yes	No
MDMR-00026	2024-09-09 14:22:39	2025-04-15 15:02:42	Middlemore Hospital	2024-09-11	No	No						Yes
MDMR-00027	2024-09-09 16:52:36	2025-04-15 15:02:59	Middlemore Hospital	2024-09-09	Yes	No
MDMR-00028	2024-09-11 09:55:18	2025-04-15 15:03:15	Middlemore Hospital	2024-09-10	Yes	No
MDMR-00029	2024-09-11 09:55:39	2025-04-15 15:03:36	Middlemore Hospital	2024-09-10	Yes	No
MDMR-00030	2024-09-11 09:55:44	2025-04-15 15:03:51	Middlemore Hospital	2024-09-10	Yes	No
MDMR-00031	2024-09-11 09:55:51	2025-04-15 15:04:06	Middlemore Hospital	2024-09-10	Yes	No
MDMR-00032	2024-09-11 09:55:57	2025-04-15 15:04:23	Middlemore Hospital	2024-09-10	Yes	No
MDMR-00033	2024-09-11 13:32:06	2025-04-15 15:04:45	Middlemore Hospital	2024-09-11	Yes	No
MDMR-00034	2024-09-12 15:06:47	2025-04-16 15:57:54	Middlemore Hospital	2024-09-12	Yes	Yes											Yes
MDMR-00035	2024-09-12 15:07:35	2025-04-15 15:05:02	Middlemore Hospital	2024-09-12	Yes	No
MDMR-00036	2024-09-12 15:07:39	2025-04-15 15:05:20	Middlemore Hospital	2024-09-12	Yes	No
MDMR-00037	2024-09-12 15:07:47	2025-04-15 15:05:36	Middlemore Hospital	2024-09-12	Yes	No
MDMR-00038	2024-09-13 14:07:09	2025-04-15 15:05:53	Middlemore Hospital	2024-09-13	Yes	No
MDMR-00039	2024-09-16 14:16:16	2025-04-15 15:06:10	Middlemore Hospital	2024-09-13	Yes	No
MDMR-00040	2024-09-16 14:16:25	2025-04-15 15:06:30	Middlemore Hospital	2024-09-13	Yes	No
MDMR-00041	2024-09-16 14:16:30	2025-04-15 15:06:49	Middlemore Hospital	2024-09-13	Yes	No
MDMR-00042	2024-09-26 08:40:34	2025-04-15 15:07:09	Middlemore Hospital	2024-09-25	Yes	No
MDMR-00043	2024-09-27 12:49:08	2025-04-15 15:07:24	Middlemore Hospital	2024-09-26	Yes	No
MDMR-00044	2024-09-27 14:33:46	2025-04-15 15:07:40	Middlemore Hospital	2024-09-27	Yes	No
MDMR-00045	2024-09-30 14:16:15	2025-04-15 15:07:59	Middlemore Hospital	2024-09-30	Yes	No

## Sheet: Auscultation of the heart
PatientNr	DateCreated	DateChanged	Site	Assessment done?	Reason not done:	Date of assessment:	Any abnormalities noted?	Clinically significant?
MDMR-00001	2024-07-29 12:23:50	2025-04-15 12:48:11	Middlemore Hospital	Yes		2024-07-29	Yes	No
MDMR-00002	2024-07-29 14:51:04	2025-04-15 15:08:18	Middlemore Hospital	Yes		2024-07-29	No
MDMR-00003	2024-08-01 15:11:17	2025-04-15 12:47:39	Middlemore Hospital	Yes		2024-08-01	No
MDMR-00004	2024-08-05 12:55:42	2025-04-15 14:55:56	Middlemore Hospital	Yes		2024-08-02	No
MDMR-00005	2024-08-06 16:01:50	2025-04-15 14:56:15	Middlemore Hospital	Yes		2024-08-06	No
MDMR-00006	2024-08-09 14:39:55	2025-04-15 14:56:35	Middlemore Hospital	Yes		2024-08-08	No
MDMR-00007	2024-08-15 11:59:06	2025-04-15 14:56:55	Middlemore Hospital	Yes		2024-08-15	No
MDMR-00008	2024-08-19 09:54:02	2025-04-15 14:57:14	Middlemore Hospital	Yes		2024-08-19	No
MDMR-00009	2024-08-21 10:35:01	2025-04-15 14:57:33	Middlemore Hospital	Yes		2024-08-20	No
MDMR-00010	2024-08-22 10:07:57	2025-04-15 14:57:51	Middlemore Hospital	Yes		2024-08-22	No
MDMR-00011	2024-08-23 07:38:51	2025-04-15 14:58:10	Middlemore Hospital	Yes		2024-08-26	No
MDMR-00012	2024-08-26 14:00:28	2025-04-15 14:58:29	Middlemore Hospital	Yes		2024-08-26	No
MDMR-00013	2024-08-27 07:34:18	2025-04-15 14:58:46	Middlemore Hospital	Yes		2024-08-27	No
MDMR-00014	2024-08-30 14:27:10	2025-04-15 14:59:00	Middlemore Hospital	Yes		2024-08-30	No
MDMR-00015	2024-09-02 12:39:47	2025-04-15 14:59:15	Middlemore Hospital	Yes		2024-09-02	No
MDMR-00016	2024-09-03 07:57:42	2025-04-15 14:59:32	Middlemore Hospital	Yes		2024-09-02	No
MDMR-00017	2024-09-03 12:28:42	2025-04-15 14:59:50	Middlemore Hospital	Yes		2024-09-03	No
MDMR-00018	2024-09-03 13:07:25	2025-04-15 15:00:08	Middlemore Hospital	Yes		2024-09-03	No
MDMR-00019	2024-09-05 12:36:21	2025-04-15 15:00:29	Middlemore Hospital	Yes		2024-09-05	Yes	No
MDMR-00020	2024-09-05 15:55:40	2025-04-16 15:57:21	Middlemore Hospital	Yes		2024-09-05	No
MDMR-00021	2024-09-05 16:06:14	2025-04-15 15:00:47	Middlemore Hospital	Yes		2024-09-05	No
MDMR-00022	2024-09-06 10:55:03	2025-04-15 15:01:04	Middlemore Hospital	Yes		2024-09-06	No
MDMR-00023	2024-09-06 12:08:41	2025-04-15 15:01:40	Middlemore Hospital	Yes		2024-09-06	No
MDMR-00024	2024-09-06 12:08:45	2025-04-15 15:01:59	Middlemore Hospital	Yes		2024-09-06	No
MDMR-00025	2024-09-09 11:15:20	2025-04-15 15:02:24	Middlemore Hospital	Yes		2024-09-09	No
MDMR-00026	2024-09-09 14:22:39	2025-04-15 15:02:42	Middlemore Hospital
MDMR-00027	2024-09-09 16:52:36	2025-04-15 15:02:59	Middlemore Hospital	Yes		2024-09-09	No
MDMR-00028	2024-09-11 09:55:18	2025-04-15 15:03:15	Middlemore Hospital	Yes		2024-09-10	No
MDMR-00029	2024-09-11 09:55:39	2025-04-15 15:03:36	Middlemore Hospital	Yes		2024-09-10	No
MDMR-00030	2024-09-11 09:55:44	2025-04-15 15:03:51	Middlemore Hospital	Yes		2024-09-10	No
MDMR-00031	2024-09-11 09:55:51	2025-04-15 15:04:06	Middlemore Hospital	Yes		2024-09-10	No
MDMR-00032	2024-09-11 09:55:57	2025-04-15 15:04:23	Middlemore Hospital	Yes		2024-09-10	No
MDMR-00033	2024-09-11 13:32:06	2025-04-15 15:04:45	Middlemore Hospital	Yes		2024-09-11	No
MDMR-00034	2024-09-12 15:06:47	2025-04-16 15:57:54	Middlemore Hospital	Yes		2024-09-12	No
MDMR-00035	2024-09-12 15:07:35	2025-04-15 15:05:02	Middlemore Hospital	Yes		2024-09-12	No
MDMR-00036	2024-09-12 15:07:39	2025-04-15 15:05:20	Middlemore Hospital	Yes		2024-09-12	No
MDMR-00037	2024-09-12 15:07:47	2025-04-15 15:05:36	Middlemore Hospital	Yes		2024-09-12	No
MDMR-00038	2024-09-13 14:07:09	2025-04-15 15:05:53	Middlemore Hospital	Yes		2024-09-13	Yes	No
MDMR-00039	2024-09-16 14:16:16	2025-04-15 15:06:10	Middlemore Hospital	Yes		2024-09-13	Yes	No
MDMR-00040	2024-09-16 14:16:25	2025-04-15 15:06:30	Middlemore Hospital	Yes		2024-09-13	No
MDMR-00041	2024-09-16 14:16:30	2025-04-15 15:06:49	Middlemore Hospital	Yes		2024-09-13	Yes	No
MDMR-00042	2024-09-26 08:40:34	2025-04-15 15:07:09	Middlemore Hospital	Yes		2024-09-25	No
MDMR-00043	2024-09-27 12:49:08	2025-04-15 15:07:24	Middlemore Hospital	Yes		2024-09-26	No
MDMR-00044	2024-09-27 14:33:46	2025-04-15 15:07:40	Middlemore Hospital	Yes		2024-09-27	No
MDMR-00045	2024-09-30 14:16:15	2025-04-15 15:07:59	Middlemore Hospital	Yes		2024-09-30	No

## Sheet: Vital signs
PatientNr	DateCreated	DateChanged	Site	Screening: Assessment done?	Screening: Reason not done:	Screening: Date of assessment:	Screening: SBP (mmHg):	Screening: DBP (mmHg):	Screening: Pulse (bpm):	Screening: Pulse oximetry (%):	Baseline: Assessment done?	Baseline: Reason not done:	Baseline: Date of assessment:	Baseline: SBP (mmHg):	Baseline: DBP (mmHg):	Baseline: Pulse (bpm):	Baseline: Pulse oximetry (%):	Interim asmnt: Assessment done?	Interim asmnt: Reason not done:	Interim asmnt: Date of assessment:	Interim asmnt: SBP (mmHg):	Interim asmnt: DBP (mmHg):	Interim asmnt: Pulse (bpm):	Interim asmnt: Pulse oximetry (%):	End of study: Assessment done?	End of study: Reason not done:	End of study: Date of assessment:	End of study: SBP (mmHg):	End of study: DBP (mmHg):	End of study: Pulse (bpm):	End of study: Pulse oximetry (%):
MDMR-00001	2024-07-29 12:23:50	2025-04-15 12:48:11	Middlemore Hospital	Yes		2024-07-29	145	84	59	98	Yes		2024-08-23	127	80	63	96	Yes		2024-10-09	118	74	65	97	Yes		2024-11-29	171	78	51	99
MDMR-00002	2024-07-29 14:51:04	2025-04-15 15:08:18	Middlemore Hospital	Yes		2024-07-29	116	72	79	97	Yes		2024-08-07	104	68	85	97	Yes		2024-09-18	98	66	81	96	Yes		2024-11-13	102	66	83	96
MDMR-00003	2024-08-01 15:11:17	2025-04-15 12:47:39	Middlemore Hospital	Yes		2024-08-01	128	78	62	97	Yes		2024-08-15	133	77	66	97								Yes		2024-09-26	126	79	71	98
MDMR-00004	2024-08-05 12:55:42	2025-04-15 14:55:56	Middlemore Hospital	Yes		2024-08-02	112	71	60	96	Yes		2024-08-09	116	73	68	95	Yes		2024-09-24	108	71	68	94	Yes		2024-11-11	114	71	67	97
MDMR-00005	2024-08-06 16:01:50	2025-04-15 14:56:15	Middlemore Hospital	Yes		2024-08-06	133	82	77	96
MDMR-00006	2024-08-09 14:39:55	2025-04-15 14:56:35	Middlemore Hospital	Yes		2024-08-08	150	71	54	97	Yes		2024-08-22	146	69	61	97	Yes		2024-10-10	106	63	61	98	Yes		2024-11-25	144	70	56	95
MDMR-00007	2024-08-15 11:59:06	2025-04-15 14:56:55	Middlemore Hospital	Yes		2024-08-15	138	68	46	98	Yes		2024-08-29	138	64	49	97	Yes		2024-10-14	141	54	51	98	Yes		2024-12-03	147	61	49	98
MDMR-00008	2024-08-19 09:54:02	2025-04-15 14:57:14	Middlemore Hospital	Yes		2024-08-19	128	67	72	97	Yes		2024-09-02	127	68	66	97	Yes		2024-10-14	125	68	69	97	Yes		2024-12-02	119	68	62	97
MDMR-00009	2024-08-21 10:35:01	2025-04-15 14:57:33	Middlemore Hospital	Yes		2024-08-20	120	53	59	99
MDMR-00010	2024-08-22 10:07:57	2025-04-15 14:57:51	Middlemore Hospital	Yes		2024-08-22	150	69	68	97	Yes		2024-09-06	121	77	75	96	Yes		2024-10-21	112	74	67	99	Yes		2024-12-09	116	68	62	97
MDMR-00011	2024-08-23 07:38:51	2025-04-15 14:58:10	Middlemore Hospital	Yes		2024-08-26	166	93	63	99	Yes		2024-09-13	143	87	79	95	Yes		2024-11-01	126	80	63	99	No	Participant decided not to take part in any end of study procedures due to illness.
MDMR-00012	2024-08-26 14:00:28	2025-04-15 14:58:29	Middlemore Hospital	Yes		2024-08-26	131	71	74	95	Yes		2024-09-16	133	79	56	97								Yes		2024-10-29	136	80	62	96
MDMR-00013	2024-08-27 07:34:18	2025-04-15 14:58:46	Middlemore Hospital	Yes		2024-08-27	137	80	59	97	Yes		2024-09-09	147	92	67	99	Yes		2024-10-21	165	74	72	100	Yes		2024-12-09	152	84	67	96
MDMR-00014	2024-08-30 14:27:10	2025-04-15 14:59:00	Middlemore Hospital	Yes		2024-08-30	102	71	74	97	Yes		2024-09-13	106	71	73	98	Yes		2024-11-01	119	78	81	97	Yes		2024-12-12	109	74	81	96
MDMR-00015	2024-09-02 12:39:47	2025-04-15 14:59:15	Middlemore Hospital	Yes		2024-09-02	146	78	68	97	Yes		2024-09-20	148	79	63	98								Yes		2024-11-11	103	60	82	97
MDMR-00016	2024-09-03 07:57:42	2025-04-15 14:59:32	Middlemore Hospital	Yes		2024-09-02	149	92	71	93	Yes		2024-09-20	146	93	71	95								Yes		2024-10-15	125	89	82	95
MDMR-00017	2024-09-03 12:28:42	2025-04-15 14:59:50	Middlemore Hospital	Yes		2024-09-03	126	76	66	96	Yes		2024-09-17	118	71	63	95	Yes		2024-11-08	123	75	68	98	Yes		2024-12-23	114	68	65	97
MDMR-00018	2024-09-03 13:07:25	2025-04-15 15:00:08	Middlemore Hospital	Yes		2024-09-03	133	82	51	98	Yes		2024-09-16	170	76	46	97	Yes		2024-10-29	170	76	47	98	Yes		2024-12-16	153	66	47	98
MDMR-00019	2024-09-05 12:36:21	2025-04-15 15:00:29	Middlemore Hospital	Yes		2024-09-05	130	80	53	96	Yes		2024-09-20	117	81	55	97	Yes		2024-11-04	138	84	60	97	Yes		2024-12-23	129	79	51	95
MDMR-00020	2024-09-05 15:55:40	2025-04-16 15:57:21	Middlemore Hospital	Yes		2024-09-05	161	93	57	98	Yes		2024-09-20	145	89	62	98	Yes		2024-11-04	153	87	64	97	Yes		2024-12-23	151	89	58	98
MDMR-00021	2024-09-05 16:06:14	2025-04-15 15:00:47	Middlemore Hospital	Yes		2024-09-05	169	84	69	99	Yes		2024-09-17	160	76	74	97	Yes		2024-11-08	143	78	59	95	Yes		2024-12-23	117	75	55	97
MDMR-00022	2024-09-06 10:55:03	2025-04-15 15:01:04	Middlemore Hospital	Yes		2024-09-06	110	64	54	96	Yes		2024-09-18	118	69	66	97	Yes		2024-10-29	123	81	68	96	Yes		2024-12-24	107	76	87	95
MDMR-00023	2024-09-06 12:08:41	2025-04-15 15:01:40	Middlemore Hospital	Yes		2024-09-06	147	76	64	98	Yes		2024-09-19	153	81	65	98	Yes		2024-11-07	128	80	68	97	Yes		2024-12-27	109	68	70	97
MDMR-00024	2024-09-06 12:08:45	2025-04-15 15:01:59	Middlemore Hospital	Yes		2024-09-06	122	78	70	97
MDMR-00025	2024-09-09 11:15:20	2025-04-15 15:02:24	Middlemore Hospital	Yes		2024-09-09	141	66	65	95	Yes		2024-09-19	139	69	69	92	Yes		2024-11-07	125	76	69	95	Yes		2024-12-27	136	75	59	94
MDMR-00026	2024-09-09 14:22:39	2025-04-15 15:02:42	Middlemore Hospital
MDMR-00027	2024-09-09 16:52:36	2025-04-15 15:02:59	Middlemore Hospital	Yes		2024-09-09	141	88	67	97	Yes		2024-09-18	135	83	66	98	Yes		2024-11-06	134	81	68	98	Yes		2024-12-23	126	87	68	97
MDMR-00028	2024-09-11 09:55:18	2025-04-15 15:03:15	Middlemore Hospital	Yes		2024-09-10	141	74	57	95	Yes		2024-09-23	120	78	64	97	Yes		2024-11-04	136	80	62	97
MDMR-00029	2024-09-11 09:55:39	2025-04-15 15:03:36	Middlemore Hospital	Yes		2024-09-10	146	78	65	100	Yes		2024-09-24	133	83	65	99	Yes		2024-11-05	131	77	65	99	Yes		2024-12-24	129	81	77	95
MDMR-00030	2024-09-11 09:55:44	2025-04-15 15:03:51	Middlemore Hospital	Yes		2024-09-10	143	79	60	96	Yes		2024-09-24	130	71	66	97	Yes		2024-11-05	142	66	67	98	Yes		2024-12-24	133	69	57	96
MDMR-00031	2024-09-11 09:55:51	2025-04-15 15:04:06	Middlemore Hospital	Yes		2024-09-10	127	71	49	96	Yes		2024-09-19	129	73	58	95	Yes		2024-11-01	124	71	69	94	Yes		2024-12-16	136	75	57	97
MDMR-00032	2024-09-11 09:55:57	2025-04-15 15:04:23	Middlemore Hospital	Yes		2024-09-10	120	86	68	95	Yes		2024-09-20	138	85	84	94	Yes		2024-11-06	127	78	63	94	Yes		2024-12-23	124	77	57	95
MDMR-00033	2024-09-11 13:32:06	2025-04-15 15:04:45	Middlemore Hospital	Yes		2024-09-11	116	72	51	95	Yes		2024-09-23	122	73	57	95	Yes		2024-11-04	146	77	68	96	No	EOS visit activities not completed due to participant wishing to withdraw from study
MDMR-00034	2024-09-12 15:06:47	2025-04-16 15:57:54	Middlemore Hospital	Yes		2024-09-12	148	83	62	100
MDMR-00035	2024-09-12 15:07:35	2025-04-15 15:05:02	Middlemore Hospital	Yes		2024-09-12	145	89	75	98	Yes		2024-09-20	145	86	77	100	Yes		2024-11-07	116	72	65	97	Yes		2024-12-23	130	82	74	97
MDMR-00036	2024-09-12 15:07:39	2025-04-15 15:05:20	Middlemore Hospital	Yes		2024-09-12	136	77	53	94	Yes		2024-09-19	133	80	52	97	Yes		2024-11-06	152	87	52	96	Yes		2024-12-27	157	89	57	96
MDMR-00037	2024-09-12 15:07:47	2025-04-15 15:05:36	Middlemore Hospital	Yes		2024-09-12	163	74	71	96	Yes		2024-09-19	174	83	73	96	Yes		2024-11-07	137	73	75	96	Yes		2024-12-19	185	83	70	95
MDMR-00038	2024-09-13 14:07:09	2025-04-15 15:05:53	Middlemore Hospital	Yes		2024-09-13	135	71	61	95	Yes		2024-09-18	155	74	59	95	Yes		2024-11-04	148	71	70	96	Yes		2024-12-23	114	69	72	96
MDMR-00039	2024-09-16 14:16:16	2025-04-15 15:06:10	Middlemore Hospital	Yes		2024-09-13	120	68	58	97	Yes		2024-09-19	123	72	69	97	Yes		2024-11-11	125	74	68	96	Yes		2024-12-27	127	69	72	97
MDMR-00040	2024-09-16 14:16:25	2025-04-15 15:06:30	Middlemore Hospital	Yes		2024-09-13	122	81	81	98	Yes		2024-09-23	102	62	75	98	Yes		2024-11-04	124	81	68	99	Yes		2024-12-23	126	75	64	98
MDMR-00041	2024-09-16 14:16:30	2025-04-15 15:06:49	Middlemore Hospital	Yes		2024-09-13	120	74	74	95	Yes		2024-09-24	102	65	76	97	Yes		2024-11-11	110	73	75	94	No	Participant decided not to take part in any end of study activities.
MDMR-00042	2024-09-26 08:40:34	2025-04-15 15:07:09	Middlemore Hospital	Yes		2024-09-25	160	82	78	97	Yes		2024-10-09	143	76	85	98	Yes		2024-11-26	147	82	83	95	Yes		2025-01-14	155	72	86	96
MDMR-00043	2024-09-27 12:49:08	2025-04-15 15:07:24	Middlemore Hospital	Yes		2024-09-26	155	75	72	97	Yes		2024-10-10	144	82	83	99	Yes		2024-11-25	124	74	87	96	Yes		2025-01-14	105	61	89	96
MDMR-00044	2024-09-27 14:33:46	2025-04-15 15:07:40	Middlemore Hospital	Yes		2024-09-27	127	72	55	97	Yes		2024-10-08	130	77	60	97	Yes		2024-11-21	129	78	56	97	Yes		2025-01-13	148	78	50	97
MDMR-00045	2024-09-30 14:16:15	2025-04-15 15:07:59	Middlemore Hospital	Yes		2024-09-30	146	79	64	98	Yes		2024-10-09	129	70	69	98	Yes		2024-11-25	113	72	66	97	Yes		2025-01-13	151	80	69	98

## Sheet: ECG
PatientNr	DateCreated	DateChanged	Site	Assessment done?	Reason not done:	Date of assessment:	Overall ECG assessment:	Abnormality description:	Clinically significant?
MDMR-00001	2024-07-29 12:23:50	2025-04-15 12:48:11	Middlemore Hospital	Yes		2024-07-29	Abnormal	Left bundle branch block (old noted on MMH admission April 2022)	No
MDMR-00002	2024-07-29 14:51:04	2025-04-15 15:08:18	Middlemore Hospital	Yes		2024-07-29	Normal
MDMR-00003	2024-08-01 15:11:17	2025-04-15 12:47:39	Middlemore Hospital	Yes		2024-08-01	Normal
MDMR-00004	2024-08-05 12:55:42	2025-04-15 14:55:56	Middlemore Hospital	Yes		2024-08-02	Abnormal	Borderline first degree heart block	No
MDMR-00005	2024-08-06 16:01:50	2025-04-15 14:56:15	Middlemore Hospital	Yes		2024-08-06	Normal
MDMR-00006	2024-08-09 14:39:55	2025-04-15 14:56:35	Middlemore Hospital	Yes		2024-08-08	Abnormal	NSR, bradycardia	No
MDMR-00007	2024-08-15 11:59:06	2025-04-15 14:56:55	Middlemore Hospital	Yes		2024-08-15	Normal
MDMR-00008	2024-08-19 09:54:02	2025-04-15 14:57:14	Middlemore Hospital	Yes		2024-08-19	Abnormal	1st degree heart block. PR interval 0.22	No
MDMR-00009	2024-08-21 10:35:01	2025-04-15 14:57:33	Middlemore Hospital	Yes		2024-08-20	Abnormal	Sinus bradycardia and first degree heart block.	No
MDMR-00010	2024-08-22 10:07:57	2025-04-15 14:57:51	Middlemore Hospital	Yes		2024-08-22	Normal
MDMR-00011	2024-08-23 07:38:51	2025-04-15 14:58:10	Middlemore Hospital	Yes		2024-08-26	Abnormal	Left axis deviation (LAD)	No
MDMR-00012	2024-08-26 14:00:28	2025-04-15 14:58:29	Middlemore Hospital	Yes		2024-08-26	Normal
MDMR-00013	2024-08-27 07:34:18	2025-04-15 14:58:46	Middlemore Hospital	Yes		2024-08-27	Normal
MDMR-00014	2024-08-30 14:27:10	2025-04-15 14:59:00	Middlemore Hospital	Yes		2024-08-30	Abnormal	Q wave in lead III	No
MDMR-00015	2024-09-02 12:39:47	2025-04-15 14:59:15	Middlemore Hospital	Yes		2024-09-02	Abnormal	Q wave in III	No
MDMR-00016	2024-09-03 07:57:42	2025-04-15 14:59:32	Middlemore Hospital	Yes		2024-09-02	Abnormal	Borderline Left ventricular hypertrophy. Largest R+Largest S in precordial leads = 30mm (ie, not >45mm as per definition)	No
MDMR-00017	2024-09-03 12:28:42	2025-04-15 14:59:50	Middlemore Hospital	Yes		2024-09-03	Abnormal	Slightly prolonged PR interval	No
MDMR-00018	2024-09-03 13:07:25	2025-04-15 15:00:08	Middlemore Hospital	Yes		2024-09-03	Abnormal	sinus bradycardia	No
MDMR-00019	2024-09-05 12:36:21	2025-04-15 15:00:29	Middlemore Hospital	Yes		2024-09-05	Abnormal	The block is a longstanding feature	No
MDMR-00020	2024-09-05 15:55:40	2025-04-16 15:57:21	Middlemore Hospital	Yes		2024-09-05	Normal
MDMR-00021	2024-09-05 16:06:14	2025-04-15 15:00:47	Middlemore Hospital	Yes		2024-09-05	Normal
MDMR-00022	2024-09-06 10:55:03	2025-04-15 15:01:04	Middlemore Hospital	Yes		2024-09-06	Abnormal	Qwave and T inversion in III and aVF --> this is old finding as appears on June2022 ECG. Prolong PR interval 2.21	No
MDMR-00023	2024-09-06 12:08:41	2025-04-15 15:01:40	Middlemore Hospital	Yes		2024-09-06	Abnormal	Left bundle branch block and sinus bradycardia	No
MDMR-00024	2024-09-06 12:08:45	2025-04-15 15:01:59	Middlemore Hospital	Yes		2024-09-06	Normal
MDMR-00025	2024-09-09 11:15:20	2025-04-15 15:02:24	Middlemore Hospital	Yes		2024-09-09	Abnormal	ST elevation in V2-V5. Old ECG from May2012 show ST elevation in V2 only. Patient asymptomatic at time of ECG done. Trop negative.	No
MDMR-00026	2024-09-09 14:22:39	2025-04-15 15:02:42	Middlemore Hospital
MDMR-00027	2024-09-09 16:52:36	2025-04-15 15:02:59	Middlemore Hospital	Yes		2024-09-09	Normal
MDMR-00028	2024-09-11 09:55:18	2025-04-15 15:03:15	Middlemore Hospital	Yes		2024-09-10	Normal
MDMR-00029	2024-09-11 09:55:39	2025-04-15 15:03:36	Middlemore Hospital	Yes		2024-09-10	Normal
MDMR-00030	2024-09-11 09:55:44	2025-04-15 15:03:51	Middlemore Hospital	Yes		2024-09-10	Normal
MDMR-00031	2024-09-11 09:55:51	2025-04-15 15:04:06	Middlemore Hospital	Yes		2024-09-10	Abnormal	Left Bundle Branch Block	No
MDMR-00032	2024-09-11 09:55:57	2025-04-15 15:04:23	Middlemore Hospital	Yes		2024-09-10	Normal
MDMR-00033	2024-09-11 13:32:06	2025-04-15 15:04:45	Middlemore Hospital	Yes		2024-09-11	Normal
MDMR-00034	2024-09-12 15:06:47	2025-04-16 15:57:54	Middlemore Hospital	Yes		2024-09-12	Abnormal	Mildly high ST take off in V2-V6	No
MDMR-00035	2024-09-12 15:07:35	2025-04-15 15:05:02	Middlemore Hospital	Yes		2024-09-12	Normal
MDMR-00036	2024-09-12 15:07:39	2025-04-15 15:05:20	Middlemore Hospital	Yes		2024-09-12	Normal
MDMR-00037	2024-09-12 15:07:47	2025-04-15 15:05:36	Middlemore Hospital	Yes		2024-09-12	Abnormal	Q wave in III & aVF & V, old. Noted on Dec 2023 ECG as well.	No
MDMR-00038	2024-09-13 14:07:09	2025-04-15 15:05:53	Middlemore Hospital	Yes		2024-09-13	Abnormal	Sinus brady. T inv in III and aVF (new cf. April 2023). ST elevation in V2 and V3 (old), LV hypertrophy 38mm (Echo Sept 2023: mild LVH. no significant valvular patho). Trop 13/9/24 negative.	No
MDMR-00039	2024-09-16 14:16:16	2025-04-15 15:06:10	Middlemore Hospital	Yes		2024-09-13	Abnormal	RSR' in V1 and V2	No
MDMR-00040	2024-09-16 14:16:25	2025-04-15 15:06:30	Middlemore Hospital	Yes		2024-09-13	Abnormal	Tall T waves, but K level normal. Trop normal.	No
MDMR-00041	2024-09-16 14:16:30	2025-04-15 15:06:49	Middlemore Hospital	Yes		2024-09-13	Normal
MDMR-00042	2024-09-26 08:40:34	2025-04-15 15:07:09	Middlemore Hospital	Yes		2024-09-25	Normal
MDMR-00043	2024-09-27 12:49:08	2025-04-15 15:07:24	Middlemore Hospital	Yes		2024-09-26	Normal
MDMR-00044	2024-09-27 14:33:46	2025-04-15 15:07:40	Middlemore Hospital	Yes		2024-09-27	Abnormal	Sinus brady, rate 52	No
MDMR-00045	2024-09-30 14:16:15	2025-04-15 15:07:59	Middlemore Hospital	Yes		2024-09-30	Normal

## Sheet: 30 Second Chair-Stand Test
PatientNr	DateCreated	DateChanged	Site	Screening: Assessment done?	Screening: Reason not done:	Screening: Date of assessment:	Screening: 30CST result: (the number of times the participant comes to a full standing position in 30 seconds)	Baseline: Assessment done?	Baseline: Reason not done:	Baseline: Date of assessment:	Baseline: 30CST result: (the number of times the participant comes to a full standing position in 30 seconds)	Interim asmnt: Assessment done?	Interim asmnt: Reason not done:	Interim asmnt: Date of assessment:	Interim asmnt: 30CST result: (the number of times the participant comes to a full standing position in 30 seconds)	End of study: Assessment done?	End of study: Reason not done:	End of study: Date of assessment:	End of study: 30CST result: (the number of times the participant comes to a full standing position in 30 seconds)
MDMR-00001	2024-07-29 12:23:50	2025-04-15 12:48:11	Middlemore Hospital	Yes		2024-07-29		Yes		2024-08-23	15	Yes		2024-10-09	21	Yes		2024-11-29	24
MDMR-00002	2024-07-29 14:51:04	2025-04-15 15:08:18	Middlemore Hospital	Yes		2024-07-29		Yes		2024-08-07	13	Yes		2024-09-18	21	Yes		2024-11-13	25
MDMR-00003	2024-08-01 15:11:17	2025-04-15 12:47:39	Middlemore Hospital	Yes		2024-08-01	10	Yes		2024-08-15	10					Yes		2024-09-26	12
MDMR-00004	2024-08-05 12:55:42	2025-04-15 14:55:56	Middlemore Hospital	Yes		2024-08-02	10	Yes		2024-08-09	12	Yes		2024-09-24	16	Yes		2024-11-11	16
MDMR-00005	2024-08-06 16:01:50	2025-04-15 14:56:15	Middlemore Hospital	Yes		2024-08-06	18
MDMR-00006	2024-08-09 14:39:55	2025-04-15 14:56:35	Middlemore Hospital	Yes		2024-08-08	12	Yes		2024-08-22	13	Yes		2024-10-10	17	Yes		2024-11-25	16
MDMR-00007	2024-08-15 11:59:06	2025-04-15 14:56:55	Middlemore Hospital	Yes		2024-08-15	14	Yes		2024-08-29	15	Yes		2024-10-14	16	Yes		2024-12-03	19
MDMR-00008	2024-08-19 09:54:02	2025-04-15 14:57:14	Middlemore Hospital	Yes		2024-08-19	15	Yes		2024-09-02	17	Yes		2024-10-14	19	Yes		2024-12-02	21
MDMR-00009	2024-08-21 10:35:01	2025-04-15 14:57:33	Middlemore Hospital	Yes		2024-08-20	13
MDMR-00010	2024-08-22 10:07:57	2025-04-15 14:57:51	Middlemore Hospital	Yes		2024-08-22	12	Yes		2024-09-06	17	Yes		2024-10-21	23	Yes		2024-12-09	29
MDMR-00011	2024-08-23 07:38:51	2025-04-15 14:58:10	Middlemore Hospital	Yes		2024-08-26	12	Yes		2024-09-13	16	Yes		2024-11-01	23	No	Participant decided not to take part in any end of study procedures due to illness.
MDMR-00012	2024-08-26 14:00:28	2025-04-15 14:58:29	Middlemore Hospital	Yes		2024-08-26	10	Yes		2024-09-16	13					Yes		2024-10-29	16
MDMR-00013	2024-08-27 07:34:18	2025-04-15 14:58:46	Middlemore Hospital	Yes		2024-08-27	10	Yes		2024-09-09	13	Yes		2024-10-21	15	Yes		2024-12-09	14
MDMR-00014	2024-08-30 14:27:10	2025-04-15 14:59:00	Middlemore Hospital	Yes		2024-08-30	13	Yes		2024-09-13	13	Yes		2024-11-01	22	Yes		2024-12-12	23
MDMR-00015	2024-09-02 12:39:47	2025-04-15 14:59:15	Middlemore Hospital	Yes		2024-09-02	12	Yes		2024-09-20	13					No	Participant chose not to complete test today as does not see any point in doing assessments after stopping study procedures on 01 Oct 2024 (withdrew at this date after being hospitalised).
MDMR-00016	2024-09-03 07:57:42	2025-04-15 14:59:32	Middlemore Hospital	Yes		2024-09-02	10	Yes		2024-09-20	10					Yes		2024-10-15	12
MDMR-00017	2024-09-03 12:28:42	2025-04-15 14:59:50	Middlemore Hospital	Yes		2024-09-03	8	Yes		2024-09-17	12	Yes		2024-11-08	14	Yes		2024-12-23	13
MDMR-00018	2024-09-03 13:07:25	2025-04-15 15:00:08	Middlemore Hospital	Yes		2024-09-03	11	Yes		2024-09-16	9	Yes		2024-10-29	16	Yes		2024-12-16	17
MDMR-00019	2024-09-05 12:36:21	2025-04-15 15:00:29	Middlemore Hospital	Yes		2024-09-05	12	Yes		2024-09-20	13	Yes		2024-11-04	19	Yes		2024-12-23	19
MDMR-00020	2024-09-05 15:55:40	2025-04-16 15:57:21	Middlemore Hospital	Yes		2024-09-05	12	Yes		2024-09-20	17	Yes		2024-11-04	18	Yes		2024-12-23	20
MDMR-00021	2024-09-05 16:06:14	2025-04-15 15:00:47	Middlemore Hospital	Yes		2024-09-05	17	Yes		2024-09-17	20	Yes		2024-11-08	29	Yes		2024-12-23	31
MDMR-00022	2024-09-06 10:55:03	2025-04-15 15:01:04	Middlemore Hospital	Yes		2024-09-06	17	Yes		2024-09-18	22	Yes		2024-10-29	18	Yes		2024-12-24	21
MDMR-00023	2024-09-06 12:08:41	2025-04-15 15:01:40	Middlemore Hospital	Yes		2024-09-06	15	Yes		2024-09-19	16	Yes		2024-11-07	21	Yes		2024-12-27	18
MDMR-00024	2024-09-06 12:08:45	2025-04-15 15:01:59	Middlemore Hospital	Yes		2024-09-06	11
MDMR-00025	2024-09-09 11:15:20	2025-04-15 15:02:24	Middlemore Hospital	Yes		2024-09-09	13	Yes		2024-09-19	17	Yes		2024-11-07	30	Yes		2024-12-27	32
MDMR-00026	2024-09-09 14:22:39	2025-04-15 15:02:42	Middlemore Hospital
MDMR-00027	2024-09-09 16:52:36	2025-04-15 15:02:59	Middlemore Hospital	Yes		2024-09-09	10	Yes		2024-09-18	11	Yes		2024-11-06	15	Yes		2024-12-23	16
MDMR-00028	2024-09-11 09:55:18	2025-04-15 15:03:15	Middlemore Hospital	Yes		2024-09-10	12	Yes		2024-09-23	13	Yes		2024-11-04	15
MDMR-00029	2024-09-11 09:55:39	2025-04-15 15:03:36	Middlemore Hospital	Yes		2024-09-10	11	Yes		2024-09-24	10	Yes		2024-11-05	15	Yes		2024-12-24	21
MDMR-00030	2024-09-11 09:55:44	2025-04-15 15:03:51	Middlemore Hospital	Yes		2024-09-10	11	Yes		2024-09-24	14	Yes		2024-11-05	22	Yes		2024-12-24	31
MDMR-00031	2024-09-11 09:55:51	2025-04-15 15:04:06	Middlemore Hospital	Yes		2024-09-10	10	Yes		2024-09-19	13	Yes		2024-11-01	16	Yes		2024-12-16	17
MDMR-00032	2024-09-11 09:55:57	2025-04-15 15:04:23	Middlemore Hospital	Yes		2024-09-10	8	Yes		2024-09-20	10	Yes		2024-11-06	17	Yes		2024-12-23	16
MDMR-00033	2024-09-11 13:32:06	2025-04-15 15:04:45	Middlemore Hospital	Yes		2024-09-11	14	Yes		2024-09-23	16	Yes		2024-11-04	20	No	EOS visit activities not completed due to participant wishing to withdraw from study
MDMR-00034	2024-09-12 15:06:47	2025-04-16 15:57:54	Middlemore Hospital	Yes		2024-09-12	8
MDMR-00035	2024-09-12 15:07:35	2025-04-15 15:05:02	Middlemore Hospital	Yes		2024-09-12	14	Yes		2024-09-20	16	Yes		2024-11-07	19	Yes		2024-12-23	21
MDMR-00036	2024-09-12 15:07:39	2025-04-15 15:05:20	Middlemore Hospital	Yes		2024-09-12	14	Yes		2024-09-19	15	Yes		2024-11-06	17	Yes		2024-12-27	18
MDMR-00037	2024-09-12 15:07:47	2025-04-15 15:05:36	Middlemore Hospital	Yes		2024-09-12	12	Yes		2024-09-19	11	Yes		2024-11-07	17	Yes		2024-12-19	13
MDMR-00038	2024-09-13 14:07:09	2025-04-15 15:05:53	Middlemore Hospital	Yes		2024-09-13	13	Yes		2024-09-18	16	Yes		2024-11-04	16	Yes		2024-12-23	17
MDMR-00039	2024-09-16 14:16:16	2025-04-15 15:06:10	Middlemore Hospital	Yes		2024-09-13	13	Yes		2024-09-19	16	Yes		2024-11-11	16	Yes		2024-12-27	18
MDMR-00040	2024-09-16 14:16:25	2025-04-15 15:06:30	Middlemore Hospital	Yes		2024-09-13	14	Yes		2024-09-23	14	Yes		2024-11-04	15	Yes		2024-12-23	19
MDMR-00041	2024-09-16 14:16:30	2025-04-15 15:06:49	Middlemore Hospital	Yes		2024-09-13	13	Yes		2024-09-24	14	Yes		2024-11-11	14	No	Participant decided not to take part in any end of study activities.
MDMR-00042	2024-09-26 08:40:34	2025-04-15 15:07:09	Middlemore Hospital	Yes		2024-09-25	12	Yes		2024-10-09	12	Yes		2024-11-26	15	Yes		2025-01-14	19
MDMR-00043	2024-09-27 12:49:08	2025-04-15 15:07:24	Middlemore Hospital	Yes		2024-09-26	10	Yes		2024-10-10	14	Yes		2024-11-25	14	Yes		2025-01-14	17
MDMR-00044	2024-09-27 14:33:46	2025-04-15 15:07:40	Middlemore Hospital	Yes		2024-09-27	10	Yes		2024-10-08	18	Yes		2024-11-21	29	Yes		2025-01-13	25
MDMR-00045	2024-09-30 14:16:15	2025-04-15 15:07:59	Middlemore Hospital	Yes		2024-09-30	11	Yes		2024-10-09	12	Yes		2024-11-25	11	Yes		2025-01-13	12

## Sheet: Randomization
PatientNr	DateCreated	DateChanged	Site	Is the participant fully eligible and continuing further in the study?	Was the participant randomized?	Date blister pack given to participant:	Blister pack code:
MDMR-00001	2024-07-29 12:23:50	2025-04-15 12:48:11	Middlemore Hospital	Yes	Yes	2024-08-23	RA-23
MDMR-00002	2024-07-29 14:51:04	2025-04-15 15:08:18	Middlemore Hospital	Yes	Yes	2024-08-07	RA-01
MDMR-00003	2024-08-01 15:11:17	2025-04-15 12:47:39	Middlemore Hospital	Yes	Yes	2024-08-15	RA-02
MDMR-00004	2024-08-05 12:55:42	2025-04-15 14:55:56	Middlemore Hospital	Yes	Yes	2024-08-09	RA-21
MDMR-00005	2024-08-06 16:01:50	2025-04-15 14:56:15	Middlemore Hospital
MDMR-00006	2024-08-09 14:39:55	2025-04-15 14:56:35	Middlemore Hospital	Yes	Yes	2024-08-22	RA-22
MDMR-00007	2024-08-15 11:59:06	2025-04-15 14:56:55	Middlemore Hospital	Yes	Yes	2024-08-29	RA-03
MDMR-00008	2024-08-19 09:54:02	2025-04-15 14:57:14	Middlemore Hospital	Yes	Yes	2024-09-02	RA-24
MDMR-00009	2024-08-21 10:35:01	2025-04-15 14:57:33	Middlemore Hospital
MDMR-00010	2024-08-22 10:07:57	2025-04-15 14:57:51	Middlemore Hospital	Yes	Yes	2024-09-06	RA-04
MDMR-00011	2024-08-23 07:38:51	2025-04-15 14:58:10	Middlemore Hospital	Yes	Yes	2024-09-13	RA-07
MDMR-00012	2024-08-26 14:00:28	2025-04-15 14:58:29	Middlemore Hospital	Yes	Yes	2024-09-16	RA-08
MDMR-00013	2024-08-27 07:34:18	2025-04-15 14:58:46	Middlemore Hospital	Yes	Yes	2024-09-09	RA-05
MDMR-00014	2024-08-30 14:27:10	2025-04-15 14:59:00	Middlemore Hospital	Yes	Yes	2024-09-13	RA-06
MDMR-00015	2024-09-02 12:39:47	2025-04-15 14:59:15	Middlemore Hospital	Yes	Yes	2024-09-20	RA-30
MDMR-00016	2024-09-03 07:57:42	2025-04-15 14:59:32	Middlemore Hospital	Yes	Yes	2024-09-20	RA-18
MDMR-00017	2024-09-03 12:28:42	2025-04-15 14:59:50	Middlemore Hospital	Yes	Yes	2024-09-17	RA-09
MDMR-00018	2024-09-03 13:07:25	2025-04-15 15:00:08	Middlemore Hospital	Yes	Yes	2024-09-16	RA-25
MDMR-00019	2024-09-05 12:36:21	2025-04-15 15:00:29	Middlemore Hospital	Yes	Yes	2024-09-20	RA-16
MDMR-00020	2024-09-05 15:55:40	2025-04-16 15:57:21	Middlemore Hospital	Yes	Yes	2024-09-20	RA-17
MDMR-00021	2024-09-05 16:06:14	2025-04-15 15:00:47	Middlemore Hospital	Yes	Yes	2024-09-17	RA-10
MDMR-00022	2024-09-06 10:55:03	2025-04-15 15:01:04	Middlemore Hospital	Yes	Yes	2024-09-18	RA-26
MDMR-00023	2024-09-06 12:08:41	2025-04-15 15:01:40	Middlemore Hospital	Yes	Yes	2024-09-19	RA-12
MDMR-00024	2024-09-06 12:08:45	2025-04-15 15:01:59	Middlemore Hospital
MDMR-00025	2024-09-09 11:15:20	2025-04-15 15:02:24	Middlemore Hospital	Yes	Yes	2024-09-19	RA-13
MDMR-00026	2024-09-09 14:22:39	2025-04-15 15:02:42	Middlemore Hospital
MDMR-00027	2024-09-09 16:52:36	2025-04-15 15:02:59	Middlemore Hospital	Yes	Yes	2024-09-18	RA-11
MDMR-00028	2024-09-11 09:55:18	2025-04-15 15:03:15	Middlemore Hospital	Yes	Yes	2024-09-23	RA-20
MDMR-00029	2024-09-11 09:55:39	2025-04-15 15:03:36	Middlemore Hospital	Yes	Yes	2024-09-24	RA-40
MDMR-00030	2024-09-11 09:55:44	2025-04-15 15:03:51	Middlemore Hospital	Yes	Yes	2024-09-24	RA-39
MDMR-00031	2024-09-11 09:55:51	2025-04-15 15:04:06	Middlemore Hospital	Yes	Yes	2024-09-19	RA-14
MDMR-00032	2024-09-11 09:55:57	2025-04-15 15:04:23	Middlemore Hospital	Yes	Yes	2024-09-20	RA-31
MDMR-00033	2024-09-11 13:32:06	2025-04-15 15:04:45	Middlemore Hospital	Yes	Yes	2024-09-23	RA-37
MDMR-00034	2024-09-12 15:06:47	2025-04-16 15:57:54	Middlemore Hospital
MDMR-00035	2024-09-12 15:07:35	2025-04-15 15:05:02	Middlemore Hospital	Yes	Yes	2024-09-20	RA-19
MDMR-00036	2024-09-12 15:07:39	2025-04-15 15:05:20	Middlemore Hospital	Yes	Yes	2024-09-19	RA-15
MDMR-00037	2024-09-12 15:07:47	2025-04-15 15:05:36	Middlemore Hospital	Yes	Yes	2024-09-19	RA-29
MDMR-00038	2024-09-13 14:07:09	2025-04-15 15:05:53	Middlemore Hospital	Yes	Yes	2024-09-18	RA-27
MDMR-00039	2024-09-16 14:16:16	2025-04-15 15:06:10	Middlemore Hospital	Yes	Yes	2024-09-19	RA-28
MDMR-00040	2024-09-16 14:16:25	2025-04-15 15:06:30	Middlemore Hospital	Yes	Yes	2024-09-23	RA-38
MDMR-00041	2024-09-16 14:16:30	2025-04-15 15:06:49	Middlemore Hospital	Yes	Yes	2024-09-24	RA-36
MDMR-00042	2024-09-26 08:40:34	2025-04-15 15:07:09	Middlemore Hospital	Yes	Yes	2024-10-09	RA-33
MDMR-00043	2024-09-27 12:49:08	2025-04-15 15:07:24	Middlemore Hospital	Yes	Yes	2024-10-10	RA-34
MDMR-00044	2024-09-27 14:33:46	2025-04-15 15:07:40	Middlemore Hospital	Yes	Yes	2024-10-08	RA-35
MDMR-00045	2024-09-30 14:16:15	2025-04-15 15:07:59	Middlemore Hospital	Yes	Yes	2024-10-09	RA-32

## Sheet: DNA methylation
PatientNr	DateCreated	DateChanged	Site	Baseline: Blood sample collected?	Baseline: Reason not collected:	Baseline: Date of sample collection:	Baseline: Barcode number:	Baseline: Was the sample required to be recollected?	Baseline: Blood sample lost	Baseline: Blood sample damaged	Baseline: Blood sample cannot be shipped to analysis	Baseline: Date of sample recollection:	Baseline: Barcode number:	Baseline: Date shipped:	Baseline: Waybill number:	End of study: Blood sample collected?	End of study: Reason not collected:	End of study: Date of sample collection:	End of study: Barcode number:	End of study: Was the sample required to be recollected?	End of study: Blood sample lost	End of study: Blood sample damaged	End of study: Blood sample cannot be shipped to analysis	End of study: Date of sample recollection:	End of study: Barcode number:	End of study: Date shipped:	End of study: Waybill number:
MDMR-00001	2024-07-29 12:23:50	2025-04-15 12:48:11	Middlemore Hospital	Yes		2024-08-23	QNHRWD9	No						2024-10-11	9519616234	Yes		2024-11-29	T6YCL3F	No						2025-01-20	1894879346
MDMR-00002	2024-07-29 14:51:04	2025-04-15 15:08:18	Middlemore Hospital	Yes		2024-08-07	87PKMQ2	No						2024-10-11	9519616234	Yes		2024-11-13	N79AN42	No						2025-01-20	1894879346
MDMR-00003	2024-08-01 15:11:17	2025-04-15 12:47:39	Middlemore Hospital	Yes		2024-08-15	TSQ44TZ	No						2024-10-11	9519616234	Yes		2024-09-26	5JUBF8D	No						2025-01-20	1894879346
MDMR-00004	2024-08-05 12:55:42	2025-04-15 14:55:56	Middlemore Hospital	Yes		2024-08-09	VDCMJ9A	No						2024-10-11	9519616234	Yes		2024-11-11	787MSJF	No						2025-01-20	1894879346
MDMR-00005	2024-08-06 16:01:50	2025-04-15 14:56:15	Middlemore Hospital
MDMR-00006	2024-08-09 14:39:55	2025-04-15 14:56:35	Middlemore Hospital	Yes		2024-08-22	QEFTGZ6	No						2024-10-11	9519616234	Yes		2024-11-25	HZXT8VF	No						2025-01-20	1894879346
MDMR-00007	2024-08-15 11:59:06	2025-04-15 14:56:55	Middlemore Hospital	Yes		2024-08-29	3QFCFUH	No						2024-10-11	9519616234	Yes		2024-12-03	KYTRX5F	No						2025-01-20	1894879346
MDMR-00008	2024-08-19 09:54:02	2025-04-15 14:57:14	Middlemore Hospital	Yes		2024-09-02	WYZULF9	No						2024-10-11	9519616234	Yes		2024-12-02	9AYZNFC	No						2025-01-20	1894879346
MDMR-00009	2024-08-21 10:35:01	2025-04-15 14:57:33	Middlemore Hospital
MDMR-00010	2024-08-22 10:07:57	2025-04-15 14:57:51	Middlemore Hospital	Yes		2024-09-06	7G23GHK	No						2024-10-11	9519616234	Yes		2024-12-09	FYPCJGG	No						2025-01-20	1894879346
MDMR-00011	2024-08-23 07:38:51	2025-04-15 14:58:10	Middlemore Hospital	Yes		2024-09-13	SBKBDME	No						2024-10-11	9519616234	No	Participant decided not to take part in any end of study procedures due to illness.			No
MDMR-00012	2024-08-26 14:00:28	2025-04-15 14:58:29	Middlemore Hospital	Yes		2024-09-16	L9A2V3U	No						2024-10-11	9519616234	Yes		2024-10-29	CZTDT6H	No						2025-01-20	1894879346
MDMR-00013	2024-08-27 07:34:18	2025-04-15 14:58:46	Middlemore Hospital	Yes		2024-09-09	R9ARKKV	No						2024-10-11	9519616234	Yes		2024-12-09	V69A827	No						2025-01-20	1894879346
MDMR-00014	2024-08-30 14:27:10	2025-04-15 14:59:00	Middlemore Hospital	Yes		2024-09-13	QCPCNCF	No						2024-10-11	9519616234	Yes		2024-12-12	TZ4VW4B	No						2025-01-20	1894879346
MDMR-00015	2024-09-02 12:39:47	2025-04-15 14:59:15	Middlemore Hospital	Yes		2024-09-20	9A8CK8L	No						2024-10-11	9519616234	No	Participant chose not to complete test today as does not see any point in doing assessments after stopping study procedures on 01 Oct 2024 (withdrew at this date after being hospitalised).			No
MDMR-00016	2024-09-03 07:57:42	2025-04-15 14:59:32	Middlemore Hospital	Yes		2024-09-20	G6S9AXU	No						2024-10-11	9519616234	Yes		2024-10-15	EZM4MXN	No						2025-01-20	1894879346
MDMR-00017	2024-09-03 12:28:42	2025-04-15 14:59:50	Middlemore Hospital	Yes		2024-09-17	WEX8QSH	No						2024-10-11	9519616234	Yes		2024-12-23	3WSRYZ8	No						2025-01-20	1894879346
MDMR-00018	2024-09-03 13:07:25	2025-04-15 15:00:08	Middlemore Hospital	Yes		2024-09-16	NBVMVL8	No						2024-10-11	9519616234	Yes		2024-12-16	LHGMV5E	No						2025-01-20	1894879346
MDMR-00019	2024-09-05 12:36:21	2025-04-15 15:00:29	Middlemore Hospital	Yes		2024-09-20	ZRKDRJJ	No						2024-10-11	9519616234	Yes		2024-12-23	SNBGP3F	No						2025-01-20	1894879346
MDMR-00020	2024-09-05 15:55:40	2025-04-16 15:57:21	Middlemore Hospital	Yes		2024-09-20	DXWLQQB	No						2024-10-11	9519616234	Yes		2024-12-23	TZKLUS4	No						2025-01-20	1894879346
MDMR-00021	2024-09-05 16:06:14	2025-04-15 15:00:47	Middlemore Hospital	Yes		2024-09-17	7Z4PC5C	No						2024-10-11	9519616234	Yes		2024-12-23	WYFKJ34	No						2025-01-20	1894879346
MDMR-00022	2024-09-06 10:55:03	2025-04-15 15:01:04	Middlemore Hospital	Yes		2024-09-18	2XPJ2GF	No						2024-10-11	9519616234	Yes		2024-12-24	R65MTD9	No						2025-01-20	1894879346
MDMR-00023	2024-09-06 12:08:41	2025-04-15 15:01:40	Middlemore Hospital	Yes		2024-09-19	PPFJZTG	No						2024-10-11	9519616234	Yes		2024-12-27	9A9AF2H	No						2025-01-20	1894879346
MDMR-00024	2024-09-06 12:08:45	2025-04-15 15:01:59	Middlemore Hospital
MDMR-00025	2024-09-09 11:15:20	2025-04-15 15:02:24	Middlemore Hospital	Yes		2024-09-19	9AFCS4F	No						2024-10-11	9519616234	Yes		2024-12-27	B73LGTE	No						2025-01-20	1894879346
MDMR-00026	2024-09-09 14:22:39	2025-04-15 15:02:42	Middlemore Hospital
MDMR-00027	2024-09-09 16:52:36	2025-04-15 15:02:59	Middlemore Hospital	Yes		2024-09-18	Q73EWTG	No						2024-10-11	9519616234	Yes		2024-12-23	W62E9AG	No						2025-01-20	1894879346
MDMR-00028	2024-09-11 09:55:18	2025-04-15 15:03:15	Middlemore Hospital	Yes		2024-09-23	82SVZ74	No						2024-10-11	9519616234
MDMR-00029	2024-09-11 09:55:39	2025-04-15 15:03:36	Middlemore Hospital	Yes		2024-09-24	2QU2DHB	No						2024-10-11	9519616234	Yes		2024-12-24	YYTKD5G	No						2025-01-20	1894879346
MDMR-00030	2024-09-11 09:55:44	2025-04-15 15:03:51	Middlemore Hospital	Yes		2024-09-24	U7S3EUL	No						2024-10-11	9519616234	Yes		2024-12-24	HYH2B7M	No						2025-01-20	1894879346
MDMR-00031	2024-09-11 09:55:51	2025-04-15 15:04:06	Middlemore Hospital	Yes		2024-09-19	GWSKFZ9	No						2024-10-11	9519616234	Yes		2024-12-16	NGSBH36	No						2025-01-20	1894879346
MDMR-00032	2024-09-11 09:55:57	2025-04-15 15:04:23	Middlemore Hospital	Yes		2024-09-20	C55TDC8	No						2024-10-11	9519616234	Yes		2024-12-23	FR9ALR5	No						2025-01-20	1894879346
MDMR-00033	2024-09-11 13:32:06	2025-04-15 15:04:45	Middlemore Hospital	Yes		2024-09-23	GX69ADN	No						2024-11-11	9519616234	No	EOS visit activities not completed due to participant wishing to withdraw from study
MDMR-00034	2024-09-12 15:06:47	2025-04-16 15:57:54	Middlemore Hospital
MDMR-00035	2024-09-12 15:07:35	2025-04-15 15:05:02	Middlemore Hospital	Yes		2024-09-20	S7E2JR8	No						2024-10-11	9519616234	Yes		2024-12-23	JGNW2E8	No						2025-01-20	1894879346
MDMR-00036	2024-09-12 15:07:39	2025-04-15 15:05:20	Middlemore Hospital	Yes		2024-09-19	XQRMXSD	No						2024-10-11	9519616234	Yes		2024-12-27	5F8DPRE	No						2025-01-20	1894879346
MDMR-00037	2024-09-12 15:07:47	2025-04-15 15:05:36	Middlemore Hospital	Yes		2024-09-19	B7HBEG7	No						2024-10-11	9519616234	Yes		2024-12-19	MFJUSP7	No						2025-01-20	1894879346
MDMR-00038	2024-09-13 14:07:09	2025-04-15 15:05:53	Middlemore Hospital	Yes		2024-09-18	PMPZ3M4	No						2024-10-11	9519616234	Yes		2024-12-23	SF8K8RD	No						2025-01-20	1894879346
MDMR-00039	2024-09-16 14:16:16	2025-04-15 15:06:10	Middlemore Hospital	Yes		2024-09-19	NPMS62B	No						2024-10-11	9519616234	Yes		2024-12-27	ZXVS9AQ	No						2025-01-20	1894879346
MDMR-00040	2024-09-16 14:16:25	2025-04-15 15:06:30	Middlemore Hospital	Yes		2024-09-23	4RNS57G	No						2024-10-11	9519616234	Yes		2024-12-23	E6YJ53E	No						2025-01-20	1894879346
MDMR-00041	2024-09-16 14:16:30	2025-04-15 15:06:49	Middlemore Hospital	Yes		2024-09-24	QG5BC6J	No						2024-10-11	9519616234	No	Participant decided not to take part in any end of study activities.			No
MDMR-00042	2024-09-26 08:40:34	2025-04-15 15:07:09	Middlemore Hospital	Yes		2024-10-09	869AUP2	No						2024-10-11	9519616234	Yes		2025-01-14	CG5HW6H	No						2025-01-20	1894879346
MDMR-00043	2024-09-27 12:49:08	2025-04-15 15:07:24	Middlemore Hospital	Yes		2024-10-10	P8XUS43	No						2024-10-11	9519616234	Yes		2025-01-14	R8W4PKM	No						2025-01-20	1894879346
MDMR-00044	2024-09-27 14:33:46	2025-04-15 15:07:40	Middlemore Hospital	Yes		2024-10-08	H5UHUDD	No						2024-10-11	9519616234	Yes		2025-01-13	PGCLKFD	No						2025-01-20	1894879346
MDMR-00045	2024-09-30 14:16:15	2025-04-15 15:07:59	Middlemore Hospital	Yes		2024-10-09	JXLB7RF	No						2024-10-11	9519616234	Yes		2025-01-13	9A2LLSX	No						2025-01-20	1894879346

[truncated: 10 more sheets: SF-36 questionnaire, Hand grip strength, 6-minute walk test, Allocation of weekly Medication, Participant diary distribution, Participant diary collection, Adverse event collection, Treatment adherence, Exercise adherence, Study disposition]
