# Supplementary material for: Exercise and Weekly Sirolimus (Rapamycin) in Older Adults: RAPA‐EX‐01 Randomised, Double‐Blind, Placebo‐Controlled Trial
Source: J Cachexia Sarcopenia Muscle. 2026 Apr 15;17(2):e70274. doi: 10.1002/jcsm.70274 (PMC13082878; doi:10.1002/jcsm.70274)
Supplement: Supplementary file 1 — Data S1: Supporting information. [file JCSM-17-e70274-s001.zip › export-20250428-142918_Screenfails.xlsx]

## Sheet: Components
PatientNr	DateCreated	DateChanged	EnrollmentDate	Notification	CreatedInSite	Site	Reference	SCR_DOV_VISIT_VISDAT	SCR_DM_PI_INIT	SCR_DM_PI_BRTHDAT	SCR_DM_PI_GENDER	SCR_DM_PI_RACE_answer1	SCR_DM_PI_RACE_answer2	SCR_DM_PI_RACE_answer3	SCR_DM_PI_RACE_answer4	SCR_DM_PI_RACE_answer5	SCR_DM_PI_RACE_answer6	SCR_DM_PI_RACE_OTH	SCR_DM_PHI_HEIGHT_VSORRES	SCR_DM_PHI_WEIGHT_VSORRES	SCR_IC_CI_RFICDAT	SCR_IC_CI_AGE	SCR_IC_CI_RFICVERSION	SCR_IC_CI_ICDAT	SCR_IC_CI_STUDY_COLSRT	SCR_IC_RCI_RFRICYN	SCR_IC_RCI_RFRICREAS_answer1	SCR_IC_RCI_RFRICREAS_answer2	SCR_IC_RCI_RFRICDAT	SCR_IC_RCI_RFRICVERSION	SCR_IC_RCI_RICDAT	SCR_IE_IE_IEDAT	SCR_IE_IE_IEINYN	SCR_IE_IE_IEEXYN	SCR_IE_IE_IEIN_FAILED_IEIN01	SCR_IE_IE_IEIN_FAILED_IEIN02	SCR_IE_IE_IEIN_FAILED_IEIN03	SCR_IE_IE_IEIN_FAILED_IEIN04	SCR_IE_IE_IEIN_FAILED_IEIN05	SCR_IE_IE_IEIN_FAILED_IEIN06	SCR_IE_IE_IEIN_FAILED_IEIN07	SCR_IE_IE_IEIN_FAILED_IEIN08	SCR_IE_IE_IEEX_FAILED_IEEX01	SCR_IE_IE_IEEX_FAILED_IEEX02	SCR_IE_IE_IEEX_FAILED_IEEX03	SCR_IE_IE_IEEX_FAILED_IEEX04	SCR_IE_IE_IEEX_FAILED_IEEX05	SCR_IE_IE_IEEX_FAILED_IEEX06	SCR_IE_IE_IEEX_FAILED_IEEX07
MDMR-00005	2024-08-06 16:01:50	2025-04-15 14:56:15			Middlemore Hospital	Middlemore Hospital		2024-08-06	EHH	1944-09-04	Female	Yes							153	57	2024-08-06	79	1	2024-06-20	Yes	No						2024-08-21	No	No						Yes
MDMR-00005	2024-08-06 16:01:50	2025-04-15 14:56:15			Middlemore Hospital	Middlemore Hospital	00001
MDMR-00005	2024-08-06 16:01:50	2025-04-15 14:56:15			Middlemore Hospital	Middlemore Hospital	00002
MDMR-00005	2024-08-06 16:01:50	2025-04-15 14:56:15			Middlemore Hospital	Middlemore Hospital	00003
MDMR-00005	2024-08-06 16:01:50	2025-04-15 14:56:15			Middlemore Hospital	Middlemore Hospital	Medical History-00001
MDMR-00005	2024-08-06 16:01:50	2025-04-15 14:56:15			Middlemore Hospital	Middlemore Hospital	Medical History-00002
MDMR-00005	2024-08-06 16:01:50	2025-04-15 14:56:15			Middlemore Hospital	Middlemore Hospital	Medical History-00003
MDMR-00009	2024-08-21 10:35:01	2025-04-15 14:57:33			Middlemore Hospital	Middlemore Hospital		2024-08-20	RDB	1945-10-14	Male	Yes							180	65	2024-08-20	78	1	2024-06-20	Yes	No						2024-09-16	Yes	Yes											Yes
MDMR-00009	2024-08-21 10:35:01	2025-04-15 14:57:33			Middlemore Hospital	Middlemore Hospital	00001
MDMR-00009	2024-08-21 10:35:01	2025-04-15 14:57:33			Middlemore Hospital	Middlemore Hospital	00002
MDMR-00009	2024-08-21 10:35:01	2025-04-15 14:57:33			Middlemore Hospital	Middlemore Hospital	00003
MDMR-00009	2024-08-21 10:35:01	2025-04-15 14:57:33			Middlemore Hospital	Middlemore Hospital	00004
MDMR-00009	2024-08-21 10:35:01	2025-04-15 14:57:33			Middlemore Hospital	Middlemore Hospital	00005
MDMR-00009	2024-08-21 10:35:01	2025-04-15 14:57:33			Middlemore Hospital	Middlemore Hospital	00006
MDMR-00009	2024-08-21 10:35:01	2025-04-15 14:57:33			Middlemore Hospital	Middlemore Hospital	Medical History-00002
MDMR-00009	2024-08-21 10:35:01	2025-04-15 14:57:33			Middlemore Hospital	Middlemore Hospital	Medical History-00003
MDMR-00009	2024-08-21 10:35:01	2025-04-15 14:57:33			Middlemore Hospital	Middlemore Hospital	Medical History-00004
MDMR-00009	2024-08-21 10:35:01	2025-04-15 14:57:33			Middlemore Hospital	Middlemore Hospital	Medical History-00005
MDMR-00009	2024-08-21 10:35:01	2025-04-15 14:57:33			Middlemore Hospital	Middlemore Hospital	Medical History-00006
MDMR-00009	2024-08-21 10:35:01	2025-04-15 14:57:33			Middlemore Hospital	Middlemore Hospital	Medical History-00007
MDMR-00009	2024-08-21 10:35:01	2025-04-15 14:57:33			Middlemore Hospital	Middlemore Hospital	Medical History-00008
MDMR-00024	2024-09-06 12:08:45	2025-04-15 15:01:59			Middlemore Hospital	Middlemore Hospital		2024-09-06	JAA	1950-10-31	Female	Yes							163	79	2024-09-06	73	1	2024-06-20	Yes	No						2024-09-06	Yes	Yes											Yes
MDMR-00024	2024-09-06 12:08:45	2025-04-15 15:01:59			Middlemore Hospital	Middlemore Hospital	Medical History-00001
MDMR-00024	2024-09-06 12:08:45	2025-04-15 15:01:59			Middlemore Hospital	Middlemore Hospital	Medical History-00002
MDMR-00024	2024-09-06 12:08:45	2025-04-15 15:01:59			Middlemore Hospital	Middlemore Hospital	Medical History-00003
MDMR-00024	2024-09-06 12:08:45	2025-04-15 15:01:59			Middlemore Hospital	Middlemore Hospital	Medical History-00004
MDMR-00024	2024-09-06 12:08:45	2025-04-15 15:01:59			Middlemore Hospital	Middlemore Hospital	Medical History-00005
MDMR-00024	2024-09-06 12:08:45	2025-04-15 15:01:59			Middlemore Hospital	Middlemore Hospital	Medical History-00006
MDMR-00026	2024-09-09 14:22:39	2025-04-15 15:02:42			Middlemore Hospital	Middlemore Hospital		2024-09-09	JRA	1953-07-13	Female	Yes							153	52	2024-09-09	71	1	2024-06-20	Yes	No						2024-09-11	No	No						Yes
MDMR-00034	2024-09-12 15:06:47	2025-04-16 15:57:54			Middlemore Hospital	Middlemore Hospital		2024-09-12	RSA	1951-05-14	Male				Yes				176	67	2024-09-12	73	1	2024-06-20	Yes	No						2024-09-12	Yes	Yes											Yes
[truncated: 784 more columns]
