# Supplementary material for: Exercise and Weekly Sirolimus (Rapamycin) in Older Adults: RAPA‐EX‐01 Randomised, Double‐Blind, Placebo‐Controlled Trial
Source: J Cachexia Sarcopenia Muscle. 2026 Apr 15;17(2):e70274. doi: 10.1002/jcsm.70274 (PMC13082878; doi:10.1002/jcsm.70274)
Supplement: Supplementary file 1 — Data S1: Supporting information. [file JCSM-17-e70274-s001.zip › export-20250422-143356_Lab-tests.xlsx]

## Sheet: Components
PatientNr	DateCreated	DateChanged	EnrollmentDate	Notification	CreatedInSite	Site	Lab test done?	Reason not done:	Laboratory name:	Date of sample collection:	Haemoglobin (g/L):	If abnormal, then clinically significant? (7456)	Not done: (7457)_answer1	Haematocrit (ratio):	If abnormal, then clinically significant? (7459)	Not done: (7460)_answer1	RBC (x 10(12)/L):	If abnormal, then clinically significant? (7462)	Not done: (7463)_answer1	MCV (fl):	If abnormal, then clinically significant? (7465)	Not done: (7466)_answer1	Platelets (x 10(9)/L):	If abnormal, then clinically significant? (7468)	Not done: (7469)_answer1	Neutrophils (x 10(9)/L):	If abnormal, then clinically significant? (7471)	Not done: (7472)_answer1	Lymphocytes (x 10(9)/L):	If abnormal, then clinically significant? (7474)	Not done: (7475)_answer1	Monocytes (x 10(9)/L):	If abnormal, then clinically significant? (7477)	Not done: (7478)_answer1	Eosinophils (x 10(9)/L):	If abnormal, then clinically significant? (7480)	Not done: (7481)_answer1	Basophils (x 10(9)/L):	If abnormal, then clinically significant? (7483)	Not done: (7484)_answer1	eGFR (mL /min/1.73m2):	If abnormal, then clinically significant? (7486)	Not done: (7487)_answer1	Urea (mmol/L):	If abnormal, then clinically significant? (7489)	Not done: (7490)_answer1	Sodium (mmol/L):	If abnormal, then clinically significant? (7492)	Not done: (7493)_answer1
MDMR-00001	2024-07-29 12:23:50	2025-04-15 12:48:11			Middlemore Hospital	Middlemore Hospital	Yes		Middlemore Hospital Laboratory	2024-11-29	124			0.38			4.11			92			312			2.5			2.2			0.4			0.1			0.1			49	No		8.7	No		140
MDMR-00002	2024-07-29 14:51:04	2025-04-15 15:08:18			Middlemore Hospital	Middlemore Hospital	Yes		Middlemore hospital laboratory	2024-11-13	124			0.38			4.01			94			233			2.9			1.6			0.2			0.05			0			90			6.2			141
MDMR-00003	2024-08-01 15:11:17	2025-04-15 12:47:39			Middlemore Hospital	Middlemore Hospital	Yes		Middlemore Hospital	2024-09-26	139			0.41			4.51			91			221			3.3			2.4			0.4			0.1			0.1			69	No		4.3			146	No
MDMR-00004	2024-08-05 12:55:42	2025-04-15 14:55:56			Middlemore Hospital	Middlemore Hospital	Yes		Middlemore Hospital Laboratory	2024-11-11	132			0.4			4.26	No		95			231			3.3			2			0.7			0.5			0.1			66	No		7.2			139
MDMR-00005	2024-08-06 16:01:50	2025-04-15 14:56:15			Middlemore Hospital	Middlemore Hospital
MDMR-00006	2024-08-09 14:39:55	2025-04-15 14:56:35			Middlemore Hospital	Middlemore Hospital	Yes		Middlemore Hospital Laboratory	2024-11-25	145			0.44			5.09			87			252			3.9			1.6			0.6			0.1			0.1			85	No		3.8			134	No
MDMR-00007	2024-08-15 11:59:06	2025-04-15 14:56:55			Middlemore Hospital	Middlemore Hospital	Yes		Middlemore Hospital Laboratory	2024-12-03	145			0.44			5.3			84			160			3.2			1.7			0.8			0.2			0.1			67	No		7.5			142
MDMR-00008	2024-08-19 09:54:02	2025-04-15 14:57:14			Middlemore Hospital	Middlemore Hospital	Yes		Middlemore Hospital Laboratory	2024-12-02	131			0.39	No		4.47			88			247			4.6			1.9			0.7			0.5			0.1			90			6.8			140
MDMR-00009	2024-08-21 10:35:01	2025-04-15 14:57:33			Middlemore Hospital	Middlemore Hospital
MDMR-00010	2024-08-22 10:07:57	2025-04-15 14:57:51			Middlemore Hospital	Middlemore Hospital	Yes		Middle Hospital Laboratory	2024-12-09	121			0.41			5.69	No		72	No		249			3.2			3.3			0.5			0.2			0.1			74			3.3			142
MDMR-00011	2024-08-23 07:38:51	2025-04-15 14:58:10			Middlemore Hospital	Middlemore Hospital	No	Participant decided not to take part in any end of study procedures due to illness.
MDMR-00012	2024-08-26 14:00:28	2025-04-15 14:58:29			Middlemore Hospital	Middlemore Hospital	Yes		Middlemore Hospital Laboratory	2024-10-29	135			0.42			4.81			86			267			3.8			1.6			0.4			0.1			0			86	No		3.9			142
MDMR-00013	2024-08-27 07:34:18	2025-04-15 14:58:46			Middlemore Hospital	Middlemore Hospital	Yes		Middlemore Hospital Laboratory	2024-12-09	138			0.42			4.75			88			442	No		2.4			4.1	No		0.6			0.4			0.1			65	No		4.8			138
MDMR-00014	2024-08-30 14:27:10	2025-04-15 14:59:00			Middlemore Hospital	Middlemore Hospital	Yes		Middlemore Hospital Laboratory	2024-12-12	128			0.38			4.35			88			254			3.9			2			0.5			0.1			0.1			58	No		5.8			140
MDMR-00015	2024-09-02 12:39:47	2025-04-15 14:59:15			Middlemore Hospital	Middlemore Hospital	No	Participant chose not to complete tests today as does not see any point in doing assessments after stopping study procedures on 01 Oct 2024 (withdrew at this date after being hospitalised).
MDMR-00016	2024-09-03 07:57:42	2025-04-15 14:59:32			Middlemore Hospital	Middlemore Hospital	Yes		Middlemore Hospital	2024-10-15	158	No		0.46			5.55			83			320			4			2.4			0.6			0.1			0.1			77	No		4.5			139
MDMR-00017	2024-09-03 12:28:42	2025-04-15 14:59:50			Middlemore Hospital	Middlemore Hospital	Yes		Middlemore Hospital Labs	2024-12-23	145			0.42			4.71			88			217			2.7			1.8			0.6			0.1			0			73	No		7.3			141
MDMR-00018	2024-09-03 13:07:25	2025-04-15 15:00:08			Middlemore Hospital	Middlemore Hospital	Yes		Middlemore Hospital Laboratory	2024-12-16	127	No		0.38	No		4.45			86			223			3.9			2.2			0.6			0.1			0.1			82	No		7			140
MDMR-00019	2024-09-05 12:36:21	2025-04-15 15:00:29			Middlemore Hospital	Middlemore Hospital	Yes		Middlemore Hospital Labs	2024-12-23	113	No		0.35			4			87			282			3.5			3			0.6			0.2			0			66	No		4.9			138
MDMR-00020	2024-09-05 15:55:40	2025-04-16 15:57:21			Middlemore Hospital	Middlemore Hospital	Yes		Middlemore Hospital Labs	2024-12-23	144			0.42			5.16			82			201			2.3			1.7			0.5			0.1			0.05			84	No		5.8			143
MDMR-00021	2024-09-05 16:06:14	2025-04-15 15:00:47			Middlemore Hospital	Middlemore Hospital	Yes		Middlemore Hospital Laboratory	2024-12-23	133			0.39			4.26			93			268			3.6			2.6			0.5			0.1			0.1			50	No		7.7			138
MDMR-00022	2024-09-06 10:55:03	2025-04-15 15:01:04			Middlemore Hospital	Middlemore Hospital	Yes		Middlemore Hospital Laboratory	2024-12-24	142			0.43			5.2			82			378			8.9	No		2			0.6			0.1			0.1			55	No		8.7	No		139
MDMR-00023	2024-09-06 12:08:41	2025-04-15 15:01:40			Middlemore Hospital	Middlemore Hospital	Yes		Middlemore Hospital Laboratory	2024-12-27	147			0.43			4.87			88			183			8.4	No		1.1			1.3	No		0.1			0			61			4.4			141
MDMR-00024	2024-09-06 12:08:45	2025-04-15 15:01:59			Middlemore Hospital	Middlemore Hospital
MDMR-00025	2024-09-09 11:15:20	2025-04-15 15:02:24			Middlemore Hospital	Middlemore Hospital	Yes		Middlemore Hospital Laboratory	2024-12-27	151			0.45			4.97			90			219			3.4			1.2			0.5			0.2			0.1			83			5.6			141
MDMR-00026	2024-09-09 14:22:39	2025-04-15 15:02:42			Middlemore Hospital	Middlemore Hospital
MDMR-00027	2024-09-09 16:52:36	2025-04-15 15:02:59			Middlemore Hospital	Middlemore Hospital	Yes		Middlemore Hospital Laboratory	2024-12-23	132			0.39			4.75			82			240			4.5			2.3			0.5			0.2			0.1			75	No		7.6			139
MDMR-00028	2024-09-11 09:55:18	2025-04-15 15:03:15			Middlemore Hospital	Middlemore Hospital
MDMR-00029	2024-09-11 09:55:39	2025-04-15 15:03:36			Middlemore Hospital	Middlemore Hospital	Yes		Middlemore Hospital Laboratory	2024-12-24	120			0.36			4.21			86			323			3			1.8			0.4			0.3			0.1			80	No		4.5			139
MDMR-00030	2024-09-11 09:55:44	2025-04-15 15:03:51			Middlemore Hospital	Middlemore Hospital	Yes		Middlemore Hospital laboratory	2024-12-24	151			0.44			4.83			92			283			4.5			1.2			0.6			0.1			0.1			85	No		4.6			137
MDMR-00031	2024-09-11 09:55:51	2025-04-15 15:04:06			Middlemore Hospital	Middlemore Hospital	Yes		Middlemore Hospital Laboratory	2024-12-16	145			0.44			4.95			88			202			3.2			1.3			0.5			0.2			0.1			70	No		9.8	No		139
MDMR-00032	2024-09-11 09:55:57	2025-04-15 15:04:23			Middlemore Hospital	Middlemore Hospital	Yes		Middlemore hospital laboratory	2024-12-23	148			0.43			4.53			95			249			3.7			1.9			0.5			0.4			0.1			46	No		11.5	No		141
MDMR-00033	2024-09-11 13:32:06	2025-04-15 15:04:45			Middlemore Hospital	Middlemore Hospital	No	EOS visit activities not completed due to participant wishing to withdraw from study
MDMR-00034	2024-09-12 15:06:47	2025-04-16 15:57:54			Middlemore Hospital	Middlemore Hospital
MDMR-00035	2024-09-12 15:07:35	2025-04-15 15:05:02			Middlemore Hospital	Middlemore Hospital	Yes		Middlemore Hospital Laboratory	2024-12-23	141			0.43			5.42			78	No		306			6.6			0.8	No		0.2	No		0			0			80	No		7.4			139
MDMR-00036	2024-09-12 15:07:39	2025-04-15 15:05:20			Middlemore Hospital	Middlemore Hospital	Yes		Middlemore Hospital Laboratory	2024-12-27	148			0.45			4.88			93			189			3.2			1.4			0.5			0.1			0			69			3.7			144
MDMR-00037	2024-09-12 15:07:47	2025-04-15 15:05:36			Middlemore Hospital	Middlemore Hospital	Yes		Middlemore Hospital Laboratory	2024-12-19	137			0.41			4.63			89			315			6.3			1.9			0.8			0.3			0.1			45	No		6.2			142
MDMR-00038	2024-09-13 14:07:09	2025-04-15 15:05:53			Middlemore Hospital	Middlemore Hospital	Yes		Middlemore hospital laboratory	2024-12-23	137			0.41			4.73			87			259			4.6			1.5			0.5			0.1			0			71	No		6.2			143
MDMR-00039	2024-09-16 14:16:16	2025-04-15 15:06:10			Middlemore Hospital	Middlemore Hospital	Yes		Middlemore Hospital Laboratory	2024-12-27	132			0.42			4.63			91			226			4.5			1			0.7			0.1			0.1			67			8.7	No		141
MDMR-00040	2024-09-16 14:16:25	2025-04-15 15:06:30			Middlemore Hospital	Middlemore Hospital	Yes		Middlemore Hospital Labs	2024-12-23	144			0.43			4.47			96			260			3.6			1.5			0.4			0.2			0			84	No		8	No		138
MDMR-00041	2024-09-16 14:16:30	2025-04-15 15:06:49			Middlemore Hospital	Middlemore Hospital	No	Participant decided not to take part in any end of study activities.
MDMR-00042	2024-09-26 08:40:34	2025-04-15 15:07:09			Middlemore Hospital	Middlemore Hospital	Yes		Middlemore Hospital Laboratory	2025-01-14	127			0.4			4.51			90			241			2.6			1.7			0.4			0.4			0.1			83	No		5.7			139
MDMR-00043	2024-09-27 12:49:08	2025-04-15 15:07:24			Middlemore Hospital	Middlemore Hospital	Yes		Middlemore Hospital Laboratory	2025-01-14	128	No		0.38	No		4.13	No		92			247			7.7	No		1.9			0.9			0.2			0.1			50	No		8.9	No		136
MDMR-00044	2024-09-27 14:33:46	2025-04-15 15:07:40			Middlemore Hospital	Middlemore Hospital	Yes		Middlemore Hosiptal Laboratory	2025-01-13	152			0.46			5.43			84			238			4.3			2.3			1.1	No		0.2			0.1			87	No		5			139
MDMR-00045	2024-09-30 14:16:15	2025-04-15 15:07:59			Middlemore Hospital	Middlemore Hospital	Yes		Middlemore Hospital Laboratory	2025-01-13	136			0.44			5.51			80			293			3.1			2.6			0.4			0.2			0.1			77	No		4.5			141
[truncated: 54 more columns]
