# Supplementary material for: Exercise and Weekly Sirolimus (Rapamycin) in Older Adults: RAPA‐EX‐01 Randomised, Double‐Blind, Placebo‐Controlled Trial
Source: J Cachexia Sarcopenia Muscle. 2026 Apr 15;17(2):e70274. doi: 10.1002/jcsm.70274 (PMC13082878; doi:10.1002/jcsm.70274)
Supplement: Supplementary file 1 — Data S1: Supporting information. [file JCSM-17-e70274-s001.zip › export-20250421-171646_SF-36-questionnaire.xlsx]

## Sheet: Components
PatientNr	DateCreated	DateChanged	EnrollmentDate	Notification	CreatedInSite	Site	BS_SF36_SF36_QSSF36YN	BS_SF36_SF36_QSSF36REASND	BS_SF36_SF36_QSSF36DAT	BS_SF36_GH_QSSF36GH_01	BS_SF36_GH_QSSF36GH_02	BS_SF36_LA_QSSF36LA_01	BS_SF36_LA_QSSF36LA_02	BS_SF36_LA_QSSF36LA_03	BS_SF36_LA_QSSF36LA_04	BS_SF36_LA_QSSF36LA_05	BS_SF36_LA_QSSF36LA_06	BS_SF36_LA_QSSF36LA_07	BS_SF36_LA_QSSF36LA_08	BS_SF36_LA_QSSF36LA_09	BS_SF36_LA_QSSF36LA_10	BS_SF36_PHP_QSSF36PHP_01	BS_SF36_PHP_QSSF36PHP_02	BS_SF36_PHP_QSSF36PHP_03	BS_SF36_PHP_QSSF36PHP_04	BS_SF36_EHP_QSSF36EHP_01	BS_SF36_EHP_QSSF36EHP_02	BS_SF36_EHP_QSSF36EHP_03	BS_SF36_SA_QSSF36SA_01	BS_SF36_PAIN_QSSF36PAIN_01	BS_SF36_PAIN_QSSF36PAIN_02	BS_SF36_EAE_QSSF36EAE_01	BS_SF36_EAE_QSSF36EAE_02	BS_SF36_EAE_QSSF36EAE_03	BS_SF36_EAE_QSSF36EAE_04	BS_SF36_EAE_QSSF36EAE_05	BS_SF36_EAE_QSSF36EAE_06	BS_SF36_EAE_QSSF36EAE_07	BS_SF36_EAE_QSSF36EAE_08	BS_SF36_EAE_QSSF36EAE_09	BS_SF36_SAC_QSSF36SA_02	BS_SF36_GHE_QSSF36GH_03	BS_SF36_GHE_QSSF36GH_04	BS_SF36_GHE_QSSF36GH_05	BS_SF36_GHE_QSSF36GH_06	EOS_SF36_SF36_QSSF36YN	EOS_SF36_SF36_QSSF36REASND	EOS_SF36_SF36_QSSF36DAT	EOS_SF36_GH_QSSF36GH_01
MDMR-00001	2024-07-29 12:23:50	2025-04-15 12:48:11			Middlemore Hospital	Middlemore Hospital	Yes		2024-08-23	Very Good	About the same	No, Not Limited at all	No, Not Limited at all	No, Not Limited at all	No, Not Limited at all	No, Not Limited at all	No, Not Limited at all	No, Not Limited at all	No, Not Limited at all	No, Not Limited at all	No, Not Limited at all	No	No	No	No	No	No	No	Not at all	None	Not at all	Most of the time	None of the Time	None of the Time	Most of the time	Most of the time	None of the Time	None of the Time	Most of the time	A little bit of the time	None of the Time	Definitely false	Definitely true	Don't know	Mostly true	Yes		2024-11-29	Very Good
MDMR-00002	2024-07-29 14:51:04	2025-04-15 15:08:18			Middlemore Hospital	Middlemore Hospital	Yes		2024-08-07	Very Good	About the same	Yes, Limited a Little	No, Not Limited at all	No, Not Limited at all	Yes, Limited a Little	No, Not Limited at all	Yes, Limited a Little	Yes, Limited a Little	Yes, Limited a Little	Yes, Limited a Little	No, Not Limited at all	No	No	No	No	No	No	No	Not at all	Very mild	Not at all	Most of the time	A little bit of the time	None of the Time	Most of the time	A good Bit of the Time	None of the Time	Some of the time	Most of the time	A good Bit of the Time	None of the Time	Definitely false	Mostly true	Definitely false	Mostly true	Yes		2024-11-13	Very Good
MDMR-00003	2024-08-01 15:11:17	2025-04-15 12:47:39			Middlemore Hospital	Middlemore Hospital	Yes		2024-08-15	Excellent	About the same	No, Not Limited at all	No, Not Limited at all	No, Not Limited at all	No, Not Limited at all	No, Not Limited at all	No, Not Limited at all	No, Not Limited at all	No, Not Limited at all	No, Not Limited at all	No, Not Limited at all	No	No	No	No	No	No	No	Not at all	Very mild	Not at all	Most of the time	None of the Time	None of the Time	All of the time	Most of the time	None of the Time	None of the Time	Most of the time	None of the Time	None of the Time	Definitely false	Mostly true	Definitely false	Definitely true	Yes		2024-09-26	Excellent
MDMR-00004	2024-08-05 12:55:42	2025-04-15 14:55:56			Middlemore Hospital	Middlemore Hospital	Yes		2024-08-09	Good	Somewhat worse now than one year ago	Yes, Limited a lot	Yes, Limited a Little	No, Not Limited at all	Yes, Limited a Little	No, Not Limited at all	Yes, Limited a lot	Yes, Limited a lot	Yes, Limited a Little	No, Not Limited at all	No, Not Limited at all	No	Yes	Yes	Yes	Yes	Yes	Yes	Slightly	Moderate	Quite a bit	None of the Time	A little bit of the time	A good Bit of the Time	A little bit of the time	A little bit of the time	A good Bit of the Time	Most of the time	Some of the time	A good Bit of the Time	Most of the time	Mostly false	Mostly false	Mostly true	Mostly false	Yes		2024-11-11	Good
MDMR-00005	2024-08-06 16:01:50	2025-04-15 14:56:15			Middlemore Hospital	Middlemore Hospital
MDMR-00006	2024-08-09 14:39:55	2025-04-15 14:56:35			Middlemore Hospital	Middlemore Hospital	Yes		2024-08-22	Very Good	About the same	Yes, Limited a lot	No, Not Limited at all	No, Not Limited at all	Yes, Limited a Little	Yes, Limited a Little	Yes, Limited a Little	No, Not Limited at all	No, Not Limited at all	No, Not Limited at all	No, Not Limited at all	No	No	No	No	No	No	No	Not at all	Moderate	Not at all	Most of the time	None of the Time	None of the Time	Most of the time	Most of the time	None of the Time	None of the Time	All of the time	A little bit of the time	None of the Time	Definitely false	Definitely true	Definitely false	Mostly true	Yes		2024-11-25	Excellent
MDMR-00007	2024-08-15 11:59:06	2025-04-15 14:56:55			Middlemore Hospital	Middlemore Hospital	Yes		2024-08-29	Very Good	About the same	Yes, Limited a Little	No, Not Limited at all	No, Not Limited at all	No, Not Limited at all	No, Not Limited at all	No, Not Limited at all	No, Not Limited at all	No, Not Limited at all	No, Not Limited at all	No, Not Limited at all	No	No	No	No	No	No	No	Not at all	None	Not at all	A good Bit of the Time	None of the Time	None of the Time	Most of the time	Most of the time	None of the Time	None of the Time	Most of the time	A little bit of the time	None of the Time	Definitely false	Definitely true	Don't know	Definitely true	Yes		2024-12-03	Excellent
MDMR-00008	2024-08-19 09:54:02	2025-04-15 14:57:14			Middlemore Hospital	Middlemore Hospital	Yes		2024-09-02	Very Good	Somewhat better now than one year ago	Yes, Limited a Little	No, Not Limited at all	No, Not Limited at all	No, Not Limited at all	No, Not Limited at all	Yes, Limited a Little	No, Not Limited at all	No, Not Limited at all	No, Not Limited at all	No, Not Limited at all	No	No	No	No	No	No	No	Not at all	None	Not at all	A good Bit of the Time	None of the Time	None of the Time	Most of the time	A good Bit of the Time	None of the Time	A little bit of the time	Most of the time	A little bit of the time	None of the Time	Definitely false	Mostly true	Mostly false	Mostly true	Yes		2024-12-02	Excellent
MDMR-00009	2024-08-21 10:35:01	2025-04-15 14:57:33			Middlemore Hospital	Middlemore Hospital
MDMR-00010	2024-08-22 10:07:57	2025-04-15 14:57:51			Middlemore Hospital	Middlemore Hospital	Yes		2024-09-06	Very Good	About the same	Yes, Limited a lot	No, Not Limited at all	No, Not Limited at all	No, Not Limited at all	No, Not Limited at all	No, Not Limited at all	No, Not Limited at all	No, Not Limited at all	No, Not Limited at all	No, Not Limited at all	No	No	No	No	No	Yes	No	Slightly	Very mild	Not at all	Some of the time	A little bit of the time	None of the Time	A good Bit of the Time	A good Bit of the Time	A little bit of the time	Some of the time	A good Bit of the Time	Some of the time	None of the Time	Mostly false	Definitely true	Don't know	Mostly true	Yes		2024-12-09	Very Good
MDMR-00011	2024-08-23 07:38:51	2025-04-15 14:58:10			Middlemore Hospital	Middlemore Hospital	Yes		2024-09-13	Very Good	About the same	Yes, Limited a lot	No, Not Limited at all	No, Not Limited at all	Yes, Limited a lot	No, Not Limited at all	Yes, Limited a Little	Yes, Limited a Little	Yes, Limited a lot	No, Not Limited at all	No, Not Limited at all	No	No	No	No	No	Yes	No	Slightly	Mild	Not at all	A good Bit of the Time	None of the Time	None of the Time	Most of the time	Most of the time	A little bit of the time	A little bit of the time	Most of the time	A little bit of the time	None of the Time	Definitely false	Mostly true	Definitely false	Mostly true	No	Participant decided not to take part in any end of study procedures due to illness.
MDMR-00012	2024-08-26 14:00:28	2025-04-15 14:58:29			Middlemore Hospital	Middlemore Hospital	Yes		2024-09-16	Excellent	About the same	No, Not Limited at all	No, Not Limited at all	No, Not Limited at all	No, Not Limited at all	No, Not Limited at all	No, Not Limited at all	No, Not Limited at all	No, Not Limited at all	No, Not Limited at all	No, Not Limited at all	No	No	No	No	No	No	No	Not at all	None	Not at all	Most of the time	None of the Time	None of the Time	Most of the time	Most of the time	None of the Time	A little bit of the time	Most of the time	A little bit of the time	None of the Time	Definitely false	Mostly true	Definitely false	Mostly true	Yes		2024-10-29	Very Good
MDMR-00013	2024-08-27 07:34:18	2025-04-15 14:58:46			Middlemore Hospital	Middlemore Hospital	Yes		2024-09-09	Excellent	About the same	Yes, Limited a Little	No, Not Limited at all	No, Not Limited at all	Yes, Limited a Little	No, Not Limited at all	Yes, Limited a Little	No, Not Limited at all	No, Not Limited at all	No, Not Limited at all	No, Not Limited at all	No	Yes	Yes	No	No	Yes	No	Not at all		A little bit	Some of the time	None of the Time	A little bit of the time	Most of the time	A good Bit of the Time	A little bit of the time	A little bit of the time	Most of the time	Some of the time	A little bit of the time	Definitely false	Definitely true	Mostly false	Definitely true	Yes		2024-12-09	Very Good
MDMR-00014	2024-08-30 14:27:10	2025-04-15 14:59:00			Middlemore Hospital	Middlemore Hospital	Yes		2024-09-13	Very Good	About the same	Yes, Limited a lot	No, Not Limited at all	No, Not Limited at all	Yes, Limited a lot	Yes, Limited a Little	Yes, Limited a Little	Yes, Limited a Little	No, Not Limited at all	No, Not Limited at all	No, Not Limited at all	No	No	No	No	No	No	No	Not at all	Mild	A little bit	A good Bit of the Time	None of the Time	None of the Time	Most of the time	A good Bit of the Time	None of the Time	A little bit of the time	Most of the time	Some of the time	None of the Time	Mostly false	Mostly true	Don't know	Mostly true	Yes		2024-12-12	Good
MDMR-00015	2024-09-02 12:39:47	2025-04-15 14:59:15			Middlemore Hospital	Middlemore Hospital	Yes		2024-09-20	Very Good	About the same	Yes, Limited a Little	No, Not Limited at all	No, Not Limited at all	Yes, Limited a Little	No, Not Limited at all	Yes, Limited a Little	Yes, Limited a Little	No, Not Limited at all	No, Not Limited at all	No, Not Limited at all	No	No	No	No	No	No	No	Slightly	Mild	A little bit	A little bit of the time	None of the Time	A little bit of the time	Most of the time	A little bit of the time	A little bit of the time	Some of the time	Most of the time	Some of the time	None of the Time	Definitely false	Mostly true	Definitely true	Mostly true	Yes		2024-11-11	Good
MDMR-00016	2024-09-03 07:57:42	2025-04-15 14:59:32			Middlemore Hospital	Middlemore Hospital	Yes		2024-09-20	Very Good	About the same	Yes, Limited a Little	No, Not Limited at all	No, Not Limited at all	No, Not Limited at all	No, Not Limited at all	Yes, Limited a Little	Yes, Limited a Little	Yes, Limited a Little	No, Not Limited at all	No, Not Limited at all	No	No	No	No	No	No	No	Not at all	None	Not at all	Most of the time	None of the Time	None of the Time	Most of the time	Most of the time	None of the Time	A little bit of the time	Most of the time	A little bit of the time	None of the Time	Mostly false	Mostly true	Mostly false	Mostly true	Yes		2024-10-15	Very Good
MDMR-00017	2024-09-03 12:28:42	2025-04-15 14:59:50			Middlemore Hospital	Middlemore Hospital	Yes		2024-09-17	Good	Somewhat worse now than one year ago	Yes, Limited a Little	No, Not Limited at all	No, Not Limited at all	No, Not Limited at all	No, Not Limited at all	Yes, Limited a Little	No, Not Limited at all	No, Not Limited at all	No, Not Limited at all	No, Not Limited at all	No	Yes	No	No	Yes	Yes	No	Slightly	Moderate	Moderately	Some of the time	None of the Time	A little bit of the time	A good Bit of the Time	Some of the time	Some of the time	Some of the time	Most of the time	Some of the time	None of the Time	Definitely false	Mostly true	Mostly true	Mostly true	Yes		2024-12-23	Very Good
MDMR-00018	2024-09-03 13:07:25	2025-04-15 15:00:08			Middlemore Hospital	Middlemore Hospital	Yes		2024-09-16	Very Good	About the same	Yes, Limited a Little	No, Not Limited at all	No, Not Limited at all	No, Not Limited at all	No, Not Limited at all	Yes, Limited a Little	No, Not Limited at all	No, Not Limited at all	No, Not Limited at all	No, Not Limited at all	No	No	No	No	No	No	No	Not at all	Very mild	Not at all	Most of the time	A little bit of the time	None of the Time	Most of the time	Most of the time	None of the Time	None of the Time	Most of the time	None of the Time	None of the Time	Definitely false	Definitely true	Definitely false	Mostly true	Yes		2024-12-16	Very Good
MDMR-00019	2024-09-05 12:36:21	2025-04-15 15:00:29			Middlemore Hospital	Middlemore Hospital	Yes		2024-09-20	Good	Much better now than one year ago	No, Not Limited at all	No, Not Limited at all	No, Not Limited at all	Yes, Limited a Little	No, Not Limited at all	Yes, Limited a Little	No, Not Limited at all	No, Not Limited at all	No, Not Limited at all	No, Not Limited at all	No	No	No	No	No	No	No	Not at all	Very mild	Not at all	A good Bit of the Time	A little bit of the time	A little bit of the time	Most of the time	A good Bit of the Time	A little bit of the time	A little bit of the time	Most of the time	A little bit of the time	None of the Time	Definitely false	Don't know	Don't know	Mostly true	Yes		2024-12-23	Good
MDMR-00020	2024-09-05 15:55:40	2025-04-16 15:57:21			Middlemore Hospital	Middlemore Hospital	Yes		2024-09-20	Very Good	About the same	Yes, Limited a lot	No, Not Limited at all	No, Not Limited at all	No, Not Limited at all	No, Not Limited at all	No, Not Limited at all	No, Not Limited at all	No, Not Limited at all	No, Not Limited at all	No, Not Limited at all	No	No	No	No	No	No	No	Slightly	Very mild	Not at all	Most of the time	None of the Time	None of the Time	A good Bit of the Time	A good Bit of the Time	Some of the time	A little bit of the time	Most of the time	Some of the time	None of the Time	Definitely false	Mostly true	Don't know	Mostly true	Yes		2024-12-23	Very Good
MDMR-00021	2024-09-05 16:06:14	2025-04-15 15:00:47			Middlemore Hospital	Middlemore Hospital	Yes		2024-09-17	Excellent	About the same	No, Not Limited at all	No, Not Limited at all	No, Not Limited at all	No, Not Limited at all	No, Not Limited at all	No, Not Limited at all	No, Not Limited at all	No, Not Limited at all	No, Not Limited at all	No, Not Limited at all	No	No	No	No	No	No	No	Slightly	None	Not at all	Most of the time	None of the Time	None of the Time	Most of the time	Most of the time	A little bit of the time	None of the Time	Most of the time	None of the Time	Most of the time	Definitely false	Definitely true	Definitely false	Definitely true	Yes		2024-12-23	Very Good
MDMR-00022	2024-09-06 10:55:03	2025-04-15 15:01:04			Middlemore Hospital	Middlemore Hospital	Yes		2024-09-18	Excellent	About the same	No, Not Limited at all	No, Not Limited at all	No, Not Limited at all	No, Not Limited at all	No, Not Limited at all	Yes, Limited a Little	No, Not Limited at all	No, Not Limited at all	No, Not Limited at all	No, Not Limited at all	No	No	No	No	No	No	No	Not at all	Very mild	A little bit	Most of the time	None of the Time	None of the Time	All of the time	All of the time	None of the Time	A little bit of the time	All of the time	A little bit of the time	None of the Time	Definitely false	Definitely true	Definitely false	Definitely true	Yes		2024-12-24	Very Good
MDMR-00023	2024-09-06 12:08:41	2025-04-15 15:01:40			Middlemore Hospital	Middlemore Hospital	Yes		2024-09-19	Good	About the same	Yes, Limited a lot	No, Not Limited at all	No, Not Limited at all	No, Not Limited at all	No, Not Limited at all	Yes, Limited a Little	No, Not Limited at all	No, Not Limited at all	No, Not Limited at all	No, Not Limited at all	No	Yes	No	Yes	No	No	No	Not at all	Mild	A little bit	Some of the time	A little bit of the time	None of the Time	Most of the time	Some of the time	Some of the time	A little bit of the time	Some of the time	Some of the time	None of the Time	Mostly false	Mostly true	Definitely true	Mostly false	Yes		2024-12-27	Fair
MDMR-00024	2024-09-06 12:08:45	2025-04-15 15:01:59			Middlemore Hospital	Middlemore Hospital
MDMR-00025	2024-09-09 11:15:20	2025-04-15 15:02:24			Middlemore Hospital	Middlemore Hospital	Yes		2024-09-19	Excellent	About the same	Yes, Limited a Little	No, Not Limited at all	No, Not Limited at all	No, Not Limited at all	No, Not Limited at all	No, Not Limited at all	No, Not Limited at all	No, Not Limited at all	No, Not Limited at all	No, Not Limited at all	No	No	No	No	No	No	No	Not at all	None	Not at all	Most of the time	None of the Time	None of the Time	Most of the time	Most of the time	None of the Time	None of the Time	All of the time	None of the Time	None of the Time	Definitely false	Definitely true	Definitely false	Definitely true	Yes		2024-12-27	Excellent
MDMR-00026	2024-09-09 14:22:39	2025-04-15 15:02:42			Middlemore Hospital	Middlemore Hospital
MDMR-00027	2024-09-09 16:52:36	2025-04-15 15:02:59			Middlemore Hospital	Middlemore Hospital	Yes		2024-09-18	Good	About the same	Yes, Limited a Little	No, Not Limited at all	No, Not Limited at all	Yes, Limited a Little	No, Not Limited at all	No, Not Limited at all	Yes, Limited a Little	Yes, Limited a Little	No, Not Limited at all	No, Not Limited at all	No	No	No	No	No	No	No	Not at all	Very mild	Not at all	Most of the time	A little bit of the time	A little bit of the time	A good Bit of the Time	A good Bit of the Time	A little bit of the time	A little bit of the time	A good Bit of the Time	A little bit of the time	None of the Time	Mostly false	Don't know	Don't know	Don't know	Yes		2024-12-23	Good
MDMR-00028	2024-09-11 09:55:18	2025-04-15 15:03:15			Middlemore Hospital	Middlemore Hospital	Yes		2024-09-23	Good	Somewhat worse now than one year ago	Yes, Limited a Little	No, Not Limited at all	No, Not Limited at all	No, Not Limited at all	No, Not Limited at all	Yes, Limited a Little	Yes, Limited a Little	Yes, Limited a Little	Yes, Limited a Little	No, Not Limited at all	No	Yes	Yes	Yes	No	Yes	Yes	Moderately	Very severe	Moderately	Some of the time	Some of the time	Some of the time	Some of the time	A little bit of the time	Some of the time	Most of the time	A good Bit of the Time	Most of the time	Some of the time	Mostly true	Don't know	Don't know	Mostly false
MDMR-00029	2024-09-11 09:55:39	2025-04-15 15:03:36			Middlemore Hospital	Middlemore Hospital	Yes		2024-09-24	Very Good	About the same	Yes, Limited a lot	Yes, Limited a Little	Yes, Limited a Little	No, Not Limited at all	No, Not Limited at all	Yes, Limited a Little	No, Not Limited at all	No, Not Limited at all	No, Not Limited at all	No, Not Limited at all	No	No	No	No	No	No	No	Not at all	Moderate	Not at all	A good Bit of the Time	None of the Time	None of the Time	A good Bit of the Time	Some of the time	None of the Time	Some of the time	Most of the time	Some of the time	None of the Time	Definitely false	Definitely true	Don't know	Mostly true	Yes		2024-12-24	Very Good
MDMR-00030	2024-09-11 09:55:44	2025-04-15 15:03:51			Middlemore Hospital	Middlemore Hospital	Yes		2024-09-24	Very Good	About the same	No, Not Limited at all	Yes, Limited a Little	No, Not Limited at all	No, Not Limited at all	No, Not Limited at all	No, Not Limited at all	No, Not Limited at all	No, Not Limited at all	No, Not Limited at all	No, Not Limited at all	No	No	No	No	No	No	No	Not at all	Mild	Not at all	Most of the time	None of the Time	None of the Time	Most of the time	Most of the time	None of the Time	A little bit of the time	Most of the time	A little bit of the time	None of the Time	Definitely false	Mostly true	Don't know	Mostly true	Yes		2024-12-24	Very Good
MDMR-00031	2024-09-11 09:55:51	2025-04-15 15:04:06			Middlemore Hospital	Middlemore Hospital	Yes		2024-09-19	Excellent	Much better now than one year ago	Yes, Limited a Little	No, Not Limited at all	No, Not Limited at all	No, Not Limited at all	No, Not Limited at all	Yes, Limited a Little	No, Not Limited at all	Yes, Limited a Little	No, Not Limited at all	No, Not Limited at all	Yes	Yes	No	No	Yes	Yes	Yes	Moderately	Mild	Quite a bit	Most of the time	None of the Time	None of the Time	Most of the time	Most of the time	None of the Time	A little bit of the time	Most of the time	A little bit of the time	A little bit of the time	Definitely false	Definitely true	Definitely false	Mostly true	Yes		2024-12-16	Good
MDMR-00032	2024-09-11 09:55:57	2025-04-15 15:04:23			Middlemore Hospital	Middlemore Hospital	Yes		2024-09-20	Very Good	About the same	Yes, Limited a Little	No, Not Limited at all	No, Not Limited at all	Yes, Limited a Little	No, Not Limited at all	No, Not Limited at all	No, Not Limited at all	No, Not Limited at all	No, Not Limited at all	No, Not Limited at all	No	No	No	No	No	Yes	No	Not at all	None	Not at all	Some of the time	None of the Time	None of the Time	All of the time	Some of the time	None of the Time	Some of the time	All of the time	Some of the time	None of the Time	Definitely false	Don't know	Don't know	Mostly true	Yes		2024-12-23	Very Good
MDMR-00033	2024-09-11 13:32:06	2025-04-15 15:04:45			Middlemore Hospital	Middlemore Hospital	Yes		2024-09-23	Very Good	Somewhat better now than one year ago	No, Not Limited at all	No, Not Limited at all	No, Not Limited at all	No, Not Limited at all	No, Not Limited at all	No, Not Limited at all	No, Not Limited at all	No, Not Limited at all	No, Not Limited at all	No, Not Limited at all	No	No	No	No	No	No	No	Not at all	Very mild	Not at all	Most of the time	None of the Time	None of the Time	Most of the time	Most of the time	None of the Time	None of the Time	All of the time	A little bit of the time	None of the Time	Definitely false	Mostly true	Definitely false	Mostly true	No	EOS visit activities not completed due to participant wishing to withdraw from study
MDMR-00034	2024-09-12 15:06:47	2025-04-16 15:57:54			Middlemore Hospital	Middlemore Hospital
MDMR-00035	2024-09-12 15:07:35	2025-04-15 15:05:02			Middlemore Hospital	Middlemore Hospital	Yes		2024-09-20	Very Good	About the same	No, Not Limited at all	No, Not Limited at all	No, Not Limited at all	No, Not Limited at all	No, Not Limited at all	No, Not Limited at all	No, Not Limited at all	No, Not Limited at all	No, Not Limited at all	No, Not Limited at all	No	No	No	No	No	No	No	Not at all	Very mild	Not at all	Most of the time	None of the Time	None of the Time	Most of the time	Most of the time	A little bit of the time	A little bit of the time	A good Bit of the Time	A little bit of the time	None of the Time	Mostly false	Definitely true	Mostly false	Mostly true	Yes		2024-12-23	Good
MDMR-00036	2024-09-12 15:07:39	2025-04-15 15:05:20			Middlemore Hospital	Middlemore Hospital	Yes		2024-09-19	Good	Somewhat worse now than one year ago	Yes, Limited a Little	No, Not Limited at all	No, Not Limited at all	Yes, Limited a Little	No, Not Limited at all	Yes, Limited a Little	Yes, Limited a Little	No, Not Limited at all	No, Not Limited at all	No, Not Limited at all	No	No	Yes	Yes	No	Yes	No	Not at all	Moderate	Moderately	Most of the time	Some of the time	None of the Time	All of the time	Most of the time	None of the Time	Some of the time	Most of the time	A little bit of the time	None of the Time	Definitely false	Mostly true	Don't know	Mostly true	Yes		2024-12-27	Good
MDMR-00037	2024-09-12 15:07:47	2025-04-15 15:05:36			Middlemore Hospital	Middlemore Hospital	Yes		2024-09-19	Very Good	Somewhat worse now than one year ago	Yes, Limited a Little	No, Not Limited at all	No, Not Limited at all	Yes, Limited a Little	No, Not Limited at all	No, Not Limited at all	Yes, Limited a Little	No, Not Limited at all	No, Not Limited at all	No, Not Limited at all	No	No	No	No	No	No	No	Not at all	None	Not at all	A good Bit of the Time	None of the Time	None of the Time	Most of the time	A good Bit of the Time	A little bit of the time	A little bit of the time	A good Bit of the Time	A little bit of the time	None of the Time	Mostly false	Mostly true	Mostly true	Mostly true	Yes		2024-12-19	Good
MDMR-00038	2024-09-13 14:07:09	2025-04-15 15:05:53			Middlemore Hospital	Middlemore Hospital	Yes		2024-09-18	Very Good	Somewhat better now than one year ago	Yes, Limited a Little	No, Not Limited at all	No, Not Limited at all	Yes, Limited a Little	No, Not Limited at all	No, Not Limited at all	Yes, Limited a Little	No, Not Limited at all	No, Not Limited at all	No, Not Limited at all	No	No	Yes	No	No	No	No	Not at all	Very mild	A little bit	Most of the time	None of the Time	None of the Time	Most of the time	Most of the time	None of the Time	A little bit of the time	Most of the time	A little bit of the time	None of the Time	Definitely false	Mostly true	Mostly false	Mostly true	Yes		2024-12-23	Good
MDMR-00039	2024-09-16 14:16:16	2025-04-15 15:06:10			Middlemore Hospital	Middlemore Hospital	Yes		2024-09-19	Very Good	About the same	Yes, Limited a Little	No, Not Limited at all	No, Not Limited at all	No, Not Limited at all	No, Not Limited at all	Yes, Limited a Little	No, Not Limited at all	No, Not Limited at all	No, Not Limited at all	No, Not Limited at all	No	No	No	No	No	No	No	Not at all	Very mild	Not at all	All of the time	None of the Time	None of the Time	All of the time	Most of the time	None of the Time	None of the Time	All of the time	A little bit of the time	None of the Time	Definitely false	Definitely true	Mostly false	Definitely true	Yes		2024-12-27	Very Good
MDMR-00040	2024-09-16 14:16:25	2025-04-15 15:06:30			Middlemore Hospital	Middlemore Hospital	Yes		2024-09-23	Very Good	About the same	Yes, Limited a Little	No, Not Limited at all	No, Not Limited at all	No, Not Limited at all	No, Not Limited at all	No, Not Limited at all	No, Not Limited at all	No, Not Limited at all	No, Not Limited at all	No, Not Limited at all	No	No	No	No	No	No	No	Not at all	Mild	A little bit	Some of the time	A little bit of the time	None of the Time	Most of the time	Some of the time	None of the Time	A little bit of the time	Most of the time	Some of the time	None of the Time	Definitely false	Definitely true	Don't know	Mostly true	Yes		2024-12-23	Very Good
MDMR-00041	2024-09-16 14:16:30	2025-04-15 15:06:49			Middlemore Hospital	Middlemore Hospital	Yes		2024-09-24	Very Good	About the same	Yes, Limited a Little	No, Not Limited at all	No, Not Limited at all	No, Not Limited at all	No, Not Limited at all	No, Not Limited at all	No, Not Limited at all	No, Not Limited at all	No, Not Limited at all	No, Not Limited at all	No	No	No	No	No	No	No	Not at all	None	Not at all	Most of the time	A little bit of the time	None of the Time	Most of the time	Most of the time	A little bit of the time	A little bit of the time	Most of the time	A little bit of the time	None of the Time	Definitely false	Mostly true	Definitely false	Mostly true	No	Participant decided not to take part in any end of study activities.
MDMR-00042	2024-09-26 08:40:34	2025-04-15 15:07:09			Middlemore Hospital	Middlemore Hospital	Yes		2024-10-09	Very Good	Somewhat worse now than one year ago	No, Not Limited at all	No, Not Limited at all	No, Not Limited at all	No, Not Limited at all	No, Not Limited at all	Yes, Limited a Little	Yes, Limited a Little	Yes, Limited a Little	Yes, Limited a Little	No, Not Limited at all	Yes	Yes	Yes	Yes	No	No	No	Not at all	Moderate	A little bit	Most of the time	A little bit of the time	None of the Time	Most of the time	Most of the time	A little bit of the time	A little bit of the time	All of the time	A little bit of the time	None of the Time	Definitely false	Definitely true	Don't know	Definitely true	Yes		2025-01-14	Very Good
MDMR-00043	2024-09-27 12:49:08	2025-04-15 15:07:24			Middlemore Hospital	Middlemore Hospital	Yes		2024-10-10	Very Good	About the same	Yes, Limited a Little	No, Not Limited at all	No, Not Limited at all	Yes, Limited a Little	No, Not Limited at all	Yes, Limited a Little	No, Not Limited at all	No, Not Limited at all	No, Not Limited at all	No, Not Limited at all	No	No	No	No	No	No	No	Not at all	Very mild	A little bit	A good Bit of the Time	A little bit of the time	None of the Time	Most of the time	A good Bit of the Time	A little bit of the time	A little bit of the time	Most of the time	A little bit of the time	None of the Time	Don't know	Mostly true	Mostly false	Mostly true	Yes		2025-01-14	Very Good
MDMR-00044	2024-09-27 14:33:46	2025-04-15 15:07:40			Middlemore Hospital	Middlemore Hospital	Yes		2024-10-08	Excellent	About the same	Yes, Limited a Little	No, Not Limited at all	No, Not Limited at all	No, Not Limited at all	No, Not Limited at all	Yes, Limited a Little	No, Not Limited at all	No, Not Limited at all	No, Not Limited at all	No, Not Limited at all	No	No	No	No	No	No	No	Slightly	None	Not at all	Most of the time	None of the Time	None of the Time	A good Bit of the Time	All of the time	A little bit of the time	A little bit of the time	Most of the time	A little bit of the time	None of the Time	Definitely false	Definitely true	Definitely false	Mostly true	Yes		2025-01-13	Very Good
MDMR-00045	2024-09-30 14:16:15	2025-04-15 15:07:59			Middlemore Hospital	Middlemore Hospital	Yes		2024-10-09	Very Good	About the same	Yes, Limited a Little	No, Not Limited at all	No, Not Limited at all	Yes, Limited a Little	No, Not Limited at all	No, Not Limited at all	No, Not Limited at all	No, Not Limited at all	No, Not Limited at all	No, Not Limited at all	Yes	Yes	Yes	Yes	No	No	No	Not at all	Moderate	A little bit	A good Bit of the Time	A little bit of the time	None of the Time	Most of the time	A good Bit of the Time	A little bit of the time	A little bit of the time	Most of the time	Some of the time	Some of the time	Definitely false	Mostly true	Mostly false	Mostly true	Yes		2025-01-13	Very Good
[truncated: 35 more columns]
