# Supplementary material for: Exercise and Weekly Sirolimus (Rapamycin) in Older Adults: RAPA‐EX‐01 Randomised, Double‐Blind, Placebo‐Controlled Trial
Source: J Cachexia Sarcopenia Muscle. 2026 Apr 15;17(2):e70274. doi: 10.1002/jcsm.70274 (PMC13082878; doi:10.1002/jcsm.70274)
Supplement: Supplementary file 1 — Data S1: Supporting information. [file JCSM-17-e70274-s001.zip › export-20250421-170946_DNA-methylation.xlsx]

## Sheet: Components
PatientNr	DateCreated	DateChanged	EnrollmentDate	Notification	CreatedInSite	Site	BS_DNAM_DNAMT_DNAMETYN	BS_DNAM_DNAMT_DNAMETREASND	BS_DNAM_DNAMT_DNAMETDAT	BS_DNAM_DNAMT_DNABARCODE	BS_DNAM_DNASR_DNAMET_RECOL	BS_DNAM_DNASR_DNAMET_RECOLREAS_answer1	BS_DNAM_DNASR_DNAMET_RECOLREAS_answer2	BS_DNAM_DNASR_DNAMET_RECOLREAS_answer3	BS_DNAM_DNASR_DNAMET_RECOLDAT	BS_DNAM_DNASR_DNABARCODER	BS_DNAM_DNASD_DNAMET_SHIPDAT	BS_DNAM_DNASD_DNAMET_BILLNUM	EOS_DNAM_DNAMT_DNAMETYN	EOS_DNAM_DNAMT_DNAMETREASND	EOS_DNAM_DNAMT_DNAMETDAT	EOS_DNAM_DNAMT_DNABARCODE	EOS_DNAM_DNASR_DNAMET_RECOL	EOS_DNAM_DNASR_DNAMET_RECOLREAS_answer1	EOS_DNAM_DNASR_DNAMET_RECOLREAS_answer2	EOS_DNAM_DNASR_DNAMET_RECOLREAS_answer3	EOS_DNAM_DNASR_DNAMET_RECOLDAT	EOS_DNAM_DNASR_DNABARCODER	EOS_DNAM_DNASD_DNAMET_SHIPDAT	EOS_DNAM_DNASD_DNAMET_BILLNUM
MDMR-00001	2024-07-29 12:23:50	2025-04-15 12:48:11			Middlemore Hospital	Middlemore Hospital	Yes		2024-08-23	QNHRWD9	No						2024-10-11	9519616234	Yes		2024-11-29	T6YCL3F	No						2025-01-20	1894879346
MDMR-00002	2024-07-29 14:51:04	2025-04-15 15:08:18			Middlemore Hospital	Middlemore Hospital	Yes		2024-08-07	87PKMQ2	No						2024-10-11	9519616234	Yes		2024-11-13	N79AN42	No						2025-01-20	1894879346
MDMR-00003	2024-08-01 15:11:17	2025-04-15 12:47:39			Middlemore Hospital	Middlemore Hospital	Yes		2024-08-15	TSQ44TZ	No						2024-10-11	9519616234	Yes		2024-09-26	5JUBF8D	No						2025-01-20	1894879346
MDMR-00004	2024-08-05 12:55:42	2025-04-15 14:55:56			Middlemore Hospital	Middlemore Hospital	Yes		2024-08-09	VDCMJ9A	No						2024-10-11	9519616234	Yes		2024-11-11	787MSJF	No						2025-01-20	1894879346
MDMR-00005	2024-08-06 16:01:50	2025-04-15 14:56:15			Middlemore Hospital	Middlemore Hospital
MDMR-00006	2024-08-09 14:39:55	2025-04-15 14:56:35			Middlemore Hospital	Middlemore Hospital	Yes		2024-08-22	QEFTGZ6	No						2024-10-11	9519616234	Yes		2024-11-25	HZXT8VF	No						2025-01-20	1894879346
MDMR-00007	2024-08-15 11:59:06	2025-04-15 14:56:55			Middlemore Hospital	Middlemore Hospital	Yes		2024-08-29	3QFCFUH	No						2024-10-11	9519616234	Yes		2024-12-03	KYTRX5F	No						2025-01-20	1894879346
MDMR-00008	2024-08-19 09:54:02	2025-04-15 14:57:14			Middlemore Hospital	Middlemore Hospital	Yes		2024-09-02	WYZULF9	No						2024-10-11	9519616234	Yes		2024-12-02	9AYZNFC	No						2025-01-20	1894879346
MDMR-00009	2024-08-21 10:35:01	2025-04-15 14:57:33			Middlemore Hospital	Middlemore Hospital
MDMR-00010	2024-08-22 10:07:57	2025-04-15 14:57:51			Middlemore Hospital	Middlemore Hospital	Yes		2024-09-06	7G23GHK	No						2024-10-11	9519616234	Yes		2024-12-09	FYPCJGG	No						2025-01-20	1894879346
MDMR-00011	2024-08-23 07:38:51	2025-04-15 14:58:10			Middlemore Hospital	Middlemore Hospital	Yes		2024-09-13	SBKBDME	No						2024-10-11	9519616234	No	Participant decided not to take part in any end of study procedures due to illness.			No
MDMR-00012	2024-08-26 14:00:28	2025-04-15 14:58:29			Middlemore Hospital	Middlemore Hospital	Yes		2024-09-16	L9A2V3U	No						2024-10-11	9519616234	Yes		2024-10-29	CZTDT6H	No						2025-01-20	1894879346
MDMR-00013	2024-08-27 07:34:18	2025-04-15 14:58:46			Middlemore Hospital	Middlemore Hospital	Yes		2024-09-09	R9ARKKV	No						2024-10-11	9519616234	Yes		2024-12-09	V69A827	No						2025-01-20	1894879346
MDMR-00014	2024-08-30 14:27:10	2025-04-15 14:59:00			Middlemore Hospital	Middlemore Hospital	Yes		2024-09-13	QCPCNCF	No						2024-10-11	9519616234	Yes		2024-12-12	TZ4VW4B	No						2025-01-20	1894879346
MDMR-00015	2024-09-02 12:39:47	2025-04-15 14:59:15			Middlemore Hospital	Middlemore Hospital	Yes		2024-09-20	9A8CK8L	No						2024-10-11	9519616234	No	Participant chose not to complete test today as does not see any point in doing assessments after stopping study procedures on 01 Oct 2024 (withdrew at this date after being hospitalised).			No
MDMR-00016	2024-09-03 07:57:42	2025-04-15 14:59:32			Middlemore Hospital	Middlemore Hospital	Yes		2024-09-20	G6S9AXU	No						2024-10-11	9519616234	Yes		2024-10-15	EZM4MXN	No						2025-01-20	1894879346
MDMR-00017	2024-09-03 12:28:42	2025-04-15 14:59:50			Middlemore Hospital	Middlemore Hospital	Yes		2024-09-17	WEX8QSH	No						2024-10-11	9519616234	Yes		2024-12-23	3WSRYZ8	No						2025-01-20	1894879346
MDMR-00018	2024-09-03 13:07:25	2025-04-15 15:00:08			Middlemore Hospital	Middlemore Hospital	Yes		2024-09-16	NBVMVL8	No						2024-10-11	9519616234	Yes		2024-12-16	LHGMV5E	No						2025-01-20	1894879346
MDMR-00019	2024-09-05 12:36:21	2025-04-15 15:00:29			Middlemore Hospital	Middlemore Hospital	Yes		2024-09-20	ZRKDRJJ	No						2024-10-11	9519616234	Yes		2024-12-23	SNBGP3F	No						2025-01-20	1894879346
MDMR-00020	2024-09-05 15:55:40	2025-04-16 15:57:21			Middlemore Hospital	Middlemore Hospital	Yes		2024-09-20	DXWLQQB	No						2024-10-11	9519616234	Yes		2024-12-23	TZKLUS4	No						2025-01-20	1894879346
MDMR-00021	2024-09-05 16:06:14	2025-04-15 15:00:47			Middlemore Hospital	Middlemore Hospital	Yes		2024-09-17	7Z4PC5C	No						2024-10-11	9519616234	Yes		2024-12-23	WYFKJ34	No						2025-01-20	1894879346
MDMR-00022	2024-09-06 10:55:03	2025-04-15 15:01:04			Middlemore Hospital	Middlemore Hospital	Yes		2024-09-18	2XPJ2GF	No						2024-10-11	9519616234	Yes		2024-12-24	R65MTD9	No						2025-01-20	1894879346
MDMR-00023	2024-09-06 12:08:41	2025-04-15 15:01:40			Middlemore Hospital	Middlemore Hospital	Yes		2024-09-19	PPFJZTG	No						2024-10-11	9519616234	Yes		2024-12-27	9A9AF2H	No						2025-01-20	1894879346
MDMR-00024	2024-09-06 12:08:45	2025-04-15 15:01:59			Middlemore Hospital	Middlemore Hospital
MDMR-00025	2024-09-09 11:15:20	2025-04-15 15:02:24			Middlemore Hospital	Middlemore Hospital	Yes		2024-09-19	9AFCS4F	No						2024-10-11	9519616234	Yes		2024-12-27	B73LGTE	No						2025-01-20	1894879346
MDMR-00026	2024-09-09 14:22:39	2025-04-15 15:02:42			Middlemore Hospital	Middlemore Hospital
MDMR-00027	2024-09-09 16:52:36	2025-04-15 15:02:59			Middlemore Hospital	Middlemore Hospital	Yes		2024-09-18	Q73EWTG	No						2024-10-11	9519616234	Yes		2024-12-23	W62E9AG	No						2025-01-20	1894879346
MDMR-00028	2024-09-11 09:55:18	2025-04-15 15:03:15			Middlemore Hospital	Middlemore Hospital	Yes		2024-09-23	82SVZ74	No						2024-10-11	9519616234
MDMR-00029	2024-09-11 09:55:39	2025-04-15 15:03:36			Middlemore Hospital	Middlemore Hospital	Yes		2024-09-24	2QU2DHB	No						2024-10-11	9519616234	Yes		2024-12-24	YYTKD5G	No						2025-01-20	1894879346
MDMR-00030	2024-09-11 09:55:44	2025-04-15 15:03:51			Middlemore Hospital	Middlemore Hospital	Yes		2024-09-24	U7S3EUL	No						2024-10-11	9519616234	Yes		2024-12-24	HYH2B7M	No						2025-01-20	1894879346
MDMR-00031	2024-09-11 09:55:51	2025-04-15 15:04:06			Middlemore Hospital	Middlemore Hospital	Yes		2024-09-19	GWSKFZ9	No						2024-10-11	9519616234	Yes		2024-12-16	NGSBH36	No						2025-01-20	1894879346
MDMR-00032	2024-09-11 09:55:57	2025-04-15 15:04:23			Middlemore Hospital	Middlemore Hospital	Yes		2024-09-20	C55TDC8	No						2024-10-11	9519616234	Yes		2024-12-23	FR9ALR5	No						2025-01-20	1894879346
MDMR-00033	2024-09-11 13:32:06	2025-04-15 15:04:45			Middlemore Hospital	Middlemore Hospital	Yes		2024-09-23	GX69ADN	No						2024-11-11	9519616234	No	EOS visit activities not completed due to participant wishing to withdraw from study
MDMR-00034	2024-09-12 15:06:47	2025-04-16 15:57:54			Middlemore Hospital	Middlemore Hospital
MDMR-00035	2024-09-12 15:07:35	2025-04-15 15:05:02			Middlemore Hospital	Middlemore Hospital	Yes		2024-09-20	S7E2JR8	No						2024-10-11	9519616234	Yes		2024-12-23	JGNW2E8	No						2025-01-20	1894879346
MDMR-00036	2024-09-12 15:07:39	2025-04-15 15:05:20			Middlemore Hospital	Middlemore Hospital	Yes		2024-09-19	XQRMXSD	No						2024-10-11	9519616234	Yes		2024-12-27	5F8DPRE	No						2025-01-20	1894879346
MDMR-00037	2024-09-12 15:07:47	2025-04-15 15:05:36			Middlemore Hospital	Middlemore Hospital	Yes		2024-09-19	B7HBEG7	No						2024-10-11	9519616234	Yes		2024-12-19	MFJUSP7	No						2025-01-20	1894879346
MDMR-00038	2024-09-13 14:07:09	2025-04-15 15:05:53			Middlemore Hospital	Middlemore Hospital	Yes		2024-09-18	PMPZ3M4	No						2024-10-11	9519616234	Yes		2024-12-23	SF8K8RD	No						2025-01-20	1894879346
MDMR-00039	2024-09-16 14:16:16	2025-04-15 15:06:10			Middlemore Hospital	Middlemore Hospital	Yes		2024-09-19	NPMS62B	No						2024-10-11	9519616234	Yes		2024-12-27	ZXVS9AQ	No						2025-01-20	1894879346
MDMR-00040	2024-09-16 14:16:25	2025-04-15 15:06:30			Middlemore Hospital	Middlemore Hospital	Yes		2024-09-23	4RNS57G	No						2024-10-11	9519616234	Yes		2024-12-23	E6YJ53E	No						2025-01-20	1894879346
MDMR-00041	2024-09-16 14:16:30	2025-04-15 15:06:49			Middlemore Hospital	Middlemore Hospital	Yes		2024-09-24	QG5BC6J	No						2024-10-11	9519616234	No	Participant decided not to take part in any end of study activities.			No
MDMR-00042	2024-09-26 08:40:34	2025-04-15 15:07:09			Middlemore Hospital	Middlemore Hospital	Yes		2024-10-09	869AUP2	No						2024-10-11	9519616234	Yes		2025-01-14	CG5HW6H	No						2025-01-20	1894879346
MDMR-00043	2024-09-27 12:49:08	2025-04-15 15:07:24			Middlemore Hospital	Middlemore Hospital	Yes		2024-10-10	P8XUS43	No						2024-10-11	9519616234	Yes		2025-01-14	R8W4PKM	No						2025-01-20	1894879346
MDMR-00044	2024-09-27 14:33:46	2025-04-15 15:07:40			Middlemore Hospital	Middlemore Hospital	Yes		2024-10-08	H5UHUDD	No						2024-10-11	9519616234	Yes		2025-01-13	PGCLKFD	No						2025-01-20	1894879346
MDMR-00045	2024-09-30 14:16:15	2025-04-15 15:07:59			Middlemore Hospital	Middlemore Hospital	Yes		2024-10-09	JXLB7RF	No						2024-10-11	9519616234	Yes		2025-01-13	9A2LLSX	No						2025-01-20	1894879346
