# Supplementary material for: Exercise and Weekly Sirolimus (Rapamycin) in Older Adults: RAPA‐EX‐01 Randomised, Double‐Blind, Placebo‐Controlled Trial
Source: J Cachexia Sarcopenia Muscle. 2026 Apr 15;17(2):e70274. doi: 10.1002/jcsm.70274 (PMC13082878; doi:10.1002/jcsm.70274)
Supplement: Supplementary file 1 — Data S1: Supporting information. [file JCSM-17-e70274-s001.zip › export-20250421-170148_30-Second-Chair-Stand.xlsx]

## Sheet: Components
PatientNr	DateCreated	DateChanged	EnrollmentDate	Notification	CreatedInSite	Site	SCR_SCST_SCST3_CSTYN	SCR_SCST_SCST3_CSTREASND	SCR_SCST_SCST3_CSTDAT	SCR_SCST_SCST3_CST_ORRES	BS_SCS_SCST3_CSTYN	BS_SCS_SCST3_CSTREASND	BS_SCS_SCST3_CSTDAT	BS_SCS_SCST3_CST_ORRES	IA_SCST_SCST3_CSTYN	IA_SCST_SCST3_CSTREASND	IA_SCST_SCST3_CSTDAT	IA_SCST_SCST3_CST_ORRES	EOS_SCST_SCST3_CSTYN	EOS_SCST_SCST3_CSTREASND	EOS_SCST_SCST3_CSTDAT	EOS_SCST_SCST3_CST_ORRES
MDMR-00001	2024-07-29 12:23:50	2025-04-15 12:48:11			Middlemore Hospital	Middlemore Hospital	Yes		2024-07-29		Yes		2024-08-23	15	Yes		2024-10-09	21	Yes		2024-11-29	24
MDMR-00002	2024-07-29 14:51:04	2025-04-15 15:08:18			Middlemore Hospital	Middlemore Hospital	Yes		2024-07-29		Yes		2024-08-07	13	Yes		2024-09-18	21	Yes		2024-11-13	25
MDMR-00003	2024-08-01 15:11:17	2025-04-15 12:47:39			Middlemore Hospital	Middlemore Hospital	Yes		2024-08-01	10	Yes		2024-08-15	10					Yes		2024-09-26	12
MDMR-00004	2024-08-05 12:55:42	2025-04-15 14:55:56			Middlemore Hospital	Middlemore Hospital	Yes		2024-08-02	10	Yes		2024-08-09	12	Yes		2024-09-24	16	Yes		2024-11-11	16
MDMR-00005	2024-08-06 16:01:50	2025-04-15 14:56:15			Middlemore Hospital	Middlemore Hospital	Yes		2024-08-06	18
MDMR-00006	2024-08-09 14:39:55	2025-04-15 14:56:35			Middlemore Hospital	Middlemore Hospital	Yes		2024-08-08	12	Yes		2024-08-22	13	Yes		2024-10-10	17	Yes		2024-11-25	16
MDMR-00007	2024-08-15 11:59:06	2025-04-15 14:56:55			Middlemore Hospital	Middlemore Hospital	Yes		2024-08-15	14	Yes		2024-08-29	15	Yes		2024-10-14	16	Yes		2024-12-03	19
MDMR-00008	2024-08-19 09:54:02	2025-04-15 14:57:14			Middlemore Hospital	Middlemore Hospital	Yes		2024-08-19	15	Yes		2024-09-02	17	Yes		2024-10-14	19	Yes		2024-12-02	21
MDMR-00009	2024-08-21 10:35:01	2025-04-15 14:57:33			Middlemore Hospital	Middlemore Hospital	Yes		2024-08-20	13
MDMR-00010	2024-08-22 10:07:57	2025-04-15 14:57:51			Middlemore Hospital	Middlemore Hospital	Yes		2024-08-22	12	Yes		2024-09-06	17	Yes		2024-10-21	23	Yes		2024-12-09	29
MDMR-00011	2024-08-23 07:38:51	2025-04-15 14:58:10			Middlemore Hospital	Middlemore Hospital	Yes		2024-08-26	12	Yes		2024-09-13	16	Yes		2024-11-01	23	No	Participant decided not to take part in any end of study procedures due to illness.
MDMR-00012	2024-08-26 14:00:28	2025-04-15 14:58:29			Middlemore Hospital	Middlemore Hospital	Yes		2024-08-26	10	Yes		2024-09-16	13					Yes		2024-10-29	16
MDMR-00013	2024-08-27 07:34:18	2025-04-15 14:58:46			Middlemore Hospital	Middlemore Hospital	Yes		2024-08-27	10	Yes		2024-09-09	13	Yes		2024-10-21	15	Yes		2024-12-09	14
MDMR-00014	2024-08-30 14:27:10	2025-04-15 14:59:00			Middlemore Hospital	Middlemore Hospital	Yes		2024-08-30	13	Yes		2024-09-13	13	Yes		2024-11-01	22	Yes		2024-12-12	23
MDMR-00015	2024-09-02 12:39:47	2025-04-15 14:59:15			Middlemore Hospital	Middlemore Hospital	Yes		2024-09-02	12	Yes		2024-09-20	13					No	Participant chose not to complete test today as does not see any point in doing assessments after stopping study procedures on 01 Oct 2024 (withdrew at this date after being hospitalised).
MDMR-00016	2024-09-03 07:57:42	2025-04-15 14:59:32			Middlemore Hospital	Middlemore Hospital	Yes		2024-09-02	10	Yes		2024-09-20	10					Yes		2024-10-15	12
MDMR-00017	2024-09-03 12:28:42	2025-04-15 14:59:50			Middlemore Hospital	Middlemore Hospital	Yes		2024-09-03	8	Yes		2024-09-17	12	Yes		2024-11-08	14	Yes		2024-12-23	13
MDMR-00018	2024-09-03 13:07:25	2025-04-15 15:00:08			Middlemore Hospital	Middlemore Hospital	Yes		2024-09-03	11	Yes		2024-09-16	9	Yes		2024-10-29	16	Yes		2024-12-16	17
MDMR-00019	2024-09-05 12:36:21	2025-04-15 15:00:29			Middlemore Hospital	Middlemore Hospital	Yes		2024-09-05	12	Yes		2024-09-20	13	Yes		2024-11-04	19	Yes		2024-12-23	19
MDMR-00020	2024-09-05 15:55:40	2025-04-16 15:57:21			Middlemore Hospital	Middlemore Hospital	Yes		2024-09-05	12	Yes		2024-09-20	17	Yes		2024-11-04	18	Yes		2024-12-23	20
MDMR-00021	2024-09-05 16:06:14	2025-04-15 15:00:47			Middlemore Hospital	Middlemore Hospital	Yes		2024-09-05	17	Yes		2024-09-17	20	Yes		2024-11-08	29	Yes		2024-12-23	31
MDMR-00022	2024-09-06 10:55:03	2025-04-15 15:01:04			Middlemore Hospital	Middlemore Hospital	Yes		2024-09-06	17	Yes		2024-09-18	22	Yes		2024-10-29	18	Yes		2024-12-24	21
MDMR-00023	2024-09-06 12:08:41	2025-04-15 15:01:40			Middlemore Hospital	Middlemore Hospital	Yes		2024-09-06	15	Yes		2024-09-19	16	Yes		2024-11-07	21	Yes		2024-12-27	18
MDMR-00024	2024-09-06 12:08:45	2025-04-15 15:01:59			Middlemore Hospital	Middlemore Hospital	Yes		2024-09-06	11
MDMR-00025	2024-09-09 11:15:20	2025-04-15 15:02:24			Middlemore Hospital	Middlemore Hospital	Yes		2024-09-09	13	Yes		2024-09-19	17	Yes		2024-11-07	30	Yes		2024-12-27	32
MDMR-00026	2024-09-09 14:22:39	2025-04-15 15:02:42			Middlemore Hospital	Middlemore Hospital
MDMR-00027	2024-09-09 16:52:36	2025-04-15 15:02:59			Middlemore Hospital	Middlemore Hospital	Yes		2024-09-09	10	Yes		2024-09-18	11	Yes		2024-11-06	15	Yes		2024-12-23	16
MDMR-00028	2024-09-11 09:55:18	2025-04-15 15:03:15			Middlemore Hospital	Middlemore Hospital	Yes		2024-09-10	12	Yes		2024-09-23	13	Yes		2024-11-04	15
MDMR-00029	2024-09-11 09:55:39	2025-04-15 15:03:36			Middlemore Hospital	Middlemore Hospital	Yes		2024-09-10	11	Yes		2024-09-24	10	Yes		2024-11-05	15	Yes		2024-12-24	21
MDMR-00030	2024-09-11 09:55:44	2025-04-15 15:03:51			Middlemore Hospital	Middlemore Hospital	Yes		2024-09-10	11	Yes		2024-09-24	14	Yes		2024-11-05	22	Yes		2024-12-24	31
MDMR-00031	2024-09-11 09:55:51	2025-04-15 15:04:06			Middlemore Hospital	Middlemore Hospital	Yes		2024-09-10	10	Yes		2024-09-19	13	Yes		2024-11-01	16	Yes		2024-12-16	17
MDMR-00032	2024-09-11 09:55:57	2025-04-15 15:04:23			Middlemore Hospital	Middlemore Hospital	Yes		2024-09-10	8	Yes		2024-09-20	10	Yes		2024-11-06	17	Yes		2024-12-23	16
MDMR-00033	2024-09-11 13:32:06	2025-04-15 15:04:45			Middlemore Hospital	Middlemore Hospital	Yes		2024-09-11	14	Yes		2024-09-23	16	Yes		2024-11-04	20	No	EOS visit activities not completed due to participant wishing to withdraw from study
MDMR-00034	2024-09-12 15:06:47	2025-04-16 15:57:54			Middlemore Hospital	Middlemore Hospital	Yes		2024-09-12	8
MDMR-00035	2024-09-12 15:07:35	2025-04-15 15:05:02			Middlemore Hospital	Middlemore Hospital	Yes		2024-09-12	14	Yes		2024-09-20	16	Yes		2024-11-07	19	Yes		2024-12-23	21
MDMR-00036	2024-09-12 15:07:39	2025-04-15 15:05:20			Middlemore Hospital	Middlemore Hospital	Yes		2024-09-12	14	Yes		2024-09-19	15	Yes		2024-11-06	17	Yes		2024-12-27	18
MDMR-00037	2024-09-12 15:07:47	2025-04-15 15:05:36			Middlemore Hospital	Middlemore Hospital	Yes		2024-09-12	12	Yes		2024-09-19	11	Yes		2024-11-07	17	Yes		2024-12-19	13
MDMR-00038	2024-09-13 14:07:09	2025-04-15 15:05:53			Middlemore Hospital	Middlemore Hospital	Yes		2024-09-13	13	Yes		2024-09-18	16	Yes		2024-11-04	16	Yes		2024-12-23	17
MDMR-00039	2024-09-16 14:16:16	2025-04-15 15:06:10			Middlemore Hospital	Middlemore Hospital	Yes		2024-09-13	13	Yes		2024-09-19	16	Yes		2024-11-11	16	Yes		2024-12-27	18
MDMR-00040	2024-09-16 14:16:25	2025-04-15 15:06:30			Middlemore Hospital	Middlemore Hospital	Yes		2024-09-13	14	Yes		2024-09-23	14	Yes		2024-11-04	15	Yes		2024-12-23	19
MDMR-00041	2024-09-16 14:16:30	2025-04-15 15:06:49			Middlemore Hospital	Middlemore Hospital	Yes		2024-09-13	13	Yes		2024-09-24	14	Yes		2024-11-11	14	No	Participant decided not to take part in any end of study activities.
MDMR-00042	2024-09-26 08:40:34	2025-04-15 15:07:09			Middlemore Hospital	Middlemore Hospital	Yes		2024-09-25	12	Yes		2024-10-09	12	Yes		2024-11-26	15	Yes		2025-01-14	19
MDMR-00043	2024-09-27 12:49:08	2025-04-15 15:07:24			Middlemore Hospital	Middlemore Hospital	Yes		2024-09-26	10	Yes		2024-10-10	14	Yes		2024-11-25	14	Yes		2025-01-14	17
MDMR-00044	2024-09-27 14:33:46	2025-04-15 15:07:40			Middlemore Hospital	Middlemore Hospital	Yes		2024-09-27	10	Yes		2024-10-08	18	Yes		2024-11-21	29	Yes		2025-01-13	25
MDMR-00045	2024-09-30 14:16:15	2025-04-15 15:07:59			Middlemore Hospital	Middlemore Hospital	Yes		2024-09-30	11	Yes		2024-10-09	12	Yes		2024-11-25	11	Yes		2025-01-13	12
