# Supplementary material for: Exercise and Weekly Sirolimus (Rapamycin) in Older Adults: RAPA‐EX‐01 Randomised, Double‐Blind, Placebo‐Controlled Trial
Source: J Cachexia Sarcopenia Muscle. 2026 Apr 15;17(2):e70274. doi: 10.1002/jcsm.70274 (PMC13082878; doi:10.1002/jcsm.70274)
Supplement: Supplementary file 1 — Data S1: Supporting information. [file JCSM-17-e70274-s001.zip › export-20250421-161846_Vitals.xlsx]

## Sheet: Components
PatientNr	DateCreated	DateChanged	EnrollmentDate	Notification	CreatedInSite	Site	SCR_VS_VSD_VSYN	SCR_VS_VSD_VSREASND	SCR_VS_VSD_VSDAT	SCR_VS_VSD_SYSBP_VSORRES	SCR_VS_VSD_DIABP_VSORRES	SCR_VS_VSD_PULSE_VSORRES	SCR_VS_VSD_POXI_VSORRES	BS_VS_VSD_VSYN	BS_VS_VSD_VSREASND	BS_VS_VSD_VSDAT	BS_VS_VSD_SYSBP_VSORRES	BS_VS_VSD_DIABP_VSORRES	BS_VS_VSD_PULSE_VSORRES	BS_VS_VSD_POXI_VSORRES	IA_VS_VSD_VSYN	IA_VS_VSD_VSREASND	IA_VS_VSD_VSDAT	IA_VS_VSD_SYSBP_VSORRES	IA_VS_VSD_DIABP_VSORRES	IA_VS_VSD_PULSE_VSORRES	IA_VS_VSD_POXI_VSORRES	EOS_VS_VSD_VSYN	EOS_VS_VSD_VSREASND	EOS_VS_VSD_VSDAT	EOS_VS_VSD_SYSBP_VSORRES	EOS_VS_VSD_DIABP_VSORRES	EOS_VS_VSD_PULSE_VSORRES	EOS_VS_VSD_POXI_VSORRES
MDMR-00001	2024-07-29 12:23:50	2025-04-15 12:48:11			Middlemore Hospital	Middlemore Hospital	Yes		2024-07-29	145	84	59	98	Yes		2024-08-23	127	80	63	96	Yes		2024-10-09	118	74	65	97	Yes		2024-11-29	171	78	51	99
MDMR-00002	2024-07-29 14:51:04	2025-04-15 15:08:18			Middlemore Hospital	Middlemore Hospital	Yes		2024-07-29	116	72	79	97	Yes		2024-08-07	104	68	85	97	Yes		2024-09-18	98	66	81	96	Yes		2024-11-13	102	66	83	96
MDMR-00003	2024-08-01 15:11:17	2025-04-15 12:47:39			Middlemore Hospital	Middlemore Hospital	Yes		2024-08-01	128	78	62	97	Yes		2024-08-15	133	77	66	97								Yes		2024-09-26	126	79	71	98
MDMR-00004	2024-08-05 12:55:42	2025-04-15 14:55:56			Middlemore Hospital	Middlemore Hospital	Yes		2024-08-02	112	71	60	96	Yes		2024-08-09	116	73	68	95	Yes		2024-09-24	108	71	68	94	Yes		2024-11-11	114	71	67	97
MDMR-00005	2024-08-06 16:01:50	2025-04-15 14:56:15			Middlemore Hospital	Middlemore Hospital	Yes		2024-08-06	133	82	77	96
MDMR-00006	2024-08-09 14:39:55	2025-04-15 14:56:35			Middlemore Hospital	Middlemore Hospital	Yes		2024-08-08	150	71	54	97	Yes		2024-08-22	146	69	61	97	Yes		2024-10-10	106	63	61	98	Yes		2024-11-25	144	70	56	95
MDMR-00007	2024-08-15 11:59:06	2025-04-15 14:56:55			Middlemore Hospital	Middlemore Hospital	Yes		2024-08-15	138	68	46	98	Yes		2024-08-29	138	64	49	97	Yes		2024-10-14	141	54	51	98	Yes		2024-12-03	147	61	49	98
MDMR-00008	2024-08-19 09:54:02	2025-04-15 14:57:14			Middlemore Hospital	Middlemore Hospital	Yes		2024-08-19	128	67	72	97	Yes		2024-09-02	127	68	66	97	Yes		2024-10-14	125	68	69	97	Yes		2024-12-02	119	68	62	97
MDMR-00009	2024-08-21 10:35:01	2025-04-15 14:57:33			Middlemore Hospital	Middlemore Hospital	Yes		2024-08-20	120	53	59	99
MDMR-00010	2024-08-22 10:07:57	2025-04-15 14:57:51			Middlemore Hospital	Middlemore Hospital	Yes		2024-08-22	150	69	68	97	Yes		2024-09-06	121	77	75	96	Yes		2024-10-21	112	74	67	99	Yes		2024-12-09	116	68	62	97
MDMR-00011	2024-08-23 07:38:51	2025-04-15 14:58:10			Middlemore Hospital	Middlemore Hospital	Yes		2024-08-26	166	93	63	99	Yes		2024-09-13	143	87	79	95	Yes		2024-11-01	126	80	63	99	No	Participant decided not to take part in any end of study procedures due to illness.
MDMR-00012	2024-08-26 14:00:28	2025-04-15 14:58:29			Middlemore Hospital	Middlemore Hospital	Yes		2024-08-26	131	71	74	95	Yes		2024-09-16	133	79	56	97								Yes		2024-10-29	136	80	62	96
MDMR-00013	2024-08-27 07:34:18	2025-04-15 14:58:46			Middlemore Hospital	Middlemore Hospital	Yes		2024-08-27	137	80	59	97	Yes		2024-09-09	147	92	67	99	Yes		2024-10-21	165	74	72	100	Yes		2024-12-09	152	84	67	96
MDMR-00014	2024-08-30 14:27:10	2025-04-15 14:59:00			Middlemore Hospital	Middlemore Hospital	Yes		2024-08-30	102	71	74	97	Yes		2024-09-13	106	71	73	98	Yes		2024-11-01	119	78	81	97	Yes		2024-12-12	109	74	81	96
MDMR-00015	2024-09-02 12:39:47	2025-04-15 14:59:15			Middlemore Hospital	Middlemore Hospital	Yes		2024-09-02	146	78	68	97	Yes		2024-09-20	148	79	63	98								Yes		2024-11-11	103	60	82	97
MDMR-00016	2024-09-03 07:57:42	2025-04-15 14:59:32			Middlemore Hospital	Middlemore Hospital	Yes		2024-09-02	149	92	71	93	Yes		2024-09-20	146	93	71	95								Yes		2024-10-15	125	89	82	95
MDMR-00017	2024-09-03 12:28:42	2025-04-15 14:59:50			Middlemore Hospital	Middlemore Hospital	Yes		2024-09-03	126	76	66	96	Yes		2024-09-17	118	71	63	95	Yes		2024-11-08	123	75	68	98	Yes		2024-12-23	114	68	65	97
MDMR-00018	2024-09-03 13:07:25	2025-04-15 15:00:08			Middlemore Hospital	Middlemore Hospital	Yes		2024-09-03	133	82	51	98	Yes		2024-09-16	170	76	46	97	Yes		2024-10-29	170	76	47	98	Yes		2024-12-16	153	66	47	98
MDMR-00019	2024-09-05 12:36:21	2025-04-15 15:00:29			Middlemore Hospital	Middlemore Hospital	Yes		2024-09-05	130	80	53	96	Yes		2024-09-20	117	81	55	97	Yes		2024-11-04	138	84	60	97	Yes		2024-12-23	129	79	51	95
MDMR-00020	2024-09-05 15:55:40	2025-04-16 15:57:21			Middlemore Hospital	Middlemore Hospital	Yes		2024-09-05	161	93	57	98	Yes		2024-09-20	145	89	62	98	Yes		2024-11-04	153	87	64	97	Yes		2024-12-23	151	89	58	98
MDMR-00021	2024-09-05 16:06:14	2025-04-15 15:00:47			Middlemore Hospital	Middlemore Hospital	Yes		2024-09-05	169	84	69	99	Yes		2024-09-17	160	76	74	97	Yes		2024-11-08	143	78	59	95	Yes		2024-12-23	117	75	55	97
MDMR-00022	2024-09-06 10:55:03	2025-04-15 15:01:04			Middlemore Hospital	Middlemore Hospital	Yes		2024-09-06	110	64	54	96	Yes		2024-09-18	118	69	66	97	Yes		2024-10-29	123	81	68	96	Yes		2024-12-24	107	76	87	95
MDMR-00023	2024-09-06 12:08:41	2025-04-15 15:01:40			Middlemore Hospital	Middlemore Hospital	Yes		2024-09-06	147	76	64	98	Yes		2024-09-19	153	81	65	98	Yes		2024-11-07	128	80	68	97	Yes		2024-12-27	109	68	70	97
MDMR-00024	2024-09-06 12:08:45	2025-04-15 15:01:59			Middlemore Hospital	Middlemore Hospital	Yes		2024-09-06	122	78	70	97
MDMR-00025	2024-09-09 11:15:20	2025-04-15 15:02:24			Middlemore Hospital	Middlemore Hospital	Yes		2024-09-09	141	66	65	95	Yes		2024-09-19	139	69	69	92	Yes		2024-11-07	125	76	69	95	Yes		2024-12-27	136	75	59	94
MDMR-00026	2024-09-09 14:22:39	2025-04-15 15:02:42			Middlemore Hospital	Middlemore Hospital
MDMR-00027	2024-09-09 16:52:36	2025-04-15 15:02:59			Middlemore Hospital	Middlemore Hospital	Yes		2024-09-09	141	88	67	97	Yes		2024-09-18	135	83	66	98	Yes		2024-11-06	134	81	68	98	Yes		2024-12-23	126	87	68	97
MDMR-00028	2024-09-11 09:55:18	2025-04-15 15:03:15			Middlemore Hospital	Middlemore Hospital	Yes		2024-09-10	141	74	57	95	Yes		2024-09-23	120	78	64	97	Yes		2024-11-04	136	80	62	97
MDMR-00029	2024-09-11 09:55:39	2025-04-15 15:03:36			Middlemore Hospital	Middlemore Hospital	Yes		2024-09-10	146	78	65	100	Yes		2024-09-24	133	83	65	99	Yes		2024-11-05	131	77	65	99	Yes		2024-12-24	129	81	77	95
MDMR-00030	2024-09-11 09:55:44	2025-04-15 15:03:51			Middlemore Hospital	Middlemore Hospital	Yes		2024-09-10	143	79	60	96	Yes		2024-09-24	130	71	66	97	Yes		2024-11-05	142	66	67	98	Yes		2024-12-24	133	69	57	96
MDMR-00031	2024-09-11 09:55:51	2025-04-15 15:04:06			Middlemore Hospital	Middlemore Hospital	Yes		2024-09-10	127	71	49	96	Yes		2024-09-19	129	73	58	95	Yes		2024-11-01	124	71	69	94	Yes		2024-12-16	136	75	57	97
MDMR-00032	2024-09-11 09:55:57	2025-04-15 15:04:23			Middlemore Hospital	Middlemore Hospital	Yes		2024-09-10	120	86	68	95	Yes		2024-09-20	138	85	84	94	Yes		2024-11-06	127	78	63	94	Yes		2024-12-23	124	77	57	95
MDMR-00033	2024-09-11 13:32:06	2025-04-15 15:04:45			Middlemore Hospital	Middlemore Hospital	Yes		2024-09-11	116	72	51	95	Yes		2024-09-23	122	73	57	95	Yes		2024-11-04	146	77	68	96	No	EOS visit activities not completed due to participant wishing to withdraw from study
MDMR-00034	2024-09-12 15:06:47	2025-04-16 15:57:54			Middlemore Hospital	Middlemore Hospital	Yes		2024-09-12	148	83	62	100
MDMR-00035	2024-09-12 15:07:35	2025-04-15 15:05:02			Middlemore Hospital	Middlemore Hospital	Yes		2024-09-12	145	89	75	98	Yes		2024-09-20	145	86	77	100	Yes		2024-11-07	116	72	65	97	Yes		2024-12-23	130	82	74	97
MDMR-00036	2024-09-12 15:07:39	2025-04-15 15:05:20			Middlemore Hospital	Middlemore Hospital	Yes		2024-09-12	136	77	53	94	Yes		2024-09-19	133	80	52	97	Yes		2024-11-06	152	87	52	96	Yes		2024-12-27	157	89	57	96
MDMR-00037	2024-09-12 15:07:47	2025-04-15 15:05:36			Middlemore Hospital	Middlemore Hospital	Yes		2024-09-12	163	74	71	96	Yes		2024-09-19	174	83	73	96	Yes		2024-11-07	137	73	75	96	Yes		2024-12-19	185	83	70	95
MDMR-00038	2024-09-13 14:07:09	2025-04-15 15:05:53			Middlemore Hospital	Middlemore Hospital	Yes		2024-09-13	135	71	61	95	Yes		2024-09-18	155	74	59	95	Yes		2024-11-04	148	71	70	96	Yes		2024-12-23	114	69	72	96
MDMR-00039	2024-09-16 14:16:16	2025-04-15 15:06:10			Middlemore Hospital	Middlemore Hospital	Yes		2024-09-13	120	68	58	97	Yes		2024-09-19	123	72	69	97	Yes		2024-11-11	125	74	68	96	Yes		2024-12-27	127	69	72	97
MDMR-00040	2024-09-16 14:16:25	2025-04-15 15:06:30			Middlemore Hospital	Middlemore Hospital	Yes		2024-09-13	122	81	81	98	Yes		2024-09-23	102	62	75	98	Yes		2024-11-04	124	81	68	99	Yes		2024-12-23	126	75	64	98
MDMR-00041	2024-09-16 14:16:30	2025-04-15 15:06:49			Middlemore Hospital	Middlemore Hospital	Yes		2024-09-13	120	74	74	95	Yes		2024-09-24	102	65	76	97	Yes		2024-11-11	110	73	75	94	No	Participant decided not to take part in any end of study activities.
MDMR-00042	2024-09-26 08:40:34	2025-04-15 15:07:09			Middlemore Hospital	Middlemore Hospital	Yes		2024-09-25	160	82	78	97	Yes		2024-10-09	143	76	85	98	Yes		2024-11-26	147	82	83	95	Yes		2025-01-14	155	72	86	96
MDMR-00043	2024-09-27 12:49:08	2025-04-15 15:07:24			Middlemore Hospital	Middlemore Hospital	Yes		2024-09-26	155	75	72	97	Yes		2024-10-10	144	82	83	99	Yes		2024-11-25	124	74	87	96	Yes		2025-01-14	105	61	89	96
MDMR-00044	2024-09-27 14:33:46	2025-04-15 15:07:40			Middlemore Hospital	Middlemore Hospital	Yes		2024-09-27	127	72	55	97	Yes		2024-10-08	130	77	60	97	Yes		2024-11-21	129	78	56	97	Yes		2025-01-13	148	78	50	97
MDMR-00045	2024-09-30 14:16:15	2025-04-15 15:07:59			Middlemore Hospital	Middlemore Hospital	Yes		2024-09-30	146	79	64	98	Yes		2024-10-09	129	70	69	98	Yes		2024-11-25	113	72	66	97	Yes		2025-01-13	151	80	69	98
