# Supplementary material for: Exercise and Weekly Sirolimus (Rapamycin) in Older Adults: RAPA‐EX‐01 Randomised, Double‐Blind, Placebo‐Controlled Trial
Source: J Cachexia Sarcopenia Muscle. 2026 Apr 15;17(2):e70274. doi: 10.1002/jcsm.70274 (PMC13082878; doi:10.1002/jcsm.70274)
Supplement: Supplementary file 1 — Data S1: Supporting information. [file JCSM-17-e70274-s001.zip › export-20250421-145545_Unscheduled-events.xlsx]

## Sheet: Components
PatientNr	DateCreated	DateChanged	EnrollmentDate	Notification	CreatedInSite	Site	Reference	Date of assessment: (7550)	SBP (mmHg):	DBP (mmHg):	Pulse (bpm):	Pulse oximetry (%):	Laboratory name:	Date of sample collection:	Haemoglobin (g/L):	If abnormal, then clinically significant? (7561)	Not done: (7562)_answer1	Haematocrit (ratio):	If abnormal, then clinically significant? (7564)	Not done: (7565)_answer1	RBC (x 10(12)/L):	If abnormal, then clinically significant? (7567)	Not done: (7568)_answer1	MCV (fl):	If abnormal, then clinically significant? (7570)	Not done: (7571)_answer1	Platelets (x 10(9)/L):	If abnormal, then clinically significant? (7573)	Not done: (7574)_answer1	Neutrophils (x 10(9)/L):	If abnormal, then clinically significant? (7576)	Not done: (7577)_answer1	Lymphocytes (x 10(9)/L):	If abnormal, then clinically significant? (7579)	Not done: (7580)_answer1	Monocytes (x 10(9)/L):	If abnormal, then clinically significant? (7582)	Not done: (7583)_answer1	Eosinophils (x 10(9)/L):	If abnormal, then clinically significant? (7585)	Not done: (7586)_answer1	Basophils (x 10(9)/L):	If abnormal, then clinically significant? (7588)	Not done: (7589)_answer1	eGFR (mL /min/1.73m2):	If abnormal, then clinically significant? (7591)	Not done: (7592)_answer1	Urea (mmol/L):	If abnormal, then clinically significant? (7594)
MDMR-00001	2024-07-29 12:23:50	2025-04-15 12:48:11			Middlemore Hospital	Middlemore Hospital	00001	2024-08-09	124	81	67	97
MDMR-00006	2024-08-09 14:39:55	2025-04-15 14:56:35			Middlemore Hospital	Middlemore Hospital	00001
MDMR-00015	2024-09-02 12:39:47	2025-04-15 14:59:15			Middlemore Hospital	Middlemore Hospital	00001						Middlemore Hospital	2024-09-20			Yes			Yes			Yes			Yes			Yes			Yes			Yes			Yes			Yes			Yes			Yes
[truncated: 74 more columns]
