# Supplementary material for: Exercise and Weekly Sirolimus (Rapamycin) in Older Adults: RAPA‐EX‐01 Randomised, Double‐Blind, Placebo‐Controlled Trial
Source: J Cachexia Sarcopenia Muscle. 2026 Apr 15;17(2):e70274. doi: 10.1002/jcsm.70274 (PMC13082878; doi:10.1002/jcsm.70274)
Supplement: Supplementary file 1 — Data S1: Supporting information. [file JCSM-17-e70274-s001.zip › diagnostics_utils.R]

# diagnostics_utils.R
check_model_assumptions <- function(model, model_name = "Model") {
  # Residuals vs Fitted
  plot(model, which = 1, main = paste(model_name, "- Residuals vs Fitted"))
  
  # Q-Q plot
  qqnorm(resid(model)); qqline(resid(model), col = "red", main = paste(model_name, "- Q-Q Plot"))
  
  # Scale-Location plot
  plot(model, which = 3, main = paste(model_name, "- Scale-Location"))
  
  # Cook's distance
  plot(model, which = 4, main = paste(model_name, "- Cook's Distance"))
  
  # Optionally: add formal tests if needed, e.g.:
  shapiro.test(resid(model))
  lmtest::bptest(model)
}
