# Supplementary material for: Exercise and Weekly Sirolimus (Rapamycin) in Older Adults: RAPA‐EX‐01 Randomised, Double‐Blind, Placebo‐Controlled Trial
Source: J Cachexia Sarcopenia Muscle. 2026 Apr 15;17(2):e70274. doi: 10.1002/jcsm.70274 (PMC13082878; doi:10.1002/jcsm.70274)
Supplement: Supplementary file 1 — Data S1: Supporting information. [file JCSM-17-e70274-s001.zip › Comments dataset_Export_20250422_1730.xlsx]

## Sheet: Queries
Number	Participant number	Status	Site code	Site name	Chapter	Export tag	Subchapter	Export tag	Reference	Paragraph	Export tag	Component	Export tag	User created	Text	Date created
2	MDMR-00001	Open comment	MDMR	Middlemore Hospital	Visit 2 - Baseline Assessment	BS	6-Minute Walk Test	MWT		6-minute walk test	SMWT	Total distance walked (meter):	SMWT_DISTWALK	King, Dhanya	538.75 is the actual distance.	2024-08-26 07:41:07
6	MDMR-00001	Open comment	MDMR	Middlemore Hospital	Visit 1-Screening	SCR	Medical History	MH	Medical History-00006	Medical history details	MHD	Medical history term:	MHTERM	Devereux, Zachary	Exercise tolerance test in 2010: Minor discomfort in Stage III of Bruce protocol with left bundle branch block. Angiogram in Sept 2010 was normal > cardiologist reassured subject that their chest pain was likely from extremes of their physiological capabilities. Electrocardiogram during hospital admission for hypertension in April 2022 revealed ST elevation with left bundle branch block.	2024-10-09 14:44:50
7	MDMR-00001	Open comment	MDMR	Middlemore Hospital	Visit 1-Screening	SCR	Medical History	MH	Medical History-00007	Medical history details	MHD	Medical history term:	MHTERM	Devereux, Zachary	Started during her last pregnancy. Shortness of breath, wheezing at extremes of exercise capability, e.g. when climbing up a hill quickly, which improves with Salbutamol. Not used Salbutamol this year, until symptoms returned during exercycle use on this trial.	2024-10-09 14:48:58
8	MDMR-00001	Open comment	MDMR	Middlemore Hospital	Visit 3 - Accountability	IAACC	Missed/Partial/Extra Exercise	MPEE1	00001	Exercise Log -Part 1	EXEL1	On exercycle - Training RPM:	WK6_RPM	Devereux, Zachary	RPM of 68.6 on average; subject wrote "24-25" Km/h	2024-10-10 10:44:20
9	MDMR-00001	Open comment	MDMR	Middlemore Hospital	Visit 3 - Accountability	IAACC	Missed/Partial/Extra Exercise	MPEE1	00002	Exercise Log -Part 1	EXEL1	On exercycle - Training RPM:	WK6_RPM	Devereux, Zachary	RPM of 68.6 on average; subject wrote "24-25" Km/h	2024-10-10 10:45:20
10	MDMR-00001	Open comment	MDMR	Middlemore Hospital	Visit 3 - Accountability	IAACC	Missed/Partial/Extra Exercise	MPEE1	00003	Exercise Log -Part 1	EXEL1	On exercycle - Training RPM:	WK6_RPM	Devereux, Zachary	RPM of 56 on average; subject wrote "19-21" Km/h	2024-10-10 10:49:54
11	MDMR-00001	Open comment	MDMR	Middlemore Hospital	Visit 3 - Accountability	IAACC	Missed/Partial/Extra Exercise	MPEE1	00005	Exercise Log -Part 1	EXEL1	On exercycle - Training RPM:	WK6_RPM	Devereux, Zachary	RPM of 68.6 on average; subject wrote "23-26" Km/h	2024-10-10 10:55:56
12	MDMR-00001	Open comment	MDMR	Middlemore Hospital	Visit 3 - Accountability	IAACC	Missed/Partial/Extra Exercise	MPEE1	00007	Exercise Log -Part 1	EXEL1	On exercycle - Training RPM:	WK6_RPM	Devereux, Zachary	RPM of 68.6 on average; subject wrote "23-26" Km/h	2024-10-10 10:58:14
13	MDMR-00001	Open comment	MDMR	Middlemore Hospital	Visit 3 - Accountability	IAACC	Missed/Partial/Extra Exercise	MPEE1	00009	Exercise Log -Part 1	EXEL1	On exercycle - Training RPM:	WK6_RPM	Devereux, Zachary	RPM of 64.4 on average; subject wrote "22-24" Km/h	2024-10-10 11:00:36
14	MDMR-00001	Open comment	MDMR	Middlemore Hospital	Visit 3 - Accountability	IAACC	Missed/Partial/Extra Exercise	MPEE1	00010	Exercise Log -Part 1	EXEL1	On exercycle - Training RPM:	WK6_RPM	Devereux, Zachary	RPM of 63 on average; subject wrote "20-25" Km/h	2024-10-10 11:01:44
15	MDMR-00001	Open comment	MDMR	Middlemore Hospital	Visit 3 - Accountability	IAACC	Missed/Partial/Extra Exercise	MPEE1	00011	Exercise Log -Part 1	EXEL1	On exercycle - Training RPM:	WK6_RPM	Devereux, Zachary	RPM of 60.2 on average; subject wrote "19-24" Km/h	2024-10-10 11:03:08
16	MDMR-00001	Open comment	MDMR	Middlemore Hospital	Visit 3 - Accountability	IAACC	Missed/Partial/Extra Exercise	MPEE1	00012	Exercise Log -Part 1	EXEL1	On exercycle - Training RPM:	WK6_RPM	Devereux, Zachary	RPM of 60.2 on average; subject wrote "19-24" Km/h	2024-10-10 11:04:16
17	MDMR-00001	Open comment	MDMR	Middlemore Hospital	Visit 3 - Accountability	IAACC	Missed/Partial/Extra Exercise	MPEE1	00013	Exercise Log -Part 1	EXEL1	Select day:	WK6_DAYNUM	Devereux, Zachary	Was supposed to be done the previous day, i.e. day 3 of that week, but subject reported being "too busy and very tired" on that day	2024-10-10 11:06:28
18	MDMR-00001	Open comment	MDMR	Middlemore Hospital	Visit 3 - Accountability	IAACC	Missed/Partial/Extra Exercise	MPEE1	00013	Exercise Log -Part 1	EXEL1	On exercycle - Length of exercise time (in minutes):	WK6_TIME	Devereux, Zachary	Participant wrote "3 (presumably the resistance level) x 18-20 (presumably km/h) x 10 mins" followed by "2 (presumably the resistance level) x 20-24 (presumably km/h) x 15 m." so presumably they spent 4 minutes on warm-up/cool-down.	2024-10-10 12:30:59
19	MDMR-00001	Open comment	MDMR	Middlemore Hospital	Visit 3 - Accountability	IAACC	Missed/Partial/Extra Exercise	MPEE1	00013	Exercise Log -Part 1	EXEL1	On exercycle - Training RPM:	WK6_RPM	Devereux, Zachary	Average (see comment above, for length of exercise time)	2024-10-10 12:33:29
20	MDMR-00001	Open comment	MDMR	Middlemore Hospital	Visit 3 - Accountability	IAACC	Missed/Partial/Extra Exercise	MPEE1	00014	Exercise Log -Part 1	EXEL1	On exercycle - Length of exercise time (in minutes):	WK6_TIME	Devereux, Zachary	Presumably 29 minutes; participant did not provide this info - simply wrote "1 (presumably the resistance setting) - 27-28 (presumably km/h) - 5 min" followed by "2 - 20-25 - 10 min" followed by "3 - 14-18 - 5 min" followed by "2 - 18-22 - 5 min" which is presumably just for the Training part of the exercise (i.e. doesn't include warm-up/cool-down time)	2024-10-10 13:22:06
21	MDMR-00001	Open comment	MDMR	Middlemore Hospital	Visit 3 - Accountability	IAACC	Missed/Partial/Extra Exercise	MPEE1	00014	Exercise Log -Part 1	EXEL1	On exercycle - Training RPM:	WK6_RPM	Devereux, Zachary	Average (see comment above for length of exercise time)	2024-10-10 13:22:36
22	MDMR-00001	Open comment	MDMR	Middlemore Hospital	Visit 4 - Accountability		Missed/Partial/Extra Exercise	MPEE2	00001	Exercise Log -Part 2	EXEL2	On exercycle - Length of exercise time (in minutes):	WK7_TIME	Devereux, Zachary	Presumably 29 minutes; participant did not provide this info - simply wrote "20 (presumably minutes) x 2 (presumably the resistance setting) x 27-28 (presumably km/h)" followed by "5 x 3level x 18-20" which is presumably just for the Training part of the exercise (i.e. doesn't include warm-up/cool-down time)	2024-10-10 13:29:21
23	MDMR-00001	Open comment	MDMR	Middlemore Hospital	Visit 4 - Accountability		Missed/Partial/Extra Exercise	MPEE2	00001	Exercise Log -Part 2	EXEL2	On exercycle - Training RPM:	WK7_RMP	Devereux, Zachary	Average (see comment above for length of exercise training)	2024-10-10 13:29:55
24	MDMR-00001	Open comment	MDMR	Middlemore Hospital	Visit 3 - Interim Assessment	IA	Hand Grip Strength	HGS		Hand Grip Strength Assessment	HGSA	Average dynamometer score:	HGS_ORRES	Devereux, Zachary	22.8	2024-10-11 15:02:54
26	MDMR-00001	Open comment	MDMR	Middlemore Hospital	Visit 4 - Accountability		Missed/Partial/Extra Exercise	MPEE2	00002	Exercise Log -Part 2	EXEL2	On exercycle - Training RPM:	WK7_RMP	King, Dhanya	53-64RPM	2024-12-04 08:50:55
27	MDMR-00001	Open comment	MDMR	Middlemore Hospital	Visit 4 - Accountability		Missed/Partial/Extra Exercise	MPEE2	00003	Exercise Log -Part 2	EXEL2	On exercycle - Training RPM:	WK7_RMP	King, Dhanya	53-67RPM	2024-12-04 08:51:31
28	MDMR-00001	Open comment	MDMR	Middlemore Hospital	Visit 4 - Accountability		Missed/Partial/Extra Exercise	MPEE2	00004	Exercise Log -Part 2	EXEL2	On exercycle - Training RPM:	WK7_RMP	King, Dhanya	53-67RPM	2024-12-04 08:52:05
29	MDMR-00001	Open comment	MDMR	Middlemore Hospital	Visit 4 - Accountability		Missed/Partial/Extra Exercise	MPEE2	00005	Exercise Log -Part 2	EXEL2	On exercycle - Training RPM:	WK7_RMP	King, Dhanya	53-67RPM	2024-12-04 08:52:54
30	MDMR-00001	Open comment	MDMR	Middlemore Hospital	Visit 4 - Accountability		Missed/Partial/Extra Exercise	MPEE2	00006	Exercise Log -Part 2	EXEL2	On exercycle - Training RPM:	WK7_RMP	King, Dhanya	59-67RPM	2024-12-04 08:54:28
31	MDMR-00001	Open comment	MDMR	Middlemore Hospital	Visit 4 - Accountability		Missed/Partial/Extra Exercise	MPEE2	00007	Exercise Log -Part 2	EXEL2	On exercycle - Training RPM:	WK7_RMP	King, Dhanya	53-59RPM	2024-12-04 08:55:04
32	MDMR-00001	Open comment	MDMR	Middlemore Hospital	Visit 4 - Accountability		Missed/Partial/Extra Exercise	MPEE2	00008	Exercise Log -Part 2	EXEL2	On exercycle - Training RPM:	WK7_RMP	King, Dhanya	48-59RPM	2024-12-04 08:55:58
33	MDMR-00001	Open comment	MDMR	Middlemore Hospital	Visit 4 - Accountability		Missed/Partial/Extra Exercise	MPEE2	00009	Exercise Log -Part 2	EXEL2	On exercycle - Training RPM:	WK7_RMP	King, Dhanya	48-61RPM	2024-12-04 10:19:05
34	MDMR-00001	Open comment	MDMR	Middlemore Hospital	Visit 4 - Accountability		Missed/Partial/Extra Exercise	MPEE2	00010	Exercise Log -Part 2	EXEL2	On exercycle - Training RPM:	WK7_RMP	King, Dhanya	48-59RPM	2024-12-04 10:19:43
35	MDMR-00001	Open comment	MDMR	Middlemore Hospital	Visit 4 - Accountability		Missed/Partial/Extra Exercise	MPEE2	00011	Exercise Log -Part 2	EXEL2	On exercycle - Training RPM:	WK7_RMP	King, Dhanya	48-59RPM	2024-12-04 10:20:26
36	MDMR-00001	Open comment	MDMR	Middlemore Hospital	Visit 4 - Accountability		Missed/Partial/Extra Exercise	MPEE2	00012	Exercise Log -Part 2	EXEL2	On exercycle - Training RPM:	WK7_RMP	King, Dhanya	48-59RPM	2024-12-04 10:20:57
37	MDMR-00001	Open comment	MDMR	Middlemore Hospital	Visit 4 - Accountability		Missed/Partial/Extra Exercise	MPEE2	00013	Exercise Log -Part 2	EXEL2	On exercycle - Training RPM:	WK7_RMP	King, Dhanya	48-53RPM	2024-12-04 10:21:33
38	MDMR-00001	Open comment	MDMR	Middlemore Hospital	Visit 4 - Accountability		Missed/Partial/Extra Exercise	MPEE2	00014	Exercise Log -Part 2	EXEL2	On exercycle - Training RPM:	WK7_RMP	King, Dhanya	level 3 at 48-59RPM and level 4 at 45-53RPM	2024-12-04 10:22:59
39	MDMR-00001	Open comment	MDMR	Middlemore Hospital	Visit 4 - Accountability		Missed/Partial/Extra Exercise	MPEE2	00014	Exercise Log -Part 2	EXEL2	On exercycle - Resistance setting (level):	WK7_RESIS	King, Dhanya	completed the program at level 3 and 4	2024-12-04 10:23:19
40	MDMR-00001	Open comment	MDMR	Middlemore Hospital	Visit 4 - Accountability		Missed/Partial/Extra Exercise	MPEE2	00015	Exercise Log -Part 2	EXEL2	On exercycle - Training RPM:	WK7_RMP	King, Dhanya	48-59RPM	2024-12-04 10:23:57
41	MDMR-00001	Open comment	MDMR	Middlemore Hospital	Visit 4 - Accountability		Missed/Partial/Extra Exercise	MPEE2	00016	Exercise Log -Part 2	EXEL2	On exercycle - Training RPM:	WK7_RMP	King, Dhanya	48-59RPM	2024-12-04 10:24:34
42	MDMR-00001	Open comment	MDMR	Middlemore Hospital	Visit 4 - Accountability		Missed/Partial/Extra Exercise	MPEE2	00017	Exercise Log -Part 2	EXEL2	On exercycle - Training RPM:	WK7_RMP	King, Dhanya	48-59RPM	2024-12-04 10:25:18
43	MDMR-00001	Open comment	MDMR	Middlemore Hospital	Visit 4 - Accountability		Missed/Partial/Extra Exercise	MPEE2	00018	Exercise Log -Part 2	EXEL2	On exercycle - Training RPM:	WK7_RMP	King, Dhanya	48-59RPM	2024-12-04 10:25:52
44	MDMR-00001	Open comment	MDMR	Middlemore Hospital	Visit 4 - Accountability		Missed/Partial/Extra Exercise	MPEE2	00019	Exercise Log -Part 2	EXEL2	On exercycle - Training RPM:	WK7_RMP	King, Dhanya	48-59RPM	2024-12-04 10:26:27
45	MDMR-00001	Open comment	MDMR	Middlemore Hospital	Visit 4 - Accountability		Missed/Partial/Extra Exercise	MPEE2	00020	Exercise Log -Part 2	EXEL2	On exercycle - Training RPM:	WK7_RMP	King, Dhanya	48-59RPM	2024-12-04 10:27:00
46	MDMR-00001	Open comment	MDMR	Middlemore Hospital	Visit 4 - Accountability		Missed/Partial/Extra Exercise	MPEE2	00021	Exercise Log -Part 2	EXEL2	On exercycle - Training RPM:	WK7_RMP	King, Dhanya	48-59RPM	2024-12-04 10:27:34
57	MDMR-00001	Open comment	MDMR	Middlemore Hospital	Study Disposition	SD	End of Study Details	EOSD		End of study details	EOSDT	Has the participant completed the study as per protocol?	DSYN	Wojciechowska, Joanna	I have reviewed all data for the participant and confirm that it is complete and accurate.	2025-04-15 12:32:36
1	MDMR-00002	Open comment	MDMR	Middlemore Hospital	Visit 1-Screening	SCR	Lab Tests	LB		Hs-CRP	HSCRP	Hs-CRP (mg/L):	HSCRP_LBORRES	Panagoda, Opara	<1	2024-08-02 12:08:09
2	MDMR-00002	Open comment	MDMR	Middlemore Hospital	Visit 1-Screening	SCR	Lab Tests	LB		eGFR	EGFR	eGFR (mL /min/1.73m2):	EGFR_LBORRES	Panagoda, Opara	>90	2024-08-02 12:09:08
3	MDMR-00002	Open comment	MDMR	Middlemore Hospital	Visit 2 - Baseline Assessment	BS	SF-36 Questionnaire	SF36		Pain	PAIN	How much bodily pain have you had during the past 4 weeks?	QSSF36PAIN_01	King, Dhanya	Very Mild, this is not an option in the drop down box.	2024-08-09 14:09:22
4	MDMR-00002	Open comment	MDMR	Middlemore Hospital	Visit 2 - Baseline Assessment	BS	6-Minute Walk Test	MWT		6-minute walk test	SMWT	Total distance walked (meter):	SMWT_DISTWALK	King, Dhanya	Actually walked 455.54m but system rounds up to 456m	2024-08-09 14:16:36
8	MDMR-00002	Open comment	MDMR	Middlemore Hospital	Common Forms	CF	Adverse Event	AE	Adverse Event-00002	Adverse Event	AELOG	Relationship to the treatment:	AEREL	Armstrong, Courtney	related to protocol required activities e.g. exercycling	2024-08-27 14:48:15
16	MDMR-00002	Open comment	MDMR	Middlemore Hospital	Visit 3 - Accountability	IAACC	Missed/Partial/Extra Exercise	MPEE1	00001	Exercise Log -Part 1	EXEL1	On exercycle - Length of exercise time (in minutes):	WK6_TIME	King, Dhanya	Stopped a few times for 1-2 minutes.	2024-09-25 15:05:55
17	MDMR-00002	Open comment	MDMR	Middlemore Hospital	Visit 3 - Accountability	IAACC	Missed/Partial/Extra Exercise	MPEE1	00001	Exercise Log -Part 1	EXEL1	On exercycle - Training RPM:	WK6_RPM	King, Dhanya	56 - 70 RPM	2024-09-25 15:06:46
18	MDMR-00002	Open comment	MDMR	Middlemore Hospital	Visit 3 - Accountability	IAACC	Missed/Partial/Extra Exercise	MPEE1	00002	Exercise Log -Part 1	EXEL1	On exercycle - Length of exercise time (in minutes):	WK6_TIME	King, Dhanya	Stopped in between.	2024-09-25 15:08:45
19	MDMR-00002	Open comment	MDMR	Middlemore Hospital	Visit 3 - Accountability	IAACC	Missed/Partial/Extra Exercise	MPEE1	00002	Exercise Log -Part 1	EXEL1	On exercycle - Training RPM:	WK6_RPM	King, Dhanya	67 - 74 RPM	2024-09-25 15:09:35
20	MDMR-00002	Open comment	MDMR	Middlemore Hospital	Visit 3 - Accountability	IAACC	Missed/Partial/Extra Exercise	MPEE1	00003	Exercise Log -Part 1	EXEL1	On exercycle - Length of exercise time (in minutes):	WK6_TIME	King, Dhanya	Had breaks a few times for about 1 minute.	2024-09-25 15:13:16
21	MDMR-00002	Open comment	MDMR	Middlemore Hospital	Visit 3 - Accountability	IAACC	Missed/Partial/Extra Exercise	MPEE1	00003	Exercise Log -Part 1	EXEL1	On exercycle - Training RPM:	WK6_RPM	King, Dhanya	56 - 67 RPM	2024-09-25 15:14:56
22	MDMR-00002	Open comment	MDMR	Middlemore Hospital	Visit 3 - Accountability	IAACC	Missed/Partial/Extra Exercise	MPEE1	00004	Exercise Log -Part 1	EXEL1	On exercycle - Length of exercise time (in minutes):	WK6_TIME	King, Dhanya	Stopped for a few seconds a few times.	2024-09-25 15:20:50
23	MDMR-00002	Open comment	MDMR	Middlemore Hospital	Visit 3 - Accountability	IAACC	Missed/Partial/Extra Exercise	MPEE1	00004	Exercise Log -Part 1	EXEL1	On exercycle - Training RPM:	WK6_RPM	King, Dhanya	68 - 74 RPM	2024-09-25 15:21:31
24	MDMR-00002	Open comment	MDMR	Middlemore Hospital	Visit 3 - Accountability	IAACC	Missed/Partial/Extra Exercise	MPEE1	00005	Exercise Log -Part 1	EXEL1	On exercycle - Length of exercise time (in minutes):	WK6_TIME	King, Dhanya	Stopped a few times for about one minute.	2024-09-25 15:29:04
25	MDMR-00002	Open comment	MDMR	Middlemore Hospital	Visit 3 - Accountability	IAACC	Missed/Partial/Extra Exercise	MPEE1	00005	Exercise Log -Part 1	EXEL1	On exercycle - Training RPM:	WK6_RPM	King, Dhanya	53 - 67 RPM	2024-09-25 15:30:59
26	MDMR-00002	Open comment	MDMR	Middlemore Hospital	Visit 3 - Accountability	IAACC	Missed/Partial/Extra Exercise	MPEE1	00006	Exercise Log -Part 1	EXEL1	On exercycle - Length of exercise time (in minutes):	WK6_TIME	King, Dhanya	Stopped a few times for about one minute.	2024-09-25 15:34:09
27	MDMR-00002	Open comment	MDMR	Middlemore Hospital	Visit 3 - Accountability	IAACC	Missed/Partial/Extra Exercise	MPEE1	00006	Exercise Log -Part 1	EXEL1	On exercycle - Training RPM:	WK6_RPM	King, Dhanya	56 - 64 RPM	2024-09-25 15:34:53
28	MDMR-00002	Open comment	MDMR	Middlemore Hospital	Visit 3 - Accountability	IAACC	Missed/Partial/Extra Exercise	MPEE1	00007	Exercise Log -Part 1	EXEL1	On exercycle - Length of exercise time (in minutes):	WK6_TIME	King, Dhanya	Stopped a few times	2024-09-25 15:37:37
29	MDMR-00002	Open comment	MDMR	Middlemore Hospital	Visit 3 - Accountability	IAACC	Missed/Partial/Extra Exercise	MPEE1	00007	Exercise Log -Part 1	EXEL1	On exercycle - Training RPM:	WK6_RPM	King, Dhanya	44 - 53 RPM	2024-09-25 15:38:15
30	MDMR-00002	Open comment	MDMR	Middlemore Hospital	Visit 3 - Accountability	IAACC	Missed/Partial/Extra Exercise	MPEE1	00008	Exercise Log -Part 1	EXEL1	On exercycle - Training RPM:	WK6_RPM	King, Dhanya	44 - 53 RPM	2024-09-25 15:39:22
31	MDMR-00002	Open comment	MDMR	Middlemore Hospital	Visit 3 - Accountability	IAACC	Missed/Partial/Extra Exercise	MPEE1	00009	Exercise Log -Part 1	EXEL1	On exercycle - Training RPM:	WK6_RPM	King, Dhanya	43 - 53 RPM	2024-09-25 15:40:29
32	MDMR-00002	Open comment	MDMR	Middlemore Hospital	Visit 3 - Accountability	IAACC	Missed/Partial/Extra Exercise	MPEE1	00010	Exercise Log -Part 1	EXEL1	On exercycle - Training RPM:	WK6_RPM	King, Dhanya	43 - 51 RPM	2024-09-25 15:41:38
33	MDMR-00002	Open comment	MDMR	Middlemore Hospital	Visit 3 - Interim Assessment	IA	Lab Tests	LB		eGFR	EGFR	eGFR (mL /min/1.73m2):	EGFR_LBORRES	Devereux, Zachary	Measurement not required, as per protocol	2024-09-26 08:49:43
34	MDMR-00002	Open comment	MDMR	Middlemore Hospital	Visit 3 - Interim Assessment	IA	Lab Tests	LB		Urea	UREA	Urea (mmol/L):	UREA_LBORRES	Devereux, Zachary	Measurement not required, as per protocol	2024-09-26 08:49:50
35	MDMR-00002	Open comment	MDMR	Middlemore Hospital	Visit 3 - Interim Assessment	IA	Lab Tests	LB		Sodium	SOD	Sodium (mmol/L):	SOD_LBORRES	Devereux, Zachary	Measurement not required, as per protocol	2024-09-26 08:50:00
36	MDMR-00002	Open comment	MDMR	Middlemore Hospital	Visit 3 - Interim Assessment	IA	Lab Tests	LB		Potassium	POT	Potassium (mmol/L):	POT_LBORRES	Devereux, Zachary	Measurement not required, as per protocol	2024-09-26 08:50:08
37	MDMR-00002	Open comment	MDMR	Middlemore Hospital	Visit 3 - Interim Assessment	IA	Lab Tests	LB		Creatinine	CREAT	Creatinine (umol/L):	CREAT_LBORRES	Devereux, Zachary	Measurement not required, as per protocol	2024-09-26 08:50:17
38	MDMR-00002	Open comment	MDMR	Middlemore Hospital	Visit 3 - Interim Assessment	IA	Lab Tests	LB		HbA1C	HBA	HbA1C (mmol/mol Hb):	HBA1C_LBORRES	Devereux, Zachary	Measurement not required, as per protocol	2024-09-26 08:50:28
39	MDMR-00002	Open comment	MDMR	Middlemore Hospital	Visit 3 - Interim Assessment	IA	Lab Tests	LB		IGF-1	IGF	IGF-1 (ng/mL):	IGF1_LBORRES	Devereux, Zachary	Measurement not required, as per protocol	2024-09-26 08:50:40
40	MDMR-00002	Open comment	MDMR	Middlemore Hospital	Visit 3 - Interim Assessment	IA	Lab Tests	LB		Hs-CRP	HSCRP	Hs-CRP (mg/L):	HSCRP_LBORRES	Devereux, Zachary	Measurement not required, as per protocol	2024-09-26 08:50:57
41	MDMR-00002	Open comment	MDMR	Middlemore Hospital	Common Forms	CF	Adverse Event	AE	Adverse Event-00007	Adverse Event	AELOG	Action taken:	AEACN	Devereux, Zachary	paracetamol	2024-09-27 12:44:53
42	MDMR-00002	Open comment	MDMR	Middlemore Hospital	Common Forms	CF	Concomitant Medication	CM	00002	Concomitant medication	CMED	Given for?	CMLINK	Devereux, Zachary	Prophylaxis, as per source	2024-09-27 13:11:41
43	MDMR-00002	Open comment	MDMR	Middlemore Hospital	Common Forms	CF	Concomitant Medication	CM	00003	Concomitant medication	CMED	Given for?	CMLINK	Devereux, Zachary	Prophylaxis, as per source	2024-09-27 13:12:33
46	MDMR-00002	Open comment	MDMR	Middlemore Hospital	Common Forms	CF	Adverse Event	AE	Adverse Event-00006	Adverse Event	AELOG	Action taken:	AEACN	Devereux, Zachary	Just paracetamol	2024-10-16 12:15:39
47	MDMR-00002	Open comment	MDMR	Middlemore Hospital	Common Forms	CF	Adverse Event	AE	Adverse Event-00006	Adverse Event	AELOG	Action taken:	AEACN	Devereux, Zachary	Correction to previous comment: Just consumes teaspoon of honey for this AE; no paracetamol	2024-10-16 12:48:50
48	MDMR-00002	Open comment	MDMR	Middlemore Hospital	Weekly Contact	WC	Weekly Participant Contact	WPCA	Week-00009	Weekly Information	WINFO	Ongoing adverse events followed-up?	WK_AEFU	Devereux, Zachary	Caller forgot to ask about knee pain	2024-10-16 15:47:37
58	MDMR-00002	Open comment	MDMR	Middlemore Hospital	Visit 1-Screening	SCR	Medical History	MH	Medical History-00002	Medical history details	MHD	Concomitant medication?	MHCONMEDYN	Devereux, Zachary	Only briefly (02-04Oct2024); loratadine	2024-11-06 09:09:19
59	MDMR-00002	Open comment	MDMR	Middlemore Hospital	Weekly Contact	WC	Weekly Participant Contact	WPCA	Week-00006	Weekly Information	WINFO	Was the participant successfully contacted as per protocol?	WK_PRTCONTCT	Devereux, Zachary	Visit 3 done this week; no phone call	2024-11-15 10:51:49
60	MDMR-00002	Open comment	MDMR	Middlemore Hospital	Weekly Contact	WC	Weekly Participant Contact	WPCA	Week-00006	Weekly Information	WINFO	Was the participant successfully contacted as per protocol?	WK_PRTCONTCT	Devereux, Zachary	Please ignore previous comment above; erroneous	2024-11-15 10:54:35
61	MDMR-00002	Open comment	MDMR	Middlemore Hospital	Visit 4 - End of Study	EOS	Lab Tests	LB		eGFR	EGFR	eGFR (mL /min/1.73m2):	EGFR_LBORRES	King, Dhanya	>90	2024-11-22 15:21:00
62	MDMR-00002	Open comment	MDMR	Middlemore Hospital	Visit 4 - End of Study	EOS	Lab Tests	LB		Hs-CRP	HSCRP	Hs-CRP (mg/L):	HSCRP_LBORRES	King, Dhanya	<1	2024-11-25 07:39:23
63	MDMR-00002	Open comment	MDMR	Middlemore Hospital	Visit 4 - Accountability		Missed/Partial/Extra Exercise	MPEE2	00001	Exercise Log -Part 2	EXEL2	On exercycle - Training RPM:	WK7_RMP	King, Dhanya	37-44 RPM	2024-11-25 07:52:13
64	MDMR-00002	Open comment	MDMR	Middlemore Hospital	Visit 4 - Accountability		Missed/Partial/Extra Exercise	MPEE2	00002	Exercise Log -Part 2	EXEL2	On exercycle - Training RPM:	WK7_RMP	King, Dhanya	37-44 RPM	2024-11-25 07:56:05
65	MDMR-00002	Open comment	MDMR	Middlemore Hospital	Visit 4 - Accountability		Missed/Partial/Extra Exercise	MPEE2	00003	Exercise Log -Part 2	EXEL2	On exercycle - Training RPM:	WK7_RMP	King, Dhanya	37-44 RPM	2024-11-25 07:56:53
66	MDMR-00002	Open comment	MDMR	Middlemore Hospital	Visit 4 - Accountability		Missed/Partial/Extra Exercise	MPEE2	00004	Exercise Log -Part 2	EXEL2	On exercycle - Training RPM:	WK7_RMP	King, Dhanya	37-44 RPM	2024-11-25 07:57:39
67	MDMR-00002	Open comment	MDMR	Middlemore Hospital	Visit 4 - Accountability		Missed/Partial/Extra Exercise	MPEE2	00005	Exercise Log -Part 2	EXEL2	On exercycle - Training RPM:	WK7_RMP	King, Dhanya	37-44 RPM	2024-11-25 07:58:15
68	MDMR-00002	Open comment	MDMR	Middlemore Hospital	Visit 4 - Accountability		Missed/Partial/Extra Exercise	MPEE2	00006	Exercise Log -Part 2	EXEL2	On exercycle - Training RPM:	WK7_RMP	King, Dhanya	37-45 RPM	2024-11-25 07:59:07
69	MDMR-00002	Open comment	MDMR	Middlemore Hospital	Visit 4 - Accountability		Missed/Partial/Extra Exercise	MPEE2	00007	Exercise Log -Part 2	EXEL2	On exercycle - Training RPM:	WK7_RMP	King, Dhanya	33-40 RPM	2024-11-25 08:00:09
70	MDMR-00002	Open comment	MDMR	Middlemore Hospital	Visit 4 - Accountability		Missed/Partial/Extra Exercise	MPEE2	00008	Exercise Log -Part 2	EXEL2	On exercycle - Training RPM:	WK7_RMP	King, Dhanya	33-37 RPM	2024-11-25 08:01:25
71	MDMR-00002	Open comment	MDMR	Middlemore Hospital	Visit 4 - Accountability		Missed/Partial/Extra Exercise	MPEE2	00009	Exercise Log -Part 2	EXEL2	On exercycle - Training RPM:	WK7_RMP	King, Dhanya	35-40 RPM	2024-11-25 08:02:54
72	MDMR-00002	Open comment	MDMR	Middlemore Hospital	Visit 4 - Accountability		Missed/Partial/Extra Exercise	MPEE2	00010	Exercise Log -Part 2	EXEL2	On exercycle - Training RPM:	WK7_RMP	King, Dhanya	35-40 RPM	2024-11-25 08:03:42
73	MDMR-00002	Open comment	MDMR	Middlemore Hospital	Visit 4 - Accountability		Missed/Partial/Extra Exercise	MPEE2	00011	Exercise Log -Part 2	EXEL2	On exercycle - Training RPM:	WK7_RMP	King, Dhanya	45-51 RPM	2024-11-25 08:17:24
74	MDMR-00002	Open comment	MDMR	Middlemore Hospital	Visit 4 - Accountability		Missed/Partial/Extra Exercise	MPEE2	00012	Exercise Log -Part 2	EXEL2	On exercycle - Training RPM:	WK7_RMP	King, Dhanya	45-53 RPM	2024-11-25 08:18:08
75	MDMR-00002	Open comment	MDMR	Middlemore Hospital	Visit 4 - Accountability		Missed/Partial/Extra Exercise	MPEE2	00013	Exercise Log -Part 2	EXEL2	On exercycle - Training RPM:	WK7_RMP	King, Dhanya	45-51 RPM	2024-11-25 08:18:56
76	MDMR-00002	Open comment	MDMR	Middlemore Hospital	Visit 4 - Accountability		Missed/Partial/Extra Exercise	MPEE2	00014	Exercise Log -Part 2	EXEL2	On exercycle - Training RPM:	WK7_RMP	King, Dhanya	45-56 RPM	2024-11-25 08:19:41
77	MDMR-00002	Open comment	MDMR	Middlemore Hospital	Visit 4 - Accountability		Missed/Partial/Extra Exercise	MPEE2	00015	Exercise Log -Part 2	EXEL2	On exercycle - Training RPM:	WK7_RMP	King, Dhanya	45-51 RPM	2024-11-25 08:20:12
78	MDMR-00002	Open comment	MDMR	Middlemore Hospital	Visit 4 - Accountability		Missed/Partial/Extra Exercise	MPEE2	00016	Exercise Log -Part 2	EXEL2	On exercycle - Training RPM:	WK7_RMP	King, Dhanya	45-51 RPM	2024-11-25 08:20:48
79	MDMR-00002	Open comment	MDMR	Middlemore Hospital	Visit 4 - Accountability		Missed/Partial/Extra Exercise	MPEE2	00017	Exercise Log -Part 2	EXEL2	On exercycle - Training RPM:	WK7_RMP	King, Dhanya	45-51 RPM	2024-11-25 08:21:18
80	MDMR-00002	Open comment	MDMR	Middlemore Hospital	Visit 4 - Accountability		Missed/Partial/Extra Exercise	MPEE2	00018	Exercise Log -Part 2	EXEL2	On exercycle - Training RPM:	WK7_RMP	King, Dhanya	48-53 RPM	2024-11-25 08:23:51
81	MDMR-00002	Open comment	MDMR	Middlemore Hospital	Visit 4 - Accountability		Missed/Partial/Extra Exercise	MPEE2	00019	Exercise Log -Part 2	EXEL2	On exercycle - Training RPM:	WK7_RMP	King, Dhanya	48-56 RPM	2024-11-25 08:25:18
82	MDMR-00002	Open comment	MDMR	Middlemore Hospital	Visit 4 - Accountability		Missed/Partial/Extra Exercise	MPEE2	00020	Exercise Log -Part 2	EXEL2	On exercycle - Training RPM:	WK7_RMP	King, Dhanya	49-53 RPM	2024-11-25 08:26:23
83	MDMR-00002	Open comment	MDMR	Middlemore Hospital	Visit 4 - Accountability		Missed/Partial/Extra Exercise	MPEE2	00021	Exercise Log -Part 2	EXEL2	On exercycle - Training RPM:	WK7_RMP	King, Dhanya	49-56 RPM	2024-11-25 08:27:12
92	MDMR-00002	Open comment	MDMR	Middlemore Hospital	Study Disposition	SD	End of Study Details	EOSD		End of study details	EOSDT	Has the participant completed the study as per protocol?	DSYN	Wojciechowska, Joanna	I have reviewed all data for the participant and confirm that it is complete and accurate.	2025-04-15 14:27:43
1	MDMR-00003	Open comment	MDMR	Middlemore Hospital	Visit 1-Screening	SCR	Demographics	DM		Physical Information	PHI	Weight (kg):	WEIGHT_VSORRES	Panagoda, Opara	71.95	2024-08-02 12:24:34
2	MDMR-00003	Open comment	MDMR	Middlemore Hospital	Visit 1-Screening	SCR	Informed Consent	IC		Reconsent Information	RCI	Has the participant reconsented?	RFRICYN	Panagoda, Opara	No need for reconsent	2024-08-02 12:30:09
5	MDMR-00003	Open comment	MDMR	Middlemore Hospital	Visit 4 - End of Study	EOS	Date of Visit	DOV		Visit information	VISIT	Date of visit:	VISDAT	Devereux, Zachary	Early end-of-study visit due to participant withdrawal from study	2024-10-01 13:04:56
6	MDMR-00003	Open comment	MDMR	Middlemore Hospital	Common Forms	CF	Adverse Event	AE	Adverse Event-00002	Adverse Event	AELOG	Action taken:	AEACN	Devereux, Zachary	Just paracetamol	2024-10-01 13:18:05
7	MDMR-00003	Open comment	MDMR	Middlemore Hospital	Common Forms	CF	Adverse Event	AE	Adverse Event-00003	Adverse Event	AELOG	Action taken:	AEACN	Devereux, Zachary	Just paracetamol	2024-10-01 13:19:20
8	MDMR-00003	Open comment	MDMR	Middlemore Hospital	Visit 4 - End of Study	EOS	Lab Tests	LB		Hs-CRP	HSCRP	Hs-CRP (mg/L):	HSCRP_LBORRES	Devereux, Zachary	Actually <1	2024-10-02 08:05:04
11	MDMR-00003	Open comment	MDMR	Middlemore Hospital	Study Disposition	SD	End of Study Details	EOSD		End of study details	EOSDT	Reason for early termination:	DS_ETREAS	Devereux, Zachary	due to a sudden death in the family	2024-10-14 10:44:01
12	MDMR-00003	Open comment	MDMR	Middlemore Hospital	Study Disposition	SD	End of Study Details	EOSD		End of study details	EOSDT	Early termination date:	DSSETDAT	Devereux, Zachary	On 24/Aug/2024, decided to withdraw after hearing about family member's death the day before. Came for End-of-Study visit on 26/Sep/2024. Never took study IP.	2024-10-14 10:46:18
13	MDMR-00003	Open comment	MDMR	Middlemore Hospital	Visit 4 - Accountability		Treatment Adherence	TA		Treatment accountability log - Part 2	TALP1	Any dose missed?	WK7_TRTMISDOSE	Devereux, Zachary	Participant withdrew from study before Week 1 Day 6, so did not take any IP	2024-10-17 09:45:03
14	MDMR-00003	Open comment	MDMR	Middlemore Hospital	Visit 4 - Accountability		Treatment Adherence	TA		Treatment accountability log - Part 2	TALP1	Date of first dose:	WK7_TRTSTDOSEDAT	Devereux, Zachary	N/A - see comment for dose missed	2024-10-17 09:45:39
15	MDMR-00003	Open comment	MDMR	Middlemore Hospital	Visit 4 - Accountability		Treatment Adherence	TA		Treatment accountability log - Part 2	TALP1	Date of last dose:	WK7_TRTENDOSEDAT	Devereux, Zachary	N/A - see comment for dose missed	2024-10-17 09:45:50
16	MDMR-00003	Open comment	MDMR	Middlemore Hospital	Visit 4 - Accountability		Exercise Adherence	EXAD2		Exercise adherence - Part 2	EXAD2	Did participant complete Part 2 scheduled exercise per protocol?	EXE_P2COMP	Devereux, Zachary	Participant did not attempt Part 2 - they withdrew from study on Day 5 of Week 1	2024-10-17 09:48:53
17	MDMR-00003	Open comment	MDMR	Middlemore Hospital	Visit 4 - Accountability		Exercise Adherence	EXAD2		Exercise adherence - Part 2	EXAD2	Did participant complete Part 2 scheduled exercise per protocol?	EXE_P2COMP	Devereux, Zachary	Also note: Participant completed the 3 exercise day requirements for Week 1, in full	2024-10-17 09:51:06
18	MDMR-00003	Open comment	MDMR	Middlemore Hospital	Visit 3 - Interim Assessment	IA	Date of Visit	DOV		Visit information	VISIT	Date of visit:	VISDAT	Devereux, Zachary	Participant withdrew from study before Day 6 of Week 1, i.e. long before their visit 3 was due. They did come in for the End of Study visit - see Visit 4 for more details.	2024-10-17 09:53:35
28	MDMR-00003	Open comment	MDMR	Middlemore Hospital	Study Disposition	SD	End of Study Details	EOSD		End of study details	EOSDT	Has the participant completed the study as per protocol?	DSYN	Wojciechowska, Joanna	I have reviewed all data for the participant and confirm that it is complete and accurate.	2025-04-15 12:19:02
1	MDMR-00004	Open comment	MDMR	Middlemore Hospital	Visit 1-Screening	SCR	Demographics	DM		Physical Information	PHI	Weight (kg):	WEIGHT_VSORRES	Panagoda, Opara	106.85kg	2024-08-06 07:53:13
2	MDMR-00004	Open comment	MDMR	Middlemore Hospital	Visit 1-Screening	SCR	Informed Consent	IC		Reconsent Information	RCI	Has the participant reconsented?	RFRICYN	Panagoda, Opara	No need for reconsent	2024-08-06 07:54:44
5	MDMR-00004	Open comment	MDMR	Middlemore Hospital	Visit 2 - Baseline Assessment	BS	6-Minute Walk Test	MWT		6-minute walk test	SMWT	Total distance walked (meter):	SMWT_DISTWALK	King, Dhanya	Actual distance is 445.25m	2024-08-14 07:45:08
9	MDMR-00004	Open comment	MDMR	Middlemore Hospital	Common Forms	CF	Concomitant Medication	CM	00007	Concomitant medication	CMED	Given for?	CMLINK	Armstrong, Courtney	Other reason	2024-08-21 11:41:22
12	MDMR-00004	Open comment	MDMR	Middlemore Hospital	Common Forms	CF	Adverse Event	AE	Adverse Event-00002	Adverse Event	AELOG	Relationship to the treatment:	AEREL	Armstrong, Courtney	Has a relationship to protocol required activities	2024-08-27 14:21:40
13	MDMR-00004	Open comment	MDMR	Middlemore Hospital	Common Forms	CF	Adverse Event	AE	Adverse Event-00003	Adverse Event	AELOG	Relationship to the treatment:	AEREL	Armstrong, Courtney	Has a relationship to protocol required activities	2024-08-27 14:22:27
14	MDMR-00004	Open comment	MDMR	Middlemore Hospital	Weekly Contact	WC	Weekly Participant Contact	WPCA	Week-00002	Weekly Information	WINFO	Reminded about completing the diary?	WK_DIARY	King, Dhanya	Not reminded to complete the diary (explanation) - Missed	2024-08-28 07:57:20
16	MDMR-00004	Open comment	MDMR	Middlemore Hospital	Weekly Contact	WC	Weekly Participant Contact	WPCA	Week-00002	Weekly Information	WINFO	Reminded about completing the diary?	WK_DIARY	Armstrong, Courtney	The above comment is no longer applicable, participant was reminded about completing diary	2024-08-30 08:00:05
18	MDMR-00004	Open comment	MDMR	Middlemore Hospital	Common Forms	CF	Concomitant Medication	CM	00009	Concomitant medication	CMED	Given for?	CMLINK	Armstrong, Courtney	prophylaxis for nutrient deficiency	2024-09-02 08:54:25
19	MDMR-00004	Open comment	MDMR	Middlemore Hospital	Common Forms	CF	Adverse Event	AE	Adverse Event-00004	Adverse Event	AELOG	Relationship to the treatment:	AEREL	Devereux, Zachary	Relationship to exercise only	2024-09-03 09:51:28
20	MDMR-00004	Open comment	MDMR	Middlemore Hospital	Common Forms	CF	Adverse Event	AE	Adverse Event-00005	Adverse Event	AELOG	Relationship to the treatment:	AEREL	Devereux, Zachary	Relationship to exercise only	2024-09-03 10:00:48
23	MDMR-00004	Open comment	MDMR	Middlemore Hospital	Visit 3 - Accountability	IAACC	Missed/Partial/Extra Exercise	MPEE1	00001	Exercise Log -Part 1	EXEL1	On exercycle - Training RPM:	WK6_RPM	King, Dhanya	42 - 47 RPM	2024-09-26 08:37:29
24	MDMR-00004	Open comment	MDMR	Middlemore Hospital	Visit 3 - Accountability	IAACC	Missed/Partial/Extra Exercise	MPEE1	00003	Exercise Log -Part 1	EXEL1	On exercycle - Training RPM:	WK6_RPM	King, Dhanya	42 - 47 RPM	2024-09-26 08:42:31
25	MDMR-00004	Open comment	MDMR	Middlemore Hospital	Visit 3 - Accountability	IAACC	Missed/Partial/Extra Exercise	MPEE1	00005	Exercise Log -Part 1	EXEL1	On exercycle - Training RPM:	WK6_RPM	King, Dhanya	42 - 47 RPM	2024-09-26 08:44:24
26	MDMR-00004	Open comment	MDMR	Middlemore Hospital	Visit 3 - Interim Assessment	IA	Lab Tests	LB		eGFR	EGFR	eGFR (mL /min/1.73m2):	EGFR_LBORRES	Devereux, Zachary	Measurement not required, as per protocol	2024-09-26 08:55:06
27	MDMR-00004	Open comment	MDMR	Middlemore Hospital	Visit 3 - Interim Assessment	IA	Lab Tests	LB		Urea	UREA	Urea (mmol/L):	UREA_LBORRES	Devereux, Zachary	Measurement not required, as per protocol	2024-09-26 08:55:12
28	MDMR-00004	Open comment	MDMR	Middlemore Hospital	Visit 3 - Interim Assessment	IA	Lab Tests	LB		Sodium	SOD	Sodium (mmol/L):	SOD_LBORRES	Devereux, Zachary	Measurement not required, as per protocol	2024-09-26 08:55:21
29	MDMR-00004	Open comment	MDMR	Middlemore Hospital	Visit 3 - Interim Assessment	IA	Lab Tests	LB		Potassium	POT	Potassium (mmol/L):	POT_LBORRES	Devereux, Zachary	Measurement not required, as per protocol	2024-09-26 08:55:29
30	MDMR-00004	Open comment	MDMR	Middlemore Hospital	Visit 3 - Interim Assessment	IA	Lab Tests	LB		Creatinine	CREAT	Creatinine (umol/L):	CREAT_LBORRES	Devereux, Zachary	Measurement not required, as per protocol	2024-09-26 08:55:37
31	MDMR-00004	Open comment	MDMR	Middlemore Hospital	Visit 3 - Interim Assessment	IA	Lab Tests	LB		HbA1C	HBA	HbA1C (mmol/mol Hb):	HBA1C_LBORRES	Devereux, Zachary	Measurement not required, as per protocol	2024-09-26 08:55:48
32	MDMR-00004	Open comment	MDMR	Middlemore Hospital	Visit 3 - Interim Assessment	IA	Lab Tests	LB		IGF-1	IGF	IGF-1 (ng/mL):	IGF1_LBORRES	Devereux, Zachary	Measurement not required, as per protocol	2024-09-26 08:55:56
33	MDMR-00004	Open comment	MDMR	Middlemore Hospital	Visit 3 - Interim Assessment	IA	Lab Tests	LB		Hs-CRP	HSCRP	Hs-CRP (mg/L):	HSCRP_LBORRES	Devereux, Zachary	Measurement not required, as per protocol	2024-09-26 08:56:15
34	MDMR-00004	Open comment	MDMR	Middlemore Hospital	Visit 3 - Accountability	IAACC	Missed/Partial/Extra Exercise	MPEE1	00008	Exercise Log -Part 1	EXEL1	On exercycle - Training RPM:	WK6_RPM	King, Dhanya	47 - 61 - 47 RPM	2024-09-26 09:16:34
35	MDMR-00004	Open comment	MDMR	Middlemore Hospital	Visit 3 - Accountability	IAACC	Missed/Partial/Extra Exercise	MPEE1	00008	Exercise Log -Part 1	EXEL1	On exercycle - Training RPM:	WK6_RPM	King, Dhanya	Said he couldn't ride faster than 22-23 as it was exhausting.	2024-09-26 09:17:06
36	MDMR-00004	Open comment	MDMR	Middlemore Hospital	Visit 3 - Accountability	IAACC	Missed/Partial/Extra Exercise	MPEE1	00009	Exercise Log -Part 1	EXEL1	On exercycle - Training RPM:	WK6_RPM	King, Dhanya	47 - 64 - 47 RPM Could not manage more than 23 Kph (64 RPM)	2024-09-26 09:23:15
37	MDMR-00004	Open comment	MDMR	Middlemore Hospital	Visit 3 - Accountability	IAACC	Missed/Partial/Extra Exercise	MPEE1	00011	Exercise Log -Part 1	EXEL1	On exercycle - Training RPM:	WK6_RPM	King, Dhanya	47 - 61 - 70 (7 minutes) - 50	2024-09-26 09:30:00
38	MDMR-00004	Open comment	MDMR	Middlemore Hospital	Visit 3 - Accountability	IAACC	Missed/Partial/Extra Exercise	MPEE1	00013	Exercise Log -Part 1	EXEL1	On exercycle - Training RPM:	WK6_RPM	King, Dhanya	47 - 53 - 56 - 47 RPM Found it difficult to complete a speed beyond 20 without heart kicks.	2024-09-26 09:34:48
39	MDMR-00004	Open comment	MDMR	Middlemore Hospital	Visit 3 - Accountability	IAACC	Missed/Partial/Extra Exercise	MPEE1	00015	Exercise Log -Part 1	EXEL1	On exercycle - Training RPM:	WK6_RPM	King, Dhanya	47 - 56 - 47 RPM Had sore legs (lactic acid). Exercise was very hard and he couldn't pedal faster than 56 RPM.	2024-09-26 09:37:53
40	MDMR-00004	Open comment	MDMR	Middlemore Hospital	Visit 3 - Accountability	IAACC	Missed/Partial/Extra Exercise	MPEE1	00016	Exercise Log -Part 1	EXEL1	On exercycle - Training RPM:	WK6_RPM	King, Dhanya	47 - 56 - 47 RPM Legs and back were very sore. said it was extremely difficult to complete the exercycle - was unable to get past 56 RPM.	2024-09-26 09:42:03
41	MDMR-00004	Open comment	MDMR	Middlemore Hospital	Visit 3 - Accountability	IAACC	Missed/Partial/Extra Exercise	MPEE1	00022	Exercise Log -Part 1	EXEL1	On exercycle - Training RPM:	WK6_RPM	King, Dhanya	50 - 58 - 53 RPM	2024-09-26 09:49:27
42	MDMR-00004	Open comment	MDMR	Middlemore Hospital	Visit 3 - Accountability	IAACC	Missed/Partial/Extra Exercise	MPEE1	00025	Exercise Log -Part 1	EXEL1	On exercycle - Training RPM:	WK6_RPM	King, Dhanya	56 - 61 - 56 RPM	2024-09-26 09:53:15
43	MDMR-00004	Open comment	MDMR	Middlemore Hospital	Visit 3 - Accountability	IAACC	Missed/Partial/Extra Exercise	MPEE1	00029	Exercise Log -Part 1	EXEL1	On exercycle - Training RPM:	WK6_RPM	King, Dhanya	58 - 67 - 70 - 58 RPM	2024-09-26 10:01:35
44	MDMR-00004	Open comment	MDMR	Middlemore Hospital	Visit 3 - Accountability	IAACC	Missed/Partial/Extra Exercise	MPEE1	00032	Exercise Log -Part 1	EXEL1	On exercycle - Training RPM:	WK6_RPM	King, Dhanya	56 for 10 minutes and 64 RPM for 11-24 minutes.	2024-09-26 10:32:41
45	MDMR-00004	Open comment	MDMR	Middlemore Hospital	Visit 3 - Accountability	IAACC	Missed/Partial/Extra Exercise	MPEE1	00032	Exercise Log -Part 1	EXEL1	On exercycle - Resistance setting:	WK6_RESIS	King, Dhanya	Resistance level 2 for 10 minutes and level 1 for 20-22 minutes.	2024-09-26 10:35:07
46	MDMR-00004	Open comment	MDMR	Middlemore Hospital	Visit 3 - Accountability	IAACC	Missed/Partial/Extra Exercise	MPEE1	00036	Exercise Log -Part 1	EXEL1	On exercycle - Training RPM:	WK6_RPM	King, Dhanya	61 - 56 - 64 RPM	2024-09-26 10:39:39
47	MDMR-00004	Open comment	MDMR	Middlemore Hospital	Visit 3 - Accountability	IAACC	Missed/Partial/Extra Exercise	MPEE1	00036	Exercise Log -Part 1	EXEL1	On exercycle - Resistance setting:	WK6_RESIS	King, Dhanya	Level 1 for 1-8 minutes, then level 2 for 8 -16 minutes and level one for 16-24 minutes.	2024-09-26 10:40:29
49	MDMR-00004	Open comment	MDMR	Middlemore Hospital	Common Forms	CF	Adverse Event	AE	Adverse Event-00012	Adverse Event	AELOG	Action taken:	AEACN	Devereux, Zachary	Seretide inhaler, which the participant uses for COPD	2024-10-15 10:21:58
50	MDMR-00004	Open comment	MDMR	Middlemore Hospital	Common Forms	CF	Adverse Event	AE	Adverse Event-00017	Adverse Event	AELOG	Action taken:	AEACN	Devereux, Zachary	Just paracetamol	2024-10-15 12:22:49
59	MDMR-00004	Open comment	MDMR	Middlemore Hospital	Visit 4 - End of Study	EOS	Hand Grip Strength	HGS		Hand Grip Strength Assessment	HGSA	Average dynamometer score:	HGS_ORRES	Devereux, Zachary	42.8	2024-11-14 16:12:46
60	MDMR-00004	Open comment	MDMR	Middlemore Hospital	Visit 4 - End of Study	EOS	6-Minute Walk Test	MWT		6-minute walk test	SMWT	Total distance walked (meter):	SMWT_DISTWALK	Devereux, Zachary	450.8	2024-11-14 16:15:07
94	MDMR-00004	Open comment	MDMR	Middlemore Hospital	Study Disposition	SD	End of Study Details	EOSD		End of study details	EOSDT	Has the participant completed the study as per protocol?	DSYN	Wojciechowska, Joanna	I have reviewed all data for the participant and confirm that it is complete and accurate.	2025-04-15 12:28:08
1	MDMR-00005	Open comment	MDMR	Middlemore Hospital	Visit 1-Screening	SCR	Demographics	DM		Physical Information	PHI	Height (cm):	HEIGHT_VSORRES	Panagoda, Opara	152.5cm	2024-08-07 11:05:56
2	MDMR-00005	Open comment	MDMR	Middlemore Hospital	Visit 1-Screening	SCR	Demographics	DM		Physical Information	PHI	Weight (kg):	WEIGHT_VSORRES	Panagoda, Opara	56.95kg	2024-08-07 11:06:11
3	MDMR-00005	Open comment	MDMR	Middlemore Hospital	Visit 1-Screening	SCR	Informed Consent	IC		Reconsent Information	RCI	Has the participant reconsented?	RFRICYN	Panagoda, Opara	No need for reconsent.	2024-08-07 11:12:22
4	MDMR-00005	Open comment	MDMR	Middlemore Hospital	Visit 1-Screening	SCR	Lab Tests	LB		Hs-CRP	HSCRP	Hs-CRP (mg/L):	HSCRP_LBORRES	Panagoda, Opara	<1mg/L	2024-08-07 11:23:15
7	MDMR-00005	Open comment	MDMR	Middlemore Hospital	Study Disposition	SD	End of Study Details	EOSD		End of study details	EOSDT	Has the participant completed the study as per protocol?	DSYN	Wojciechowska, Joanna	I have reviewed all data for the participant and confirm that it is complete and accurate.	2025-04-15 12:35:45
1	MDMR-00006	Open comment	MDMR	Middlemore Hospital	Visit 1-Screening	SCR	Informed Consent	IC		Reconsent Information	RCI	Has the participant reconsented?	RFRICYN	King, Dhanya	No need for reconsent.	2024-08-09 14:45:27
2	MDMR-00006	Open comment	MDMR	Middlemore Hospital	Visit 1-Screening	SCR	Vital Signs	VS		Vital signs details	VSD	SBP (mmHg):	SYSBP_VSORRES	King, Dhanya	150 is the accurate value.	2024-08-09 14:52:32
3	MDMR-00006	Open comment	MDMR	Middlemore Hospital	Visit 1-Screening	SCR	Vital Signs	VS		Vital signs details	VSD	Pulse (bpm):	PULSE_VSORRES	King, Dhanya	54 is the accurate value.	2024-08-09 14:52:54
9	MDMR-00006	Open comment	MDMR	Middlemore Hospital	Visit 2 - Baseline Assessment	BS	6-Minute Walk Test	MWT		6-minute walk test	SMWT	Total distance walked (meter):	SMWT_DISTWALK	King, Dhanya	455.6m is the true distance.	2024-08-23 07:54:40
13	MDMR-00006	Open comment	MDMR	Middlemore Hospital	Common Forms	CF	Concomitant Medication	CM	00009	Concomitant medication	CMED	Dose unit:	CMDOSU	King, Dhanya	Dose unit is mg per gram.	2024-08-28 07:48:51
15	MDMR-00006	Open comment	MDMR	Middlemore Hospital	Visit 1-Screening	SCR	Medical History	MH	Medical History-00005	Medical history details	MHD	Start date:	MHSTDAT	Panagoda, Opara	Participant said roughly 10 years ago	2024-09-02 11:16:29
18	MDMR-00006	Open comment	MDMR	Middlemore Hospital	Common Forms	CF	Concomitant Medication	CM	00010	Concomitant medication	CMED	Dose frequency:	CMDOSFRQ	Panagoda, Opara	Once	2024-09-22 19:24:02
19	MDMR-00006	Open comment	MDMR	Middlemore Hospital	Visit 3 - Interim Assessment	IA	Hand Grip Strength	HGS		Hand Grip Strength Assessment	HGSA	Average dynamometer score:	HGS_ORRES	Devereux, Zachary	21.1	2024-10-11 14:43:55
20	MDMR-00006	Open comment	MDMR	Middlemore Hospital	Visit 3 - Accountability	IAACC	Missed/Partial/Extra Exercise	MPEE1	00003	Exercise Log -Part 1	EXEL1	On exercycle - Training RPM:	WK6_RPM	Devereux, Zachary	"21-22 km/h"	2024-10-11 16:08:07
21	MDMR-00006	Open comment	MDMR	Middlemore Hospital	Visit 3 - Accountability	IAACC	Missed/Partial/Extra Exercise	MPEE1	00004	Exercise Log -Part 1	EXEL1	On exercycle - Training RPM:	WK6_RPM	Devereux, Zachary	"21-22 km/h"	2024-10-11 16:09:22
22	MDMR-00006	Open comment	MDMR	Middlemore Hospital	Visit 3 - Accountability	IAACC	Missed/Partial/Extra Exercise	MPEE1	00005	Exercise Log -Part 1	EXEL1	On exercycle - Training RPM:	WK6_RPM	Devereux, Zachary	"21-22 km/h"	2024-10-11 16:10:24
23	MDMR-00006	Open comment	MDMR	Middlemore Hospital	Visit 3 - Accountability	IAACC	Missed/Partial/Extra Exercise	MPEE1	00006	Exercise Log -Part 1	EXEL1	On exercycle - Training RPM:	WK6_RPM	Devereux, Zachary	"23-26 km/h"	2024-10-11 16:11:58
24	MDMR-00006	Open comment	MDMR	Middlemore Hospital	Visit 3 - Accountability	IAACC	Missed/Partial/Extra Exercise	MPEE1	00007	Exercise Log -Part 1	EXEL1	On exercycle - Training RPM:	WK6_RPM	Devereux, Zachary	Unclear wording from participant in diary - appears to possibly be saying "[resistance] level 1 at 25 km/h" and "[resistance] level 2 at 21-22 km/h"	2024-10-11 16:15:48
25	MDMR-00006	Open comment	MDMR	Middlemore Hospital	Visit 3 - Accountability	IAACC	Missed/Partial/Extra Exercise	MPEE1	00008	Exercise Log -Part 1	EXEL1	On exercycle - Resistance setting:	WK6_RESIS	Devereux, Zachary	Actually "1 + 2"	2024-10-11 16:17:25
26	MDMR-00006	Open comment	MDMR	Middlemore Hospital	Visit 3 - Accountability	IAACC	Missed/Partial/Extra Exercise	MPEE1	00008	Exercise Log -Part 1	EXEL1	On exercycle - Training RPM:	WK6_RPM	Devereux, Zachary	"20-25 km/h"	2024-10-11 16:18:01
27	MDMR-00006	Open comment	MDMR	Middlemore Hospital	Visit 3 - Accountability	IAACC	Missed/Partial/Extra Exercise	MPEE1	00009	Exercise Log -Part 1	EXEL1	On exercycle - Resistance setting:	WK6_RESIS	Devereux, Zachary	Actually "1,2,3"	2024-10-11 16:19:42
28	MDMR-00006	Open comment	MDMR	Middlemore Hospital	Visit 3 - Accountability	IAACC	Missed/Partial/Extra Exercise	MPEE1	00009	Exercise Log -Part 1	EXEL1	On exercycle - Training RPM:	WK6_RPM	Devereux, Zachary	"18-25 km/h"	2024-10-11 16:20:16
29	MDMR-00006	Open comment	MDMR	Middlemore Hospital	Visit 3 - Accountability	IAACC	Missed/Partial/Extra Exercise	MPEE1	00009	Exercise Log -Part 1	EXEL1	On exercycle - Training RPM:	WK6_RPM	Devereux, Zachary	More info: 25 km/h at level 1, 21 km/h at level 2, 15-19 km/h at level 3	2024-10-11 16:21:24
30	MDMR-00006	Open comment	MDMR	Middlemore Hospital	Visit 3 - Accountability	IAACC	Missed/Partial/Extra Exercise	MPEE1	00010	Exercise Log -Part 1	EXEL1	On exercycle - Resistance setting:	WK6_RESIS	Devereux, Zachary	Actually "1,2,3"	2024-10-11 16:22:11
31	MDMR-00006	Open comment	MDMR	Middlemore Hospital	Visit 3 - Accountability	IAACC	Missed/Partial/Extra Exercise	MPEE1	00010	Exercise Log -Part 1	EXEL1	On exercycle - Training RPM:	WK6_RPM	Devereux, Zachary	"18-25 km/h"	2024-10-11 16:23:02
32	MDMR-00006	Open comment	MDMR	Middlemore Hospital	Visit 3 - Accountability	IAACC	Missed/Partial/Extra Exercise	MPEE1	00011	Exercise Log -Part 1	EXEL1	On exercycle - Resistance setting:	WK6_RESIS	Devereux, Zachary	Actually "1,2,3"	2024-10-11 16:23:55
33	MDMR-00006	Open comment	MDMR	Middlemore Hospital	Visit 3 - Accountability	IAACC	Missed/Partial/Extra Exercise	MPEE1	00011	Exercise Log -Part 1	EXEL1	On exercycle - Training RPM:	WK6_RPM	Devereux, Zachary	"20-25 km/h"	2024-10-11 16:24:31
34	MDMR-00006	Open comment	MDMR	Middlemore Hospital	Visit 3 - Accountability	IAACC	Missed/Partial/Extra Exercise	MPEE1	00012	Exercise Log -Part 1	EXEL1	On exercycle - Resistance setting:	WK6_RESIS	Devereux, Zachary	Actually "1,2,3"	2024-10-11 16:25:13
35	MDMR-00006	Open comment	MDMR	Middlemore Hospital	Visit 3 - Accountability	IAACC	Missed/Partial/Extra Exercise	MPEE1	00012	Exercise Log -Part 1	EXEL1	On exercycle - Training RPM:	WK6_RPM	Devereux, Zachary	"18-25 km/h"	2024-10-11 16:25:42
36	MDMR-00006	Open comment	MDMR	Middlemore Hospital	Visit 3 - Accountability	IAACC	Missed/Partial/Extra Exercise	MPEE1	00013	Exercise Log -Part 1	EXEL1	On exercycle - Resistance setting:	WK6_RESIS	Devereux, Zachary	Actually "1,2,3"	2024-10-11 16:26:14
37	MDMR-00006	Open comment	MDMR	Middlemore Hospital	Visit 3 - Accountability	IAACC	Missed/Partial/Extra Exercise	MPEE1	00013	Exercise Log -Part 1	EXEL1	On exercycle - Training RPM:	WK6_RPM	Devereux, Zachary	Unclear what participant wrote, but possibly "25" km/h	2024-10-11 16:27:45
38	MDMR-00006	Open comment	MDMR	Middlemore Hospital	Visit 3 - Accountability	IAACC	Missed/Partial/Extra Exercise	MPEE1	00014	Exercise Log -Part 1	EXEL1	On exercycle - Training RPM:	WK6_RPM	Devereux, Zachary	"18-25 km/h"	2024-10-11 16:30:22
39	MDMR-00006	Open comment	MDMR	Middlemore Hospital	Visit 3 - Accountability	IAACC	Missed/Partial/Extra Exercise	MPEE1	00014	Exercise Log -Part 1	EXEL1	On exercycle - Resistance setting:	WK6_RESIS	Devereux, Zachary	Actually "1,2,3"	2024-10-11 16:30:40
43	MDMR-00006	Open comment	MDMR	Middlemore Hospital	Visit 2 - Baseline Assessment	BS	6-Minute Walk Test	MWT		6-minute walk test	SMWT	Total distance walked (meter):	SMWT_DISTWALK	Devereux, Zachary	Correction: 415.6m	2024-10-21 10:29:55
44	MDMR-00006	Open comment	MDMR	Middlemore Hospital	Visit 4 - Accountability		Missed/Partial/Extra Exercise	MPEE2	00001	Exercise Log -Part 2	EXEL2	On exercycle - Training RPM:	WK7_RMP	King, Dhanya	40-67 RPM	2024-11-26 13:25:56
45	MDMR-00006	Open comment	MDMR	Middlemore Hospital	Visit 4 - Accountability		Missed/Partial/Extra Exercise	MPEE2	00001	Exercise Log -Part 2	EXEL2	On exercycle - Resistance setting (level):	WK7_RESIS	King, Dhanya	Also fluctuated between levels 3 and 4	2024-11-26 13:26:53
46	MDMR-00006	Open comment	MDMR	Middlemore Hospital	Visit 4 - Accountability		Missed/Partial/Extra Exercise	MPEE2	00002	Exercise Log -Part 2	EXEL2	On exercycle - Training RPM:	WK7_RMP	King, Dhanya	40-67RPM	2024-11-26 13:27:34
47	MDMR-00006	Open comment	MDMR	Middlemore Hospital	Visit 4 - Accountability		Missed/Partial/Extra Exercise	MPEE2	00002	Exercise Log -Part 2	EXEL2	On exercycle - Resistance setting (level):	WK7_RESIS	King, Dhanya	RPM of 67 at level 2 but went up to levels 3 and 4 where she was completing 40 - 53 RPM.	2024-11-26 13:28:26
48	MDMR-00006	Open comment	MDMR	Middlemore Hospital	Visit 4 - Accountability		Missed/Partial/Extra Exercise	MPEE2	00003	Exercise Log -Part 2	EXEL2	On exercycle - Training RPM:	WK7_RMP	King, Dhanya	40-67 RPM	2024-11-26 13:29:04
49	MDMR-00006	Open comment	MDMR	Middlemore Hospital	Visit 4 - Accountability		Missed/Partial/Extra Exercise	MPEE2	00003	Exercise Log -Part 2	EXEL2	On exercycle - Resistance setting (level):	WK7_RESIS	King, Dhanya	RPM of 67 at level 2 but went up to levels 3 and 4 where she was completing 40 - 53 RPM.	2024-11-26 13:29:09
50	MDMR-00006	Open comment	MDMR	Middlemore Hospital	Visit 4 - Accountability		Missed/Partial/Extra Exercise	MPEE2	00004	Exercise Log -Part 2	EXEL2	On exercycle - Training RPM:	WK7_RMP	King, Dhanya	48 - 53RPM	2024-11-26 13:30:17
51	MDMR-00006	Open comment	MDMR	Middlemore Hospital	Visit 4 - Accountability		Missed/Partial/Extra Exercise	MPEE2	00004	Exercise Log -Part 2	EXEL2	On exercycle - Resistance setting (level):	WK7_RESIS	King, Dhanya	Also completed time at resistance levels 3 and 4 also.	2024-11-26 13:30:48
52	MDMR-00006	Open comment	MDMR	Middlemore Hospital	Visit 4 - Accountability		Missed/Partial/Extra Exercise	MPEE2	00005	Exercise Log -Part 2	EXEL2	On exercycle - Resistance setting (level):	WK7_RESIS	King, Dhanya	Also completes time at resistance levels 3 and 4 also.	2024-11-26 13:32:11
53	MDMR-00006	Open comment	MDMR	Middlemore Hospital	Visit 4 - Accountability		Missed/Partial/Extra Exercise	MPEE2	00006	Exercise Log -Part 2	EXEL2	On exercycle - Resistance setting (level):	WK7_RESIS	King, Dhanya	Also completes time at resistance levels 3 and 4 also.	2024-11-26 13:32:49
54	MDMR-00006	Open comment	MDMR	Middlemore Hospital	Visit 4 - Accountability		Missed/Partial/Extra Exercise	MPEE2	00006	Exercise Log -Part 2	EXEL2	On exercycle - Training RPM:	WK7_RMP	King, Dhanya	40-51RPM	2024-11-26 13:33:09
55	MDMR-00006	Open comment	MDMR	Middlemore Hospital	Visit 4 - Accountability		Missed/Partial/Extra Exercise	MPEE2	00007	Exercise Log -Part 2	EXEL2	On exercycle - Training RPM:	WK7_RMP	King, Dhanya	48-53RPM	2024-11-26 13:33:59
56	MDMR-00006	Open comment	MDMR	Middlemore Hospital	Visit 4 - Accountability		Missed/Partial/Extra Exercise	MPEE2	00007	Exercise Log -Part 2	EXEL2	On exercycle - Resistance setting (level):	WK7_RESIS	King, Dhanya	Also completes time at resistance level 4 also.	2024-11-26 13:34:12
57	MDMR-00006	Open comment	MDMR	Middlemore Hospital	Visit 4 - Accountability		Missed/Partial/Extra Exercise	MPEE2	00015	Exercise Log -Part 2	EXEL2	On exercycle - Resistance setting (level):	WK7_RESIS	King, Dhanya	Completed time at resistance level 2 also	2024-11-26 13:39:04
58	MDMR-00006	Open comment	MDMR	Middlemore Hospital	Visit 4 - Accountability		Missed/Partial/Extra Exercise	MPEE2	00016	Exercise Log -Part 2	EXEL2	On exercycle - Training RPM:	WK7_RMP	King, Dhanya	61-67RPM	2024-11-26 13:48:44
59	MDMR-00006	Open comment	MDMR	Middlemore Hospital	Visit 4 - Accountability		Missed/Partial/Extra Exercise	MPEE2	00017	Exercise Log -Part 2	EXEL2	On exercycle - Training RPM:	WK7_RMP	King, Dhanya	61-67RPM	2024-11-26 13:49:19
60	MDMR-00006	Open comment	MDMR	Middlemore Hospital	Visit 4 - Accountability		Missed/Partial/Extra Exercise	MPEE2	00018	Exercise Log -Part 2	EXEL2	On exercycle - Training RPM:	WK7_RMP	King, Dhanya	59-67RPM	2024-11-26 13:50:21
61	MDMR-00006	Open comment	MDMR	Middlemore Hospital	Visit 4 - Accountability		Missed/Partial/Extra Exercise	MPEE2	00018	Exercise Log -Part 2	EXEL2	On exercycle - Resistance setting (level):	WK7_RESIS	King, Dhanya	Also completed time at resistance level 3 too.	2024-11-26 13:50:46
62	MDMR-00006	Open comment	MDMR	Middlemore Hospital	Visit 4 - Accountability		Missed/Partial/Extra Exercise	MPEE2	00019	Exercise Log -Part 2	EXEL2	On exercycle - Training RPM:	WK7_RMP	King, Dhanya	59-64RPM	2024-11-26 13:51:36
63	MDMR-00006	Open comment	MDMR	Middlemore Hospital	Visit 4 - Accountability		Missed/Partial/Extra Exercise	MPEE2	00019	Exercise Log -Part 2	EXEL2	On exercycle - Resistance setting (level):	WK7_RESIS	King, Dhanya	Also completed time at level 3	2024-11-26 13:51:49
64	MDMR-00006	Open comment	MDMR	Middlemore Hospital	Visit 4 - Accountability		Missed/Partial/Extra Exercise	MPEE2	00020	Exercise Log -Part 2	EXEL2	On exercycle - Training RPM:	WK7_RMP	King, Dhanya	59-67 RPM	2024-11-26 13:52:58
65	MDMR-00006	Open comment	MDMR	Middlemore Hospital	Visit 4 - Accountability		Missed/Partial/Extra Exercise	MPEE2	00020	Exercise Log -Part 2	EXEL2	On exercycle - Resistance setting (level):	WK7_RESIS	King, Dhanya	Also completed time at level 3	2024-11-26 13:53:11
66	MDMR-00006	Open comment	MDMR	Middlemore Hospital	Visit 4 - Accountability		Missed/Partial/Extra Exercise	MPEE2	00021	Exercise Log -Part 2	EXEL2	On exercycle - Training RPM:	WK7_RMP	King, Dhanya	59-67RPM	2024-11-26 13:54:01
67	MDMR-00006	Open comment	MDMR	Middlemore Hospital	Visit 4 - Accountability		Missed/Partial/Extra Exercise	MPEE2	00021	Exercise Log -Part 2	EXEL2	On exercycle - Resistance setting (level):	WK7_RESIS	King, Dhanya	Also completed time at level 3	2024-11-26 13:54:28
85	MDMR-00006	Open comment	MDMR	Middlemore Hospital	Study Disposition	SD	End of Study Details	EOSD		End of study details	EOSDT	Has the participant completed the study as per protocol?	DSYN	Wojciechowska, Joanna	I have reviewed all data for the participant and confirm that it is complete and accurate.	2025-04-15 12:39:40
1	MDMR-00007	Open comment	MDMR	Middlemore Hospital	Visit 1-Screening	SCR	Demographics	DM		Physical Information	PHI	Height (cm):	HEIGHT_VSORRES	King, Dhanya	Actual height is 173.1cm	2024-08-16 10:02:27
2	MDMR-00007	Open comment	MDMR	Middlemore Hospital	Visit 1-Screening	SCR	Demographics	DM		Physical Information	PHI	Weight (kg):	WEIGHT_VSORRES	King, Dhanya	Actual weight is 75.55kg	2024-08-16 10:02:47
3	MDMR-00007	Open comment	MDMR	Middlemore Hospital	Visit 1-Screening	SCR	Informed Consent	IC		Reconsent Information	RCI	Has the participant reconsented?	RFRICYN	King, Dhanya	No reconsent required	2024-08-16 10:04:25
4	MDMR-00007	Open comment	MDMR	Middlemore Hospital	Visit 1-Screening	SCR	Vital Signs	VS		Vital signs details	VSD	Pulse (bpm):	PULSE_VSORRES	King, Dhanya	46 is the correct pulse rate.	2024-08-16 10:12:29
7	MDMR-00007	Open comment	MDMR	Middlemore Hospital	Visit 3 - Interim Assessment	IA	Hand Grip Strength	HGS		Hand Grip Strength Assessment	HGSA	Average dynamometer score:	HGS_ORRES	Devereux, Zachary	40.5	2024-10-15 08:18:22
8	MDMR-00007	Open comment	MDMR	Middlemore Hospital	Visit 4 - Accountability		Missed/Partial/Extra Exercise	MPEE2	00001	Exercise Log -Part 2	EXEL2	On exercycle - Training RPM:	WK7_RMP	Devereux, Zachary	Actually "23-25"	2024-10-15 08:48:41
9	MDMR-00007	Open comment	MDMR	Middlemore Hospital	Visit 4 - Accountability		Missed/Partial/Extra Exercise	MPEE2	00002	Exercise Log -Part 2	EXEL2	On exercycle - Training RPM:	WK7_RMP	King, Dhanya	59-67RPM	2024-12-04 10:46:34
10	MDMR-00007	Open comment	MDMR	Middlemore Hospital	Visit 4 - Accountability		Missed/Partial/Extra Exercise	MPEE2	00003	Exercise Log -Part 2	EXEL2	On exercycle - Training RPM:	WK7_RMP	King, Dhanya	59-67RPM	2024-12-04 10:48:07
11	MDMR-00007	Open comment	MDMR	Middlemore Hospital	Visit 4 - Accountability		Missed/Partial/Extra Exercise	MPEE2	00004	Exercise Log -Part 2	EXEL2	On exercycle - Training RPM:	WK7_RMP	King, Dhanya	59-67RPM	2024-12-04 10:48:43
12	MDMR-00007	Open comment	MDMR	Middlemore Hospital	Visit 4 - Accountability		Missed/Partial/Extra Exercise	MPEE2	00005	Exercise Log -Part 2	EXEL2	On exercycle - Training RPM:	WK7_RMP	King, Dhanya	59-67RPM	2024-12-04 10:49:20
13	MDMR-00007	Open comment	MDMR	Middlemore Hospital	Visit 4 - Accountability		Missed/Partial/Extra Exercise	MPEE2	00006	Exercise Log -Part 2	EXEL2	On exercycle - Training RPM:	WK7_RMP	King, Dhanya	59-67RPM	2024-12-04 10:49:55
14	MDMR-00007	Open comment	MDMR	Middlemore Hospital	Visit 4 - Accountability		Missed/Partial/Extra Exercise	MPEE2	00007	Exercise Log -Part 2	EXEL2	On exercycle - Training RPM:	WK7_RMP	King, Dhanya	56-61RPM at level 5, and 61-67RPM at level 4	2024-12-04 10:51:07
15	MDMR-00007	Open comment	MDMR	Middlemore Hospital	Visit 4 - Accountability		Missed/Partial/Extra Exercise	MPEE2	00007	Exercise Log -Part 2	EXEL2	On exercycle - Resistance setting (level):	WK7_RESIS	King, Dhanya	12 minutes at level 4, and 13 minutes at level 5	2024-12-04 10:52:59
16	MDMR-00007	Open comment	MDMR	Middlemore Hospital	Visit 4 - Accountability		Missed/Partial/Extra Exercise	MPEE2	00008	Exercise Log -Part 2	EXEL2	On exercycle - Training RPM:	WK7_RMP	King, Dhanya	56-61RPM	2024-12-04 10:55:29
17	MDMR-00007	Open comment	MDMR	Middlemore Hospital	Visit 4 - Accountability		Missed/Partial/Extra Exercise	MPEE2	00009	Exercise Log -Part 2	EXEL2	On exercycle - Training RPM:	WK7_RMP	King, Dhanya	56-61RPM	2024-12-04 10:56:02
18	MDMR-00007	Open comment	MDMR	Middlemore Hospital	Visit 4 - Accountability		Missed/Partial/Extra Exercise	MPEE2	00010	Exercise Log -Part 2	EXEL2	On exercycle - Training RPM:	WK7_RMP	King, Dhanya	56-61RPM	2024-12-04 10:56:35
19	MDMR-00007	Open comment	MDMR	Middlemore Hospital	Visit 4 - Accountability		Missed/Partial/Extra Exercise	MPEE2	00011	Exercise Log -Part 2	EXEL2	On exercycle - Training RPM:	WK7_RMP	King, Dhanya	56-61RPM	2024-12-04 12:17:45
20	MDMR-00007	Open comment	MDMR	Middlemore Hospital	Visit 4 - Accountability		Missed/Partial/Extra Exercise	MPEE2	00012	Exercise Log -Part 2	EXEL2	On exercycle - Training RPM:	WK7_RMP	King, Dhanya	56-61RPM	2024-12-04 12:18:23
21	MDMR-00007	Open comment	MDMR	Middlemore Hospital	Visit 4 - Accountability		Missed/Partial/Extra Exercise	MPEE2	00013	Exercise Log -Part 2	EXEL2	On exercycle - Training RPM:	WK7_RMP	King, Dhanya	56-61RPM	2024-12-04 12:18:52
22	MDMR-00007	Open comment	MDMR	Middlemore Hospital	Visit 4 - Accountability		Missed/Partial/Extra Exercise	MPEE2	00014	Exercise Log -Part 2	EXEL2	On exercycle - Training RPM:	WK7_RMP	King, Dhanya	67-75 RPM	2024-12-04 12:19:47
23	MDMR-00007	Open comment	MDMR	Middlemore Hospital	Visit 4 - End of Study	EOS	Lab Tests	LB		AST	AST	AST (U/L):	AST_LBORRES	King, Dhanya	AST was done but no value recorded due to Haemolysed blood	2024-12-12 12:04:10
28	MDMR-00007	Open comment	MDMR	Middlemore Hospital	Study Disposition	SD	End of Study Details	EOSD		End of study details	EOSDT	Has the participant completed the study as per protocol?	DSYN	Wojciechowska, Joanna	I have reviewed all data for the participant and confirm that it is complete and accurate.	2025-04-15 12:42:48
9	MDMR-00008	Open comment	MDMR	Middlemore Hospital	Visit 2 - Baseline Assessment	BS	6-Minute Walk Test	MWT		6-minute walk test	SMWT	Total distance walked (meter):	SMWT_DISTWALK	Devereux, Zachary	Actual 562.9	2024-09-19 10:40:56
15	MDMR-00008	Open comment	MDMR	Middlemore Hospital	Visit 3 - Interim Assessment	IA	Hand Grip Strength	HGS		Hand Grip Strength Assessment	HGSA	Average dynamometer score:	HGS_ORRES	Devereux, Zachary	40.8	2024-10-15 08:26:03
16	MDMR-00008	Open comment	MDMR	Middlemore Hospital	Visit 3 - Accountability	IAACC	Missed/Partial/Extra Exercise	MPEE1	00001	Exercise Log -Part 1	EXEL1	Select all that apply:	WK6_EXEINCON	Devereux, Zachary	Slightly HIGHER-than-required speed	2024-10-15 09:05:32
17	MDMR-00008	Open comment	MDMR	Middlemore Hospital	Visit 3 - Accountability	IAACC	Missed/Partial/Extra Exercise	MPEE1	00001	Exercise Log -Part 1	EXEL1	On exercycle - Training RPM:	WK6_RPM	Devereux, Zachary	"28.8 km/h ave"	2024-10-15 09:06:11
18	MDMR-00008	Open comment	MDMR	Middlemore Hospital	Visit 3 - Accountability	IAACC	Missed/Partial/Extra Exercise	MPEE1	00002	Exercise Log -Part 1	EXEL1	Select all that apply:	WK6_EXEINCON	Devereux, Zachary	Slightly HIGHER-than-required speed	2024-10-15 09:19:38
19	MDMR-00008	Open comment	MDMR	Middlemore Hospital	Visit 3 - Accountability	IAACC	Missed/Partial/Extra Exercise	MPEE1	00002	Exercise Log -Part 1	EXEL1	On exercycle - Training RPM:	WK6_RPM	Devereux, Zachary	"28.8 km/h ave"	2024-10-15 09:19:53
20	MDMR-00008	Open comment	MDMR	Middlemore Hospital	Visit 3 - Accountability	IAACC	Missed/Partial/Extra Exercise	MPEE1	00003	Exercise Log -Part 1	EXEL1	Was set exercise program not completed because the participant was injured or unwell?	WK6_REASIU	Devereux, Zachary	Sore back, from the previous morning, and pulled a muscle that morning	2024-10-15 09:24:39
21	MDMR-00008	Open comment	MDMR	Middlemore Hospital	Visit 3 - Accountability	IAACC	Missed/Partial/Extra Exercise	MPEE1	00003	Exercise Log -Part 1	EXEL1	On exercycle - Training RPM:	WK6_RPM	Devereux, Zachary	"25.5 km/h ave"	2024-10-15 09:25:11
22	MDMR-00008	Open comment	MDMR	Middlemore Hospital	Visit 3 - Accountability	IAACC	Missed/Partial/Extra Exercise	MPEE1	00003	Exercise Log -Part 1	EXEL1	On exercycle - Resistance setting:	WK6_RESIS	Devereux, Zachary	Actually 3 for the first 3 minutes of the Training part, but participant found this too difficult so has to drop down to 2 for the remaining 22 minutes of the Training	2024-10-15 09:26:26
23	MDMR-00008	Open comment	MDMR	Middlemore Hospital	Visit 3 - Accountability	IAACC	Missed/Partial/Extra Exercise	MPEE1	00004	Exercise Log -Part 1	EXEL1	On exercycle - Training RPM:	WK6_RPM	Devereux, Zachary	"26.4 ave @ R2"	2024-10-15 09:28:56
24	MDMR-00008	Open comment	MDMR	Middlemore Hospital	Visit 3 - Accountability	IAACC	Missed/Partial/Extra Exercise	MPEE1	00004	Exercise Log -Part 1	EXEL1	On exercycle - Resistance setting:	WK6_RESIS	Devereux, Zachary	Actually 3 for the first 4 minutes of the Training part, but participant found this too difficult to maintain so had to drop down to 2 for the remaining 21 minutes of Training	2024-10-15 09:29:50
25	MDMR-00008	Open comment	MDMR	Middlemore Hospital	Visit 3 - Accountability	IAACC	Missed/Partial/Extra Exercise	MPEE1	00005	Exercise Log -Part 1	EXEL1	On exercycle - Resistance setting:	WK6_RESIS	Devereux, Zachary	Actually 3 for the first 5 minutes of the Training part, but participant found this too difficult to maintain so had to drop down to 2 for the remaining 20 minutes of Training	2024-10-15 09:31:18
26	MDMR-00008	Open comment	MDMR	Middlemore Hospital	Visit 3 - Accountability	IAACC	Missed/Partial/Extra Exercise	MPEE1	00005	Exercise Log -Part 1	EXEL1	On exercycle - Training RPM:	WK6_RPM	Devereux, Zachary	"27.2 ave @ level 2"	2024-10-15 09:31:38
27	MDMR-00008	Open comment	MDMR	Middlemore Hospital	Visit 3 - Accountability	IAACC	Missed/Partial/Extra Exercise	MPEE1	00006	Exercise Log -Part 1	EXEL1	On exercycle - Training RPM:	WK6_RPM	Devereux, Zachary	25 km/h at resistance level 3 for 6 minutes followed by 26 km/h at resistance level 2 for 19 minutes	2024-10-15 09:34:00
28	MDMR-00008	Open comment	MDMR	Middlemore Hospital	Visit 3 - Accountability	IAACC	Missed/Partial/Extra Exercise	MPEE1	00006	Exercise Log -Part 1	EXEL1	On exercycle - Resistance setting:	WK6_RESIS	Devereux, Zachary	Actually 3 for the first 6 minutes of the Training part, but participant found this too difficult to maintain so had to drop down to 2 for the remaining 19 minutes of Training	2024-10-15 09:34:18
29	MDMR-00008	Open comment	MDMR	Middlemore Hospital	Visit 3 - Accountability	IAACC	Missed/Partial/Extra Exercise	MPEE1	00007	Exercise Log -Part 1	EXEL1	On exercycle - Resistance setting:	WK6_RESIS	Devereux, Zachary	Actually 3 for the first 7 minutes of the Training part, but participant found this too difficult to maintain so had to drop down to 2 for the remaining 18 minutes of Training	2024-10-15 09:39:01
30	MDMR-00008	Open comment	MDMR	Middlemore Hospital	Visit 3 - Accountability	IAACC	Missed/Partial/Extra Exercise	MPEE1	00008	Exercise Log -Part 1	EXEL1	On exercycle - Resistance setting:	WK6_RESIS	Devereux, Zachary	Level 2 for the first 16 minutes of Training, followed by level 3 for the remaining 9 minutes of Training	2024-10-15 09:41:01
32	MDMR-00008	Open comment	MDMR	Middlemore Hospital	Visit 4 - Accountability		Missed/Partial/Extra Exercise	MPEE2	00001	Exercise Log -Part 2	EXEL2	On exercycle - Resistance setting (level):	WK7_RESIS	King, Dhanya	6 minutes at resistance level 2, 15 minutes at resistance level 3, and 4 minutes at resistance level 4.	2024-12-04 07:34:24
33	MDMR-00008	Open comment	MDMR	Middlemore Hospital	Visit 4 - Accountability		Missed/Partial/Extra Exercise	MPEE2	00002	Exercise Log -Part 2	EXEL2	On exercycle - Resistance setting (level):	WK7_RESIS	King, Dhanya	9 minutes at resistance level 2, 14 minutes at resistance level 3, and 2 minutes at resistance level 4.	2024-12-04 07:35:22
34	MDMR-00008	Open comment	MDMR	Middlemore Hospital	Visit 4 - Accountability		Missed/Partial/Extra Exercise	MPEE2	00003	Exercise Log -Part 2	EXEL2	On exercycle - Resistance setting (level):	WK7_RESIS	King, Dhanya	21 minutes at resistance level 3, and 4 minutes at level 4	2024-12-04 07:38:50
35	MDMR-00008	Open comment	MDMR	Middlemore Hospital	Visit 4 - Accountability		Missed/Partial/Extra Exercise	MPEE2	00004	Exercise Log -Part 2	EXEL2	On exercycle - Resistance setting (level):	WK7_RESIS	King, Dhanya	20 minutes at level 3, and 5 minutes at level 4.	2024-12-04 07:42:15
36	MDMR-00008	Open comment	MDMR	Middlemore Hospital	Visit 4 - Accountability		Missed/Partial/Extra Exercise	MPEE2	00005	Exercise Log -Part 2	EXEL2	On exercycle - Resistance setting (level):	WK7_RESIS	King, Dhanya	17 minutes at level 3, and 8 minutes at level 4.	2024-12-04 07:43:05
37	MDMR-00008	Open comment	MDMR	Middlemore Hospital	Visit 4 - Accountability		Missed/Partial/Extra Exercise	MPEE2	00006	Exercise Log -Part 2	EXEL2	On exercycle - Resistance setting (level):	WK7_RESIS	King, Dhanya	16 minutes at level 3, and 9 minutes at level 4.	2024-12-04 07:43:53
38	MDMR-00008	Open comment	MDMR	Middlemore Hospital	Visit 4 - Accountability		Missed/Partial/Extra Exercise	MPEE2	00007	Exercise Log -Part 2	EXEL2	On exercycle - Training RPM:	WK7_RMP	King, Dhanya	67RPM at resistance level 3, 70RPM at resistance level 4, and 61RPM at resistance level 5	2024-12-04 07:45:44
39	MDMR-00008	Open comment	MDMR	Middlemore Hospital	Visit 4 - Accountability		Missed/Partial/Extra Exercise	MPEE2	00007	Exercise Log -Part 2	EXEL2	On exercycle - Resistance setting (level):	WK7_RESIS	King, Dhanya	18 minutes at level 3, 5 minutes at level 4, and 2 minutes at level 5.	2024-12-04 07:46:18
40	MDMR-00008	Open comment	MDMR	Middlemore Hospital	Visit 4 - Accountability		Missed/Partial/Extra Exercise	MPEE2	00008	Exercise Log -Part 2	EXEL2	On exercycle - Resistance setting (level):	WK7_RESIS	King, Dhanya	15 minutes at level 3, 7 minutes at level 4, and 3 minutes at level 5.	2024-12-04 07:47:25
41	MDMR-00008	Open comment	MDMR	Middlemore Hospital	Visit 4 - Accountability		Missed/Partial/Extra Exercise	MPEE2	00009	Exercise Log -Part 2	EXEL2	On exercycle - Resistance setting (level):	WK7_RESIS	King, Dhanya	8 minutes at level 3, 11 minutes at level 4, and 6 minutes at level 5	2024-12-04 07:48:18
42	MDMR-00008	Open comment	MDMR	Middlemore Hospital	Visit 4 - Accountability		Missed/Partial/Extra Exercise	MPEE2	00010	Exercise Log -Part 2	EXEL2	On exercycle - Resistance setting (level):	WK7_RESIS	King, Dhanya	8 minutes at level 3, 11 minutes at level 4, and 6 minutes at level 5	2024-12-04 07:49:16
43	MDMR-00008	Open comment	MDMR	Middlemore Hospital	Visit 4 - Accountability		Missed/Partial/Extra Exercise	MPEE2	00011	Exercise Log -Part 2	EXEL2	On exercycle - Training RPM:	WK7_RMP	King, Dhanya	70RPM at level 3, 67 RPM at level 4, and 64RPM at level 5	2024-12-04 07:50:15
44	MDMR-00008	Open comment	MDMR	Middlemore Hospital	Visit 4 - Accountability		Missed/Partial/Extra Exercise	MPEE2	00011	Exercise Log -Part 2	EXEL2	On exercycle - Resistance setting (level):	WK7_RESIS	King, Dhanya	4 minutes at level 3, 13 minutes at level 4, and 8 minutes at level 5	2024-12-04 07:50:38
45	MDMR-00008	Open comment	MDMR	Middlemore Hospital	Visit 4 - Accountability		Missed/Partial/Extra Exercise	MPEE2	00012	Exercise Log -Part 2	EXEL2	On exercycle - Training RPM:	WK7_RMP	King, Dhanya	70RPM at level 4, and 64RPm at level 5	2024-12-04 07:51:46
46	MDMR-00008	Open comment	MDMR	Middlemore Hospital	Visit 4 - Accountability		Missed/Partial/Extra Exercise	MPEE2	00012	Exercise Log -Part 2	EXEL2	On exercycle - Resistance setting (level):	WK7_RESIS	King, Dhanya	13 minutes at level 4, and 12 minutes at level 5	2024-12-04 07:52:01
47	MDMR-00008	Open comment	MDMR	Middlemore Hospital	Visit 4 - Accountability		Missed/Partial/Extra Exercise	MPEE2	00013	Exercise Log -Part 2	EXEL2	On exercycle - Training RPM:	WK7_RMP	King, Dhanya	75RPM at level 3, 70RPM at level 4, and 67RPM at level 5	2024-12-04 07:53:08
48	MDMR-00008	Open comment	MDMR	Middlemore Hospital	Visit 4 - Accountability		Missed/Partial/Extra Exercise	MPEE2	00013	Exercise Log -Part 2	EXEL2	On exercycle - Resistance setting (level):	WK7_RESIS	King, Dhanya	3 minutes at level 3, 12 minutes at level 4, and 10 minutes at level 5	2024-12-04 07:53:32
49	MDMR-00008	Open comment	MDMR	Middlemore Hospital	Visit 4 - Accountability		Missed/Partial/Extra Exercise	MPEE2	00014	Exercise Log -Part 2	EXEL2	On exercycle - Training RPM:	WK7_RMP	King, Dhanya	67RPM at level 4, and 61RPM at level 5	2024-12-04 07:54:21
50	MDMR-00008	Open comment	MDMR	Middlemore Hospital	Visit 4 - Accountability		Missed/Partial/Extra Exercise	MPEE2	00014	Exercise Log -Part 2	EXEL2	On exercycle - Resistance setting (level):	WK7_RESIS	King, Dhanya	10 minutes at level 4, and 15 minutes at level 5	2024-12-04 07:54:42
51	MDMR-00008	Open comment	MDMR	Middlemore Hospital	Visit 4 - Accountability		Missed/Partial/Extra Exercise	MPEE2	00015	Exercise Log -Part 2	EXEL2	On exercycle - Training RPM:	WK7_RMP	King, Dhanya	67RPM at level 4, and 59RPM at level 5	2024-12-04 07:55:42
52	MDMR-00008	Open comment	MDMR	Middlemore Hospital	Visit 4 - Accountability		Missed/Partial/Extra Exercise	MPEE2	00015	Exercise Log -Part 2	EXEL2	On exercycle - Resistance setting (level):	WK7_RESIS	King, Dhanya	12 minutes at level 4, and 13 minutes at level 5	2024-12-04 07:56:02
53	MDMR-00008	Open comment	MDMR	Middlemore Hospital	Visit 4 - Accountability		Missed/Partial/Extra Exercise	MPEE2	00016	Exercise Log -Part 2	EXEL2	On exercycle - Training RPM:	WK7_RMP	King, Dhanya	61RPM at level 4, and 59RPM at level 5	2024-12-04 07:56:45
54	MDMR-00008	Open comment	MDMR	Middlemore Hospital	Visit 4 - Accountability		Missed/Partial/Extra Exercise	MPEE2	00016	Exercise Log -Part 2	EXEL2	On exercycle - Resistance setting (level):	WK7_RESIS	King, Dhanya	13 minutes at level 4, and 12 minutes at level 5	2024-12-04 07:57:01
55	MDMR-00008	Open comment	MDMR	Middlemore Hospital	Visit 4 - Accountability		Missed/Partial/Extra Exercise	MPEE2	00017	Exercise Log -Part 2	EXEL2	On exercycle - Training RPM:	WK7_RMP	King, Dhanya	59RPM at level 4, and 53RPM at level 5	2024-12-04 07:57:55
56	MDMR-00008	Open comment	MDMR	Middlemore Hospital	Visit 4 - Accountability		Missed/Partial/Extra Exercise	MPEE2	00017	Exercise Log -Part 2	EXEL2	On exercycle - Resistance setting (level):	WK7_RESIS	King, Dhanya	10 minutes at level 4, and 15 minutes at level 5	2024-12-04 07:58:14
57	MDMR-00008	Open comment	MDMR	Middlemore Hospital	Visit 4 - Accountability		Missed/Partial/Extra Exercise	MPEE2	00018	Exercise Log -Part 2	EXEL2	On exercycle - Training RPM:	WK7_RMP	King, Dhanya	59RPM at level 4, and 53RPM at level 5	2024-12-04 07:59:03
58	MDMR-00008	Open comment	MDMR	Middlemore Hospital	Visit 4 - Accountability		Missed/Partial/Extra Exercise	MPEE2	00018	Exercise Log -Part 2	EXEL2	On exercycle - Resistance setting (level):	WK7_RESIS	King, Dhanya	13 minutes at level 4, and 12 minutes at level 5	2024-12-04 07:59:22
59	MDMR-00008	Open comment	MDMR	Middlemore Hospital	Visit 4 - Accountability		Missed/Partial/Extra Exercise	MPEE2	00019	Exercise Log -Part 2	EXEL2	On exercycle - Training RPM:	WK7_RMP	King, Dhanya	67RPM at level 4, and 61RPM at level 5	2024-12-04 08:00:16
60	MDMR-00008	Open comment	MDMR	Middlemore Hospital	Visit 4 - Accountability		Missed/Partial/Extra Exercise	MPEE2	00019	Exercise Log -Part 2	EXEL2	On exercycle - Resistance setting (level):	WK7_RESIS	King, Dhanya	7 minutes at level 4, and 18 minutes at level 5	2024-12-04 08:00:33
61	MDMR-00008	Open comment	MDMR	Middlemore Hospital	Visit 4 - Accountability		Missed/Partial/Extra Exercise	MPEE2	00020	Exercise Log -Part 2	EXEL2	On exercycle - Training RPM:	WK7_RMP	King, Dhanya	64RPM at level 4, and 59RPM at level 5	2024-12-04 08:01:19
62	MDMR-00008	Open comment	MDMR	Middlemore Hospital	Visit 4 - Accountability		Missed/Partial/Extra Exercise	MPEE2	00020	Exercise Log -Part 2	EXEL2	On exercycle - Resistance setting (level):	WK7_RESIS	King, Dhanya	7 minutes at level 4, and 18 minutes at level 5	2024-12-04 08:01:44
63	MDMR-00008	Open comment	MDMR	Middlemore Hospital	Visit 4 - Accountability		Missed/Partial/Extra Exercise	MPEE2	00021	Exercise Log -Part 2	EXEL2	On exercycle - Training RPM:	WK7_RMP	King, Dhanya	67RPM at level 4, and 53RPM at level 5	2024-12-04 08:02:39
64	MDMR-00008	Open comment	MDMR	Middlemore Hospital	Visit 4 - Accountability		Missed/Partial/Extra Exercise	MPEE2	00021	Exercise Log -Part 2	EXEL2	On exercycle - Resistance setting (level):	WK7_RESIS	King, Dhanya	3 minutes at level 4, and 22 minutes at level 5	2024-12-04 08:03:04
65	MDMR-00008	Open comment	MDMR	Middlemore Hospital	Visit 4 - End of Study	EOS	Lab Tests	LB		Hs-CRP	HSCRP	Hs-CRP (mg/L):	HSCRP_LBORRES	King, Dhanya	<1	2025-01-07 10:30:22
70	MDMR-00008	Open comment	MDMR	Middlemore Hospital	Study Disposition	SD	End of Study Details	EOSD		End of study details	EOSDT	Has the participant completed the study as per protocol?	DSYN	Wojciechowska, Joanna	I have reviewed all data for the participant and confirm that it is complete and accurate.	2025-04-15 12:45:06
1	MDMR-00009	Open comment	MDMR	Middlemore Hospital	Visit 1-Screening	SCR	Demographics	DM		Physical Information	PHI	Height (cm):	HEIGHT_VSORRES	Armstrong, Courtney	actual height was 179.6cm	2024-08-21 11:28:47
2	MDMR-00009	Open comment	MDMR	Middlemore Hospital	Visit 1-Screening	SCR	Demographics	DM		Physical Information	PHI	Weight (kg):	WEIGHT_VSORRES	Armstrong, Courtney	actual weight was 65.25	2024-08-21 11:29:02
3	MDMR-00009	Open comment	MDMR	Middlemore Hospital	Visit 1-Screening	SCR	Vital Signs	VS		Vital signs details	VSD	DBP (mmHg):	DIABP_VSORRES	King, Dhanya	53 is the true value and has been classed as not clinically significant.	2024-08-23 12:31:12
13	MDMR-00009	Open comment	MDMR	Middlemore Hospital	Study Disposition	SD	End of Study Details	EOSD		End of study details	EOSDT	Has the participant completed the study as per protocol?	DSYN	Wojciechowska, Joanna	I have reviewed all data for the participant and confirm that it is complete and accurate.	2025-04-15 12:46:48
1	MDMR-00010	Open comment	MDMR	Middlemore Hospital	Visit 1-Screening	SCR	Demographics	DM		Physical Information	PHI	Height (cm):	HEIGHT_VSORRES	King, Dhanya	150.1 is the accurate value	2024-08-26 09:02:09
2	MDMR-00010	Open comment	MDMR	Middlemore Hospital	Visit 1-Screening	SCR	Demographics	DM		Physical Information	PHI	Weight (kg):	WEIGHT_VSORRES	King, Dhanya	59.45kg is the accurate weight.	2024-08-26 09:02:33
4	MDMR-00010	Open comment	MDMR	Middlemore Hospital	Visit 1-Screening	SCR	Vital Signs	VS		Vital signs details	VSD	SBP (mmHg):	SYSBP_VSORRES	King, Dhanya	150mmHg is the correct value.	2024-08-28 08:35:23
5	MDMR-00010	Open comment	MDMR	Middlemore Hospital	Visit 1-Screening	SCR	Lab Tests	LB		eGFR	EGFR	eGFR (mL /min/1.73m2):	EGFR_LBORRES	King, Dhanya	>90 is the correct value.	2024-08-28 08:40:03
6	MDMR-00010	Open comment	MDMR	Middlemore Hospital	Common Forms	CF	Concomitant Medication	CM	00001	Concomitant medication	CMED	Given for?	CMLINK	Devereux, Zachary	Prophylaxis	2024-09-03 14:09:42
7	MDMR-00010	Open comment	MDMR	Middlemore Hospital	Common Forms	CF	Concomitant Medication	CM	00002	Concomitant medication	CMED	Given for?	CMLINK	Devereux, Zachary	Prophylaxis	2024-09-03 14:12:51
8	MDMR-00010	Open comment	MDMR	Middlemore Hospital	Common Forms	CF	Concomitant Medication	CM	00003	Concomitant medication	CMED	Given for?	CMLINK	Devereux, Zachary	Prophylaxis	2024-09-03 14:14:46
9	MDMR-00010	Open comment	MDMR	Middlemore Hospital	Common Forms	CF	Concomitant Medication	CM	00001	Concomitant medication	CMED	Given for?	CMLINK	Devereux, Zachary	Prophylaxis, as per source	2024-09-03 14:16:21
10	MDMR-00010	Open comment	MDMR	Middlemore Hospital	Common Forms	CF	Concomitant Medication	CM	00002	Concomitant medication	CMED	Given for?	CMLINK	Devereux, Zachary	Prophylaxis, as per source	2024-09-03 14:16:50
11	MDMR-00010	Open comment	MDMR	Middlemore Hospital	Common Forms	CF	Concomitant Medication	CM	00003	Concomitant medication	CMED	Given for?	CMLINK	Devereux, Zachary	Prophylaxis, as per source	2024-09-03 14:17:05
12	MDMR-00010	Open comment	MDMR	Middlemore Hospital	Common Forms	CF	Concomitant Medication	CM	00004	Concomitant medication	CMED	Given for?	CMLINK	Devereux, Zachary	Prophylaxis, as per source	2024-09-03 14:22:42
13	MDMR-00010	Open comment	MDMR	Middlemore Hospital	Common Forms	CF	Concomitant Medication	CM	00005	Concomitant medication	CMED	Given for?	CMLINK	Devereux, Zachary	Prophylaxis, as per source	2024-09-03 14:23:52
14	MDMR-00010	Open comment	MDMR	Middlemore Hospital	Common Forms	CF	Concomitant Medication	CM	00006	Concomitant medication	CMED	Given for?	CMLINK	Devereux, Zachary	Prophylaxis, as per source	2024-09-03 14:25:08
15	MDMR-00010	Open comment	MDMR	Middlemore Hospital	Common Forms	CF	Concomitant Medication	CM	00007	Concomitant medication	CMED	Given for?	CMLINK	Devereux, Zachary	Prophylaxis, as per source	2024-09-03 14:31:07
18	MDMR-00010	Open comment	MDMR	Middlemore Hospital	Visit 2 - Baseline Assessment	BS	Hand Grip Strength	HGS		Hand Grip Strength Assessment	HGSA	Average dynamometer score:	HGS_ORRES	Devereux, Zachary	Actual 28.35	2024-09-19 11:21:26
19	MDMR-00010	Open comment	MDMR	Middlemore Hospital	Visit 2 - Baseline Assessment	BS	6-Minute Walk Test	MWT		6-minute walk test	SMWT	Total distance walked (meter):	SMWT_DISTWALK	Devereux, Zachary	Actual 607.3	2024-09-19 11:22:33
20	MDMR-00010	Open comment	MDMR	Middlemore Hospital	Visit 3 - Interim Assessment	IA	Hand Grip Strength	HGS		Hand Grip Strength Assessment	HGSA	Average dynamometer score:	HGS_ORRES	Devereux, Zachary	33.4	2024-10-21 11:41:10
21	MDMR-00010	Open comment	MDMR	Middlemore Hospital	Visit 3 - Accountability	IAACC	Missed/Partial/Extra Exercise	MPEE1	00001	Exercise Log -Part 1	EXEL1	On exercycle - Resistance setting:	WK6_RESIS	Devereux, Zachary	Actually alternated between resistance levels 2 and 3, for the Training part, as follows (note: RPM of 70 in all cases): level 3 x 5 mins > level 2 x 5 mins > level 3 x 5 mins > level 2 x 5 mins > level 3 x 5 mins.	2024-10-21 12:05:40
22	MDMR-00010	Open comment	MDMR	Middlemore Hospital	Visit 3 - Accountability	IAACC	Missed/Partial/Extra Exercise	MPEE1	00002	Exercise Log -Part 1	EXEL1	On exercycle - Resistance setting:	WK6_RESIS	Devereux, Zachary	Actually 15 minutes at level 3 and 10 minutes at level 2	2024-10-21 12:07:45
23	MDMR-00010	Open comment	MDMR	Middlemore Hospital	Visit 3 - Accountability	IAACC	Missed/Partial/Extra Exercise	MPEE1	00003	Exercise Log -Part 1	EXEL1	Was set exercise program not completed because the participant was injured or unwell?	WK6_REASIU	Devereux, Zachary	Not unwell, but more tired than usual due to long shift at work the previous day	2024-10-21 12:09:21
24	MDMR-00010	Open comment	MDMR	Middlemore Hospital	Visit 3 - Accountability	IAACC	Missed/Partial/Extra Exercise	MPEE1	00003	Exercise Log -Part 1	EXEL1	On exercycle - Resistance setting:	WK6_RESIS	Devereux, Zachary	Felt too tired to attempt the protocol-specified resistance level of 3	2024-10-21 12:10:24
25	MDMR-00010	Open comment	MDMR	Middlemore Hospital	Visit 3 - Accountability	IAACC	Missed/Partial/Extra Exercise	MPEE1	00004	Exercise Log -Part 1	EXEL1	On exercycle - Resistance setting:	WK6_RESIS	Devereux, Zachary	Actually 10 minutes at level 3 (at 25 km/h) and 15 minutes at level 2 (at 27 km/h)	2024-10-21 12:12:26
26	MDMR-00010	Open comment	MDMR	Middlemore Hospital	Visit 3 - Accountability	IAACC	Missed/Partial/Extra Exercise	MPEE1	00004	Exercise Log -Part 1	EXEL1	On exercycle - Training RPM:	WK6_RPM	Devereux, Zachary	73.4, i.e. 26.2 km/h, on average (see comment for resistance setting)	2024-10-21 12:13:53
27	MDMR-00010	Open comment	MDMR	Middlemore Hospital	Visit 3 - Accountability	IAACC	Missed/Partial/Extra Exercise	MPEE1	00005	Exercise Log -Part 1	EXEL1	On exercycle - Resistance setting:	WK6_RESIS	Devereux, Zachary	Actually 10 minutes at level 3 and 15 minutes at level 2	2024-10-21 12:15:33
28	MDMR-00010	Open comment	MDMR	Middlemore Hospital	Visit 3 - Accountability	IAACC	Missed/Partial/Extra Exercise	MPEE1	00006	Exercise Log -Part 1	EXEL1	On exercycle - Training RPM:	WK6_RPM	Devereux, Zachary	Actually unknown/unwritten, but presumably ~70 as participant generally gives their speed as 25 km/h	2024-10-21 12:17:43
29	MDMR-00010	Open comment	MDMR	Middlemore Hospital	Visit 3 - Accountability	IAACC	Missed/Partial/Extra Exercise	MPEE1	00006	Exercise Log -Part 1	EXEL1	On exercycle - Resistance setting:	WK6_RESIS	Devereux, Zachary	Actually 5 minutes at level 3 and 20 minutes at level 2	2024-10-21 12:18:42
30	MDMR-00010	Open comment	MDMR	Middlemore Hospital	Visit 4 - Accountability		Missed/Partial/Extra Exercise	MPEE2	00001	Exercise Log -Part 2	EXEL2	On exercycle - Resistance setting (level):	WK7_RESIS	Devereux, Zachary	Actually 5 minutes at level 4 and 20 minutes at level 2	2024-10-21 12:19:45
31	MDMR-00010	Open comment	MDMR	Middlemore Hospital	Visit 3 - Interim Assessment	IA	Lab Tests	LB		Cholesterol	CHOL	Cholesterol (mmol/L):	CHOL_LBORRES	Devereux, Zachary	Has improved since screening	2024-10-22 08:35:28
32	MDMR-00010	Open comment	MDMR	Middlemore Hospital	Visit 3 - Interim Assessment	IA	Lab Tests	LB		LDL Cholesterol	LDLC	LDL Cholesterol (mmol/L):	LDLCHOL_LBORRES	Devereux, Zachary	Has improved since screening	2024-10-22 08:36:13
35	MDMR-00010	Open comment	MDMR	Middlemore Hospital	Visit 4 - Accountability		Missed/Partial/Extra Exercise	MPEE2	00002	Exercise Log -Part 2	EXEL2	On exercycle - Training RPM:	WK7_RMP	King, Dhanya	53-56 RPM	2024-12-12 13:06:14
36	MDMR-00010	Open comment	MDMR	Middlemore Hospital	Visit 4 - Accountability		Missed/Partial/Extra Exercise	MPEE2	00003	Exercise Log -Part 2	EXEL2	On exercycle - Training RPM:	WK7_RMP	King, Dhanya	53-56 RPM	2024-12-12 13:07:16
37	MDMR-00010	Open comment	MDMR	Middlemore Hospital	Visit 4 - Accountability		Missed/Partial/Extra Exercise	MPEE2	00006	Exercise Log -Part 2	EXEL2	On exercycle - Training RPM:	WK7_RMP	King, Dhanya	53-56 RPM	2024-12-12 13:09:09
38	MDMR-00010	Open comment	MDMR	Middlemore Hospital	Visit 4 - Accountability		Missed/Partial/Extra Exercise	MPEE2	00022	Exercise Log -Part 2	EXEL2	On exercycle - Training RPM:	WK7_RMP	King, Dhanya	53-56RPM	2024-12-12 14:15:17
39	MDMR-00010	Open comment	MDMR	Middlemore Hospital	Visit 4 - Accountability		Missed/Partial/Extra Exercise	MPEE2	00022	Exercise Log -Part 2	EXEL2	On exercycle - Resistance setting (level):	WK7_RESIS	King, Dhanya	Also completed some time at resistance level 4	2024-12-12 14:15:35
46	MDMR-00010	Open comment	MDMR	Middlemore Hospital	Study Disposition	SD	End of Study Details	EOSD		End of study details	EOSDT	Has the participant completed the study as per protocol?	DSYN	Wojciechowska, Joanna	I have reviewed all data for the participant and confirm that it is complete and accurate.	2025-04-15 12:49:26
1	MDMR-00011	Open comment	MDMR	Middlemore Hospital	Visit 1-Screening	SCR	Demographics	DM		Physical Information	PHI	Weight (kg):	WEIGHT_VSORRES	King, Dhanya	73.65kg is the accurate value	2024-08-27 07:28:17
2	MDMR-00011	Open comment	MDMR	Middlemore Hospital	Visit 1-Screening	SCR	Vital Signs	VS		Vital signs details	VSD	SBP (mmHg):	SYSBP_VSORRES	Devereux, Zachary	Data accurate, as per source (NCS result)	2024-09-03 12:06:40
3	MDMR-00011	Open comment	MDMR	Middlemore Hospital	Visit 1-Screening	SCR	Vital Signs	VS		Vital signs details	VSD	DBP (mmHg):	DIABP_VSORRES	Devereux, Zachary	Data accurate, as per source (NCS result)	2024-09-03 12:07:30
4	MDMR-00011	Open comment	MDMR	Middlemore Hospital	Visit 1-Screening	SCR	Lab Tests	LB		Platelets	PLT	If abnormal, then clinically significant?	PLT_ABNORM	Devereux, Zachary	Result has "not significantly changed since a previous blood film was reported. A blood film has not been made."	2024-09-03 12:15:32
5	MDMR-00011	Open comment	MDMR	Middlemore Hospital	Common Forms	CF	Concomitant Medication	CM	00001	Concomitant medication	CMED	Given for?	CMLINK	Devereux, Zachary	Prophylaxis, as per source	2024-09-03 14:38:46
6	MDMR-00011	Open comment	MDMR	Middlemore Hospital	Common Forms	CF	Concomitant Medication	CM	00002	Concomitant medication	CMED	Given for?	CMLINK	Devereux, Zachary	Prophylaxis, as per source	2024-09-03 14:40:40
8	MDMR-00011	Open comment	MDMR	Middlemore Hospital	Visit 1-Screening	SCR	Medical History	MH	Medical History-00009	Medical history details	MHD	Concomitant medication?	MHCONMEDYN	Devereux, Zachary	Takes rizatriptan for migraines, but only occasionally - as per source	2024-09-13 16:27:57
10	MDMR-00011	Open comment	MDMR	Middlemore Hospital	Visit 2 - Baseline Assessment	BS	Hand Grip Strength	HGS		Hand Grip Strength Assessment	HGSA	Average dynamometer score:	HGS_ORRES	Devereux, Zachary	Actual 23.1	2024-09-19 11:39:23
11	MDMR-00011	Open comment	MDMR	Middlemore Hospital	Visit 2 - Baseline Assessment	BS	6-Minute Walk Test	MWT		6-minute walk test	SMWT	Total distance walked (meter):	SMWT_DISTWALK	Devereux, Zachary	Actual 487.45	2024-09-19 11:39:58
13	MDMR-00011	Open comment	MDMR	Middlemore Hospital	Common Forms	CF	Adverse Event	AE	Adverse Event-00002	Adverse Event	AELOG	Action taken:	AEACN	Devereux, Zachary	Participant just reduced carb intake and had a protein shake to help ease symptoms	2024-10-03 09:58:37
14	MDMR-00011	Open comment	MDMR	Middlemore Hospital	Common Forms	CF	Adverse Event	AE	Adverse Event-00003	Adverse Event	AELOG	Action taken:	AEACN	Devereux, Zachary	Just paracetamol	2024-10-09 13:39:17
16	MDMR-00011	Open comment	MDMR	Middlemore Hospital	Visit 3 - Accountability	IAACC	Missed/Partial/Extra Exercise	MPEE1	00002	Exercise Log -Part 1	EXEL1	On exercycle - Training RPM:	WK6_RPM	King, Dhanya	64 - 70 RPM	2024-11-05 11:30:43
17	MDMR-00011	Open comment	MDMR	Middlemore Hospital	Visit 3 - Accountability	IAACC	Missed/Partial/Extra Exercise	MPEE1	00002	Exercise Log -Part 1	EXEL1	On exercycle - Resistance setting:	WK6_RESIS	King, Dhanya	Resistance levels 1 and 2	2024-11-05 11:53:05
18	MDMR-00011	Open comment	MDMR	Middlemore Hospital	Visit 3 - Accountability	IAACC	Missed/Partial/Extra Exercise	MPEE1	00003	Exercise Log -Part 1	EXEL1	On exercycle - Resistance setting:	WK6_RESIS	King, Dhanya	Level 1 for 19.5 minutes and level 2 for 4.5 minutes	2024-11-05 11:55:18
19	MDMR-00011	Open comment	MDMR	Middlemore Hospital	Visit 3 - Accountability	IAACC	Missed/Partial/Extra Exercise	MPEE1	00003	Exercise Log -Part 1	EXEL1	On exercycle - Training RPM:	WK6_RPM	King, Dhanya	64 - 75 RPM for 20 minutes	2024-11-05 11:56:58
20	MDMR-00011	Open comment	MDMR	Middlemore Hospital	Visit 3 - Accountability	IAACC	Missed/Partial/Extra Exercise	MPEE1	00004	Exercise Log -Part 1	EXEL1	On exercycle - Training RPM:	WK6_RPM	King, Dhanya	67 RPM for 5 minutes on resistance level 2. 75 RPM for 15 minutes on resistance level 1.	2024-11-05 11:58:53
21	MDMR-00011	Open comment	MDMR	Middlemore Hospital	Visit 3 - Accountability	IAACC	Missed/Partial/Extra Exercise	MPEE1	00004	Exercise Log -Part 1	EXEL1	On exercycle - Resistance setting:	WK6_RESIS	King, Dhanya	5 minutes on level 2 and 15 minutes on level 1	2024-11-05 11:59:19
22	MDMR-00011	Open comment	MDMR	Middlemore Hospital	Visit 3 - Accountability	IAACC	Missed/Partial/Extra Exercise	MPEE1	00005	Exercise Log -Part 1	EXEL1	On exercycle - Training RPM:	WK6_RPM	King, Dhanya	53 - 64 RPM	2024-11-05 12:00:25
23	MDMR-00011	Open comment	MDMR	Middlemore Hospital	Visit 3 - Accountability	IAACC	Missed/Partial/Extra Exercise	MPEE1	00006	Exercise Log -Part 1	EXEL1	On exercycle - Training RPM:	WK6_RPM	King, Dhanya	59 - 64 RPM	2024-11-05 12:01:36
24	MDMR-00011	Open comment	MDMR	Middlemore Hospital	Visit 3 - Accountability	IAACC	Missed/Partial/Extra Exercise	MPEE1	00007	Exercise Log -Part 1	EXEL1	On exercycle - Training RPM:	WK6_RPM	King, Dhanya	61-64 RPM	2024-11-05 12:02:34
25	MDMR-00011	Open comment	MDMR	Middlemore Hospital	Visit 3 - Accountability	IAACC	Missed/Partial/Extra Exercise	MPEE1	00008	Exercise Log -Part 1	EXEL1	On exercycle - Resistance setting:	WK6_RESIS	King, Dhanya	Resistance levels 2 and 3.	2024-11-05 12:04:34
26	MDMR-00011	Open comment	MDMR	Middlemore Hospital	Visit 3 - Accountability	IAACC	Missed/Partial/Extra Exercise	MPEE1	00009	Exercise Log -Part 1	EXEL1	On exercycle - Training RPM:	WK6_RPM	King, Dhanya	61-67 RPM	2024-11-05 12:05:36
27	MDMR-00011	Open comment	MDMR	Middlemore Hospital	Visit 3 - Accountability	IAACC	Missed/Partial/Extra Exercise	MPEE1	00010	Exercise Log -Part 1	EXEL1	On exercycle - Training RPM:	WK6_RPM	King, Dhanya	61-67 RPM	2024-11-05 12:06:23
28	MDMR-00011	Open comment	MDMR	Middlemore Hospital	Visit 3 - Accountability	IAACC	Missed/Partial/Extra Exercise	MPEE1	00011	Exercise Log -Part 1	EXEL1	On exercycle - Training RPM:	WK6_RPM	King, Dhanya	48 - 51 RPM	2024-11-05 12:07:18
29	MDMR-00011	Open comment	MDMR	Middlemore Hospital	Visit 3 - Accountability	IAACC	Missed/Partial/Extra Exercise	MPEE1	00012	Exercise Log -Part 1	EXEL1	On exercycle - Training RPM:	WK6_RPM	King, Dhanya	48-64 RPM	2024-11-05 12:08:24
30	MDMR-00011	Open comment	MDMR	Middlemore Hospital	Visit 3 - Accountability	IAACC	Missed/Partial/Extra Exercise	MPEE1	00012	Exercise Log -Part 1	EXEL1	On exercycle - Resistance setting:	WK6_RESIS	King, Dhanya	17 minutes at resistance level 3 and 8 minutes at resistance level 2.	2024-11-05 12:08:55
31	MDMR-00011	Open comment	MDMR	Middlemore Hospital	Visit 3 - Accountability	IAACC	Missed/Partial/Extra Exercise	MPEE1	00013	Exercise Log -Part 1	EXEL1	On exercycle - Training RPM:	WK6_RPM	King, Dhanya	51-61 RPM	2024-11-05 12:09:51
32	MDMR-00011	Open comment	MDMR	Middlemore Hospital	Visit 3 - Accountability	IAACC	Missed/Partial/Extra Exercise	MPEE1	00013	Exercise Log -Part 1	EXEL1	On exercycle - Resistance setting:	WK6_RESIS	King, Dhanya	12 minutes at resistance level 3 and 13 minutes at resistance level 2.	2024-11-05 12:10:26
48	MDMR-00011	Open comment	MDMR	Middlemore Hospital	Visit 4 - Accountability		Missed/Partial/Extra Exercise	MPEE2	00004	Exercise Log -Part 2	EXEL2	On exercycle - Training RPM:	WK7_RMP	King, Dhanya	48-51 RPM	2025-03-06 11:22:41
49	MDMR-00011	Open comment	MDMR	Middlemore Hospital	Visit 4 - Accountability		Missed/Partial/Extra Exercise	MPEE2	00005	Exercise Log -Part 2	EXEL2	On exercycle - Training RPM:	WK7_RMP	King, Dhanya	64-70 RPM	2025-03-06 11:23:38
51	MDMR-00011	Open comment	MDMR	Middlemore Hospital	Visit 4 - Accountability		Missed/Partial/Extra Exercise	MPEE2	00009	Exercise Log -Part 2	EXEL2	On exercycle - Training RPM:	WK7_RMP	King, Dhanya	67-80 RPM	2025-03-10 08:51:37
52	MDMR-00011	Open comment	MDMR	Middlemore Hospital	Visit 4 - Accountability		Missed/Partial/Extra Exercise	MPEE2	00009	Exercise Log -Part 2	EXEL2	On exercycle - Resistance setting (level):	WK7_RESIS	King, Dhanya	6 minutes at level 2 and 19 minutes at level 1	2025-03-10 08:51:58
53	MDMR-00011	Open comment	MDMR	Middlemore Hospital	Visit 4 - Accountability		Missed/Partial/Extra Exercise	MPEE2	00010	Exercise Log -Part 2	EXEL2	On exercycle - Training RPM:	WK7_RMP	King, Dhanya	75-78RPM	2025-03-10 08:52:44
61	MDMR-00011	Open comment	MDMR	Middlemore Hospital	Common Forms	CF	Adverse Event	AE	Adverse Event-00015	Adverse Event	AELOG	Adverse event term / description:	AETERM	King, Dhanya	Blood pressure when visiting GP 190/95	2025-03-11 09:21:29
65	MDMR-00011	Open comment	MDMR	Middlemore Hospital	Study Disposition	SD	End of Study Details	EOSD		End of study details	EOSDT	Has the participant completed the study as per protocol?	DSYN	Wojciechowska, Joanna	I have reviewed all data for the participant and confirm that it is complete and accurate.	2025-04-15 13:08:36
1	MDMR-00012	Open comment	MDMR	Middlemore Hospital	Visit 1-Screening	SCR	Demographics	DM		Physical Information	PHI	Weight (kg):	WEIGHT_VSORRES	King, Dhanya	70.55kg Is the actual value.	2024-08-27 07:57:49
4	MDMR-00012	Open comment	MDMR	Middlemore Hospital	Common Forms	CF	Concomitant Medication	CM	00003	Concomitant medication	CMED	Dose form:	CMDOSFRM	Devereux, Zachary	modified release	2024-09-13 12:06:27
7	MDMR-00012	Open comment	MDMR	Middlemore Hospital	Visit 4 - Accountability		Exercise Adherence	EXAD2		Exercise adherence - Part 2	EXAD2	Did participant complete Part 2 scheduled exercise per protocol?	EXE_P2COMP	King, Dhanya	Exiting study early - data from part 1 diary.	2024-10-30 13:44:13
8	MDMR-00012	Open comment	MDMR	Middlemore Hospital	Visit 4 - Accountability		Exercise Adherence	EXAD2		Exercise adherence - Part 2	EXAD2	Did participant complete Part 2 scheduled exercise per protocol?	EXE_P2COMP	King, Dhanya	Refer to visit 3 - Accountability, missed/partial/extra exercise for the adaptations to the exercise program.	2024-10-30 14:12:40
9	MDMR-00012	Open comment	MDMR	Middlemore Hospital	Visit 3 - Accountability	IAACC	Missed/Partial/Extra Exercise	MPEE1	00001	Exercise Log -Part 1	EXEL1	On exercycle - Training RPM:	WK6_RPM	King, Dhanya	53-61 RPM	2024-10-30 14:21:35
10	MDMR-00012	Open comment	MDMR	Middlemore Hospital	Visit 3 - Accountability	IAACC	Missed/Partial/Extra Exercise	MPEE1	00003	Exercise Log -Part 1	EXEL1	On exercycle - Training RPM:	WK6_RPM	King, Dhanya	59-6 RPM	2024-10-30 14:24:17
11	MDMR-00012	Open comment	MDMR	Middlemore Hospital	Visit 3 - Accountability	IAACC	Missed/Partial/Extra Exercise	MPEE1	00007	Exercise Log -Part 1	EXEL1	On exercycle - Training RPM:	WK6_RPM	King, Dhanya	45-53 RPM	2024-10-31 08:47:30
12	MDMR-00012	Open comment	MDMR	Middlemore Hospital	Visit 3 - Accountability	IAACC	Missed/Partial/Extra Exercise	MPEE1	00008	Exercise Log -Part 1	EXEL1	On exercycle - Training RPM:	WK6_RPM	King, Dhanya	45-53 RPM	2024-10-31 08:48:27
13	MDMR-00012	Open comment	MDMR	Middlemore Hospital	Visit 3 - Accountability	IAACC	Missed/Partial/Extra Exercise	MPEE1	00009	Exercise Log -Part 1	EXEL1	On exercycle - Training RPM:	WK6_RPM	King, Dhanya	48-59 RPM	2024-10-31 08:50:26
14	MDMR-00012	Open comment	MDMR	Middlemore Hospital	Visit 3 - Accountability	IAACC	Missed/Partial/Extra Exercise	MPEE1	00010	Exercise Log -Part 1	EXEL1	On exercycle - Training RPM:	WK6_RPM	King, Dhanya	48-61 RPM	2024-10-31 08:51:29
15	MDMR-00012	Open comment	MDMR	Middlemore Hospital	Visit 3 - Accountability	IAACC	Missed/Partial/Extra Exercise	MPEE1	00011	Exercise Log -Part 1	EXEL1	On exercycle - Training RPM:	WK6_RPM	King, Dhanya	48-61 RPM	2024-10-31 08:57:01
16	MDMR-00012	Open comment	MDMR	Middlemore Hospital	Visit 3 - Accountability	IAACC	Missed/Partial/Extra Exercise	MPEE1	00012	Exercise Log -Part 1	EXEL1	On exercycle - Training RPM:	WK6_RPM	King, Dhanya	45-53 RPM	2024-10-31 08:58:04
17	MDMR-00012	Open comment	MDMR	Middlemore Hospital	Visit 3 - Accountability	IAACC	Missed/Partial/Extra Exercise	MPEE1	00013	Exercise Log -Part 1	EXEL1	On exercycle - Training RPM:	WK6_RPM	King, Dhanya	48-61 RPM	2024-10-31 09:05:04
18	MDMR-00012	Open comment	MDMR	Middlemore Hospital	Visit 3 - Accountability	IAACC	Missed/Partial/Extra Exercise	MPEE1	00014	Exercise Log -Part 1	EXEL1	On exercycle - Training RPM:	WK6_RPM	King, Dhanya	48-61 RPM	2024-10-31 09:06:01
19	MDMR-00012	Open comment	MDMR	Middlemore Hospital	Visit 3 - Accountability	IAACC	Missed/Partial/Extra Exercise	MPEE1	00015	Exercise Log -Part 1	EXEL1	On exercycle - Training RPM:	WK6_RPM	King, Dhanya	48-61 RPM	2024-10-31 09:06:39
20	MDMR-00012	Open comment	MDMR	Middlemore Hospital	Visit 3 - Accountability	IAACC	Missed/Partial/Extra Exercise	MPEE1	00016	Exercise Log -Part 1	EXEL1	On exercycle - Training RPM:	WK6_RPM	King, Dhanya	48-51 RPM	2024-10-31 09:08:06
21	MDMR-00012	Open comment	MDMR	Middlemore Hospital	Visit 3 - Accountability	IAACC	Missed/Partial/Extra Exercise	MPEE1	00017	Exercise Log -Part 1	EXEL1	On exercycle - Training RPM:	WK6_RPM	King, Dhanya	51 - 53 RPM	2024-10-31 09:09:08
24	MDMR-00012	Open comment	MDMR	Middlemore Hospital	Visit 4 - End of Study	EOS	Lab Tests	LB		HbA1C	HBA	HbA1C (mmol/mol Hb):	HBA1C_LBORRES	Devereux, Zachary	Deemed to be clinically significant by the investigator; prediabetes, to be added as an AE once the investigator signs off on this	2024-11-27 10:44:40
35	MDMR-00012	Open comment	MDMR	Middlemore Hospital	Study Disposition	SD	End of Study Details	EOSD		End of study details	EOSDT	Has the participant completed the study as per protocol?	DSYN	Wojciechowska, Joanna	I have reviewed all data for the participant and confirm that it is complete and accurate.	2025-04-15 13:11:12
1	MDMR-00013	Open comment	MDMR	Middlemore Hospital	Visit 1-Screening	SCR	Demographics	DM		Physical Information	PHI	Height (cm):	HEIGHT_VSORRES	King, Dhanya	153.1cm is the correct value.	2024-08-28 08:52:53
2	MDMR-00013	Open comment	MDMR	Middlemore Hospital	Visit 1-Screening	SCR	Demographics	DM		Physical Information	PHI	Weight (kg):	WEIGHT_VSORRES	King, Dhanya	78.90kg is the correct value.	2024-08-28 08:53:13
4	MDMR-00013	Open comment	MDMR	Middlemore Hospital	Visit 1-Screening	SCR	Vital Signs	VS		Vital signs details	VSD	Pulse (bpm):	PULSE_VSORRES	Devereux, Zachary	Result is 59, which is NCS	2024-09-03 09:19:27
5	MDMR-00013	Open comment	MDMR	Middlemore Hospital	Visit 2 - Baseline Assessment	BS	Hand Grip Strength	HGS		Hand Grip Strength Assessment	HGSA	Average dynamometer score:	HGS_ORRES	Devereux, Zachary	Actual 22.3	2024-09-10 09:05:09
6	MDMR-00013	Open comment	MDMR	Middlemore Hospital	Visit 2 - Baseline Assessment	BS	6-Minute Walk Test	MWT		6-minute walk test	SMWT	Total distance walked (meter):	SMWT_DISTWALK	Devereux, Zachary	Actual 506.18	2024-09-10 09:06:18
20	MDMR-00013	Open comment	MDMR	Middlemore Hospital	Visit 2 - Baseline Assessment	BS	SF-36 Questionnaire	SF36		Pain	PAIN	How much bodily pain have you had during the past 4 weeks?	QSSF36PAIN_01	Devereux, Zachary	Participant selected both "mild" and "moderate"	2024-09-25 16:24:10
21	MDMR-00013	Open comment	MDMR	Middlemore Hospital	Visit 3 - Interim Assessment	IA	Hand Grip Strength	HGS		Hand Grip Strength Assessment	HGSA	Average dynamometer score:	HGS_ORRES	Devereux, Zachary	24.3	2024-10-21 12:53:30
24	MDMR-00013	Open comment	MDMR	Middlemore Hospital	Visit 4 - Accountability		Missed/Partial/Extra Exercise	MPEE2	00001	Exercise Log -Part 2	EXEL2	On exercycle - Resistance setting (level):	WK7_RESIS	King, Dhanya	Participant completed the exercise are resistance levels 2 and 3	2024-12-12 14:54:47
25	MDMR-00013	Open comment	MDMR	Middlemore Hospital	Visit 4 - Accountability		Missed/Partial/Extra Exercise	MPEE2	00002	Exercise Log -Part 2	EXEL2	On exercycle - Resistance setting (level):	WK7_RESIS	King, Dhanya	Participant completed the exercise are resistance levels 2 and 3	2024-12-12 14:55:17
26	MDMR-00013	Open comment	MDMR	Middlemore Hospital	Visit 4 - Accountability		Missed/Partial/Extra Exercise	MPEE2	00003	Exercise Log -Part 2	EXEL2	On exercycle - Resistance setting (level):	WK7_RESIS	King, Dhanya	Participant completed the exercise are resistance levels 2 and 3	2024-12-12 14:55:54
27	MDMR-00013	Open comment	MDMR	Middlemore Hospital	Visit 4 - Accountability		Missed/Partial/Extra Exercise	MPEE2	00005	Exercise Log -Part 2	EXEL2	On exercycle - Resistance setting (level):	WK7_RESIS	King, Dhanya	Participant completed the exercise are resistance levels 2 and 3	2024-12-12 14:57:07
28	MDMR-00013	Open comment	MDMR	Middlemore Hospital	Visit 4 - Accountability		Missed/Partial/Extra Exercise	MPEE2	00006	Exercise Log -Part 2	EXEL2	On exercycle - Resistance setting (level):	WK7_RESIS	King, Dhanya	Participant completed the exercise are resistance levels 2 and 3	2024-12-12 14:57:39
29	MDMR-00013	Open comment	MDMR	Middlemore Hospital	Visit 4 - Accountability		Missed/Partial/Extra Exercise	MPEE2	00007	Exercise Log -Part 2	EXEL2	On exercycle - Resistance setting (level):	WK7_RESIS	King, Dhanya	Participant completed the exercise are resistance levels 2 and 3	2024-12-12 14:58:08
30	MDMR-00013	Open comment	MDMR	Middlemore Hospital	Visit 4 - Accountability		Missed/Partial/Extra Exercise	MPEE2	00009	Exercise Log -Part 2	EXEL2	On exercycle - Resistance setting (level):	WK7_RESIS	King, Dhanya	Participant completed the exercise are resistance levels 2 and 3	2024-12-12 14:58:54
31	MDMR-00013	Open comment	MDMR	Middlemore Hospital	Visit 4 - Accountability		Missed/Partial/Extra Exercise	MPEE2	00011	Exercise Log -Part 2	EXEL2	On exercycle - Resistance setting (level):	WK7_RESIS	King, Dhanya	Participant completed the exercise are resistance levels 2 and 3	2024-12-12 14:59:44
32	MDMR-00013	Open comment	MDMR	Middlemore Hospital	Visit 4 - Accountability		Missed/Partial/Extra Exercise	MPEE2	00012	Exercise Log -Part 2	EXEL2	On exercycle - Resistance setting (level):	WK7_RESIS	King, Dhanya	Participant completed the exercise are resistance levels 2 and 3	2024-12-12 15:00:10
33	MDMR-00013	Open comment	MDMR	Middlemore Hospital	Visit 4 - Accountability		Missed/Partial/Extra Exercise	MPEE2	00014	Exercise Log -Part 2	EXEL2	On exercycle - Resistance setting (level):	WK7_RESIS	King, Dhanya	Participant completed the exercise are resistance levels 2 and 3	2024-12-12 15:00:54
37	MDMR-00013	Open comment	MDMR	Middlemore Hospital	Visit 4 - End of Study	EOS	Lab Tests	LB		Hs-CRP	HSCRP	Hs-CRP (mg/L):	HSCRP_LBORRES	King, Dhanya	<1	2025-01-16 13:55:33
42	MDMR-00013	Open comment	MDMR	Middlemore Hospital	Study Disposition	SD	End of Study Details	EOSD		End of study details	EOSDT	Has the participant completed the study as per protocol?	DSYN	Wojciechowska, Joanna	I have reviewed all data for the participant and confirm that it is complete and accurate.	2025-04-15 13:14:13
1	MDMR-00014	Open comment	MDMR	Middlemore Hospital	Visit 1-Screening	SCR	Demographics	DM		Physical Information	PHI	Height (cm):	HEIGHT_VSORRES	Armstrong, Courtney	163.1 cm	2024-08-30 16:42:54
2	MDMR-00014	Open comment	MDMR	Middlemore Hospital	Visit 1-Screening	SCR	Demographics	DM		Physical Information	PHI	Height (cm):	HEIGHT_VSORRES	Armstrong, Courtney	Sorry, last comment is incorrect. Correct height is 161.3 cm	2024-08-30 16:43:27
3	MDMR-00014	Open comment	MDMR	Middlemore Hospital	Visit 1-Screening	SCR	Demographics	DM		Physical Information	PHI	Weight (kg):	WEIGHT_VSORRES	Armstrong, Courtney	weight is 79.65	2024-08-30 16:43:42
4	MDMR-00014	Open comment	MDMR	Middlemore Hospital	Visit 1-Screening	SCR	Medical History	MH	Medical History-00003	Medical history details	MHD	Medical history term:	MHTERM	Devereux, Zachary	Was experiencing hot flushes, mood swings, poor sleep, Dry vagina. GP started her on Oestradiol 25mcg patches in Nov2021, then increase to 50mcg in Feb2022 and symptoms improved . When tried reducing from 50 to 25mcg, symptoms relapsed, Thus remains on 50mcg.	2024-09-06 16:18:19
5	MDMR-00014	Open comment	MDMR	Middlemore Hospital	Visit 1-Screening	SCR	Medical History	MH	Medical History-00004	Medical history details	MHD	Medical history term:	MHTERM	Devereux, Zachary	Insomnia due to hot flushes	2024-09-06 16:22:50
6	MDMR-00014	Open comment	MDMR	Middlemore Hospital	Visit 1-Screening	SCR	Medical History	MH	Medical History-00005	Medical history details	MHD	Medical history term:	MHTERM	Devereux, Zachary	Sudden right hearing loss 15years ago, cause unknown - investigated by ENT, including MRI brain but no cause found. Was suspicious for infarct hence started on Aspirin since then.	2024-09-06 16:24:38
7	MDMR-00014	Open comment	MDMR	Middlemore Hospital	Common Forms	CF	Concomitant Medication	CM	00001	Concomitant medication	CMED	Given for?	CMLINK	Devereux, Zachary	Prophylaxis	2024-09-06 16:30:16
8	MDMR-00014	Open comment	MDMR	Middlemore Hospital	Common Forms	CF	Concomitant Medication	CM	00001	Concomitant medication	CMED	Dose form:	CMDOSFRM	Devereux, Zachary	Enteric-coated tablet	2024-09-06 16:32:05
9	MDMR-00014	Open comment	MDMR	Middlemore Hospital	Common Forms	CF	Concomitant Medication	CM	00001	Concomitant medication	CMED	Given for?	CMLINK	Devereux, Zachary	Prophylaxis, as per source	2024-09-06 16:36:28
14	MDMR-00014	Open comment	MDMR	Middlemore Hospital	Visit 2 - Baseline Assessment	BS	Hand Grip Strength	HGS		Hand Grip Strength Assessment	HGSA	Average dynamometer score:	HGS_ORRES	Devereux, Zachary	Actual 26.3	2024-09-19 12:11:13
15	MDMR-00014	Open comment	MDMR	Middlemore Hospital	Visit 2 - Baseline Assessment	BS	6-Minute Walk Test	MWT		6-minute walk test	SMWT	Total distance walked (meter):	SMWT_DISTWALK	Devereux, Zachary	Actual 495.4	2024-09-19 12:13:08
17	MDMR-00014	Open comment	MDMR	Middlemore Hospital	Weekly Contact	WC	Weekly Participant Contact	WPCA	Week-00004	Weekly Information	WINFO	Reminded about completing the diary?	WK_DIARY	Devereux, Zachary	Forgotten by caller	2024-10-16 14:00:02
18	MDMR-00014	Open comment	MDMR	Middlemore Hospital	Weekly Contact	WC	Weekly Participant Contact	WPCA	Week-00001	Weekly Information	WINFO	Ongoing adverse events followed-up?	WK_AEFU	Devereux, Zachary	Lower thoracic sprain followed up on (still ongoing), although this is no longer considered an AE, due to having begun before randomisation	2024-10-17 15:05:12
19	MDMR-00014	Open comment	MDMR	Middlemore Hospital	Weekly Contact	WC	Weekly Participant Contact	WPCA	Week-00002	Weekly Information	WINFO	Ongoing adverse events followed-up?	WK_AEFU	Devereux, Zachary	Lower thoracic sprain followed up on (still ongoing), although this is no longer considered an AE, due to having begun before randomisation	2024-10-17 15:05:21
20	MDMR-00014	Open comment	MDMR	Middlemore Hospital	Weekly Contact	WC	Weekly Participant Contact	WPCA	Week-00003	Weekly Information	WINFO	Ongoing adverse events followed-up?	WK_AEFU	Devereux, Zachary	Lower thoracic sprain followed up on (still ongoing), although this is no longer considered an AE, due to having begun before randomisation	2024-10-17 15:05:30
21	MDMR-00014	Open comment	MDMR	Middlemore Hospital	Weekly Contact	WC	Weekly Participant Contact	WPCA	Week-00004	Weekly Information	WINFO	Ongoing adverse events followed-up?	WK_AEFU	Devereux, Zachary	Lower thoracic sprain followed up on (still ongoing), although this is no longer considered an AE, due to having begun before randomisation	2024-10-17 15:05:37
22	MDMR-00014	Open comment	MDMR	Middlemore Hospital	Visit 3 - Accountability	IAACC	Missed/Partial/Extra Exercise	MPEE1	00002	Exercise Log -Part 1	EXEL1	On exercycle - Training RPM:	WK6_RPM	King, Dhanya	63 - 64 RPM	2024-11-05 12:23:21
23	MDMR-00014	Open comment	MDMR	Middlemore Hospital	Visit 3 - Accountability	IAACC	Missed/Partial/Extra Exercise	MPEE1	00010	Exercise Log -Part 1	EXEL1	On exercycle - Training RPM:	WK6_RPM	King, Dhanya	61 - 67 RPM	2024-11-05 13:20:43
24	MDMR-00014	Open comment	MDMR	Middlemore Hospital	Visit 3 - Accountability	IAACC	Missed/Partial/Extra Exercise	MPEE1	00020	Exercise Log -Part 1	EXEL1	On exercycle - Training RPM:	WK6_RPM	King, Dhanya	44 - 45 RPM	2024-11-05 13:27:46
25	MDMR-00014	Open comment	MDMR	Middlemore Hospital	Visit 3 - Accountability	IAACC	Missed/Partial/Extra Exercise	MPEE1	00024	Exercise Log -Part 1	EXEL1	On exercycle - Resistance setting:	WK6_RESIS	King, Dhanya	resistance level 1 and 2	2024-11-05 13:30:38
26	MDMR-00014	Open comment	MDMR	Middlemore Hospital	Visit 3 - Accountability	IAACC	Missed/Partial/Extra Exercise	MPEE1	00025	Exercise Log -Part 1	EXEL1	On exercycle - Training RPM:	WK6_RPM	King, Dhanya	56-64 RPM	2024-11-05 13:31:34
27	MDMR-00014	Open comment	MDMR	Middlemore Hospital	Visit 3 - Accountability	IAACC	Missed/Partial/Extra Exercise	MPEE1	00025	Exercise Log -Part 1	EXEL1	On exercycle - Resistance setting:	WK6_RESIS	King, Dhanya	Resistance was levels 1-2	2024-11-05 13:31:50
28	MDMR-00014	Open comment	MDMR	Middlemore Hospital	Visit 4 - Accountability		Missed/Partial/Extra Exercise	MPEE2	00004	Exercise Log -Part 2	EXEL2	On exercycle - Training RPM:	WK7_RMP	King, Dhanya	67-70RPM	2024-12-16 10:32:23
29	MDMR-00014	Open comment	MDMR	Middlemore Hospital	Visit 4 - Accountability		Missed/Partial/Extra Exercise	MPEE2	00006	Exercise Log -Part 2	EXEL2	On exercycle - Training RPM:	WK7_RMP	King, Dhanya	53-61RPM	2024-12-16 10:33:43
30	MDMR-00014	Open comment	MDMR	Middlemore Hospital	Visit 4 - Accountability		Missed/Partial/Extra Exercise	MPEE2	00008	Exercise Log -Part 2	EXEL2	On exercycle - Training RPM:	WK7_RMP	King, Dhanya	53-67RPM	2024-12-16 10:35:05
31	MDMR-00014	Open comment	MDMR	Middlemore Hospital	Visit 4 - Accountability		Missed/Partial/Extra Exercise	MPEE2	00009	Exercise Log -Part 2	EXEL2	On exercycle - Training RPM:	WK7_RMP	King, Dhanya	48-53RPM	2024-12-16 10:36:01
32	MDMR-00014	Open comment	MDMR	Middlemore Hospital	Visit 4 - Accountability		Missed/Partial/Extra Exercise	MPEE2	00012	Exercise Log -Part 2	EXEL2	On exercycle - Training RPM:	WK7_RMP	King, Dhanya	53-61RPM	2024-12-16 10:37:50
33	MDMR-00014	Open comment	MDMR	Middlemore Hospital	Visit 4 - Accountability		Missed/Partial/Extra Exercise	MPEE2	00013	Exercise Log -Part 2	EXEL2	On exercycle - Resistance setting (level):	WK7_RESIS	King, Dhanya	Alternated between resistance levels 1 and 2	2024-12-16 10:39:39
34	MDMR-00014	Open comment	MDMR	Middlemore Hospital	Visit 4 - Accountability		Missed/Partial/Extra Exercise	MPEE2	00016	Exercise Log -Part 2	EXEL2	On exercycle - Training RPM:	WK7_RMP	King, Dhanya	53-61RPM	2024-12-16 10:42:34
35	MDMR-00014	Open comment	MDMR	Middlemore Hospital	Visit 4 - Accountability		Missed/Partial/Extra Exercise	MPEE2	00016	Exercise Log -Part 2	EXEL2	On exercycle - Resistance setting (level):	WK7_RESIS	King, Dhanya	Alternated between resistance levels 1 and 2	2024-12-16 10:42:53
36	MDMR-00014	Open comment	MDMR	Middlemore Hospital	Visit 4 - Accountability		Missed/Partial/Extra Exercise	MPEE2	00018	Exercise Log -Part 2	EXEL2	On exercycle - Training RPM:	WK7_RMP	King, Dhanya	53-61RPM	2024-12-16 10:45:59
37	MDMR-00014	Open comment	MDMR	Middlemore Hospital	Visit 4 - Accountability		Missed/Partial/Extra Exercise	MPEE2	00021	Exercise Log -Part 2	EXEL2	On exercycle - Training RPM:	WK7_RMP	King, Dhanya	53-61RPM	2024-12-16 10:47:36
38	MDMR-00014	Open comment	MDMR	Middlemore Hospital	Visit 4 - Accountability		Missed/Partial/Extra Exercise	MPEE2	00021	Exercise Log -Part 2	EXEL2	On exercycle - Resistance setting (level):	WK7_RESIS	King, Dhanya	Alternated between levels 1 and 2	2024-12-16 10:47:48
39	MDMR-00014	Open comment	MDMR	Middlemore Hospital	Visit 4 - Accountability		Missed/Partial/Extra Exercise	MPEE2	00022	Exercise Log -Part 2	EXEL2	On exercycle - Training RPM:	WK7_RMP	King, Dhanya	53-56RPM	2024-12-16 10:48:41
40	MDMR-00014	Open comment	MDMR	Middlemore Hospital	Visit 4 - Accountability		Missed/Partial/Extra Exercise	MPEE2	00022	Exercise Log -Part 2	EXEL2	On exercycle - Resistance setting (level):	WK7_RESIS	King, Dhanya	Alternated between resistance levels 1 and 2	2024-12-16 10:49:00
41	MDMR-00014	Open comment	MDMR	Middlemore Hospital	Visit 4 - Accountability		Missed/Partial/Extra Exercise	MPEE2	00024	Exercise Log -Part 2	EXEL2	On exercycle - Training RPM:	WK7_RMP	King, Dhanya	53-56RPM	2024-12-16 10:49:55
52	MDMR-00014	Open comment	MDMR	Middlemore Hospital	Study Disposition	SD	End of Study Details	EOSD		End of study details	EOSDT	Has the participant completed the study as per protocol?	DSYN	Wojciechowska, Joanna	I have reviewed all data for the participant and confirm that it is complete and accurate.	2025-04-15 13:18:56
1	MDMR-00015	Open comment	MDMR	Middlemore Hospital	Visit 1-Screening	SCR	Demographics	DM		Physical Information	PHI	Height (cm):	HEIGHT_VSORRES	Devereux, Zachary	Actual height 167.6cm	2024-09-03 08:48:23
2	MDMR-00015	Open comment	MDMR	Middlemore Hospital	Visit 1-Screening	SCR	Demographics	DM		Physical Information	PHI	Weight (kg):	WEIGHT_VSORRES	Devereux, Zachary	Actual weight 89.15kg	2024-09-03 08:48:48
3	MDMR-00015	Open comment	MDMR	Middlemore Hospital	Visit 1-Screening	SCR	Medical History	MH	Medical History-00007	Medical history details	MHD	Start date:	MHSTDAT	Devereux, Zachary	As per source: Colonoscopy 2011, 2016	2024-09-09 10:18:50
4	MDMR-00015	Open comment	MDMR	Middlemore Hospital	Visit 1-Screening	SCR	Medical History	MH	Medical History-00008	Medical history details	MHD	Medical history term:	MHTERM	Devereux, Zachary	Solar lentigo/Early SebK at base of left neck. Pigemented AK at left elbow.	2024-09-09 10:20:02
5	MDMR-00015	Open comment	MDMR	Middlemore Hospital	Visit 1-Screening	SCR	Medical History	MH	Medical History-00009	Medical history details	MHD	Medical history term:	MHTERM	Devereux, Zachary	hitsology of excision of mid back lesion (May2022) NODULAR BASAL CELL CARCINOMA MARGINS ARE FREE OF THE LESION IN THE SECTIONS EXAMINED	2024-09-09 10:23:12
11	MDMR-00015	Open comment	MDMR	Middlemore Hospital	Visit 1-Screening	SCR	Medical History	MH	Medical History-00002	Medical history details	MHD	Ongoing?	MHONGO	Devereux, Zachary	First of two TIA's. Selected an end date, as per source, but also selected "ongoing condition with medication", as per source again, is participant is still taking medication for the lasting effects of the TIA's. Note: This was only a "probable" TIA.	2024-09-13 16:06:26
12	MDMR-00015	Open comment	MDMR	Middlemore Hospital	Visit 1-Screening	SCR	Medical History	MH	Medical History-00001	Medical history details	MHD	Ongoing?	MHONGO	Devereux, Zachary	Second of two TIA's. Transient right sided weaknes and numbness lasting 10mins. Aspirin changed to Clopidogrel as this is 2nd TIA [Carotid USS (Aug2021): Minimal plaque with no haemodynamic disturbance or velocity elevation throughout; both vertebral artery show normal antegrade flow. CT head (Aug2021): No intracranial patho. no infarct/haemorrhage]. Selected an end date, as per source, but also …	2024-09-13 16:11:55
13	MDMR-00015	Open comment	MDMR	Middlemore Hospital	Common Forms	CF	Concomitant Medication	CM	00001	Concomitant medication	CMED	Dose form:	CMDOSFRM	Devereux, Zachary	modified release	2024-09-16 15:08:41
14	MDMR-00015	Open comment	MDMR	Middlemore Hospital	Common Forms	CF	Concomitant Medication	CM	00002	Concomitant medication	CMED	Dose strength:	CMDOSSTR	Devereux, Zachary	Taken once daily in addition to the daily 5mg tablet	2024-09-16 15:10:33
15	MDMR-00015	Open comment	MDMR	Middlemore Hospital	Common Forms	CF	Concomitant Medication	CM	00001	Concomitant medication	CMED	Dose strength:	CMDOSSTR	Devereux, Zachary	Taken once daily in addition to the daily 2.5mg tablet	2024-09-16 15:10:51
16	MDMR-00015	Open comment	MDMR	Middlemore Hospital	Common Forms	CF	Concomitant Medication	CM	00002	Concomitant medication	CMED	Dose form:	CMDOSFRM	Devereux, Zachary	modified release	2024-09-16 15:11:54
17	MDMR-00015	Open comment	MDMR	Middlemore Hospital	Common Forms	CF	Concomitant Medication	CM	00006	Concomitant medication	CMED	Dose form:	CMDOSFRM	Devereux, Zachary	modified release	2024-09-16 15:17:56
20	MDMR-00015	Open comment	MDMR	Middlemore Hospital	Visit 2 - Baseline Assessment	BS	6-Minute Walk Test	MWT		6-minute walk test	SMWT	Total distance walked (meter):	SMWT_DISTWALK	King, Dhanya	471.19 is the actual value	2024-09-23 12:36:40
21	MDMR-00015	Open comment	MDMR	Middlemore Hospital	Visit 1-Screening	SCR	Lab Tests	LB		IGF-1	IGF	IGF-1 (ng/mL):	IGF1_LBORRES	Devereux, Zachary	Result is from a sample taken during the participant's second on-site visit, as the initial sample was lost by the testing lab. (All other results on this page are from the initial samples.)	2024-09-27 10:50:48
23	MDMR-00015	Open comment	MDMR	Middlemore Hospital	Unscheduled events	UNSCH	Lab Tests	LB	00001	IGF-1	IGF	IGF-1 (ng/mL):	IGF1_LBORRES	Devereux, Zachary	Result from sample collected during randomisation, as initial sample (collected during screening, as per protocol), was lost by lab	2024-10-02 09:20:28
25	MDMR-00015	Open comment	MDMR	Middlemore Hospital	Common Forms	CF	Adverse Event	AE	Adverse Event-00002	Adverse Event	AELOG	Outcome:	AEOUT	Devereux, Zachary	Condition worsened - becoming a chest infection (SAE) on 01/Oct/2024 - see Adverse Event-00003	2024-10-08 15:17:06
26	MDMR-00015	Open comment	MDMR	Middlemore Hospital	Visit 3 - Accountability	IAACC	Missed Treatments	MTR_1	00001	Missed treatment details	MTD	Week number when dose was missed or partially taken:	WK6_WNDM	Armstrong, Courtney	participant withdraw on week 2 Day 4 (02 Oct) as per diary	2024-11-12 08:43:00
36	MDMR-00015	Open comment	MDMR	Middlemore Hospital	Study Disposition	SD	End of Study Details	EOSD		End of study details	EOSDT	Has the participant completed the study as per protocol?	DSYN	Wojciechowska, Joanna	I have reviewed all data for the participant and confirm that it is complete and accurate.	2025-04-15 13:20:55
1	MDMR-00016	Open comment	MDMR	Middlemore Hospital	Visit 1-Screening	SCR	Demographics	DM		Physical Information	PHI	Weight (kg):	WEIGHT_VSORRES	Devereux, Zachary	Actual weight 111.35	2024-09-03 10:31:18
2	MDMR-00016	Open comment	MDMR	Middlemore Hospital	Visit 1-Screening	SCR	Medical History	MH	Medical History-00002	Medical history details	MHD	Ongoing?	MHONGO	Devereux, Zachary	Diet-controlled	2024-09-09 11:09:22
3	MDMR-00016	Open comment	MDMR	Middlemore Hospital	Visit 1-Screening	SCR	Medical History	MH	Medical History-00004	Medical history details	MHD	Medical history term:	MHTERM	Devereux, Zachary	UTIs in May2023 and Dec2023. Never had issues with UTIs prior to May2023. No recurrence of UTIs this year	2024-09-09 11:11:59
4	MDMR-00016	Open comment	MDMR	Middlemore Hospital	Common Forms	CF	Concomitant Medication	CM	00002	Concomitant medication	CMED	Given for?	CMLINK	Devereux, Zachary	Prophylaxis, as per source	2024-09-09 11:31:36
5	MDMR-00016	Open comment	MDMR	Middlemore Hospital	Common Forms	CF	Concomitant Medication	CM	00003	Concomitant medication	CMED	Given for?	CMLINK	Devereux, Zachary	Prophylaxis, as per source	2024-09-09 11:49:38
12	MDMR-00016	Open comment	MDMR	Middlemore Hospital	Visit 2 - Baseline Assessment	BS	Hand Grip Strength	HGS		Hand Grip Strength Assessment	HGSA	Average dynamometer score:	HGS_ORRES	King, Dhanya	24.8 is the correct value	2024-09-23 13:54:14
13	MDMR-00016	Open comment	MDMR	Middlemore Hospital	Visit 2 - Baseline Assessment	BS	6-Minute Walk Test	MWT		6-minute walk test	SMWT	Total distance walked (meter):	SMWT_DISTWALK	King, Dhanya	528.91 is the correct value	2024-09-23 13:54:53
15	MDMR-00016	Open comment	MDMR	Middlemore Hospital	Common Forms	CF	Adverse Event	AE	Adverse Event-00001	Adverse Event	AELOG	Action taken:	AEACN	Devereux, Zachary	Participant took Fishermans friend mint lozenge - not a medication	2024-10-09 11:21:45
16	MDMR-00016	Open comment	MDMR	Middlemore Hospital	Study Disposition	SD	End of Study Details	EOSD		End of study details	EOSDT	Reason for early termination:	DS_ETREAS	Devereux, Zachary	Due to chest pain, which possibly was related to the study IP	2024-10-16 09:43:46
17	MDMR-00016	Open comment	MDMR	Middlemore Hospital	Study Disposition	SD	End of Study Details	EOSD		End of study details	EOSDT	Early termination date:	DSSETDAT	Devereux, Zachary	On 08Oct2024, participant informed investigator of their wish to withdraw from the study. End of Study visit was on 15Oct2024.	2024-10-16 09:45:33
18	MDMR-00016	Open comment	MDMR	Middlemore Hospital	Visit 4 - Accountability		Treatment Adherence	TA		Treatment accountability log - Part 2	TALP1	Any dose missed?	WK7_TRTMISDOSE	Devereux, Zachary	See in Visit 3 - Accountability	2024-10-17 10:23:31
19	MDMR-00016	Open comment	MDMR	Middlemore Hospital	Visit 4 - Accountability		Treatment Adherence	TA		Treatment accountability log - Part 2	TALP1	Date of first dose:	WK7_TRTSTDOSEDAT	Devereux, Zachary	Participant withdrew before their Visit 3. They only took one dose of IP (on Day 6 of Week 1), missed the second and third doses and withdrew from the study (on Day 2 of Week 4) before their fourth dose was due.	2024-10-17 10:25:54
20	MDMR-00016	Open comment	MDMR	Middlemore Hospital	Visit 3 - Interim Assessment	IA	Date of Visit	DOV		Visit information	VISIT	Date of visit:	VISDAT	Devereux, Zachary	Participant withdrew (on Day 2 of Week 4) before their Visit 3 was scheduled. They did attend an End of Study visit - see Visit 4 for more details.	2024-10-17 10:28:33
21	MDMR-00016	Open comment	MDMR	Middlemore Hospital	Visit 3 - Accountability	IAACC	Treatment Adherence	TA		Treatment accountability log - Part 1	TALP1	Blister pack code:	WK6_BLISTPACKCODE	Devereux, Zachary	See comments in Treatment Adherence for Visit 4 and Date of Visit for Visit 3	2024-10-17 10:29:56
22	MDMR-00016	Open comment	MDMR	Middlemore Hospital	Visit 3 - Accountability	IAACC	Missed Treatments	MTR_1	00001	Missed treatment details	MTD	Was the dose not taken because participant was unwell?	WK6_RSDM	Devereux, Zachary	Not unwell on the Day 6 of Week 2, but opted not to take IP again after experiencing chest pain on 30Sep2024 (which resolved later that day), as there is a chance that the chest pain was IP-related	2024-10-17 10:34:20
23	MDMR-00016	Open comment	MDMR	Middlemore Hospital	Visit 3 - Accountability	IAACC	Missed Treatments	MTR_1	00002	Missed treatment details	MTD	Was the dose not taken because participant was unwell?	WK6_RSDM	Devereux, Zachary	Not unwell on the Day 6 of Week 3, but opted not to take IP again after experiencing chest pain on 30Sep2024 (which resolved later that day), as there is a chance that the chest pain was IP-related	2024-10-17 10:34:46
24	MDMR-00016	Open comment	MDMR	Middlemore Hospital	Visit 4 - Accountability		Exercise Adherence	EXAD2		Exercise adherence - Part 2	EXAD2	Did participant complete Part 2 scheduled exercise per protocol?	EXE_P2COMP	Devereux, Zachary	Participant withdrew from study (on Day 2 of Week 4) before reaching Part 2. See Exercise Adherence and Missed/Partial/Extra Exercise for exercise adherence during Part 1.	2024-10-17 10:38:48
25	MDMR-00016	Open comment	MDMR	Middlemore Hospital	Visit 3 - Accountability	IAACC	Exercise Adherence	EXEAD		Exercise adherence - Part 1	EXAD1	Did participant complete Part 1 scheduled exercise per protocol?	EXE_P1COMP	Devereux, Zachary	Participant withdrew from study on Day 2 of Week 4, but had completed all required exercises in full until then.	2024-10-17 10:47:06
26	MDMR-00016	Open comment	MDMR	Middlemore Hospital	Visit 1-Screening	SCR	Medical History	MH	Medical History-00007	Medical history details	MHD	Concomitant medication?	MHCONMEDYN	Devereux, Zachary	Participant took Fisherman's Friend mint lozenge - not a conmed	2024-10-18 09:31:22
30	MDMR-00016	Open comment	MDMR	Middlemore Hospital	Visit 3 - Accountability	IAACC	Treatment Adherence	TA		Treatment accountability log - Part 1	TALP1	Date of first dose:	WK6_TRTSTDOSEDAT	Devereux, Zachary	Participant withdrew before their Visit 3. They only took one dose of IP (on Day 6 of Week 1), missed the second and third doses and withdrew from the study (on Day 2 of Week 4) before their fourth dose was due.	2024-10-30 13:39:21
31	MDMR-00016	Open comment	MDMR	Middlemore Hospital	Visit 3 - Interim Assessment	IA	Date of Visit	DOV		Visit information	VISIT	Date of visit:	VISDAT	Devereux, Zachary	Updated: Also see Visit 3 - Accountability for details	2024-10-30 13:40:31
32	MDMR-00016	Open comment	MDMR	Middlemore Hospital	Visit 3 - Accountability	IAACC	Treatment Adherence	TA		Treatment accountability log - Part 1	TALP1	Blister pack code:	WK6_BLISTPACKCODE	Devereux, Zachary	Update to previous comment: Relevant comment in Treatment Adherence is now in Visit 3; Visit 4 Treatment Adherence data has now been deleted, as requested.	2024-10-30 13:42:53
41	MDMR-00016	Open comment	MDMR	Middlemore Hospital	Study Disposition	SD	End of Study Details	EOSD		End of study details	EOSDT	Has the participant completed the study as per protocol?	DSYN	Wojciechowska, Joanna	I have reviewed all data for the participant and confirm that it is complete and accurate.	2025-04-15 13:22:39
1	MDMR-00017	Open comment	MDMR	Middlemore Hospital	Visit 1-Screening	SCR	Demographics	DM		Physical Information	PHI	Weight (kg):	WEIGHT_VSORRES	Devereux, Zachary	Actual height 94.85	2024-09-03 12:32:44
2	MDMR-00017	Open comment	MDMR	Middlemore Hospital	Visit 1-Screening	SCR	Medical History	MH	Medical History-00001	Medical history details	MHD	Start date:	MHSTDAT	Devereux, Zachary	Right side in Sept 2023	2024-09-06 12:56:19
3	MDMR-00017	Open comment	MDMR	Middlemore Hospital	Visit 1-Screening	SCR	Medical History	MH	Medical History-00001	Medical history details	MHD	End date:	MHENDDAT	Devereux, Zachary	Left side in April 2024	2024-09-06 12:56:40
4	MDMR-00017	Open comment	MDMR	Middlemore Hospital	Visit 1-Screening	SCR	Medical History	MH	Medical History-00007	Medical history details	MHD	Medical history term:	MHTERM	Devereux, Zachary	Had venesections in the past. Now yearly monitoring of ferritin.	2024-09-09 12:51:33
7	MDMR-00017	Open comment	MDMR	Middlemore Hospital	Common Forms	CF	Concomitant Medication	CM	00003	Concomitant medication	CMED	Given for?	CMLINK	Devereux, Zachary	Prophylaxis, as per source	2024-09-17 14:15:08
11	MDMR-00017	Open comment	MDMR	Middlemore Hospital	Visit 3 - Interim Assessment	IA	Hand Grip Strength	HGS		Hand Grip Strength Assessment	HGSA	Average dynamometer score:	HGS_ORRES	Devereux, Zachary	33.8	2024-11-11 15:24:44
12	MDMR-00017	Open comment	MDMR	Middlemore Hospital	Visit 3 - Accountability	IAACC	Missed/Partial/Extra Exercise	MPEE1	00001	Exercise Log -Part 1	EXEL1	Was set exercise program not completed because the participant was injured or unwell?	WK6_REASIU	Devereux, Zachary	Participant was away from home on that day	2024-11-11 15:52:43
13	MDMR-00017	Open comment	MDMR	Middlemore Hospital	Visit 3 - Accountability	IAACC	Missed/Partial/Extra Exercise	MPEE1	00002	Exercise Log -Part 1	EXEL1	Was set exercise program not completed because the participant was injured or unwell?	WK6_REASIU	Devereux, Zachary	Kidney and back pain	2024-11-11 15:55:05
14	MDMR-00017	Open comment	MDMR	Middlemore Hospital	Visit 4 - Accountability		Missed/Partial/Extra Exercise	MPEE2	00001	Exercise Log -Part 2	EXEL2	On exercycle - Training RPM:	WK7_RMP	Devereux, Zachary	Not stated	2024-11-11 15:56:32
15	MDMR-00017	Open comment	MDMR	Middlemore Hospital	Visit 4 - Accountability		Missed/Partial/Extra Exercise	MPEE2	00001	Exercise Log -Part 2	EXEL2	On exercycle - Resistance setting (level):	WK7_RESIS	Devereux, Zachary	Actually 20 minutes at Level 4 and 5 minutes at Level 3	2024-11-11 15:57:22
16	MDMR-00017	Open comment	MDMR	Middlemore Hospital	Visit 4 - Accountability		Missed/Partial/Extra Exercise	MPEE2	00002	Exercise Log -Part 2	EXEL2	On exercycle - Training RPM:	WK7_RMP	Devereux, Zachary	28 km/h	2024-11-11 16:02:28
17	MDMR-00017	Open comment	MDMR	Middlemore Hospital	Visit 4 - Accountability		Missed/Partial/Extra Exercise	MPEE2	00002	Exercise Log -Part 2	EXEL2	On exercycle - Resistance setting (level):	WK7_RESIS	Devereux, Zachary	Actually 15 minutes at Level 4 and 10 minutes and Level 3	2024-11-11 16:03:06
18	MDMR-00017	Open comment	MDMR	Middlemore Hospital	Visit 3 - Accountability	IAACC	Missed Treatments	MTR_1	00001	Missed treatment details	MTD	Were all 3 capsules missed? (select 'No' if 1 or 2 capsules are taken)	WK6_ALLDM	King, Dhanya	Participant took all 3 capsules the next day (Sunday the 13th oct)	2024-11-12 13:39:54
21	MDMR-00017	Open comment	MDMR	Middlemore Hospital	Visit 3 - Accountability	IAACC	Treatment Adherence	TA		Treatment accountability log - Part 1	TALP1	Any dose missed?	WK6_TRTMISDOSE	Devereux, Zachary	No doses "missed" but week 3 dose was delayed by one day; all 3 capsules taken on Sunday 13Oct2024, instead of Saturday 12Oct2024	2024-11-25 13:41:48
22	MDMR-00017	Open comment	MDMR	Middlemore Hospital	Visit 4 - Accountability		Missed Treatments	MTR	00001	Missed treatment details	MTD	Was the dose not taken because participant was unwell?	WK7_RSDM	Ualesi, Rasela	1 week's dose missed in error. Participant was unable to recall which week as he was sure that he'd not missed any doses as per Visit 4 progress notes.	2024-12-24 10:05:37
23	MDMR-00017	Open comment	MDMR	Middlemore Hospital	Visit 4 - Accountability		Missed/Partial/Extra Exercise	MPEE2	00004	Exercise Log -Part 2	EXEL2	On exercycle - Resistance setting (level):	WK7_RESIS	Ualesi, Rasela	20 mins at resistance level 4; 5 mins at resistance level 3 as per source	2024-12-24 10:20:27
24	MDMR-00017	Open comment	MDMR	Middlemore Hospital	Visit 4 - Accountability		Missed/Partial/Extra Exercise	MPEE2	00006	Exercise Log -Part 2	EXEL2	On exercycle - Resistance setting (level):	WK7_RESIS	Ualesi, Rasela	15 mins at resistance level 4; 10mins at resistance level 3 as per source	2024-12-24 10:24:42
25	MDMR-00017	Open comment	MDMR	Middlemore Hospital	Visit 4 - Accountability		Missed/Partial/Extra Exercise	MPEE2	00007	Exercise Log -Part 2	EXEL2	On exercycle - Resistance setting (level):	WK7_RESIS	Ualesi, Rasela	10 mins at resistance level 4; 15 mins at resistance level 3 as per source	2024-12-24 10:26:18
26	MDMR-00017	Open comment	MDMR	Middlemore Hospital	Visit 4 - Accountability		Missed/Partial/Extra Exercise	MPEE2	00010	Exercise Log -Part 2	EXEL2	On exercycle - Resistance setting (level):	WK7_RESIS	Ualesi, Rasela	10 mins at resistance level 4; 15 mins at resistance level 5 as per source	2024-12-24 10:28:19
27	MDMR-00017	Open comment	MDMR	Middlemore Hospital	Visit 4 - Accountability		Missed/Partial/Extra Exercise	MPEE2	00011	Exercise Log -Part 2	EXEL2	On exercycle - Resistance setting (level):	WK7_RESIS	Ualesi, Rasela	12mins at resistance level 3; 5mins at RL 4; 8mins at RL 5 as per source	2024-12-24 10:30:24
28	MDMR-00017	Open comment	MDMR	Middlemore Hospital	Visit 4 - Accountability		Missed/Partial/Extra Exercise	MPEE2	00012	Exercise Log -Part 2	EXEL2	On exercycle - Resistance setting (level):	WK7_RESIS	Ualesi, Rasela	10mins at RL 4; 15 mins at RL 5 as per source	2024-12-24 10:34:19
29	MDMR-00017	Open comment	MDMR	Middlemore Hospital	Visit 4 - Accountability		Missed/Partial/Extra Exercise	MPEE2	00014	Exercise Log -Part 2	EXEL2	On exercycle - Resistance setting (level):	WK7_RESIS	Ualesi, Rasela	15mins at RL 5; 10mins at RL 4 as per source	2024-12-24 10:36:50
30	MDMR-00017	Open comment	MDMR	Middlemore Hospital	Visit 4 - Accountability		Missed/Partial/Extra Exercise	MPEE2	00017	Exercise Log -Part 2	EXEL2	On exercycle - Resistance setting (level):	WK7_RESIS	Ualesi, Rasela	5mins at RL 3; 10mins at RL 4; 10mins at RL 5 as per source	2024-12-24 10:52:37
31	MDMR-00017	Open comment	MDMR	Middlemore Hospital	Visit 4 - Accountability		Missed/Partial/Extra Exercise	MPEE2	00019	Exercise Log -Part 2	EXEL2	On exercycle - Resistance setting (level):	WK7_RESIS	Ualesi, Rasela	15mins at RL 4; 10mins at RL 5 as per source	2024-12-24 10:56:43
32	MDMR-00017	Open comment	MDMR	Middlemore Hospital	Visit 4 - Accountability		Missed/Partial/Extra Exercise	MPEE2	00020	Exercise Log -Part 2	EXEL2	On exercycle - Resistance setting (level):	WK7_RESIS	Ualesi, Rasela	10mins at RL 4; 15mins at RL 5 as per source	2024-12-24 10:58:23
33	MDMR-00017	Open comment	MDMR	Middlemore Hospital	Visit 4 - Accountability		Missed/Partial/Extra Exercise	MPEE2	00022	Exercise Log -Part 2	EXEL2	On exercycle - Resistance setting (level):	WK7_RESIS	Ualesi, Rasela	10mins at RL 4; 15 mins at RL 5 as per source	2024-12-24 10:59:52
34	MDMR-00017	Open comment	MDMR	Middlemore Hospital	Visit 4 - Accountability		Missed/Partial/Extra Exercise	MPEE2	00023	Exercise Log -Part 2	EXEL2	On exercycle - Resistance setting (level):	WK7_RESIS	Ualesi, Rasela	10mins at RL 4; 15 mins at RL 5 as per source	2024-12-24 11:02:21
35	MDMR-00017	Open comment	MDMR	Middlemore Hospital	Visit 4 - Accountability		Missed/Partial/Extra Exercise	MPEE2	00025	Exercise Log -Part 2	EXEL2	On exercycle - Resistance setting (level):	WK7_RESIS	Ualesi, Rasela	5 mins at RL 5; 20 mins at RL 4 as per source	2024-12-24 11:04:10
36	MDMR-00017	Open comment	MDMR	Middlemore Hospital	Visit 4 - Accountability		Missed/Partial/Extra Exercise	MPEE2	00027	Exercise Log -Part 2	EXEL2	On exercycle - Resistance setting (level):	WK7_RESIS	Ualesi, Rasela	5 minutes at RL 5; 20 minutes at RL 4 as per source	2024-12-24 11:05:46
47	MDMR-00017	Open comment	MDMR	Middlemore Hospital	Study Disposition	SD	End of Study Details	EOSD		End of study details	EOSDT	Has the participant completed the study as per protocol?	DSYN	Wojciechowska, Joanna	I have reviewed all data for the participant and confirm that it is complete and accurate.	2025-04-15 13:26:21
1	MDMR-00018	Open comment	MDMR	Middlemore Hospital	Visit 1-Screening	SCR	Demographics	DM		Physical Information	PHI	Weight (kg):	WEIGHT_VSORRES	Devereux, Zachary	Actual weight 89.65	2024-09-03 13:21:50
2	MDMR-00018	Open comment	MDMR	Middlemore Hospital	Visit 1-Screening	SCR	Demographics	DM		Physical Information	PHI	Height (cm):	HEIGHT_VSORRES	Devereux, Zachary	Actual weight 181.1	2024-09-03 13:22:07
3	MDMR-00018	Open comment	MDMR	Middlemore Hospital	Visit 1-Screening	SCR	Lab Tests	LB		Hs-CRP	HSCRP	Hs-CRP (mg/L):	HSCRP_LBORRES	Devereux, Zachary	Actually <1	2024-09-09 13:46:17
4	MDMR-00018	Open comment	MDMR	Middlemore Hospital	Visit 1-Screening	SCR	Medical History	MH	Medical History-00006	Medical history details	MHD	Medical history term:	MHTERM	Devereux, Zachary	Some fluid retention likely due to this, using compression sock	2024-09-09 13:58:36
5	MDMR-00018	Open comment	MDMR	Middlemore Hospital	Visit 1-Screening	SCR	Medical History	MH	Medical History-00007	Medical history details	MHD	Medical history term:	MHTERM	Devereux, Zachary	Likely due to varicose veins	2024-09-09 13:59:44
6	MDMR-00018	Open comment	MDMR	Middlemore Hospital	Visit 1-Screening	SCR	Medical History	MH	Medical History-00008	Medical history details	MHD	Medical history term:	MHTERM	Devereux, Zachary	Possibly due to varicose veins	2024-09-09 14:01:19
7	MDMR-00018	Open comment	MDMR	Middlemore Hospital	Common Forms	CF	Concomitant Medication	CM	00002	Concomitant medication	CMED	Given for?	CMLINK	Devereux, Zachary	Prophylaxis, as per source	2024-09-09 14:18:02
8	MDMR-00018	Open comment	MDMR	Middlemore Hospital	Common Forms	CF	Concomitant Medication	CM	00003	Concomitant medication	CMED	Given for?	CMLINK	Devereux, Zachary	Prophylaxis, as per source	2024-09-09 14:20:11
11	MDMR-00018	Open comment	MDMR	Middlemore Hospital	Visit 2 - Baseline Assessment	BS	6-Minute Walk Test	MWT		6-minute walk test	SMWT	Total distance walked (meter):	SMWT_DISTWALK	King, Dhanya	526.45 is the accurate value.	2024-09-23 14:23:54
13	MDMR-00018	Open comment	MDMR	Middlemore Hospital	Visit 2 - Baseline Assessment	BS	Hand Grip Strength	HGS		Hand Grip Strength Assessment	HGSA	Average dynamometer score:	HGS_ORRES	Devereux, Zachary	Actual 40.1	2024-09-26 16:09:44
14	MDMR-00018	Open comment	MDMR	Middlemore Hospital	Visit 3 - Accountability	IAACC	Missed/Partial/Extra Exercise	MPEE1	00004	Exercise Log -Part 1	EXEL1	On exercycle - Training RPM:	WK6_RPM	King, Dhanya	RPM 64 - 67	2024-10-30 08:53:51
15	MDMR-00018	Open comment	MDMR	Middlemore Hospital	Visit 3 - Accountability	IAACC	Missed/Partial/Extra Exercise	MPEE1	00004	Exercise Log -Part 1	EXEL1	On exercycle - Resistance setting:	WK6_RESIS	King, Dhanya	Completed 12 minutes on resistance level 2 and 8 minutes on level 1	2024-10-30 08:54:31
16	MDMR-00018	Open comment	MDMR	Middlemore Hospital	Visit 3 - Accountability	IAACC	Missed/Partial/Extra Exercise	MPEE1	00005	Exercise Log -Part 1	EXEL1	On exercycle - Training RPM:	WK6_RPM	King, Dhanya	61-64 RPM	2024-10-30 09:28:08
17	MDMR-00018	Open comment	MDMR	Middlemore Hospital	Visit 3 - Accountability	IAACC	Missed/Partial/Extra Exercise	MPEE1	00005	Exercise Log -Part 1	EXEL1	On exercycle - Resistance setting:	WK6_RESIS	King, Dhanya	13 minutes at resistance level 2, then 3 minutes are level one. Then another 2 at level two and another 2 at level 1.	2024-10-30 09:31:24
18	MDMR-00018	Open comment	MDMR	Middlemore Hospital	Visit 3 - Accountability	IAACC	Missed/Partial/Extra Exercise	MPEE1	00006	Exercise Log -Part 1	EXEL1	On exercycle - Training RPM:	WK6_RPM	King, Dhanya	61-67 RPM	2024-10-30 09:33:05
19	MDMR-00018	Open comment	MDMR	Middlemore Hospital	Visit 3 - Accountability	IAACC	Missed/Partial/Extra Exercise	MPEE1	00006	Exercise Log -Part 1	EXEL1	On exercycle - Resistance setting:	WK6_RESIS	King, Dhanya	15 minutes at resistance level 2, then 3 minutes at level 1. Then another 2 minutes at level 2.	2024-10-30 09:34:20
20	MDMR-00018	Open comment	MDMR	Middlemore Hospital	Visit 3 - Accountability	IAACC	Missed/Partial/Extra Exercise	MPEE1	00007	Exercise Log -Part 1	EXEL1	On exercycle - Training RPM:	WK6_RPM	King, Dhanya	61-64 RPM	2024-10-30 09:40:39
21	MDMR-00018	Open comment	MDMR	Middlemore Hospital	Visit 3 - Accountability	IAACC	Missed/Partial/Extra Exercise	MPEE1	00008	Exercise Log -Part 1	EXEL1	On exercycle - Training RPM:	WK6_RPM	King, Dhanya	61-64 RPM	2024-10-30 09:41:33
22	MDMR-00018	Open comment	MDMR	Middlemore Hospital	Visit 3 - Accountability	IAACC	Missed/Partial/Extra Exercise	MPEE1	00010	Exercise Log -Part 1	EXEL1	On exercycle - Resistance setting:	WK6_RESIS	King, Dhanya	13 minutes at resistance level 3, 5 minutes at level 2, and 7 minutes at level 3 again.	2024-10-30 09:43:54
23	MDMR-00018	Open comment	MDMR	Middlemore Hospital	Visit 3 - Accountability	IAACC	Missed/Partial/Extra Exercise	MPEE1	00011	Exercise Log -Part 1	EXEL1	On exercycle - Resistance setting:	WK6_RESIS	King, Dhanya	5 minutes at resistance level 2, then 15 minutes at resistance level 3, and another 5 minutes at resistance level 2.	2024-10-30 09:46:54
24	MDMR-00018	Open comment	MDMR	Middlemore Hospital	Visit 3 - Accountability	IAACC	Missed/Partial/Extra Exercise	MPEE1	00012	Exercise Log -Part 1	EXEL1	On exercycle - Resistance setting:	WK6_RESIS	King, Dhanya	5 minutes at level 2, 17 minutes at level 3, and 3 minutes at level 2 again.	2024-10-30 09:50:57
25	MDMR-00018	Open comment	MDMR	Middlemore Hospital	Visit 3 - Accountability	IAACC	Missed/Partial/Extra Exercise	MPEE1	00013	Exercise Log -Part 1	EXEL1	On exercycle - Resistance setting:	WK6_RESIS	King, Dhanya	20 minutes at resistance level 3, and 5 minutes at resistance level 2.	2024-10-30 09:52:22
26	MDMR-00018	Open comment	MDMR	Middlemore Hospital	Visit 3 - Accountability	IAACC	Missed/Partial/Extra Exercise	MPEE1	00014	Exercise Log -Part 1	EXEL1	On exercycle - Resistance setting:	WK6_RESIS	King, Dhanya	20 minutes at resistance level 3 and 5 minutes at resistance level 2.	2024-10-30 09:53:19
27	MDMR-00018	Open comment	MDMR	Middlemore Hospital	Visit 3 - Accountability	IAACC	Missed/Partial/Extra Exercise	MPEE1	00015	Exercise Log -Part 1	EXEL1	On exercycle - Resistance setting:	WK6_RESIS	King, Dhanya	20 minutes at resistance level 3, and 5 minutes at resistance level 2.	2024-10-30 09:56:03
30	MDMR-00018	Open comment	MDMR	Middlemore Hospital	Visit 4 - Accountability		Missed/Partial/Extra Exercise	MPEE2	00001	Exercise Log -Part 2	EXEL2	On exercycle - Resistance setting (level):	WK7_RESIS	King, Dhanya	5 minutes at level 2, 10 minutes at level 3, and 10 minutes at level 4.	2024-12-17 08:46:30
31	MDMR-00018	Open comment	MDMR	Middlemore Hospital	Visit 4 - Accountability		Missed/Partial/Extra Exercise	MPEE2	00002	Exercise Log -Part 2	EXEL2	On exercycle - Training RPM:	WK7_RMP	King, Dhanya	51-53 RPM	2024-12-17 08:49:42
32	MDMR-00018	Open comment	MDMR	Middlemore Hospital	Visit 4 - Accountability		Missed/Partial/Extra Exercise	MPEE2	00002	Exercise Log -Part 2	EXEL2	On exercycle - Resistance setting (level):	WK7_RESIS	King, Dhanya	10 minutes at level 3, and 15 minutes at level 4.	2024-12-17 08:51:33
33	MDMR-00018	Open comment	MDMR	Middlemore Hospital	Visit 4 - Accountability		Missed/Partial/Extra Exercise	MPEE2	00003	Exercise Log -Part 2	EXEL2	On exercycle - Training RPM:	WK7_RMP	King, Dhanya	48-53 RPM	2024-12-17 08:52:25
34	MDMR-00018	Open comment	MDMR	Middlemore Hospital	Visit 4 - Accountability		Missed/Partial/Extra Exercise	MPEE2	00003	Exercise Log -Part 2	EXEL2	On exercycle - Resistance setting (level):	WK7_RESIS	King, Dhanya	10 minutes at level 3, and 15 minutes at level 4	2024-12-17 08:52:54
35	MDMR-00018	Open comment	MDMR	Middlemore Hospital	Visit 4 - Accountability		Missed/Partial/Extra Exercise	MPEE2	00005	Exercise Log -Part 2	EXEL2	On exercycle - Training RPM:	WK7_RMP	King, Dhanya	48-53 RPM	2024-12-17 08:54:47
36	MDMR-00018	Open comment	MDMR	Middlemore Hospital	Visit 4 - Accountability		Missed/Partial/Extra Exercise	MPEE2	00005	Exercise Log -Part 2	EXEL2	On exercycle - Resistance setting (level):	WK7_RESIS	King, Dhanya	5 minutes at level 3, and 20 minutes at level 4	2024-12-17 08:55:48
37	MDMR-00018	Open comment	MDMR	Middlemore Hospital	Visit 4 - Accountability		Missed/Partial/Extra Exercise	MPEE2	00006	Exercise Log -Part 2	EXEL2	On exercycle - Training RPM:	WK7_RMP	King, Dhanya	48-51RPM	2024-12-17 08:59:59
38	MDMR-00018	Open comment	MDMR	Middlemore Hospital	Visit 4 - Accountability		Missed/Partial/Extra Exercise	MPEE2	00006	Exercise Log -Part 2	EXEL2	On exercycle - Resistance setting (level):	WK7_RESIS	King, Dhanya	5 minutes at level 3, and 20 minutes at level 4	2024-12-17 09:00:11
39	MDMR-00018	Open comment	MDMR	Middlemore Hospital	Visit 4 - Accountability		Missed/Partial/Extra Exercise	MPEE2	00007	Exercise Log -Part 2	EXEL2	On exercycle - Training RPM:	WK7_RMP	King, Dhanya	51-53RPM	2024-12-17 09:00:53
40	MDMR-00018	Open comment	MDMR	Middlemore Hospital	Visit 4 - Accountability		Missed/Partial/Extra Exercise	MPEE2	00007	Exercise Log -Part 2	EXEL2	On exercycle - Resistance setting (level):	WK7_RESIS	King, Dhanya	4 minutes at level 3, and 21 minutes at level 4	2024-12-17 09:01:11
41	MDMR-00018	Open comment	MDMR	Middlemore Hospital	Visit 4 - Accountability		Missed/Partial/Extra Exercise	MPEE2	00008	Exercise Log -Part 2	EXEL2	On exercycle - Training RPM:	WK7_RMP	King, Dhanya	48-51RPM	2024-12-17 09:02:20
42	MDMR-00018	Open comment	MDMR	Middlemore Hospital	Visit 4 - Accountability		Missed/Partial/Extra Exercise	MPEE2	00008	Exercise Log -Part 2	EXEL2	On exercycle - Resistance setting (level):	WK7_RESIS	King, Dhanya	3 minutes at level 3, 10 minutes at level 4, and 12 minutes at level 5	2024-12-17 09:03:06
43	MDMR-00018	Open comment	MDMR	Middlemore Hospital	Visit 4 - Accountability		Missed/Partial/Extra Exercise	MPEE2	00009	Exercise Log -Part 2	EXEL2	On exercycle - Training RPM:	WK7_RMP	King, Dhanya	48-53RPM	2024-12-17 09:03:45
44	MDMR-00018	Open comment	MDMR	Middlemore Hospital	Visit 4 - Accountability		Missed/Partial/Extra Exercise	MPEE2	00009	Exercise Log -Part 2	EXEL2	On exercycle - Resistance setting (level):	WK7_RESIS	King, Dhanya	2 minutes at level 3, 18 minutes at level 4, and 5 minutes at level 5	2024-12-17 09:04:40
45	MDMR-00018	Open comment	MDMR	Middlemore Hospital	Visit 4 - Accountability		Missed/Partial/Extra Exercise	MPEE2	00010	Exercise Log -Part 2	EXEL2	On exercycle - Training RPM:	WK7_RMP	King, Dhanya	48-51RPM	2024-12-17 09:05:16
46	MDMR-00018	Open comment	MDMR	Middlemore Hospital	Visit 4 - Accountability		Missed/Partial/Extra Exercise	MPEE2	00010	Exercise Log -Part 2	EXEL2	On exercycle - Resistance setting (level):	WK7_RESIS	King, Dhanya	2 minutes at level 3, 18 minutes at level 4, and 5 minutes at level 5	2024-12-17 09:09:10
47	MDMR-00018	Open comment	MDMR	Middlemore Hospital	Visit 4 - Accountability		Missed/Partial/Extra Exercise	MPEE2	00011	Exercise Log -Part 2	EXEL2	On exercycle - Training RPM:	WK7_RMP	King, Dhanya	45-51RPM	2024-12-17 09:10:12
48	MDMR-00018	Open comment	MDMR	Middlemore Hospital	Visit 4 - Accountability		Missed/Partial/Extra Exercise	MPEE2	00011	Exercise Log -Part 2	EXEL2	On exercycle - Resistance setting (level):	WK7_RESIS	King, Dhanya	2 minutes at level 3, 10 minutes at level 4, and 13 minutes at level 5	2024-12-17 09:10:36
49	MDMR-00018	Open comment	MDMR	Middlemore Hospital	Visit 4 - Accountability		Missed/Partial/Extra Exercise	MPEE2	00012	Exercise Log -Part 2	EXEL2	On exercycle - Resistance setting (level):	WK7_RESIS	King, Dhanya	5 minutes at level 3, 15 minutes at level 4, and 5 minutes at level 5	2024-12-17 09:12:22
50	MDMR-00018	Open comment	MDMR	Middlemore Hospital	Visit 4 - Accountability		Missed/Partial/Extra Exercise	MPEE2	00013	Exercise Log -Part 2	EXEL2	On exercycle - Training RPM:	WK7_RMP	King, Dhanya	45-51RPM	2024-12-17 09:13:04
51	MDMR-00018	Open comment	MDMR	Middlemore Hospital	Visit 4 - Accountability		Missed/Partial/Extra Exercise	MPEE2	00013	Exercise Log -Part 2	EXEL2	On exercycle - Resistance setting (level):	WK7_RESIS	King, Dhanya	2 minutes at level 3, 13 minutes at level 4, and 10 minutes at level 5	2024-12-17 09:13:33
52	MDMR-00018	Open comment	MDMR	Middlemore Hospital	Visit 4 - Accountability		Missed/Partial/Extra Exercise	MPEE2	00015	Exercise Log -Part 2	EXEL2	On exercycle - Training RPM:	WK7_RMP	King, Dhanya	48-51RPM	2024-12-17 09:15:09
53	MDMR-00018	Open comment	MDMR	Middlemore Hospital	Visit 4 - Accountability		Missed/Partial/Extra Exercise	MPEE2	00015	Exercise Log -Part 2	EXEL2	On exercycle - Resistance setting (level):	WK7_RESIS	King, Dhanya	2 minutes at level 3, 15 minutes at level 4, and 8 minutes at level 5	2024-12-17 09:15:32
54	MDMR-00018	Open comment	MDMR	Middlemore Hospital	Visit 4 - Accountability		Missed/Partial/Extra Exercise	MPEE2	00016	Exercise Log -Part 2	EXEL2	On exercycle - Training RPM:	WK7_RMP	King, Dhanya	48-51RPM	2024-12-17 09:16:15
55	MDMR-00018	Open comment	MDMR	Middlemore Hospital	Visit 4 - Accountability		Missed/Partial/Extra Exercise	MPEE2	00016	Exercise Log -Part 2	EXEL2	On exercycle - Resistance setting (level):	WK7_RESIS	King, Dhanya	2 minutes at level 3, 10 minutes at level 4, and 13 minutes at level 5	2024-12-17 09:16:50
56	MDMR-00018	Open comment	MDMR	Middlemore Hospital	Visit 4 - Accountability		Missed/Partial/Extra Exercise	MPEE2	00017	Exercise Log -Part 2	EXEL2	On exercycle - Training RPM:	WK7_RMP	King, Dhanya	45-51RPM	2024-12-17 10:12:33
57	MDMR-00018	Open comment	MDMR	Middlemore Hospital	Visit 4 - Accountability		Missed/Partial/Extra Exercise	MPEE2	00017	Exercise Log -Part 2	EXEL2	On exercycle - Resistance setting (level):	WK7_RESIS	King, Dhanya	2 minutes at level 3, 12 minutes at level 4, and 11 minutes at level 5	2024-12-17 10:12:56
58	MDMR-00018	Open comment	MDMR	Middlemore Hospital	Visit 4 - Accountability		Missed/Partial/Extra Exercise	MPEE2	00019	Exercise Log -Part 2	EXEL2	On exercycle - Training RPM:	WK7_RMP	King, Dhanya	45-48RPM	2024-12-17 10:15:02
59	MDMR-00018	Open comment	MDMR	Middlemore Hospital	Visit 4 - Accountability		Missed/Partial/Extra Exercise	MPEE2	00019	Exercise Log -Part 2	EXEL2	On exercycle - Resistance setting (level):	WK7_RESIS	King, Dhanya	2 minutes at level 3, 13 minutes at level 4, and 10 minutes at level 5	2024-12-17 10:15:28
60	MDMR-00018	Open comment	MDMR	Middlemore Hospital	Visit 4 - Accountability		Missed/Partial/Extra Exercise	MPEE2	00020	Exercise Log -Part 2	EXEL2	On exercycle - Training RPM:	WK7_RMP	King, Dhanya	45-51RPM	2024-12-17 10:16:10
61	MDMR-00018	Open comment	MDMR	Middlemore Hospital	Visit 4 - Accountability		Missed/Partial/Extra Exercise	MPEE2	00020	Exercise Log -Part 2	EXEL2	On exercycle - Resistance setting (level):	WK7_RESIS	King, Dhanya	2 minutes at level 3, 13 minutes at level 4, and 10 minutes at level 5	2024-12-17 10:16:30
62	MDMR-00018	Open comment	MDMR	Middlemore Hospital	Visit 4 - Accountability		Missed/Partial/Extra Exercise	MPEE2	00021	Exercise Log -Part 2	EXEL2	On exercycle - Training RPM:	WK7_RMP	King, Dhanya	45-48RPM	2024-12-17 10:17:13
63	MDMR-00018	Open comment	MDMR	Middlemore Hospital	Visit 4 - Accountability		Missed/Partial/Extra Exercise	MPEE2	00021	Exercise Log -Part 2	EXEL2	On exercycle - Resistance setting (level):	WK7_RESIS	King, Dhanya	2 minutes at level 3, 13 minutes at level 4, and 10 minutes at level 5	2024-12-17 10:17:37
64	MDMR-00018	Open comment	MDMR	Middlemore Hospital	Visit 4 - Accountability		Missed/Partial/Extra Exercise	MPEE2	00022	Exercise Log -Part 2	EXEL2	On exercycle - Training RPM:	WK7_RMP	King, Dhanya	45-51RPM	2024-12-17 10:18:20
65	MDMR-00018	Open comment	MDMR	Middlemore Hospital	Visit 4 - Accountability		Missed/Partial/Extra Exercise	MPEE2	00022	Exercise Log -Part 2	EXEL2	On exercycle - Resistance setting (level):	WK7_RESIS	King, Dhanya	2 minutes at level 3, 10 minutes at level 4, and 13 minutes at level 5	2024-12-17 10:18:31
66	MDMR-00018	Open comment	MDMR	Middlemore Hospital	Visit 4 - Accountability		Missed/Partial/Extra Exercise	MPEE2	00023	Exercise Log -Part 2	EXEL2	On exercycle - Training RPM:	WK7_RMP	King, Dhanya	43-48RPM	2024-12-17 10:19:16
67	MDMR-00018	Open comment	MDMR	Middlemore Hospital	Visit 4 - Accountability		Missed/Partial/Extra Exercise	MPEE2	00023	Exercise Log -Part 2	EXEL2	On exercycle - Resistance setting (level):	WK7_RESIS	King, Dhanya	2 minutes at level 3, 10 minutes at level 4, and 13 minutes at level 5	2024-12-17 10:19:24
68	MDMR-00018	Open comment	MDMR	Middlemore Hospital	Visit 4 - Accountability		Missed/Partial/Extra Exercise	MPEE2	00025	Exercise Log -Part 2	EXEL2	On exercycle - Training RPM:	WK7_RMP	King, Dhanya	45-48RPM	2024-12-17 10:20:48
69	MDMR-00018	Open comment	MDMR	Middlemore Hospital	Visit 4 - Accountability		Missed/Partial/Extra Exercise	MPEE2	00025	Exercise Log -Part 2	EXEL2	On exercycle - Resistance setting (level):	WK7_RESIS	King, Dhanya	2 minutes at level 3, 13 minutes at level 4, and 10 minutes at level 5	2024-12-17 10:21:05
71	MDMR-00018	Open comment	MDMR	Middlemore Hospital	Visit 4 - End of Study	EOS	Lab Tests	LB		Hs-CRP	HSCRP	Hs-CRP (mg/L):	HSCRP_LBORRES	King, Dhanya	<1	2025-01-10 10:55:46
74	MDMR-00018	Open comment	MDMR	Middlemore Hospital	Study Disposition	SD	End of Study Details	EOSD		End of study details	EOSDT	Has the participant completed the study as per protocol?	DSYN	Wojciechowska, Joanna	I have reviewed all data for the participant and confirm that it is complete and accurate.	2025-04-15 13:28:14
1	MDMR-00019	Open comment	MDMR	Middlemore Hospital	Visit 1-Screening	SCR	Demographics	DM		Physical Information	PHI	Height (cm):	HEIGHT_VSORRES	Devereux, Zachary	Actual 169.5	2024-09-05 16:09:09
2	MDMR-00019	Open comment	MDMR	Middlemore Hospital	Visit 1-Screening	SCR	Demographics	DM		Physical Information	PHI	Weight (kg):	WEIGHT_VSORRES	Devereux, Zachary	Actual 83.8	2024-09-05 16:09:35
3	MDMR-00019	Open comment	MDMR	Middlemore Hospital	Visit 1-Screening	SCR	Auscultation of the Heart	AUH		Heart auscultation to check for murmurs	HAC	Any abnormalities noted?	AHABNORM	Devereux, Zachary	Aortic valve replaced in September 2023	2024-09-11 11:41:58
4	MDMR-00019	Open comment	MDMR	Middlemore Hospital	Visit 1-Screening	SCR	Medical History	MH	Medical History-00004	Medical history details	MHD	Medical history term:	MHTERM	Devereux, Zachary	Surgery in Sep 2023 for prosthetic AVR and aortic root enlargement	2024-09-11 12:08:49
11	MDMR-00019	Open comment	MDMR	Middlemore Hospital	Visit 2 - Baseline Assessment	BS	Hand Grip Strength	HGS		Hand Grip Strength Assessment	HGSA	Average dynamometer score:	HGS_ORRES	King, Dhanya	24.7 is the correct value.	2024-09-23 14:39:20
12	MDMR-00019	Open comment	MDMR	Middlemore Hospital	Visit 2 - Baseline Assessment	BS	6-Minute Walk Test	MWT		6-minute walk test	SMWT	Total distance walked (meter):	SMWT_DISTWALK	King, Dhanya	480.4 is the correct value.	2024-09-23 14:46:04
16	MDMR-00019	Open comment	MDMR	Middlemore Hospital	Common Forms	CF	Adverse Event	AE	Adverse Event-00001	Adverse Event	AELOG	Action taken:	AEACN	Devereux, Zachary	just paracetamol	2024-10-03 10:08:06
17	MDMR-00019	Open comment	MDMR	Middlemore Hospital	Common Forms	CF	Adverse Event	AE	Adverse Event-00002	Adverse Event	AELOG	Action taken:	AEACN	Devereux, Zachary	just paracetamol	2024-10-03 10:24:36
18	MDMR-00019	Open comment	MDMR	Middlemore Hospital	Common Forms	CF	Adverse Event	AE	Adverse Event-00003	Adverse Event	AELOG	Action taken:	AEACN	Devereux, Zachary	just paracetamol	2024-10-03 10:26:30
19	MDMR-00019	Open comment	MDMR	Middlemore Hospital	Common Forms	CF	Adverse Event	AE	Adverse Event-00006	Adverse Event	AELOG	Action taken:	AEACN	Devereux, Zachary	just paracetamol	2024-10-03 10:30:38
20	MDMR-00019	Open comment	MDMR	Middlemore Hospital	Common Forms	CF	Adverse Event	AE	Adverse Event-00008	Adverse Event	AELOG	Action taken:	AEACN	Devereux, Zachary	Just paracetamol	2024-10-16 13:46:17
21	MDMR-00019	Open comment	MDMR	Middlemore Hospital	Visit 3 - Accountability	IAACC	Missed/Partial/Extra Exercise	MPEE1	00018	Exercise Log -Part 1	EXEL1	On exercycle - Resistance setting:	WK6_RESIS	King, Dhanya	Started on level 3, then went down to level 2 before going back up to resistance level 3.	2024-11-05 15:26:41
22	MDMR-00019	Open comment	MDMR	Middlemore Hospital	Visit 3 - Accountability	IAACC	Missed/Partial/Extra Exercise	MPEE1	00019	Exercise Log -Part 1	EXEL1	On exercycle - Resistance setting:	WK6_RESIS	King, Dhanya	Completed half the exercise at resistance level 2 and half at resistance level 3.	2024-11-05 15:32:45
23	MDMR-00019	Open comment	MDMR	Middlemore Hospital	Visit 3 - Accountability	IAACC	Missed/Partial/Extra Exercise	MPEE1	00021	Exercise Log -Part 1	EXEL1	On exercycle - Resistance setting:	WK6_RESIS	King, Dhanya	Alternated from resistance levels 1 through to 3.	2024-11-06 08:56:42
24	MDMR-00019	Open comment	MDMR	Middlemore Hospital	Visit 3 - Accountability	IAACC	Missed/Partial/Extra Exercise	MPEE1	00024	Exercise Log -Part 1	EXEL1	On exercycle - Resistance setting:	WK6_RESIS	King, Dhanya	11 minutes at resistance level 2. 16 minutes at resistance level 3. Alternating between these levels. Warm up remained the same.	2024-11-06 09:02:42
25	MDMR-00019	Open comment	MDMR	Middlemore Hospital	Visit 3 - Accountability	IAACC	Missed/Partial/Extra Exercise	MPEE1	00026	Exercise Log -Part 1	EXEL1	On exercycle - Resistance setting:	WK6_RESIS	King, Dhanya	Managed to complete 5 minutes at level 3 also.	2024-11-06 09:05:56
28	MDMR-00019	Open comment	MDMR	Middlemore Hospital	Visit 3 - Interim Assessment	IA	Lab Tests	LB		Alkaline Phosphatase	ALP	Alkaline Phosphatase (U/L):	ALP_LBORRES	Devereux, Zachary	130-140s since April2021	2024-11-25 10:32:41
29	MDMR-00019	Open comment	MDMR	Middlemore Hospital	Visit 3 - Interim Assessment	IA	Lab Tests	LB		GGT	GGT	GGT (U/L):	GGT_LBORRES	Devereux, Zachary	GGT has been consistently chronically raised at 50-120 since 2015. At its worst on 15Sep23 at 288 when presented to Middlemore Hospital with left arm pain. Could be related to the participant's high alcohol intake (3 glasses of wine, 2-3 nights per week).	2024-11-25 10:34:54
30	MDMR-00019	Open comment	MDMR	Middlemore Hospital	Visit 3 - Interim Assessment	IA	Lab Tests	LB		Alkaline Phosphatase	ALP	Alkaline Phosphatase (U/L):	ALP_LBORRES	Devereux, Zachary	Could be related to the participant's high alcohol intake (3 glasses of wine, 2-3 nights per week).	2024-11-25 10:36:39
31	MDMR-00019	Open comment	MDMR	Middlemore Hospital	Visit 4 - Accountability		Missed/Partial/Extra Exercise	MPEE2	00003	Exercise Log -Part 2	EXEL2	On exercycle - Training RPM:	WK7_RMP	Panagoda, Opara	Unknown	2024-12-23 12:55:35
32	MDMR-00019	Open comment	MDMR	Middlemore Hospital	Visit 4 - Accountability		Missed/Partial/Extra Exercise	MPEE2	00004	Exercise Log -Part 2	EXEL2	On exercycle - Resistance setting (level):	WK7_RESIS	Panagoda, Opara	18 minutes at resistance level 2 and 8 minutes at resistance level 3.	2024-12-23 12:58:35
33	MDMR-00019	Open comment	MDMR	Middlemore Hospital	Visit 4 - Accountability		Missed/Partial/Extra Exercise	MPEE2	00007	Exercise Log -Part 2	EXEL2	On exercycle - Resistance setting (level):	WK7_RESIS	Panagoda, Opara	16 minutes at resistance level 2. 10 minutes at resistance level 3.	2024-12-23 13:03:04
34	MDMR-00019	Open comment	MDMR	Middlemore Hospital	Visit 4 - Accountability		Missed/Partial/Extra Exercise	MPEE2	00008	Exercise Log -Part 2	EXEL2	Date:	WK7_DATE	Panagoda, Opara	Did exercise on rest day as dentist advised her not to do anything physical for 48 hours after her tooth extraction	2024-12-23 13:05:27
35	MDMR-00019	Open comment	MDMR	Middlemore Hospital	Visit 4 - Accountability		Missed/Partial/Extra Exercise	MPEE2	00008	Exercise Log -Part 2	EXEL2	On exercycle - Training RPM:	WK7_RMP	Panagoda, Opara	Unknown	2024-12-23 13:05:45
36	MDMR-00019	Open comment	MDMR	Middlemore Hospital	Visit 4 - Accountability		Missed/Partial/Extra Exercise	MPEE2	00008	Exercise Log -Part 2	EXEL2	On exercycle - Resistance setting (level):	WK7_RESIS	Panagoda, Opara	16 minutes at resistance level 2 and 10 minutes at resistance level 3.	2024-12-23 13:06:26
37	MDMR-00019	Open comment	MDMR	Middlemore Hospital	Visit 4 - Accountability		Missed/Partial/Extra Exercise	MPEE2	00009	Exercise Log -Part 2	EXEL2	On exercycle - Resistance setting (level):	WK7_RESIS	Panagoda, Opara	10 minutes at resistance level 3 and 16 minutes at resistance level 2.	2024-12-23 13:09:26
38	MDMR-00019	Open comment	MDMR	Middlemore Hospital	Visit 4 - Accountability		Missed/Partial/Extra Exercise	MPEE2	00010	Exercise Log -Part 2	EXEL2	On exercycle - Training RPM:	WK7_RMP	Panagoda, Opara	Unknown	2024-12-23 13:11:27
39	MDMR-00019	Open comment	MDMR	Middlemore Hospital	Visit 4 - Accountability		Missed/Partial/Extra Exercise	MPEE2	00011	Exercise Log -Part 2	EXEL2	On exercycle - Training RPM:	WK7_RMP	Panagoda, Opara	Unknown	2024-12-23 13:12:15
40	MDMR-00019	Open comment	MDMR	Middlemore Hospital	Visit 4 - Accountability		Missed/Partial/Extra Exercise	MPEE2	00011	Exercise Log -Part 2	EXEL2	On exercycle - Resistance setting (level):	WK7_RESIS	Panagoda, Opara	Resistance 2 and 3	2024-12-23 13:12:26
41	MDMR-00019	Open comment	MDMR	Middlemore Hospital	Visit 4 - Accountability		Missed/Partial/Extra Exercise	MPEE2	00013	Exercise Log -Part 2	EXEL2	On exercycle - Training RPM:	WK7_RMP	Panagoda, Opara	Unknown	2024-12-23 13:15:07
42	MDMR-00019	Open comment	MDMR	Middlemore Hospital	Visit 4 - Accountability		Missed/Partial/Extra Exercise	MPEE2	00014	Exercise Log -Part 2	EXEL2	On exercycle - Training RPM:	WK7_RMP	Panagoda, Opara	Unknown	2024-12-23 13:16:12
43	MDMR-00019	Open comment	MDMR	Middlemore Hospital	Visit 4 - Accountability		Missed/Partial/Extra Exercise	MPEE2	00015	Exercise Log -Part 2	EXEL2	On exercycle - Training RPM:	WK7_RMP	Panagoda, Opara	Unknown	2024-12-23 13:17:50
44	MDMR-00019	Open comment	MDMR	Middlemore Hospital	Visit 4 - Accountability		Missed/Partial/Extra Exercise	MPEE2	00016	Exercise Log -Part 2	EXEL2	On exercycle - Training RPM:	WK7_RMP	Panagoda, Opara	Unknown	2024-12-23 13:19:03
45	MDMR-00019	Open comment	MDMR	Middlemore Hospital	Visit 4 - Accountability		Missed/Partial/Extra Exercise	MPEE2	00017	Exercise Log -Part 2	EXEL2	On exercycle - Training RPM:	WK7_RMP	Panagoda, Opara	Unknown	2024-12-23 13:20:38
46	MDMR-00019	Open comment	MDMR	Middlemore Hospital	Visit 4 - Accountability		Missed/Partial/Extra Exercise	MPEE2	00019	Exercise Log -Part 2	EXEL2	On exercycle - Training RPM:	WK7_RMP	Panagoda, Opara	Unknown	2024-12-23 13:21:38
47	MDMR-00019	Open comment	MDMR	Middlemore Hospital	Visit 4 - Accountability		Missed/Partial/Extra Exercise	MPEE2	00019	Exercise Log -Part 2	EXEL2	On exercycle - Resistance setting (level):	WK7_RESIS	Panagoda, Opara	Resistance level 2-3	2024-12-23 13:21:56
48	MDMR-00019	Open comment	MDMR	Middlemore Hospital	Visit 4 - Accountability		Missed/Partial/Extra Exercise	MPEE2	00020	Exercise Log -Part 2	EXEL2	On exercycle - Resistance setting (level):	WK7_RESIS	Panagoda, Opara	Resistance level 2-3	2024-12-23 13:22:41
49	MDMR-00019	Open comment	MDMR	Middlemore Hospital	Visit 4 - Accountability		Missed/Partial/Extra Exercise	MPEE2	00020	Exercise Log -Part 2	EXEL2	On exercycle - Training RPM:	WK7_RMP	Panagoda, Opara	Unknown	2024-12-23 13:22:50
50	MDMR-00019	Open comment	MDMR	Middlemore Hospital	Visit 4 - Accountability		Missed/Partial/Extra Exercise	MPEE2	00022	Exercise Log -Part 2	EXEL2	On exercycle - Training RPM:	WK7_RMP	Panagoda, Opara	Unknown	2024-12-23 13:23:56
51	MDMR-00019	Open comment	MDMR	Middlemore Hospital	Visit 4 - Accountability		Missed/Partial/Extra Exercise	MPEE2	00024	Exercise Log -Part 2	EXEL2	On exercycle - Training RPM:	WK7_RMP	Panagoda, Opara	Unknown	2024-12-23 13:25:14
52	MDMR-00019	Open comment	MDMR	Middlemore Hospital	Visit 4 - Accountability		Missed/Partial/Extra Exercise	MPEE2	00026	Exercise Log -Part 2	EXEL2	On exercycle - Training RPM:	WK7_RMP	Panagoda, Opara	Unknown	2024-12-23 13:26:13
53	MDMR-00019	Open comment	MDMR	Middlemore Hospital	Visit 4 - Accountability		Treatment Adherence	TA		Treatment accountability log - Part 2	TALP1	Any dose missed?	WK7_TRTMISDOSE	Panagoda, Opara	Participant forgot to take her study medication on 07Dec2024 (Day 6) so took it on the 08Dec2024 (Day 7) instead.	2024-12-23 13:28:44
63	MDMR-00019	Open comment	MDMR	Middlemore Hospital	Common Forms	CF	Adverse Event	AE	Adverse Event-00014	Adverse Event	AELOG	Adverse event term / description:	AETERM	King, Dhanya	Liver function tests completed 26/11/2024 Bilirubin 6umol/L Alkaline Phosphatase 162 U/L GGT 139 U/L ALT 35 U/L Protein 69 g/L Albumin 38 g/L Globulin 31g/L	2025-03-13 11:04:08
65	MDMR-00019	Open comment	MDMR	Middlemore Hospital	Study Disposition	SD	End of Study Details	EOSD		End of study details	EOSDT	Has the participant completed the study as per protocol?	DSYN	Wojciechowska, Joanna	I have reviewed all data for the participant and confirm that it is complete and accurate.	2025-04-15 13:30:03
1	MDMR-00020	Open comment	MDMR	Middlemore Hospital	Visit 1-Screening	SCR	Demographics	DM		Physical Information	PHI	Height (cm):	HEIGHT_VSORRES	Devereux, Zachary	Actual 174.7	2024-09-06 10:01:08
2	MDMR-00020	Open comment	MDMR	Middlemore Hospital	Visit 1-Screening	SCR	Demographics	DM		Physical Information	PHI	Weight (kg):	WEIGHT_VSORRES	Devereux, Zachary	Actual 102.24	2024-09-06 10:01:25
6	MDMR-00020	Open comment	MDMR	Middlemore Hospital	Visit 2 - Baseline Assessment	BS	Hand Grip Strength	HGS		Hand Grip Strength Assessment	HGSA	Average dynamometer score:	HGS_ORRES	King, Dhanya	44.6 is the correct value.	2024-09-23 14:58:52
7	MDMR-00020	Open comment	MDMR	Middlemore Hospital	Visit 2 - Baseline Assessment	BS	6-Minute Walk Test	MWT		6-minute walk test	SMWT	Total distance walked (meter):	SMWT_DISTWALK	King, Dhanya	547.25 is the correct value.	2024-09-23 14:59:46
9	MDMR-00020	Open comment	MDMR	Middlemore Hospital	Common Forms	CF	Concomitant Medication	CM	00007	Concomitant medication	CMED	Dose unit:	CMDOSU	Panagoda, Opara	Spray	2024-12-23 15:45:13
10	MDMR-00020	Open comment	MDMR	Middlemore Hospital	Common Forms	CF	Concomitant Medication	CM	00007	Concomitant medication	CMED	Dose form:	CMDOSFRM	Panagoda, Opara	Oral spray	2024-12-23 15:45:35
11	MDMR-00020	Open comment	MDMR	Middlemore Hospital	Visit 4 - End of Study	EOS	Lab Tests	LB		Hs-CRP	HSCRP	Hs-CRP (mg/L):	HSCRP_LBORRES	King, Dhanya	<1	2025-01-07 09:41:51
15	MDMR-00020	Open comment	MDMR	Middlemore Hospital	Study Disposition	SD	End of Study Details	EOSD		End of study details	EOSDT	Has the participant completed the study as per protocol?	DSYN	Wojciechowska, Joanna	I have reviewed all data for the participant and confirm that it is complete and accurate.	2025-04-16 14:53:37
1	MDMR-00021	Open comment	MDMR	Middlemore Hospital	Visit 1-Screening	SCR	Demographics	DM		Physical Information	PHI	Weight (kg):	WEIGHT_VSORRES	Devereux, Zachary	Actual 58.7	2024-09-06 10:09:24
2	MDMR-00021	Open comment	MDMR	Middlemore Hospital	Visit 1-Screening	SCR	Lab Tests	LB		Hs-CRP	HSCRP	Hs-CRP (mg/L):	HSCRP_LBORRES	Devereux, Zachary	Actually <1	2024-09-17 08:36:37
3	MDMR-00021	Open comment	MDMR	Middlemore Hospital	Visit 2 - Baseline Assessment	BS	Hand Grip Strength	HGS		Hand Grip Strength Assessment	HGSA	Average dynamometer score:	HGS_ORRES	King, Dhanya	27.2 is the correct value.	2024-09-23 15:07:19
4	MDMR-00021	Open comment	MDMR	Middlemore Hospital	Visit 2 - Baseline Assessment	BS	6-Minute Walk Test	MWT		6-minute walk test	SMWT	Total distance walked (meter):	SMWT_DISTWALK	King, Dhanya	580.28 is the correct value.	2024-09-23 15:07:52
6	MDMR-00021	Open comment	MDMR	Middlemore Hospital	Common Forms	CF	Adverse Event	AE	Adverse Event-00005	Adverse Event	AELOG	Adverse event term / description:	AETERM	Devereux, Zachary	Also noted by participant: They sometimes experience dizziness when getting up too quickly	2024-10-14 09:12:13
11	MDMR-00021	Open comment	MDMR	Middlemore Hospital	Visit 2a - Phone Call	PHC	Weekly Participant Contact - Week 1	WEEK1		Week 1	WK1	Date of contact:	WK1_PRTCONTCTDAT	King, Dhanya	Call was made on 20th of September nut the day 1 was not in place as per protocol.	2024-12-19 12:16:55
12	MDMR-00021	Open comment	MDMR	Middlemore Hospital	Visit 4 - End of Study	EOS	Vital Signs	VS		Vital signs details	VSD	Pulse (bpm):	PULSE_VSORRES	Ualesi, Rasela	not clinically significant as per investigator and source	2024-12-24 08:03:26
13	MDMR-00021	Open comment	MDMR	Middlemore Hospital	Visit 4 - Accountability		Missed/Partial/Extra Exercise	MPEE2	00019	Exercise Log -Part 2	EXEL2	On exercycle - Training RPM:	WK7_RMP	Ualesi, Rasela	unknown due to technical issues with machine as per participant's diary	2024-12-24 08:41:37
14	MDMR-00021	Open comment	MDMR	Middlemore Hospital	Visit 4 - End of Study	EOS	Lab Tests	LB		Hs-CRP	HSCRP	Hs-CRP (mg/L):	HSCRP_LBORRES	King, Dhanya	<1	2025-01-07 09:22:31
23	MDMR-00021	Open comment	MDMR	Middlemore Hospital	Study Disposition	SD	End of Study Details	EOSD		End of study details	EOSDT	Has the participant completed the study as per protocol?	DSYN	Wojciechowska, Joanna	I have reviewed all data for the participant and confirm that it is complete and accurate.	2025-04-15 13:33:56
1	MDMR-00022	Open comment	MDMR	Middlemore Hospital	Visit 1-Screening	SCR	Demographics	DM		Physical Information	PHI	Height (cm):	HEIGHT_VSORRES	Devereux, Zachary	Actual 165.5	2024-09-09 14:34:24
2	MDMR-00022	Open comment	MDMR	Middlemore Hospital	Visit 1-Screening	SCR	Demographics	DM		Physical Information	PHI	Weight (kg):	WEIGHT_VSORRES	Devereux, Zachary	Actual 78.78	2024-09-09 14:34:42
3	MDMR-00022	Open comment	MDMR	Middlemore Hospital	Visit 1-Screening	SCR	Lab Tests	LB		eGFR	EGFR	eGFR (mL /min/1.73m2):	EGFR_LBORRES	Devereux, Zachary	Repeated on 9/9/24 and eGFR back to baseline at 61	2024-09-12 11:55:48
4	MDMR-00022	Open comment	MDMR	Middlemore Hospital	Visit 1-Screening	SCR	Lab Tests	LB		Creatinine	CREAT	Creatinine (umol/L):	CREAT_LBORRES	Devereux, Zachary	Repeated on 9/6/24 and back to baseline 100	2024-09-12 11:57:31
5	MDMR-00022	Open comment	MDMR	Middlemore Hospital	Visit 1-Screening	SCR	Medical History	MH	Medical History-00011	Medical history details	MHD	Medical history term:	MHTERM	Devereux, Zachary	MRI spine (July2022): L5/S1 disc protrusion w R sided L5 and S1 nerve root compression. Nerve root injection w minimal relief (Nov2022). Intermittent pain on prolonged standing, occasioanl numbness lateral thigh and calf . Takes analgesia 1-2x/month.	2024-09-12 15:44:50
6	MDMR-00022	Open comment	MDMR	Middlemore Hospital	Visit 1-Screening	SCR	Lab Tests	LB		Creatinine	CREAT	Creatinine (umol/L):	CREAT_LBORRES	Devereux, Zachary	Correction to previous comment (after corresponding comment corrected in source doc accordingly): Repeated on 9/9/24	2024-09-13 11:23:18
10	MDMR-00022	Open comment	MDMR	Middlemore Hospital	Visit 2 - Baseline Assessment	BS	Hand Grip Strength	HGS		Hand Grip Strength Assessment	HGSA	Average dynamometer score:	HGS_ORRES	King, Dhanya	36.8 is the correct value	2024-09-23 15:29:13
11	MDMR-00022	Open comment	MDMR	Middlemore Hospital	Visit 2 - Baseline Assessment	BS	6-Minute Walk Test	MWT		6-minute walk test	SMWT	Total distance walked (meter):	SMWT_DISTWALK	King, Dhanya	536.7 is the correct value.	2024-09-23 15:30:26
24	MDMR-00022	Open comment	MDMR	Middlemore Hospital	Common Forms	CF	Adverse Event	AE	Adverse Event-00007	Adverse Event	AELOG	Action taken:	AEACN	Devereux, Zachary	Just paracetamol	2024-10-18 15:46:11
25	MDMR-00022	Open comment	MDMR	Middlemore Hospital	Common Forms	CF	Adverse Event	AE	Adverse Event-00008	Adverse Event	AELOG	Adverse event term / description:	AETERM	Devereux, Zachary	Throat discomfort began - along with other URTI symptoms - before randomisation (see medical history), but persisted for longer than expected, as per investigator note in source	2024-10-18 15:49:13
26	MDMR-00022	Open comment	MDMR	Middlemore Hospital	Common Forms	CF	Adverse Event	AE	Adverse Event-00008	Adverse Event	AELOG	Adverse event term / description:	AETERM	Devereux, Zachary	To clarify: Participant reported throat discomfort and other URTI symptoms beginning on 16Sep2024; other symptoms resolved by 29Sep2024 but the throat discomforted persisted for another two weeks.	2024-10-18 15:50:38
27	MDMR-00022	Open comment	MDMR	Middlemore Hospital	Visit 1-Screening	SCR	Medical History	MH	Medical History-00017	Medical history details	MHD	Medical history term:	MHTERM	Devereux, Zachary	after falling from a ladder	2024-10-18 15:58:54
28	MDMR-00022	Open comment	MDMR	Middlemore Hospital	Common Forms	CF	Adverse Event	AE	Adverse Event-00004	Adverse Event	AELOG	Adverse event term / description:	AETERM	Devereux, Zachary	after attempting a "trial run" on the exercycle supplied for the study, pre-randomisation	2024-10-18 16:11:19
29	MDMR-00022	Open comment	MDMR	Middlemore Hospital	Visit 3 - Accountability	IAACC	Treatment Adherence	TA		Treatment accountability log - Part 1	TALP1	Number of capsules returned at the end of the period:	WK6_TRTTOTALRET	King, Dhanya	3 capsules returned but dispensed back to him as he needs to take them this week (they are his week 6 dose).	2024-10-29 15:20:25
35	MDMR-00022	Open comment	MDMR	Middlemore Hospital	Visit 3 - Accountability	IAACC	Missed/Partial/Extra Exercise	MPEE1	00003	Exercise Log -Part 1	EXEL1	On exercycle - Training RPM:	WK6_RPM	King, Dhanya	59 - 67 RPM	2024-11-05 10:45:46
42	MDMR-00022	Open comment	MDMR	Middlemore Hospital	Weekly Contact	WC	Weekly Participant Contact	WPCA	Week-00008	Weekly Information	WINFO	Date of contact:	WK_PRTCONTCTDAT	King, Dhanya	Was contacted on the 22nd of Nov via phone and email but didn't get back to us, so contacted again on the 25th to follow up.	2024-12-03 13:57:46
44	MDMR-00022	Open comment	MDMR	Middlemore Hospital	Visit 2a - Phone Call	PHC	Weekly Participant Contact - Week 1	WEEK1		Week 1	WK1	Date of contact:	WK1_PRTCONTCTDAT	King, Dhanya	Call was made on the 20th of September but the day 1 was not in place as per protocol.	2024-12-19 12:43:30
46	MDMR-00022	Open comment	MDMR	Middlemore Hospital	Visit 4 - Accountability		Missed/Partial/Extra Exercise	MPEE2	00001	Exercise Log -Part 2	EXEL2	On exercycle - Training RPM:	WK7_RMP	King, Dhanya	67-72RPM	2024-12-27 08:21:07
47	MDMR-00022	Open comment	MDMR	Middlemore Hospital	Visit 4 - Accountability		Missed/Partial/Extra Exercise	MPEE2	00002	Exercise Log -Part 2	EXEL2	On exercycle - Training RPM:	WK7_RMP	King, Dhanya	61-70RPM	2024-12-27 08:23:43
48	MDMR-00022	Open comment	MDMR	Middlemore Hospital	Visit 4 - Accountability		Missed/Partial/Extra Exercise	MPEE2	00003	Exercise Log -Part 2	EXEL2	On exercycle - Training RPM:	WK7_RMP	King, Dhanya	61-72RPM	2024-12-27 08:24:23
49	MDMR-00022	Open comment	MDMR	Middlemore Hospital	Visit 4 - Accountability		Missed/Partial/Extra Exercise	MPEE2	00004	Exercise Log -Part 2	EXEL2	On exercycle - Training RPM:	WK7_RMP	King, Dhanya	61-72RPM	2024-12-27 08:54:18
50	MDMR-00022	Open comment	MDMR	Middlemore Hospital	Visit 4 - Accountability		Missed/Partial/Extra Exercise	MPEE2	00005	Exercise Log -Part 2	EXEL2	On exercycle - Training RPM:	WK7_RMP	King, Dhanya	64-70RPM	2024-12-27 08:55:50
51	MDMR-00022	Open comment	MDMR	Middlemore Hospital	Visit 4 - Accountability		Missed/Partial/Extra Exercise	MPEE2	00006	Exercise Log -Part 2	EXEL2	On exercycle - Training RPM:	WK7_RMP	King, Dhanya	64-72RPM	2024-12-27 08:56:41
52	MDMR-00022	Open comment	MDMR	Middlemore Hospital	Visit 4 - Accountability		Missed/Partial/Extra Exercise	MPEE2	00007	Exercise Log -Part 2	EXEL2	On exercycle - Training RPM:	WK7_RMP	King, Dhanya	64-72RPM	2024-12-27 08:59:21
53	MDMR-00022	Open comment	MDMR	Middlemore Hospital	Visit 4 - Accountability		Missed/Partial/Extra Exercise	MPEE2	00008	Exercise Log -Part 2	EXEL2	On exercycle - Training RPM:	WK7_RMP	King, Dhanya	64-72RPM	2024-12-27 09:00:27
54	MDMR-00022	Open comment	MDMR	Middlemore Hospital	Visit 4 - Accountability		Missed/Partial/Extra Exercise	MPEE2	00011	Exercise Log -Part 2	EXEL2	On exercycle - Training RPM:	WK7_RMP	King, Dhanya	64-70RPM	2024-12-27 09:07:23
55	MDMR-00022	Open comment	MDMR	Middlemore Hospital	Visit 4 - Accountability		Missed/Partial/Extra Exercise	MPEE2	00012	Exercise Log -Part 2	EXEL2	On exercycle - Training RPM:	WK7_RMP	King, Dhanya	61-70RPM	2024-12-27 09:08:53
56	MDMR-00022	Open comment	MDMR	Middlemore Hospital	Visit 4 - Accountability		Missed/Partial/Extra Exercise	MPEE2	00013	Exercise Log -Part 2	EXEL2	On exercycle - Training RPM:	WK7_RMP	King, Dhanya	61-70RPM	2024-12-27 09:09:54
57	MDMR-00022	Open comment	MDMR	Middlemore Hospital	Visit 4 - Accountability		Missed/Partial/Extra Exercise	MPEE2	00014	Exercise Log -Part 2	EXEL2	On exercycle - Training RPM:	WK7_RMP	King, Dhanya	61-70RPM	2024-12-27 09:14:46
58	MDMR-00022	Open comment	MDMR	Middlemore Hospital	Visit 4 - Accountability		Missed/Partial/Extra Exercise	MPEE2	00015	Exercise Log -Part 2	EXEL2	On exercycle - Training RPM:	WK7_RMP	King, Dhanya	61-70RPM	2024-12-27 09:15:34
59	MDMR-00022	Open comment	MDMR	Middlemore Hospital	Visit 4 - Accountability		Missed/Partial/Extra Exercise	MPEE2	00016	Exercise Log -Part 2	EXEL2	On exercycle - Training RPM:	WK7_RMP	King, Dhanya	61-70RPM	2024-12-27 09:16:25
75	MDMR-00022	Open comment	MDMR	Middlemore Hospital	Study Disposition	SD	End of Study Details	EOSD		End of study details	EOSDT	Has the participant completed the study as per protocol?	DSYN	Wojciechowska, Joanna	I have reviewed all data for the participant and confirm that it is complete and accurate.	2025-04-15 13:35:21
1	MDMR-00023	Open comment	MDMR	Middlemore Hospital	Visit 1-Screening	SCR	Lab Tests	LB		Hs-CRP	HSCRP	Hs-CRP (mg/L):	HSCRP_LBORRES	Devereux, Zachary	<1	2024-09-12 09:49:43
2	MDMR-00023	Open comment	MDMR	Middlemore Hospital	Visit 1-Screening	SCR	Medical History	MH	Medical History-00001	Medical history details	MHD	Medical history term:	MHTERM	Devereux, Zachary	atrial flutter diagnosed following pneumonia and empyema in 2013 - ablation done on 29 may 2023	2024-09-12 09:59:17
3	MDMR-00023	Open comment	MDMR	Middlemore Hospital	Visit 1-Screening	SCR	Medical History	MH	Medical History-00002	Medical history details	MHD	Medical history term:	MHTERM	Devereux, Zachary	right lacunar infarct - has residual neurology	2024-09-12 10:06:31
4	MDMR-00023	Open comment	MDMR	Middlemore Hospital	Visit 1-Screening	SCR	Medical History	MH	Medical History-00005	Medical history details	MHD	Concomitant medication?	MHCONMEDYN	Devereux, Zachary	takes celecoxib ~1-2x per week as needed for pain after working in shed and standing for hours	2024-09-12 10:15:16
5	MDMR-00023	Open comment	MDMR	Middlemore Hospital	Common Forms	CF	Concomitant Medication	CM	00002	Concomitant medication	CMED	Given for?	CMLINK	Devereux, Zachary	Prophylaxis, as per source	2024-09-12 10:25:29
7	MDMR-00023	Open comment	MDMR	Middlemore Hospital	Visit 2 - Baseline Assessment	BS	6-Minute Walk Test	MWT		6-minute walk test	SMWT	Total distance walked (meter):	SMWT_DISTWALK	King, Dhanya	571.6 is the correct value.	2024-09-24 08:42:36
13	MDMR-00023	Open comment	MDMR	Middlemore Hospital	Common Forms	CF	Concomitant Medication	CM	00008	Concomitant medication	CMED	Dose form:	CMDOSFRM	Devereux, Zachary	chewable tablet	2024-09-27 09:18:09
15	MDMR-00023	Open comment	MDMR	Middlemore Hospital	Visit 3 - Accountability	IAACC	Missed Treatments	MTR_1	00001	Missed treatment details	MTD	Were all 3 capsules missed? (select 'No' if 1 or 2 capsules are taken)	WK6_ALLDM	King, Dhanya	Usually takes the capsules on a Saturday but forgot so he took them on the Sunday	2024-11-08 09:02:58
16	MDMR-00023	Open comment	MDMR	Middlemore Hospital	Visit 3 - Accountability	IAACC	Missed/Partial/Extra Exercise	MPEE1	00003	Exercise Log -Part 1	EXEL1	On exercycle - Training RPM:	WK6_RPM	King, Dhanya	67 - 72 RPM	2024-11-08 09:10:06
17	MDMR-00023	Open comment	MDMR	Middlemore Hospital	Visit 3 - Accountability	IAACC	Missed/Partial/Extra Exercise	MPEE1	00003	Exercise Log -Part 1	EXEL1	On exercycle - Resistance setting:	WK6_RESIS	King, Dhanya	20 minutes at resistance level 2 and 5 minutes at resistance level 3.	2024-11-08 09:10:31
18	MDMR-00023	Open comment	MDMR	Middlemore Hospital	Visit 3 - Accountability	IAACC	Missed/Partial/Extra Exercise	MPEE1	00004	Exercise Log -Part 1	EXEL1	On exercycle - Resistance setting:	WK6_RESIS	King, Dhanya	15 minutes at resistance level 2 and 10 minutes at resistance level 3.	2024-11-08 09:13:28
19	MDMR-00023	Open comment	MDMR	Middlemore Hospital	Visit 3 - Accountability	IAACC	Missed/Partial/Extra Exercise	MPEE1	00005	Exercise Log -Part 1	EXEL1	On exercycle - Resistance setting:	WK6_RESIS	King, Dhanya	20 minutes at resistance level 2 and 5 minutes at resistance level 3.	2024-11-08 09:16:19
20	MDMR-00023	Open comment	MDMR	Middlemore Hospital	Visit 3 - Accountability	IAACC	Missed/Partial/Extra Exercise	MPEE1	00006	Exercise Log -Part 1	EXEL1	On exercycle - Resistance setting:	WK6_RESIS	King, Dhanya	did 11 minutes at resistance level 2 and 5 minutes at resistance level 3.	2024-11-08 09:19:06
21	MDMR-00023	Open comment	MDMR	Middlemore Hospital	Visit 3 - Accountability	IAACC	Missed/Partial/Extra Exercise	MPEE1	00007	Exercise Log -Part 1	EXEL1	On exercycle - Training RPM:	WK6_RPM	King, Dhanya	67 - 75 RPM	2024-11-08 09:20:08
22	MDMR-00023	Open comment	MDMR	Middlemore Hospital	Visit 3 - Accountability	IAACC	Missed/Partial/Extra Exercise	MPEE1	00008	Exercise Log -Part 1	EXEL1	On exercycle - Training RPM:	WK6_RPM	King, Dhanya	67 - 72 RPM	2024-11-08 09:20:53
27	MDMR-00023	Open comment	MDMR	Middlemore Hospital	Visit 3 - Accountability	IAACC	Treatment Adherence	TA		Treatment accountability log - Part 1	TALP1	Any dose missed?	WK6_TRTMISDOSE	Devereux, Zachary	No doses "missed" but week 5 dose was delayed by one day; all 3 capsules taken on Sunday 27Oct2024, instead of Saturday 26Oct2024	2024-11-25 13:46:47
29	MDMR-00023	Open comment	MDMR	Middlemore Hospital	Visit 4 - Accountability		Missed/Partial/Extra Exercise	MPEE2	00001	Exercise Log -Part 2	EXEL2	On exercycle - Training RPM:	WK7_RMP	Cheung, Sharon	67.3 - 75.4 RPM	2024-12-27 13:04:40
30	MDMR-00023	Open comment	MDMR	Middlemore Hospital	Visit 4 - Accountability		Missed/Partial/Extra Exercise	MPEE2	00001	Exercise Log -Part 2	EXEL2	On exercycle - Resistance setting (level):	WK7_RESIS	Cheung, Sharon	6 minutes at level 3 and 18 minutes at level 2	2024-12-27 13:05:23
31	MDMR-00023	Open comment	MDMR	Middlemore Hospital	Visit 4 - Accountability		Missed/Partial/Extra Exercise	MPEE2	00002	Exercise Log -Part 2	EXEL2	On exercycle - Training RPM:	WK7_RMP	Cheung, Sharon	67.3 - 75.4 RPM	2024-12-27 13:06:22
32	MDMR-00023	Open comment	MDMR	Middlemore Hospital	Visit 4 - Accountability		Missed/Partial/Extra Exercise	MPEE2	00002	Exercise Log -Part 2	EXEL2	On exercycle - Resistance setting (level):	WK7_RESIS	Cheung, Sharon	5 minutes level 3 and 20 minutes level 2	2024-12-27 13:06:44
33	MDMR-00023	Open comment	MDMR	Middlemore Hospital	Visit 4 - Accountability		Missed/Partial/Extra Exercise	MPEE2	00003	Exercise Log -Part 2	EXEL2	On exercycle - Training RPM:	WK7_RMP	Cheung, Sharon	67.3 - 75.4 RPM	2024-12-27 13:08:14
34	MDMR-00023	Open comment	MDMR	Middlemore Hospital	Visit 4 - Accountability		Missed/Partial/Extra Exercise	MPEE2	00003	Exercise Log -Part 2	EXEL2	On exercycle - Resistance setting (level):	WK7_RESIS	Cheung, Sharon	10 minutes level 3 and 15 minutes level 2	2024-12-27 13:08:37
35	MDMR-00023	Open comment	MDMR	Middlemore Hospital	Visit 4 - Accountability		Missed/Partial/Extra Exercise	MPEE2	00005	Exercise Log -Part 2	EXEL2	On exercycle - Resistance setting (level):	WK7_RESIS	Cheung, Sharon	Level 3 for 5 minutes and level 2 for 20 minutes	2024-12-27 13:10:59
36	MDMR-00023	Open comment	MDMR	Middlemore Hospital	Visit 4 - Accountability		Missed/Partial/Extra Exercise	MPEE2	00006	Exercise Log -Part 2	EXEL2	On exercycle - Resistance setting (level):	WK7_RESIS	Cheung, Sharon	Level 3 for 6 minutes and level 2 for 19 minutes	2024-12-27 13:11:56
37	MDMR-00023	Open comment	MDMR	Middlemore Hospital	Visit 4 - Accountability		Missed/Partial/Extra Exercise	MPEE2	00006	Exercise Log -Part 2	EXEL2	On exercycle - Training RPM:	WK7_RMP	Cheung, Sharon	67.3 - 75.4 RPM	2024-12-27 13:12:14
38	MDMR-00023	Open comment	MDMR	Middlemore Hospital	Visit 4 - Accountability		Missed/Partial/Extra Exercise	MPEE2	00007	Exercise Log -Part 2	EXEL2	On exercycle - Resistance setting (level):	WK7_RESIS	Cheung, Sharon	Level 3 for 10 minutes and level 2 for 15 minutes	2024-12-27 13:13:41
39	MDMR-00023	Open comment	MDMR	Middlemore Hospital	Visit 4 - Accountability		Missed/Partial/Extra Exercise	MPEE2	00007	Exercise Log -Part 2	EXEL2	On exercycle - Training RPM:	WK7_RMP	Cheung, Sharon	67.3 - 72.6 RPM	2024-12-27 13:14:01
40	MDMR-00023	Open comment	MDMR	Middlemore Hospital	Visit 4 - Accountability		Missed/Partial/Extra Exercise	MPEE2	00008	Exercise Log -Part 2	EXEL2	On exercycle - Training RPM:	WK7_RMP	Cheung, Sharon	67.3 - 75.4 RPM	2024-12-27 13:15:03
41	MDMR-00023	Open comment	MDMR	Middlemore Hospital	Visit 4 - Accountability		Missed/Partial/Extra Exercise	MPEE2	00008	Exercise Log -Part 2	EXEL2	On exercycle - Resistance setting (level):	WK7_RESIS	Cheung, Sharon	Level 3 for 5 minutes and level 2 for 20 minutes	2024-12-27 13:15:24
42	MDMR-00023	Open comment	MDMR	Middlemore Hospital	Visit 4 - Accountability		Missed/Partial/Extra Exercise	MPEE2	00009	Exercise Log -Part 2	EXEL2	Was set exercise program not completed because the participant was injured or unwell?	WK7_REASIU	Cheung, Sharon	Cold/flu/URTI	2024-12-27 13:16:28
43	MDMR-00023	Open comment	MDMR	Middlemore Hospital	Visit 4 - Accountability		Missed/Partial/Extra Exercise	MPEE2	00010	Exercise Log -Part 2	EXEL2	Was set exercise program not completed because the participant was injured or unwell?	WK7_REASIU	Cheung, Sharon	Post-viral fatigue	2024-12-27 13:17:29
44	MDMR-00023	Open comment	MDMR	Middlemore Hospital	Visit 4 - Accountability		Missed/Partial/Extra Exercise	MPEE2	00010	Exercise Log -Part 2	EXEL2	On exercycle - Resistance setting (level):	WK7_RESIS	Cheung, Sharon	level 3 for 3 minutes and level 2 for 5 minutes	2024-12-27 13:18:07
45	MDMR-00023	Open comment	MDMR	Middlemore Hospital	Visit 4 - Accountability		Missed/Partial/Extra Exercise	MPEE2	00011	Exercise Log -Part 2	EXEL2	On exercycle - Training RPM:	WK7_RMP	Cheung, Sharon	67.3 - 75.4 RPM	2024-12-27 13:19:07
46	MDMR-00023	Open comment	MDMR	Middlemore Hospital	Visit 4 - Accountability		Missed/Partial/Extra Exercise	MPEE2	00013	Exercise Log -Part 2	EXEL2	Was set exercise program not completed because the participant was injured or unwell?	WK7_REASIU	Cheung, Sharon	Post-viral fatigue	2024-12-27 13:21:35
47	MDMR-00023	Open comment	MDMR	Middlemore Hospital	Visit 4 - Accountability		Missed/Partial/Extra Exercise	MPEE2	00015	Exercise Log -Part 2	EXEL2	On exercycle - Training RPM:	WK7_RMP	Cheung, Sharon	67.3 - 70 RPM	2024-12-27 13:26:36
48	MDMR-00023	Open comment	MDMR	Middlemore Hospital	Visit 4 - Accountability		Missed/Partial/Extra Exercise	MPEE2	00016	Exercise Log -Part 2	EXEL2	On exercycle - Training RPM:	WK7_RMP	Cheung, Sharon	67.3 - 75.4 RPM	2024-12-27 13:27:40
49	MDMR-00023	Open comment	MDMR	Middlemore Hospital	Visit 4 - Accountability		Missed/Partial/Extra Exercise	MPEE2	00016	Exercise Log -Part 2	EXEL2	On exercycle - Resistance setting (level):	WK7_RESIS	Cheung, Sharon	Level 3 for 5 minutes and level 2 for 20 minutes	2024-12-27 13:27:59
50	MDMR-00023	Open comment	MDMR	Middlemore Hospital	Visit 4 - Accountability		Missed/Partial/Extra Exercise	MPEE2	00018	Exercise Log -Part 2	EXEL2	On exercycle - Training RPM:	WK7_RMP	Cheung, Sharon	67.3 - 75.4 RPM	2024-12-27 13:29:36
51	MDMR-00023	Open comment	MDMR	Middlemore Hospital	Visit 4 - Accountability		Missed/Partial/Extra Exercise	MPEE2	00018	Exercise Log -Part 2	EXEL2	On exercycle - Resistance setting (level):	WK7_RESIS	Cheung, Sharon	Level 3 for 6 minutes and level 2 for 21 minutes	2024-12-27 13:30:01
52	MDMR-00023	Open comment	MDMR	Middlemore Hospital	Visit 4 - Accountability		Missed/Partial/Extra Exercise	MPEE2	00019	Exercise Log -Part 2	EXEL2	On exercycle - Training RPM:	WK7_RMP	Cheung, Sharon	67.3 - 75.4 RPM	2024-12-27 13:30:46
53	MDMR-00023	Open comment	MDMR	Middlemore Hospital	Visit 4 - Accountability		Missed/Partial/Extra Exercise	MPEE2	00019	Exercise Log -Part 2	EXEL2	On exercycle - Resistance setting (level):	WK7_RESIS	Cheung, Sharon	level 3 for 8 minutes and level 2 for 17 minutes	2024-12-27 13:31:04
54	MDMR-00023	Open comment	MDMR	Middlemore Hospital	Visit 4 - Accountability		Missed/Partial/Extra Exercise	MPEE2	00020	Exercise Log -Part 2	EXEL2	On exercycle - Training RPM:	WK7_RMP	Cheung, Sharon	67.3 - 75.4 RPM	2024-12-27 13:31:45
55	MDMR-00023	Open comment	MDMR	Middlemore Hospital	Visit 4 - Accountability		Missed/Partial/Extra Exercise	MPEE2	00020	Exercise Log -Part 2	EXEL2	On exercycle - Resistance setting (level):	WK7_RESIS	Cheung, Sharon	level 3 for 9 minutes and level 2 for 17 minutes	2024-12-27 13:32:11
56	MDMR-00023	Open comment	MDMR	Middlemore Hospital	Visit 4 - Accountability		Missed/Partial/Extra Exercise	MPEE2	00021	Exercise Log -Part 2	EXEL2	Was set exercise program not completed because the participant was injured or unwell?	WK7_REASIU	Cheung, Sharon	Atrial flutter/fibrillation	2024-12-27 13:33:41
57	MDMR-00023	Open comment	MDMR	Middlemore Hospital	Visit 4 - Accountability		Missed/Partial/Extra Exercise	MPEE2	00022	Exercise Log -Part 2	EXEL2	Was set exercise program not completed because the participant was injured or unwell?	WK7_REASIU	Cheung, Sharon	Increasing frequency of ectopic after chair stands	2024-12-27 13:35:10
83	MDMR-00023	Open comment	MDMR	Middlemore Hospital	Study Disposition	SD	End of Study Details	EOSD		End of study details	EOSDT	Has the participant completed the study as per protocol?	DSYN	Wojciechowska, Joanna	I have reviewed all data for the participant and confirm that it is complete and accurate.	2025-04-15 13:36:53
1	MDMR-00024	Open comment	MDMR	Middlemore Hospital	Visit 1-Screening	SCR	Medical History	MH	Medical History-00001	Medical history details	MHD	Medical history term:	MHTERM	Devereux, Zachary	Right mastectomy and SN biopsy (Jan2016). Annual surveillance mammogram since then have been normal. Last Mammogram Setp2024 - result pending	2024-09-18 11:27:03
2	MDMR-00024	Open comment	MDMR	Middlemore Hospital	Visit 1-Screening	SCR	Medical History	MH	Medical History-00004	Medical history details	MHD	Medical history term:	MHTERM	Devereux, Zachary	For acute cholecystitis	2024-09-18 11:34:55
3	MDMR-00024	Open comment	MDMR	Middlemore Hospital	Visit 1-Screening	SCR	Medical History	MH	Medical History-00005	Medical history details	MHD	Medical history term:	MHTERM	Devereux, Zachary	Incidental finding of left 6cm adnexal cystic lesion when presented with acute cholecystitis. Laparoscopic left salpingectomy done at same time as cholecystectomy.	2024-09-18 11:36:49
4	MDMR-00024	Open comment	MDMR	Middlemore Hospital	Visit 1-Screening	SCR	Medical History	MH	Medical History-00006	Medical history details	MHD	Medical history term:	MHTERM	Devereux, Zachary	Participant reported no longer having ankle pain from this fracture (but temporarily refrained from walking, at the time).	2024-09-18 11:39:00
6	MDMR-00024	Open comment	MDMR	Middlemore Hospital	Study Disposition	SD	End of Study Details	EOSD		End of study details	EOSDT	Has the participant completed the study as per protocol?	DSYN	Wojciechowska, Joanna	I have reviewed all data for the participant and confirm that it is complete and accurate.	2025-04-15 13:38:09
1	MDMR-00025	Open comment	MDMR	Middlemore Hospital	Visit 1-Screening	SCR	Lab Tests	LB		Lymphocytes	LYM	Lymphocytes (x 10(9)/L):	LYM_LBORRES	Devereux, Zachary	Usually 1.1 - 1.3 since at least 2020	2024-09-17 09:14:48
2	MDMR-00025	Open comment	MDMR	Middlemore Hospital	Visit 1-Screening	SCR	Lab Tests	LB		Hs-CRP	HSCRP	Hs-CRP (mg/L):	HSCRP_LBORRES	Devereux, Zachary	Actually <1	2024-09-17 09:17:48
4	MDMR-00025	Open comment	MDMR	Middlemore Hospital	Visit 2 - Baseline Assessment	BS	Hand Grip Strength	HGS		Hand Grip Strength Assessment	HGSA	Average dynamometer score:	HGS_ORRES	King, Dhanya	40.6 is the correct value.	2024-09-24 09:12:45
5	MDMR-00025	Open comment	MDMR	Middlemore Hospital	Visit 2 - Baseline Assessment	BS	6-Minute Walk Test	MWT		6-minute walk test	SMWT	Total distance walked (meter):	SMWT_DISTWALK	King, Dhanya	525.77 Is the correct value.	2024-09-24 09:13:26
6	MDMR-00025	Open comment	MDMR	Middlemore Hospital	Visit 1-Screening	SCR	Medical History	MH	Medical History-00001	Medical history details	MHD	Medical history term:	MHTERM	Devereux, Zachary	Investigated for elevated prostatic specific antigen (PSA) in 2019. Last reviewed by Urology in Oct2022 for Rising PSA - does not meet threshold for further investigation (only meets threshold if PSA reaches 9.4). PSA level currently 5.9. Annual PSA monitoring and takes doxazosin.	2024-09-26 09:18:28
7	MDMR-00025	Open comment	MDMR	Middlemore Hospital	Visit 1-Screening	SCR	Medical History	MH	Medical History-00002	Medical history details	MHD	Medical history term:	MHTERM	Devereux, Zachary	Investigated in 2012. CT Coronary Angiogram: Mild coronary disease. No significant obstructive plaque. Exercise Tolerance Test: Reached 12mins without objective evidence of ischaemia. Cardiac clinic (June2012): Started him on Aspirin, Atorvastatin and Metoprolol succinate.	2024-09-26 09:20:18
8	MDMR-00025	Open comment	MDMR	Middlemore Hospital	Visit 1-Screening	SCR	Medical History	MH	Medical History-00002	Medical history details	MHD	Concomitant medication?	MHCONMEDYN	Devereux, Zachary	Precautionary	2024-09-26 09:20:55
9	MDMR-00025	Open comment	MDMR	Middlemore Hospital	Visit 1-Screening	SCR	Medical History	MH	Medical History-00006	Medical history details	MHD	Medical history term:	MHTERM	Devereux, Zachary	Initially prescribed prednisolone acetate eye drops straight after the surgery, which is now being continued due to the chronic cystoid macular oedema that began the year after the surgery, which is thought to have possibly resulted from the surgery itself.	2024-09-26 09:25:34
10	MDMR-00025	Open comment	MDMR	Middlemore Hospital	Visit 1-Screening	SCR	Medical History	MH	Medical History-00007	Medical history details	MHD	Medical history term:	MHTERM	Devereux, Zachary	On-and-off since 2020. Thought to have possibly resulted from the right eye cataract surgery.	2024-09-26 09:27:35
11	MDMR-00025	Open comment	MDMR	Middlemore Hospital	Common Forms	CF	Concomitant Medication	CM	00001	Concomitant medication	CMED	Given for?	CMLINK	Devereux, Zachary	Prophylaxis, for angina	2024-09-26 09:35:22
12	MDMR-00025	Open comment	MDMR	Middlemore Hospital	Common Forms	CF	Concomitant Medication	CM	00002	Concomitant medication	CMED	Dose frequency:	CMDOSFRQ	Devereux, Zachary	one drop in right eye 4x daily	2024-09-26 09:38:40
13	MDMR-00025	Open comment	MDMR	Middlemore Hospital	Common Forms	CF	Concomitant Medication	CM	00002	Concomitant medication	CMED	Medication name:	CMTRT	Devereux, Zachary	right eye only	2024-09-26 09:38:53
14	MDMR-00025	Open comment	MDMR	Middlemore Hospital	Common Forms	CF	Concomitant Medication	CM	00004	Concomitant medication	CMED	Dose frequency:	CMDOSFRQ	Devereux, Zachary	right eye only	2024-09-26 09:41:16
15	MDMR-00025	Open comment	MDMR	Middlemore Hospital	Common Forms	CF	Concomitant Medication	CM	00005	Concomitant medication	CMED	Given for?	CMLINK	Devereux, Zachary	Prophylaxis, as per source	2024-09-26 09:41:51
16	MDMR-00025	Open comment	MDMR	Middlemore Hospital	Common Forms	CF	Concomitant Medication	CM	00005	Concomitant medication	CMED	Dose form:	CMDOSFRM	Devereux, Zachary	enteric-coated	2024-09-26 09:42:48
17	MDMR-00025	Open comment	MDMR	Middlemore Hospital	Common Forms	CF	Concomitant Medication	CM	00006	Concomitant medication	CMED	Dose form:	CMDOSFRM	Devereux, Zachary	modified release	2024-09-26 09:43:51
18	MDMR-00025	Open comment	MDMR	Middlemore Hospital	Common Forms	CF	Concomitant Medication	CM	00006	Concomitant medication	CMED	Given for?	CMLINK	Devereux, Zachary	Prophylaxis, as per source	2024-09-26 09:44:28
24	MDMR-00025	Open comment	MDMR	Middlemore Hospital	Common Forms	CF	Adverse Event	AE	Adverse Event-00001	Adverse Event	AELOG	Adverse event term / description:	AETERM	Devereux, Zachary	While rushing to catch a train	2024-11-19 14:23:52
25	MDMR-00025	Open comment	MDMR	Middlemore Hospital	Visit 4 - Accountability		Missed/Partial/Extra Exercise	MPEE2	00003	Exercise Log -Part 2	EXEL2	On exercycle - Training RPM:	WK7_RMP	King, Dhanya	67-75RPM	2024-12-27 13:14:21
26	MDMR-00025	Open comment	MDMR	Middlemore Hospital	Visit 4 - Accountability		Missed/Partial/Extra Exercise	MPEE2	00006	Exercise Log -Part 2	EXEL2	On exercycle - Training RPM:	WK7_RMP	King, Dhanya	67-75RPM	2024-12-27 13:15:49
27	MDMR-00025	Open comment	MDMR	Middlemore Hospital	Visit 4 - Accountability		Missed/Partial/Extra Exercise	MPEE2	00007	Exercise Log -Part 2	EXEL2	On exercycle - Training RPM:	WK7_RMP	King, Dhanya	67-75RPM	2024-12-27 13:16:22
28	MDMR-00025	Open comment	MDMR	Middlemore Hospital	Visit 4 - Accountability		Missed/Partial/Extra Exercise	MPEE2	00008	Exercise Log -Part 2	EXEL2	Was set exercise program not completed because the participant was injured or unwell?	WK7_REASIU	Cheung, Sharon	Pain in both hips	2024-12-27 13:58:30
29	MDMR-00025	Open comment	MDMR	Middlemore Hospital	Visit 4 - Accountability		Missed/Partial/Extra Exercise	MPEE2	00009	Exercise Log -Part 2	EXEL2	Was set exercise program not completed because the participant was injured or unwell?	WK7_REASIU	Cheung, Sharon	Pain in both hips	2024-12-27 13:59:01
30	MDMR-00025	Open comment	MDMR	Middlemore Hospital	Visit 4 - Accountability		Missed/Partial/Extra Exercise	MPEE2	00010	Exercise Log -Part 2	EXEL2	Was set exercise program not completed because the participant was injured or unwell?	WK7_REASIU	Cheung, Sharon	Pain in both hips	2024-12-27 13:59:55
31	MDMR-00025	Open comment	MDMR	Middlemore Hospital	Visit 4 - Accountability		Missed/Partial/Extra Exercise	MPEE2	00011	Exercise Log -Part 2	EXEL2	Was set exercise program not completed because the participant was injured or unwell?	WK7_REASIU	Cheung, Sharon	Pain in both hips	2024-12-27 14:00:35
32	MDMR-00025	Open comment	MDMR	Middlemore Hospital	Visit 4 - Accountability		Missed/Partial/Extra Exercise	MPEE2	00013	Exercise Log -Part 2	EXEL2	Was set exercise program not completed because the participant was injured or unwell?	WK7_REASIU	Cheung, Sharon	Pain in hips	2024-12-27 14:02:49
33	MDMR-00025	Open comment	MDMR	Middlemore Hospital	Visit 4 - Accountability		Missed/Partial/Extra Exercise	MPEE2	00014	Exercise Log -Part 2	EXEL2	Was set exercise program not completed because the participant was injured or unwell?	WK7_REASIU	Cheung, Sharon	pain in hips	2024-12-27 14:03:21
34	MDMR-00025	Open comment	MDMR	Middlemore Hospital	Visit 4 - Accountability		Missed/Partial/Extra Exercise	MPEE2	00015	Exercise Log -Part 2	EXEL2	Was set exercise program not completed because the participant was injured or unwell?	WK7_REASIU	Cheung, Sharon	sore hips	2024-12-27 14:04:30
35	MDMR-00025	Open comment	MDMR	Middlemore Hospital	Visit 4 - Accountability		Missed/Partial/Extra Exercise	MPEE2	00016	Exercise Log -Part 2	EXEL2	Was set exercise program not completed because the participant was injured or unwell?	WK7_REASIU	Cheung, Sharon	sore hips	2024-12-27 14:05:38
36	MDMR-00025	Open comment	MDMR	Middlemore Hospital	Visit 4 - End of Study	EOS	Lab Tests	LB		Hs-CRP	HSCRP	Hs-CRP (mg/L):	HSCRP_LBORRES	Cheung, Sharon	<1 mg/L	2024-12-30 15:31:40
45	MDMR-00025	Open comment	MDMR	Middlemore Hospital	Study Disposition	SD	End of Study Details	EOSD		End of study details	EOSDT	Has the participant completed the study as per protocol?	DSYN	Wojciechowska, Joanna	I have reviewed all data for the participant and confirm that it is complete and accurate.	2025-04-15 13:39:32
1	MDMR-00026	Open comment	MDMR	Middlemore Hospital	Visit 1-Screening	SCR	Demographics	DM		Physical Information	PHI	Height (cm):	HEIGHT_VSORRES	Devereux, Zachary	Actual 152.6	2024-09-10 08:43:20
2	MDMR-00026	Open comment	MDMR	Middlemore Hospital	Visit 1-Screening	SCR	Demographics	DM		Physical Information	PHI	Weight (kg):	WEIGHT_VSORRES	Devereux, Zachary	Actual 51.55	2024-09-10 08:43:37
3	MDMR-00026	Open comment	MDMR	Middlemore Hospital	Visit 1-Screening	SCR	Eligibility	IE		Inclusion/Exclusion	IE	Date eligibility assessed:	IEDAT	Devereux, Zachary	Participant was eligible but decided to withdraw after being screened (on advice from their GP)	2024-09-17 09:03:49
6	MDMR-00026	Open comment	MDMR	Middlemore Hospital	Study Disposition	SD	End of Study Details	EOSD		End of study details	EOSDT	Has the participant completed the study as per protocol?	DSYN	Wojciechowska, Joanna	I have reviewed all data for the participant and confirm that it is complete and accurate.	2025-04-15 13:41:36
1	MDMR-00027	Open comment	MDMR	Middlemore Hospital	Visit 1-Screening	SCR	Medical History	MH	Medical History-00001	Medical history details	MHD	Medical history term:	MHTERM	Devereux, Zachary	Diagnosed in her early 20s. Presented with galactorrhea. Prescribed Bromocriptine for ~ 1year. Had annual bloods monitoring her hormone levels and now just every couple of years and has had no recurrence.	2024-09-18 13:16:09
4	MDMR-00027	Open comment	MDMR	Middlemore Hospital	Visit 2 - Baseline Assessment	BS	Hand Grip Strength	HGS		Hand Grip Strength Assessment	HGSA	Average dynamometer score:	HGS_ORRES	King, Dhanya	24.85 is the correct value.	2024-09-24 10:51:51
5	MDMR-00027	Open comment	MDMR	Middlemore Hospital	Visit 2 - Baseline Assessment	BS	6-Minute Walk Test	MWT		6-minute walk test	SMWT	Total distance walked (meter):	SMWT_DISTWALK	King, Dhanya	499.44 is the correct value.	2024-09-24 10:52:31
6	MDMR-00027	Open comment	MDMR	Middlemore Hospital	Common Forms	CF	Concomitant Medication	CM	00004	Concomitant medication	CMED	Given for?	CMLINK	King, Dhanya	Is neither - prophylaxis	2024-09-27 10:10:51
10	MDMR-00027	Open comment	MDMR	Middlemore Hospital	Common Forms	CF	Concomitant Medication	CM	00008	Concomitant medication	CMED	Dose unit:	CMDOSU	Panagoda, Opara	2 tablets	2024-11-18 15:32:47
12	MDMR-00027	Open comment	MDMR	Middlemore Hospital	Visit 4 - Accountability		Exercise Adherence	EXAD2		Exercise adherence - Part 2	EXAD2	Did participant complete Part 2 scheduled exercise per protocol?	EXE_P2COMP	King, Dhanya	Participant was completing the exercise as per schedule until she reached level 5 where she was going at a slower speed. Participant has not noted down in the diary what speed she was going at. Speed is mentioned in the participants progress notes.	2024-12-24 08:17:30
19	MDMR-00027	Open comment	MDMR	Middlemore Hospital	Study Disposition	SD	End of Study Details	EOSD		End of study details	EOSDT	Has the participant completed the study as per protocol?	DSYN	Wojciechowska, Joanna	I have reviewed all data for the participant and confirm that it is complete and accurate.	2025-04-15 13:43:28
1	MDMR-00028	Open comment	MDMR	Middlemore Hospital	Visit 1-Screening	SCR	Demographics	DM		Physical Information	PHI	Weight (kg):	WEIGHT_VSORRES	Devereux, Zachary	Actual 107.85	2024-09-11 09:59:27
2	MDMR-00028	Open comment	MDMR	Middlemore Hospital	Common Forms	CF	Concomitant Medication	CM	00005	Concomitant medication	CMED	Given for?	CMLINK	Devereux, Zachary	Prophylaxis, as per source	2024-09-12 11:03:37
3	MDMR-00028	Open comment	MDMR	Middlemore Hospital	Common Forms	CF	Concomitant Medication	CM	00006	Concomitant medication	CMED	Given for?	CMLINK	Devereux, Zachary	Prophylaxis, as per source	2024-09-12 11:05:16
5	MDMR-00028	Open comment	MDMR	Middlemore Hospital	Visit 1-Screening	SCR	Medical History	MH	Medical History-00008	Medical history details	MHD	Medical history term:	MHTERM	Devereux, Zachary	Symptoms started since moving back to NZ. Has symptoms 3-4x per year. The last active infection was July 2024 for which they took budesonide and amoxicillin.	2024-09-23 13:41:43
6	MDMR-00028	Open comment	MDMR	Middlemore Hospital	Visit 2 - Baseline Assessment	BS	Hand Grip Strength	HGS		Hand Grip Strength Assessment	HGSA	Average dynamometer score:	HGS_ORRES	King, Dhanya	25.9 is the correct value.	2024-09-24 11:00:37
7	MDMR-00028	Open comment	MDMR	Middlemore Hospital	Visit 2 - Baseline Assessment	BS	6-Minute Walk Test	MWT		6-minute walk test	SMWT	Total distance walked (meter):	SMWT_DISTWALK	King, Dhanya	428.19 is the correct value.	2024-09-24 11:01:08
10	MDMR-00028	Open comment	MDMR	Middlemore Hospital	Visit 3 - Accountability	IAACC	Missed/Partial/Extra Exercise	MPEE1	00001	Exercise Log -Part 1	EXEL1	On exercycle - Resistance setting:	WK6_RESIS	King, Dhanya	Participant has misplaced diary - Basing missed/partial exercise off progress notes.	2024-11-28 13:35:16
11	MDMR-00028	Open comment	MDMR	Middlemore Hospital	Visit 3 - Accountability	IAACC	Missed/Partial/Extra Exercise	MPEE1	00002	Exercise Log -Part 1	EXEL1	On exercycle - Resistance setting:	WK6_RESIS	King, Dhanya	Participant has misplaced diary - Basing missed/partial exercise off progress notes.	2024-11-28 13:35:44
12	MDMR-00028	Open comment	MDMR	Middlemore Hospital	Visit 3 - Accountability	IAACC	Missed/Partial/Extra Exercise	MPEE1	00003	Exercise Log -Part 1	EXEL1	On exercycle - Resistance setting:	WK6_RESIS	King, Dhanya	Participant has misplaced diary - Basing missed/partial exercise off progress notes.	2024-11-28 13:36:13
13	MDMR-00028	Open comment	MDMR	Middlemore Hospital	Visit 3 - Accountability	IAACC	Missed/Partial/Extra Exercise	MPEE1	00007	Exercise Log -Part 1	EXEL1	On exercycle - Resistance setting:	WK6_RESIS	King, Dhanya	Alternated between resistance level 1 and 2. Participant has misplaced diary - Basing missed/partial exercise off progress notes.	2024-11-28 13:41:52
14	MDMR-00028	Open comment	MDMR	Middlemore Hospital	Visit 3 - Accountability	IAACC	Missed/Partial/Extra Exercise	MPEE1	00008	Exercise Log -Part 1	EXEL1	On exercycle - Resistance setting:	WK6_RESIS	King, Dhanya	Alternated between resistance levels 1 and 2. Participant has misplaced diary - Basing missed/partial exercise off progress notes.	2024-11-28 13:42:48
15	MDMR-00028	Open comment	MDMR	Middlemore Hospital	Visit 3 - Accountability	IAACC	Missed/Partial/Extra Exercise	MPEE1	00009	Exercise Log -Part 1	EXEL1	On exercycle - Resistance setting:	WK6_RESIS	King, Dhanya	Alternated between resistance levels 1 and 2. Participant has misplaced diary - Basing missed/partial exercise off progress notes.	2024-11-28 13:43:31
16	MDMR-00028	Open comment	MDMR	Middlemore Hospital	Visit 3 - Accountability	IAACC	Missed/Partial/Extra Exercise	MPEE1	00004	Exercise Log -Part 1	EXEL1	On exercycle - Training RPM:	WK6_RPM	King, Dhanya	Participant completed exercise at resistance level 2 but at a speed lower than 67 RPM. Speed is unknown. Participant has misplaced diary - Basing missed/partial exercise off progress notes.	2024-11-28 13:47:32
17	MDMR-00028	Open comment	MDMR	Middlemore Hospital	Visit 3 - Accountability	IAACC	Missed/Partial/Extra Exercise	MPEE1	00005	Exercise Log -Part 1	EXEL1	On exercycle - Training RPM:	WK6_RPM	King, Dhanya	Participant completed exercise at resistance level 2 but at a speed lower than 67 RPM. Speed is unknown. Participant has misplaced diary - Basing missed/partial exercise off progress notes.	2024-11-28 13:47:45
18	MDMR-00028	Open comment	MDMR	Middlemore Hospital	Visit 3 - Accountability	IAACC	Missed/Partial/Extra Exercise	MPEE1	00006	Exercise Log -Part 1	EXEL1	On exercycle - Training RPM:	WK6_RPM	King, Dhanya	Participant completed exercise at resistance level 2 but at a speed lower than 67 RPM. Speed is unknown. Participant has misplaced diary - Basing missed/partial exercise off progress notes.	2024-11-28 13:47:55
28	MDMR-00028	Open comment	MDMR	Middlemore Hospital	Study Disposition	SD	End of Study Details	EOSD		End of study details	EOSDT	Has the participant completed the study as per protocol?	DSYN	Wojciechowska, Joanna	I have reviewed all data for the participant and confirm that it is complete and accurate.	2025-04-15 13:45:29
2	MDMR-00029	Open comment	MDMR	Middlemore Hospital	Visit 2 - Baseline Assessment	BS	Hand Grip Strength	HGS		Hand Grip Strength Assessment	HGSA	Average dynamometer score:	HGS_ORRES	King, Dhanya	21.55 is the correct value.	2024-09-24 11:09:41
3	MDMR-00029	Open comment	MDMR	Middlemore Hospital	Visit 2 - Baseline Assessment	BS	6-Minute Walk Test	MWT		6-minute walk test	SMWT	Total distance walked (meter):	SMWT_DISTWALK	King, Dhanya	491.53 is the correct value.	2024-09-24 11:10:41
4	MDMR-00029	Open comment	MDMR	Middlemore Hospital	Visit 3 - Interim Assessment	IA	Lab Tests	LB		Bilirubin	BILI	Bilirubin (umol/L):	BILI_LBORRES	King, Dhanya	<3 mol/L	2024-11-11 15:01:03
5	MDMR-00029	Open comment	MDMR	Middlemore Hospital	Visit 3 - Accountability	IAACC	Missed/Partial/Extra Exercise	MPEE1	00010	Exercise Log -Part 1	EXEL1	On exercycle - Training RPM:	WK6_RPM	King, Dhanya	45 - 75RPM	2024-11-13 07:52:40
6	MDMR-00029	Open comment	MDMR	Middlemore Hospital	Visit 3 - Accountability	IAACC	Missed/Partial/Extra Exercise	MPEE1	00012	Exercise Log -Part 1	EXEL1	On exercycle - Training RPM:	WK6_RPM	King, Dhanya	63 - 70RPM	2024-11-13 09:05:58
7	MDMR-00029	Open comment	MDMR	Middlemore Hospital	Visit 3 - Accountability	IAACC	Missed/Partial/Extra Exercise	MPEE1	00015	Exercise Log -Part 1	EXEL1	On exercycle - Training RPM:	WK6_RPM	King, Dhanya	64 - 75 RPM	2024-11-13 09:08:58
8	MDMR-00029	Open comment	MDMR	Middlemore Hospital	Visit 3 - Accountability	IAACC	Missed/Partial/Extra Exercise	MPEE1	00015	Exercise Log -Part 1	EXEL1	On exercycle - Resistance setting:	WK6_RESIS	King, Dhanya	Did 8 minutes at resistance level 2 then dropped the resistance down to level 1.	2024-11-13 09:10:03
9	MDMR-00029	Open comment	MDMR	Middlemore Hospital	Visit 3 - Accountability	IAACC	Missed/Partial/Extra Exercise	MPEE1	00016	Exercise Log -Part 1	EXEL1	On exercycle - Training RPM:	WK6_RPM	King, Dhanya	56 - 75 RPM	2024-11-13 09:11:29
10	MDMR-00029	Open comment	MDMR	Middlemore Hospital	Visit 3 - Accountability	IAACC	Missed/Partial/Extra Exercise	MPEE1	00016	Exercise Log -Part 1	EXEL1	On exercycle - Resistance setting:	WK6_RESIS	King, Dhanya	Fluctuated between resistance levels 1, 2 and 3 throughout the duration of the exercise.	2024-11-13 09:12:13
11	MDMR-00029	Open comment	MDMR	Middlemore Hospital	Visit 3 - Accountability	IAACC	Missed/Partial/Extra Exercise	MPEE1	00017	Exercise Log -Part 1	EXEL1	On exercycle - Resistance setting:	WK6_RESIS	King, Dhanya	Completed 13 minutes at resistance level 1, 11 minutes at resistance level 2 and 1 minute at resistance level 3.	2024-11-13 09:15:10
12	MDMR-00029	Open comment	MDMR	Middlemore Hospital	Visit 3 - Accountability	IAACC	Missed/Partial/Extra Exercise	MPEE1	00019	Exercise Log -Part 1	EXEL1	On exercycle - Training RPM:	WK6_RPM	King, Dhanya	59 - 75RPM	2024-11-13 09:17:22
13	MDMR-00029	Open comment	MDMR	Middlemore Hospital	Visit 3 - Accountability	IAACC	Missed/Partial/Extra Exercise	MPEE1	00019	Exercise Log -Part 1	EXEL1	On exercycle - Resistance setting:	WK6_RESIS	King, Dhanya	Completed 15 minutes at resistance level 1, 6 minutes at resistance level 2, and 4 minutes at resistance level 3	2024-11-13 09:19:25
14	MDMR-00029	Open comment	MDMR	Middlemore Hospital	Visit 3 - Accountability	IAACC	Missed/Partial/Extra Exercise	MPEE1	00022	Exercise Log -Part 1	EXEL1	On exercycle - Training RPM:	WK6_RPM	King, Dhanya	59 - 75 RPM	2024-11-13 09:21:14
15	MDMR-00029	Open comment	MDMR	Middlemore Hospital	Visit 3 - Accountability	IAACC	Missed/Partial/Extra Exercise	MPEE1	00023	Exercise Log -Part 1	EXEL1	On exercycle - Training RPM:	WK6_RPM	King, Dhanya	59 - 75 RPM	2024-11-13 09:24:40
16	MDMR-00029	Open comment	MDMR	Middlemore Hospital	Visit 3 - Accountability	IAACC	Missed/Partial/Extra Exercise	MPEE1	00023	Exercise Log -Part 1	EXEL1	On exercycle - Resistance setting:	WK6_RESIS	King, Dhanya	15 minutes at resistance level 2, 3 minutes at resistance level 3, and 7 minutes at resistance level 1.	2024-11-13 09:26:37
19	MDMR-00029	Open comment	MDMR	Middlemore Hospital	Visit 4 - Accountability		Missed/Partial/Extra Exercise	MPEE2	00003	Exercise Log -Part 2	EXEL2	On exercycle - Training RPM:	WK7_RMP	Cheung, Sharon	20 minutes at 64.6-72.7 RPM at level 2 resistance 5 minutes at 67.3-75.4 RPM at level1 resistance	2024-12-27 10:29:21
20	MDMR-00029	Open comment	MDMR	Middlemore Hospital	Visit 4 - Accountability		Missed/Partial/Extra Exercise	MPEE2	00001	Exercise Log -Part 2	EXEL2	On exercycle - Training RPM:	WK7_RMP	Cheung, Sharon	20 minutes at 67.3-75.4 RPM at level 2 resistance 5 minutes at 67.3-75.4 RPM at level 1 resistance	2024-12-27 10:35:35
21	MDMR-00029	Open comment	MDMR	Middlemore Hospital	Visit 4 - Accountability		Missed/Partial/Extra Exercise	MPEE2	00004	Exercise Log -Part 2	EXEL2	On exercycle - Training RPM:	WK7_RMP	Cheung, Sharon	25 minutes at 67.3-72.6 RPM at level 2 resistance	2024-12-27 10:38:55
22	MDMR-00029	Open comment	MDMR	Middlemore Hospital	Visit 4 - Accountability		Missed/Partial/Extra Exercise	MPEE2	00006	Exercise Log -Part 2	EXEL2	On exercycle - Training RPM:	WK7_RMP	Cheung, Sharon	20 minutes at 64.6-72.6 RPM at level 2 resistance 5 minutes at 59.2-64.6 RPM at level3 resistance	2024-12-27 10:43:35
23	MDMR-00029	Open comment	MDMR	Middlemore Hospital	Visit 4 - Accountability		Missed/Partial/Extra Exercise	MPEE2	00007	Exercise Log -Part 2	EXEL2	On exercycle - Training RPM:	WK7_RMP	Cheung, Sharon	19 minutes 61.9-70 RPM at level 2 resistance 6 minutes at 59.2-67.3 RPM at level 3 resistance	2024-12-27 10:46:07
24	MDMR-00029	Open comment	MDMR	Middlemore Hospital	Visit 4 - Accountability		Missed/Partial/Extra Exercise	MPEE2	00010	Exercise Log -Part 2	EXEL2	On exercycle - Training RPM:	WK7_RMP	Cheung, Sharon	61.9 to 72.6 RPM at level 2 resistance	2024-12-27 10:49:42
25	MDMR-00029	Open comment	MDMR	Middlemore Hospital	Visit 4 - Accountability		Missed/Partial/Extra Exercise	MPEE2	00011	Exercise Log -Part 2	EXEL2	Was set exercise program not completed because the participant was injured or unwell?	WK7_REASIU	Cheung, Sharon	Concern: pain over right eye at 18min level 2 resistance, stopped when cycling finished.	2024-12-27 10:51:40
26	MDMR-00029	Open comment	MDMR	Middlemore Hospital	Visit 4 - Accountability		Missed/Partial/Extra Exercise	MPEE2	00011	Exercise Log -Part 2	EXEL2	On exercycle - Training RPM:	WK7_RMP	Cheung, Sharon	3 minutes at 56.5-61.0 RPM at level 3 resistance 21 minutes 59.2-67.3 RPM at level 2 resistance	2024-12-27 10:52:51
27	MDMR-00029	Open comment	MDMR	Middlemore Hospital	Visit 4 - Accountability		Missed/Partial/Extra Exercise	MPEE2	00012	Exercise Log -Part 2	EXEL2	Was set exercise program not completed because the participant was injured or unwell?	WK7_REASIU	Cheung, Sharon	No energy, very lethargic	2024-12-27 10:54:06
28	MDMR-00029	Open comment	MDMR	Middlemore Hospital	Visit 4 - Accountability		Missed/Partial/Extra Exercise	MPEE2	00015	Exercise Log -Part 2	EXEL2	Was set exercise program not completed because the participant was injured or unwell?	WK7_REASIU	Cheung, Sharon	Very tired lately? Secondary medications on trials.	2024-12-27 10:56:19
29	MDMR-00029	Open comment	MDMR	Middlemore Hospital	Visit 4 - Accountability		Missed/Partial/Extra Exercise	MPEE2	00015	Exercise Log -Part 2	EXEL2	On exercycle - Training RPM:	WK7_RMP	Cheung, Sharon	56.5-64.6 RPM	2024-12-27 10:56:59
30	MDMR-00029	Open comment	MDMR	Middlemore Hospital	Visit 4 - Accountability		Missed/Partial/Extra Exercise	MPEE2	00019	Exercise Log -Part 2	EXEL2	On exercycle - Training RPM:	WK7_RMP	Cheung, Sharon	56.5 - 61.9 RPM	2024-12-27 11:00:44
31	MDMR-00029	Open comment	MDMR	Middlemore Hospital	Visit 4 - Accountability		Missed/Partial/Extra Exercise	MPEE2	00020	Exercise Log -Part 2	EXEL2	On exercycle - Training RPM:	WK7_RMP	Cheung, Sharon	61.9 - 67.3 RPM	2024-12-27 11:02:06
32	MDMR-00029	Open comment	MDMR	Middlemore Hospital	Visit 4 - Accountability		Missed/Partial/Extra Exercise	MPEE2	00021	Exercise Log -Part 2	EXEL2	Was set exercise program not completed because the participant was injured or unwell?	WK7_REASIU	Cheung, Sharon	Participant did not answer in diary but wrote that they had a painful right hip	2024-12-27 11:02:58
33	MDMR-00029	Open comment	MDMR	Middlemore Hospital	Visit 4 - Accountability		Missed/Partial/Extra Exercise	MPEE2	00022	Exercise Log -Part 2	EXEL2	On exercycle - Training RPM:	WK7_RMP	Cheung, Sharon	64.6 - 72.6RPM	2024-12-27 11:04:04
34	MDMR-00029	Open comment	MDMR	Middlemore Hospital	Visit 4 - Accountability		Missed/Partial/Extra Exercise	MPEE2	00024	Exercise Log -Part 2	EXEL2	On exercycle - Training RPM:	WK7_RMP	Cheung, Sharon	67.3 - 75.4 RPM	2024-12-27 11:05:21
35	MDMR-00029	Open comment	MDMR	Middlemore Hospital	Visit 4 - Accountability		Missed/Partial/Extra Exercise	MPEE2	00026	Exercise Log -Part 2	EXEL2	On exercycle - Training RPM:	WK7_RMP	Cheung, Sharon	67.3 - 75.4 RPM	2024-12-27 11:06:44
36	MDMR-00029	Open comment	MDMR	Middlemore Hospital	Visit 4 - Accountability		Missed/Partial/Extra Exercise	MPEE2	00027	Exercise Log -Part 2	EXEL2	On exercycle - Training RPM:	WK7_RMP	Cheung, Sharon	67.3 - 75.4 RPM	2024-12-27 11:07:44
37	MDMR-00029	Open comment	MDMR	Middlemore Hospital	Visit 4 - Accountability		Missed/Partial/Extra Exercise	MPEE2	00029	Exercise Log -Part 2	EXEL2	On exercycle - Training RPM:	WK7_RMP	Cheung, Sharon	67.3 - 75.4 RPM	2024-12-27 11:09:25
38	MDMR-00029	Open comment	MDMR	Middlemore Hospital	Visit 4 - Accountability		Missed/Partial/Extra Exercise	MPEE2	00030	Exercise Log -Part 2	EXEL2	On exercycle - Training RPM:	WK7_RMP	Cheung, Sharon	67.3 - 75.4 RPM	2024-12-27 11:10:16
51	MDMR-00029	Open comment	MDMR	Middlemore Hospital	Visit 4 - Accountability		Missed/Partial/Extra Exercise	MPEE2	00008	Exercise Log -Part 2	EXEL2	On exercycle - Resistance setting (level):	WK7_RESIS	King, Dhanya	17 minutes at level 2 and 6 minutes at level 3	2025-03-06 08:18:39
52	MDMR-00029	Open comment	MDMR	Middlemore Hospital	Visit 4 - Accountability		Missed/Partial/Extra Exercise	MPEE2	00008	Exercise Log -Part 2	EXEL2	On exercycle - Training RPM:	WK7_RMP	King, Dhanya	59-70 RPM	2025-03-06 08:19:17
60	MDMR-00029	Open comment	MDMR	Middlemore Hospital	Study Disposition	SD	End of Study Details	EOSD		End of study details	EOSDT	Has the participant completed the study as per protocol?	DSYN	Wojciechowska, Joanna	I have reviewed all data for the participant and confirm that it is complete and accurate.	2025-04-15 13:47:07
1	MDMR-00030	Open comment	MDMR	Middlemore Hospital	Visit 1-Screening	SCR	Vital Signs	VS		Vital signs details	VSD	SBP (mmHg):	SYSBP_VSORRES	Devereux, Zachary	Data accurate, as per source (NCS result)	2024-09-17 09:37:18
3	MDMR-00030	Open comment	MDMR	Middlemore Hospital	Visit 2 - Baseline Assessment	BS	Hand Grip Strength	HGS		Hand Grip Strength Assessment	HGSA	Average dynamometer score:	HGS_ORRES	King, Dhanya	30.1 is the correct value.	2024-09-24 11:29:03
4	MDMR-00030	Open comment	MDMR	Middlemore Hospital	Visit 2 - Baseline Assessment	BS	6-Minute Walk Test	MWT		6-minute walk test	SMWT	Total distance walked (meter):	SMWT_DISTWALK	King, Dhanya	545.4 is the correct value.	2024-09-24 11:29:34
7	MDMR-00030	Open comment	MDMR	Middlemore Hospital	Visit 3 - Accountability	IAACC	Missed/Partial/Extra Exercise	MPEE1	00001	Exercise Log -Part 1	EXEL1	On exercycle - Training RPM:	WK6_RPM	King, Dhanya	67-75 RPM	2024-11-05 10:15:52
8	MDMR-00030	Open comment	MDMR	Middlemore Hospital	Visit 3 - Accountability	IAACC	Missed/Partial/Extra Exercise	MPEE1	00001	Exercise Log -Part 1	EXEL1	On exercycle - Resistance setting:	WK6_RESIS	King, Dhanya	Completed 10 minutes at resistance level 3, then 10 minutes at level 2, and another 5 minutes at level 3.	2024-11-05 10:16:51
9	MDMR-00030	Open comment	MDMR	Middlemore Hospital	Visit 3 - Accountability	IAACC	Missed/Partial/Extra Exercise	MPEE1	00002	Exercise Log -Part 1	EXEL1	On exercycle - Training RPM:	WK6_RPM	King, Dhanya	67 - 72 RPM	2024-11-05 10:17:51
10	MDMR-00030	Open comment	MDMR	Middlemore Hospital	Visit 3 - Accountability	IAACC	Missed/Partial/Extra Exercise	MPEE1	00002	Exercise Log -Part 1	EXEL1	On exercycle - Resistance setting:	WK6_RESIS	King, Dhanya	Alternated and did 5 minutes at resistance level 3, then 5 minutes at resistance level 2 until the full 25 minutes was complete.	2024-11-05 10:18:49
11	MDMR-00030	Open comment	MDMR	Middlemore Hospital	Visit 3 - Accountability	IAACC	Missed/Partial/Extra Exercise	MPEE1	00003	Exercise Log -Part 1	EXEL1	On exercycle - Resistance setting:	WK6_RESIS	King, Dhanya	Did 15 minutes at resistance level 3, then 5 minutes at resistance level 2, and another 5 minutes at resistance level 3.	2024-11-05 10:20:12
13	MDMR-00030	Open comment	MDMR	Middlemore Hospital	Visit 4 - Accountability		Missed/Partial/Extra Exercise	MPEE2	00001	Exercise Log -Part 2	EXEL2	On exercycle - Training RPM:	WK7_RMP	King, Dhanya	59-6RPM	2024-12-27 09:50:53
14	MDMR-00030	Open comment	MDMR	Middlemore Hospital	Visit 4 - Accountability		Missed/Partial/Extra Exercise	MPEE2	00001	Exercise Log -Part 2	EXEL2	On exercycle - Resistance setting (level):	WK7_RESIS	King, Dhanya	10 minutes at level 3 and 15 minutes at level 4	2024-12-27 09:51:15
15	MDMR-00030	Open comment	MDMR	Middlemore Hospital	Visit 4 - Accountability		Missed/Partial/Extra Exercise	MPEE2	00002	Exercise Log -Part 2	EXEL2	On exercycle - Training RPM:	WK7_RMP	King, Dhanya	61-67RPM	2024-12-27 09:52:32
16	MDMR-00030	Open comment	MDMR	Middlemore Hospital	Visit 4 - Accountability		Missed/Partial/Extra Exercise	MPEE2	00003	Exercise Log -Part 2	EXEL2	On exercycle - Training RPM:	WK7_RMP	King, Dhanya	61-70RPM	2024-12-27 09:53:05
17	MDMR-00030	Open comment	MDMR	Middlemore Hospital	Visit 4 - Accountability		Missed/Partial/Extra Exercise	MPEE2	00004	Exercise Log -Part 2	EXEL2	On exercycle - Training RPM:	WK7_RMP	King, Dhanya	61-67RPM	2024-12-27 09:53:50
18	MDMR-00030	Open comment	MDMR	Middlemore Hospital	Visit 4 - Accountability		Missed/Partial/Extra Exercise	MPEE2	00006	Exercise Log -Part 2	EXEL2	On exercycle - Training RPM:	WK7_RMP	King, Dhanya	61-70RPM	2024-12-27 09:54:54
19	MDMR-00030	Open comment	MDMR	Middlemore Hospital	Visit 4 - Accountability		Missed/Partial/Extra Exercise	MPEE2	00007	Exercise Log -Part 2	EXEL2	On exercycle - Training RPM:	WK7_RMP	King, Dhanya	64-72RPM	2024-12-27 09:55:39
20	MDMR-00030	Open comment	MDMR	Middlemore Hospital	Visit 4 - Accountability		Missed/Partial/Extra Exercise	MPEE2	00007	Exercise Log -Part 2	EXEL2	On exercycle - Resistance setting (level):	WK7_RESIS	King, Dhanya	10 minutes at level 2, 10 minutes at level 3, 3 minutes at level4, and 2 minutes at level 5	2024-12-27 09:56:22
21	MDMR-00030	Open comment	MDMR	Middlemore Hospital	Visit 4 - Accountability		Missed/Partial/Extra Exercise	MPEE2	00008	Exercise Log -Part 2	EXEL2	On exercycle - Training RPM:	WK7_RMP	King, Dhanya	61-70RPM	2024-12-27 09:58:48
22	MDMR-00030	Open comment	MDMR	Middlemore Hospital	Visit 4 - Accountability		Missed/Partial/Extra Exercise	MPEE2	00008	Exercise Log -Part 2	EXEL2	On exercycle - Resistance setting (level):	WK7_RESIS	King, Dhanya	23 minutes at level 4, 2 minutes at level 5	2024-12-27 09:59:20
23	MDMR-00030	Open comment	MDMR	Middlemore Hospital	Visit 4 - Accountability		Missed/Partial/Extra Exercise	MPEE2	00009	Exercise Log -Part 2	EXEL2	On exercycle - Training RPM:	WK7_RMP	King, Dhanya	59-72RPM	2024-12-27 10:00:04
24	MDMR-00030	Open comment	MDMR	Middlemore Hospital	Visit 4 - Accountability		Missed/Partial/Extra Exercise	MPEE2	00009	Exercise Log -Part 2	EXEL2	On exercycle - Resistance setting (level):	WK7_RESIS	King, Dhanya	22 minutes at level 4 and 2 minutes at level 5	2024-12-27 10:00:25
25	MDMR-00030	Open comment	MDMR	Middlemore Hospital	Visit 4 - Accountability		Missed/Partial/Extra Exercise	MPEE2	00010	Exercise Log -Part 2	EXEL2	On exercycle - Training RPM:	WK7_RMP	King, Dhanya	59-72RPM	2024-12-27 10:01:01
26	MDMR-00030	Open comment	MDMR	Middlemore Hospital	Visit 4 - Accountability		Missed/Partial/Extra Exercise	MPEE2	00010	Exercise Log -Part 2	EXEL2	On exercycle - Resistance setting (level):	WK7_RESIS	King, Dhanya	21 minutes at level 4, and 4 minutes at level 5	2024-12-27 10:03:13
27	MDMR-00030	Open comment	MDMR	Middlemore Hospital	Visit 4 - Accountability		Missed/Partial/Extra Exercise	MPEE2	00011	Exercise Log -Part 2	EXEL2	On exercycle - Training RPM:	WK7_RMP	King, Dhanya	53-70RPM	2024-12-27 10:04:06
28	MDMR-00030	Open comment	MDMR	Middlemore Hospital	Visit 4 - Accountability		Missed/Partial/Extra Exercise	MPEE2	00011	Exercise Log -Part 2	EXEL2	On exercycle - Resistance setting (level):	WK7_RESIS	King, Dhanya	20 minutes at level 4, and 5 minutes at level 5	2024-12-27 10:04:27
29	MDMR-00030	Open comment	MDMR	Middlemore Hospital	Visit 4 - Accountability		Missed/Partial/Extra Exercise	MPEE2	00012	Exercise Log -Part 2	EXEL2	On exercycle - Training RPM:	WK7_RMP	King, Dhanya	59-70RPM	2024-12-27 10:05:10
30	MDMR-00030	Open comment	MDMR	Middlemore Hospital	Visit 4 - Accountability		Missed/Partial/Extra Exercise	MPEE2	00012	Exercise Log -Part 2	EXEL2	On exercycle - Resistance setting (level):	WK7_RESIS	King, Dhanya	19 minutes at level 4, and 6 minutes at level 5	2024-12-27 10:05:29
31	MDMR-00030	Open comment	MDMR	Middlemore Hospital	Visit 4 - Accountability		Missed/Partial/Extra Exercise	MPEE2	00013	Exercise Log -Part 2	EXEL2	On exercycle - Training RPM:	WK7_RMP	King, Dhanya	59-70RPM	2024-12-27 10:06:21
32	MDMR-00030	Open comment	MDMR	Middlemore Hospital	Visit 4 - Accountability		Missed/Partial/Extra Exercise	MPEE2	00013	Exercise Log -Part 2	EXEL2	On exercycle - Resistance setting (level):	WK7_RESIS	King, Dhanya	18 minutes at level 4, and 7 minutes at level 5	2024-12-27 10:06:41
33	MDMR-00030	Open comment	MDMR	Middlemore Hospital	Visit 4 - Accountability		Missed/Partial/Extra Exercise	MPEE2	00014	Exercise Log -Part 2	EXEL2	On exercycle - Training RPM:	WK7_RMP	King, Dhanya	56-70RPM	2024-12-27 10:07:26
34	MDMR-00030	Open comment	MDMR	Middlemore Hospital	Visit 4 - Accountability		Missed/Partial/Extra Exercise	MPEE2	00014	Exercise Log -Part 2	EXEL2	On exercycle - Resistance setting (level):	WK7_RESIS	King, Dhanya	17 minutes at level 4, and 8 minutes at level 5	2024-12-27 10:07:44
35	MDMR-00030	Open comment	MDMR	Middlemore Hospital	Visit 4 - Accountability		Missed/Partial/Extra Exercise	MPEE2	00015	Exercise Log -Part 2	EXEL2	On exercycle - Training RPM:	WK7_RMP	King, Dhanya	53-70RPM	2024-12-27 10:08:26
36	MDMR-00030	Open comment	MDMR	Middlemore Hospital	Visit 4 - Accountability		Missed/Partial/Extra Exercise	MPEE2	00015	Exercise Log -Part 2	EXEL2	On exercycle - Resistance setting (level):	WK7_RESIS	King, Dhanya	16 minutes at level 4, and 9 minutes at level 5	2024-12-27 10:08:46
37	MDMR-00030	Open comment	MDMR	Middlemore Hospital	Visit 4 - Accountability		Missed/Partial/Extra Exercise	MPEE2	00016	Exercise Log -Part 2	EXEL2	On exercycle - Training RPM:	WK7_RMP	King, Dhanya	56-70RPM	2024-12-27 10:09:22
38	MDMR-00030	Open comment	MDMR	Middlemore Hospital	Visit 4 - Accountability		Missed/Partial/Extra Exercise	MPEE2	00016	Exercise Log -Part 2	EXEL2	On exercycle - Resistance setting (level):	WK7_RESIS	King, Dhanya	15 minutes at level 4, and 10 minutes at level 5	2024-12-27 10:09:47
39	MDMR-00030	Open comment	MDMR	Middlemore Hospital	Visit 4 - Accountability		Missed/Partial/Extra Exercise	MPEE2	00017	Exercise Log -Part 2	EXEL2	On exercycle - Training RPM:	WK7_RMP	King, Dhanya	56-70RPM	2024-12-27 10:10:23
40	MDMR-00030	Open comment	MDMR	Middlemore Hospital	Visit 4 - Accountability		Missed/Partial/Extra Exercise	MPEE2	00017	Exercise Log -Part 2	EXEL2	On exercycle - Resistance setting (level):	WK7_RESIS	King, Dhanya	14 minutes at level 4, and 11 minutes at level 5	2024-12-27 10:15:57
41	MDMR-00030	Open comment	MDMR	Middlemore Hospital	Visit 4 - Accountability		Missed/Partial/Extra Exercise	MPEE2	00018	Exercise Log -Part 2	EXEL2	On exercycle - Training RPM:	WK7_RMP	King, Dhanya	53-70RPM	2024-12-27 10:17:06
42	MDMR-00030	Open comment	MDMR	Middlemore Hospital	Visit 4 - Accountability		Missed/Partial/Extra Exercise	MPEE2	00018	Exercise Log -Part 2	EXEL2	On exercycle - Resistance setting (level):	WK7_RESIS	King, Dhanya	12 minutes at level 4, 13 minutes at level 5	2024-12-27 10:17:26
43	MDMR-00030	Open comment	MDMR	Middlemore Hospital	Visit 4 - Accountability		Missed/Partial/Extra Exercise	MPEE2	00019	Exercise Log -Part 2	EXEL2	On exercycle - Training RPM:	WK7_RMP	King, Dhanya	56-70RPM	2024-12-27 10:18:12
44	MDMR-00030	Open comment	MDMR	Middlemore Hospital	Visit 4 - Accountability		Missed/Partial/Extra Exercise	MPEE2	00019	Exercise Log -Part 2	EXEL2	On exercycle - Resistance setting (level):	WK7_RESIS	King, Dhanya	11 minutes at level 4, 14 minutes at level 5	2024-12-27 10:18:29
45	MDMR-00030	Open comment	MDMR	Middlemore Hospital	Visit 4 - Accountability		Missed/Partial/Extra Exercise	MPEE2	00020	Exercise Log -Part 2	EXEL2	On exercycle - Training RPM:	WK7_RMP	King, Dhanya	59-70RPM	2024-12-27 10:19:09
46	MDMR-00030	Open comment	MDMR	Middlemore Hospital	Visit 4 - Accountability		Missed/Partial/Extra Exercise	MPEE2	00020	Exercise Log -Part 2	EXEL2	On exercycle - Resistance setting (level):	WK7_RESIS	King, Dhanya	10 minutes at level 4, and 15 minutes at level 5	2024-12-27 10:19:24
47	MDMR-00030	Open comment	MDMR	Middlemore Hospital	Visit 4 - Accountability		Missed/Partial/Extra Exercise	MPEE2	00021	Exercise Log -Part 2	EXEL2	On exercycle - Training RPM:	WK7_RMP	King, Dhanya	56-70RPM	2024-12-27 10:20:05
48	MDMR-00030	Open comment	MDMR	Middlemore Hospital	Visit 4 - Accountability		Missed/Partial/Extra Exercise	MPEE2	00021	Exercise Log -Part 2	EXEL2	On exercycle - Resistance setting (level):	WK7_RESIS	King, Dhanya	9 minutes at level 4, and 16 minutes at level 5	2024-12-27 10:20:26
53	MDMR-00030	Open comment	MDMR	Middlemore Hospital	Study Disposition	SD	End of Study Details	EOSD		End of study details	EOSDT	Has the participant completed the study as per protocol?	DSYN	Wojciechowska, Joanna	I have reviewed all data for the participant and confirm that it is complete and accurate.	2025-04-15 13:50:36
1	MDMR-00031	Open comment	MDMR	Middlemore Hospital	Visit 2 - Baseline Assessment	BS	Hand Grip Strength	HGS		Hand Grip Strength Assessment	HGSA	Average dynamometer score:	HGS_ORRES	King, Dhanya	33.7 is the correct value.	2024-09-24 12:14:01
2	MDMR-00031	Open comment	MDMR	Middlemore Hospital	Visit 2 - Baseline Assessment	BS	6-Minute Walk Test	MWT		6-minute walk test	SMWT	Total distance walked (meter):	SMWT_DISTWALK	King, Dhanya	408.4 is the correct value	2024-09-24 13:10:13
3	MDMR-00031	Open comment	MDMR	Middlemore Hospital	Common Forms	CF	Concomitant Medication	CM	00005	Concomitant medication	CMED	Given for?	CMLINK	Devereux, Zachary	Prophylaxis, as per source	2024-09-26 11:26:04
6	MDMR-00031	Open comment	MDMR	Middlemore Hospital	Visit 3 - Interim Assessment	IA	Hand Grip Strength	HGS		Hand Grip Strength Assessment	HGSA	Average dynamometer score:	HGS_ORRES	Devereux, Zachary	30.9	2024-11-04 15:16:47
7	MDMR-00031	Open comment	MDMR	Middlemore Hospital	Visit 3 - Accountability	IAACC	Missed Treatments	MTR_1	00001	Missed treatment details	MTD	Week number when dose was missed or partially taken:	WK6_WNDM	King, Dhanya	Participant took the first dose of the medication at the wrong time in week 1. As advised he then skipped week 1 and went on to complete the week 2 exercise.	2024-11-12 07:47:21
8	MDMR-00031	Open comment	MDMR	Middlemore Hospital	Visit 3 - Accountability	IAACC	Missed/Partial/Extra Exercise	MPEE1	00006	Exercise Log -Part 1	EXEL1	On exercycle - Resistance setting:	WK6_RESIS	King, Dhanya	Did the first 5 minutes at resistance level 3 then alternated between 2 and 3 for the remainder of the exercise.	2024-11-12 10:07:15
9	MDMR-00031	Open comment	MDMR	Middlemore Hospital	Visit 3 - Accountability	IAACC	Missed/Partial/Extra Exercise	MPEE1	00007	Exercise Log -Part 1	EXEL1	On exercycle - Resistance setting:	WK6_RESIS	King, Dhanya	Alternated between resistance levels 2 and 3	2024-11-12 10:10:32
10	MDMR-00031	Open comment	MDMR	Middlemore Hospital	Visit 3 - Accountability	IAACC	Missed/Partial/Extra Exercise	MPEE1	00010	Exercise Log -Part 1	EXEL1	Was set exercise program not completed because the participant was injured or unwell?	WK6_REASIU	King, Dhanya	Sore knees	2024-11-12 10:12:37
11	MDMR-00031	Open comment	MDMR	Middlemore Hospital	Visit 3 - Accountability	IAACC	Missed/Partial/Extra Exercise	MPEE1	00010	Exercise Log -Part 1	EXEL1	On exercycle - Resistance setting:	WK6_RESIS	King, Dhanya	Alternated between resistance levels 2 and 3	2024-11-12 10:12:57
13	MDMR-00031	Open comment	MDMR	Middlemore Hospital	Visit 4 - Accountability		Missed/Partial/Extra Exercise	MPEE2	00001	Exercise Log -Part 2	EXEL2	On exercycle - Training RPM:	WK7_RMP	King, Dhanya	67-72 RPM	2024-12-18 08:01:31
14	MDMR-00031	Open comment	MDMR	Middlemore Hospital	Visit 4 - Accountability		Missed/Partial/Extra Exercise	MPEE2	00002	Exercise Log -Part 2	EXEL2	On exercycle - Training RPM:	WK7_RMP	King, Dhanya	67-75RPM	2024-12-18 08:37:55
15	MDMR-00031	Open comment	MDMR	Middlemore Hospital	Visit 4 - Accountability		Missed/Partial/Extra Exercise	MPEE2	00003	Exercise Log -Part 2	EXEL2	On exercycle - Training RPM:	WK7_RMP	King, Dhanya	67-72RPM	2024-12-18 08:40:03
16	MDMR-00031	Open comment	MDMR	Middlemore Hospital	Visit 4 - Accountability		Missed/Partial/Extra Exercise	MPEE2	00004	Exercise Log -Part 2	EXEL2	On exercycle - Training RPM:	WK7_RMP	King, Dhanya	67-72RPM	2024-12-18 08:40:48
17	MDMR-00031	Open comment	MDMR	Middlemore Hospital	Visit 4 - Accountability		Missed/Partial/Extra Exercise	MPEE2	00004	Exercise Log -Part 2	EXEL2	On exercycle - Resistance setting (level):	WK7_RESIS	King, Dhanya	alternated between levels two and three	2024-12-18 08:42:02
18	MDMR-00031	Open comment	MDMR	Middlemore Hospital	Visit 4 - Accountability		Missed/Partial/Extra Exercise	MPEE2	00005	Exercise Log -Part 2	EXEL2	On exercycle - Training RPM:	WK7_RMP	King, Dhanya	67-72RPM	2024-12-18 08:47:28
19	MDMR-00031	Open comment	MDMR	Middlemore Hospital	Visit 4 - Accountability		Missed/Partial/Extra Exercise	MPEE2	00005	Exercise Log -Part 2	EXEL2	On exercycle - Resistance setting (level):	WK7_RESIS	King, Dhanya	Alternated between levels 2 and 3	2024-12-18 08:47:43
20	MDMR-00031	Open comment	MDMR	Middlemore Hospital	Visit 4 - Accountability		Missed/Partial/Extra Exercise	MPEE2	00007	Exercise Log -Part 2	EXEL2	On exercycle - Training RPM:	WK7_RMP	King, Dhanya	67-72RPM	2024-12-18 08:50:41
21	MDMR-00031	Open comment	MDMR	Middlemore Hospital	Visit 4 - Accountability		Missed/Partial/Extra Exercise	MPEE2	00007	Exercise Log -Part 2	EXEL2	On exercycle - Resistance setting (level):	WK7_RESIS	King, Dhanya	Alternated between levels 2 and 3	2024-12-18 08:51:49
22	MDMR-00031	Open comment	MDMR	Middlemore Hospital	Visit 4 - Accountability		Missed/Partial/Extra Exercise	MPEE2	00008	Exercise Log -Part 2	EXEL2	On exercycle - Training RPM:	WK7_RMP	King, Dhanya	67-72RPM	2024-12-18 08:53:21
23	MDMR-00031	Open comment	MDMR	Middlemore Hospital	Visit 4 - Accountability		Missed/Partial/Extra Exercise	MPEE2	00008	Exercise Log -Part 2	EXEL2	On exercycle - Resistance setting (level):	WK7_RESIS	King, Dhanya	Fluctuated between levels 2 and 3	2024-12-18 08:53:43
24	MDMR-00031	Open comment	MDMR	Middlemore Hospital	Visit 4 - Accountability		Missed/Partial/Extra Exercise	MPEE2	00009	Exercise Log -Part 2	EXEL2	On exercycle - Training RPM:	WK7_RMP	King, Dhanya	67-72RPM	2024-12-18 09:00:08
25	MDMR-00031	Open comment	MDMR	Middlemore Hospital	Visit 4 - Accountability		Missed/Partial/Extra Exercise	MPEE2	00009	Exercise Log -Part 2	EXEL2	On exercycle - Resistance setting (level):	WK7_RESIS	King, Dhanya	Alternated between levels 2 and 3	2024-12-18 09:00:28
26	MDMR-00031	Open comment	MDMR	Middlemore Hospital	Visit 4 - Accountability		Missed/Partial/Extra Exercise	MPEE2	00011	Exercise Log -Part 2	EXEL2	On exercycle - Training RPM:	WK7_RMP	King, Dhanya	67-72RPM	2024-12-18 09:01:34
27	MDMR-00031	Open comment	MDMR	Middlemore Hospital	Visit 4 - Accountability		Missed/Partial/Extra Exercise	MPEE2	00011	Exercise Log -Part 2	EXEL2	On exercycle - Resistance setting (level):	WK7_RESIS	King, Dhanya	Alternated between levels 2 and 3	2024-12-18 09:01:43
28	MDMR-00031	Open comment	MDMR	Middlemore Hospital	Visit 4 - Accountability		Missed/Partial/Extra Exercise	MPEE2	00014	Exercise Log -Part 2	EXEL2	On exercycle - Training RPM:	WK7_RMP	King, Dhanya	67-72RPM	2024-12-18 09:03:15
29	MDMR-00031	Open comment	MDMR	Middlemore Hospital	Visit 4 - Accountability		Missed/Partial/Extra Exercise	MPEE2	00014	Exercise Log -Part 2	EXEL2	On exercycle - Resistance setting (level):	WK7_RESIS	King, Dhanya	Alternated between levels 2 and 3	2024-12-18 09:03:20
30	MDMR-00031	Open comment	MDMR	Middlemore Hospital	Visit 4 - Accountability		Missed/Partial/Extra Exercise	MPEE2	00015	Exercise Log -Part 2	EXEL2	On exercycle - Training RPM:	WK7_RMP	King, Dhanya	67-72 RPM	2024-12-18 09:03:56
31	MDMR-00031	Open comment	MDMR	Middlemore Hospital	Visit 4 - Accountability		Missed/Partial/Extra Exercise	MPEE2	00015	Exercise Log -Part 2	EXEL2	On exercycle - Resistance setting (level):	WK7_RESIS	King, Dhanya	Alternated between levels 2 and 3	2024-12-18 09:04:04
32	MDMR-00031	Open comment	MDMR	Middlemore Hospital	Visit 4 - Accountability		Missed/Partial/Extra Exercise	MPEE2	00016	Exercise Log -Part 2	EXEL2	On exercycle - Training RPM:	WK7_RMP	King, Dhanya	67-72 RPM	2024-12-18 09:06:08
33	MDMR-00031	Open comment	MDMR	Middlemore Hospital	Visit 4 - Accountability		Missed/Partial/Extra Exercise	MPEE2	00016	Exercise Log -Part 2	EXEL2	On exercycle - Resistance setting (level):	WK7_RESIS	King, Dhanya	Alternated between levels 2 and 3	2024-12-18 09:06:21
34	MDMR-00031	Open comment	MDMR	Middlemore Hospital	Visit 4 - Accountability		Missed/Partial/Extra Exercise	MPEE2	00019	Exercise Log -Part 2	EXEL2	On exercycle - Training RPM:	WK7_RMP	King, Dhanya	67-72RPM	2024-12-18 10:19:23
35	MDMR-00031	Open comment	MDMR	Middlemore Hospital	Visit 4 - Accountability		Missed/Partial/Extra Exercise	MPEE2	00019	Exercise Log -Part 2	EXEL2	On exercycle - Resistance setting (level):	WK7_RESIS	King, Dhanya	Alternated between levels 2 and 3	2024-12-18 10:19:44
36	MDMR-00031	Open comment	MDMR	Middlemore Hospital	Visit 4 - Accountability		Missed/Partial/Extra Exercise	MPEE2	00020	Exercise Log -Part 2	EXEL2	On exercycle - Training RPM:	WK7_RMP	King, Dhanya	67-72RPM	2024-12-18 10:20:39
37	MDMR-00031	Open comment	MDMR	Middlemore Hospital	Visit 4 - Accountability		Missed/Partial/Extra Exercise	MPEE2	00020	Exercise Log -Part 2	EXEL2	On exercycle - Resistance setting (level):	WK7_RESIS	King, Dhanya	Alternated between levels 2 and 3	2024-12-18 10:20:47
38	MDMR-00031	Open comment	MDMR	Middlemore Hospital	Visit 4 - Accountability		Missed/Partial/Extra Exercise	MPEE2	00022	Exercise Log -Part 2	EXEL2	On exercycle - Training RPM:	WK7_RMP	King, Dhanya	67-72RPM	2024-12-18 10:21:50
39	MDMR-00031	Open comment	MDMR	Middlemore Hospital	Visit 4 - Accountability		Missed/Partial/Extra Exercise	MPEE2	00022	Exercise Log -Part 2	EXEL2	On exercycle - Resistance setting (level):	WK7_RESIS	King, Dhanya	Alternated between levels 2 and 3	2024-12-18 10:21:59
40	MDMR-00031	Open comment	MDMR	Middlemore Hospital	Visit 4 - Accountability		Missed/Partial/Extra Exercise	MPEE2	00023	Exercise Log -Part 2	EXEL2	On exercycle - Training RPM:	WK7_RMP	King, Dhanya	67-72RPM	2024-12-18 10:22:39
41	MDMR-00031	Open comment	MDMR	Middlemore Hospital	Visit 4 - Accountability		Missed/Partial/Extra Exercise	MPEE2	00023	Exercise Log -Part 2	EXEL2	On exercycle - Resistance setting (level):	WK7_RESIS	King, Dhanya	Alternated between levels 2 and 3	2024-12-18 10:22:48
42	MDMR-00031	Open comment	MDMR	Middlemore Hospital	Visit 4 - Accountability		Missed/Partial/Extra Exercise	MPEE2	00024	Exercise Log -Part 2	EXEL2	On exercycle - Training RPM:	WK7_RMP	King, Dhanya	70-75RPM	2024-12-18 10:23:48
43	MDMR-00031	Open comment	MDMR	Middlemore Hospital	Visit 4 - Accountability		Missed/Partial/Extra Exercise	MPEE2	00028	Exercise Log -Part 2	EXEL2	On exercycle - Training RPM:	WK7_RMP	King, Dhanya	70-75RPM	2024-12-18 10:25:41
44	MDMR-00031	Open comment	MDMR	Middlemore Hospital	Visit 4 - Accountability		Missed/Partial/Extra Exercise	MPEE2	00029	Exercise Log -Part 2	EXEL2	On exercycle - Training RPM:	WK7_RMP	King, Dhanya	70-75RPM	2024-12-18 10:26:21
45	MDMR-00031	Open comment	MDMR	Middlemore Hospital	Visit 4 - Accountability		Missed/Partial/Extra Exercise	MPEE2	00030	Exercise Log -Part 2	EXEL2	On exercycle - Training RPM:	WK7_RMP	King, Dhanya	72-75 RPM	2024-12-18 10:27:05
62	MDMR-00031	Open comment	MDMR	Middlemore Hospital	Study Disposition	SD	End of Study Details	EOSD		End of study details	EOSDT	Has the participant completed the study as per protocol?	DSYN	Wojciechowska, Joanna	I have reviewed all data for the participant and confirm that it is complete and accurate.	2025-04-15 13:52:06
3	MDMR-00032	Open comment	MDMR	Middlemore Hospital	Visit 2 - Baseline Assessment	BS	6-Minute Walk Test	MWT		6-minute walk test	SMWT	Total distance walked (meter):	SMWT_DISTWALK	King, Dhanya	346.9 is the correct value.	2024-09-24 13:52:59
7	MDMR-00032	Open comment	MDMR	Middlemore Hospital	Visit 3 - Accountability	IAACC	Missed/Partial/Extra Exercise	MPEE1	00001	Exercise Log -Part 1	EXEL1	On exercycle - Training RPM:	WK6_RPM	King, Dhanya	56 - 59 RPM	2024-11-06 15:25:02
8	MDMR-00032	Open comment	MDMR	Middlemore Hospital	Visit 3 - Accountability	IAACC	Missed/Partial/Extra Exercise	MPEE1	00008	Exercise Log -Part 1	EXEL1	On exercycle - Resistance setting:	WK6_RESIS	King, Dhanya	10 minutes on resistance level 2, then 4 minutes on level one. Then back up to 2 for the remaining 6 minutes.	2024-11-06 15:36:57
9	MDMR-00032	Open comment	MDMR	Middlemore Hospital	Visit 3 - Accountability	IAACC	Missed/Partial/Extra Exercise	MPEE1	00010	Exercise Log -Part 1	EXEL1	On exercycle - Training RPM:	WK6_RPM	King, Dhanya	56 - 59 RPM	2024-11-06 15:38:58
10	MDMR-00032	Open comment	MDMR	Middlemore Hospital	Visit 3 - Accountability	IAACC	Missed/Partial/Extra Exercise	MPEE1	00013	Exercise Log -Part 1	EXEL1	On exercycle - Training RPM:	WK6_RPM	King, Dhanya	56 - 59 RPM	2024-11-06 15:41:11
11	MDMR-00032	Open comment	MDMR	Middlemore Hospital	Visit 3 - Accountability	IAACC	Missed/Partial/Extra Exercise	MPEE1	00016	Exercise Log -Part 1	EXEL1	On exercycle - Training RPM:	WK6_RPM	King, Dhanya	56 - 59 RPM	2024-11-06 15:46:40
12	MDMR-00032	Open comment	MDMR	Middlemore Hospital	Visit 3 - Accountability	IAACC	Missed/Partial/Extra Exercise	MPEE1	00019	Exercise Log -Part 1	EXEL1	On exercycle - Training RPM:	WK6_RPM	King, Dhanya	56 - 59 RPM	2024-11-06 15:52:22
13	MDMR-00032	Open comment	MDMR	Middlemore Hospital	Visit 3 - Accountability	IAACC	Missed/Partial/Extra Exercise	MPEE1	00019	Exercise Log -Part 1	EXEL1	On exercycle - Resistance setting:	WK6_RESIS	King, Dhanya	10 minutes at resistance level 3 and 15 minutes at resistance level 2.	2024-11-06 15:53:08
14	MDMR-00032	Open comment	MDMR	Middlemore Hospital	Visit 3 - Accountability	IAACC	Missed/Partial/Extra Exercise	MPEE1	00023	Exercise Log -Part 1	EXEL1	On exercycle - Resistance setting:	WK6_RESIS	King, Dhanya	11 minutes at level 3 - 56 RPM + 14 minutes at level 2 - 59 RPM +	2024-11-07 14:10:52
15	MDMR-00032	Open comment	MDMR	Middlemore Hospital	Visit 3 - Accountability	IAACC	Missed/Partial/Extra Exercise	MPEE1	00026	Exercise Log -Part 1	EXEL1	On exercycle - Training RPM:	WK6_RPM	King, Dhanya	53 - 59 RPM	2024-11-07 14:13:10
16	MDMR-00032	Open comment	MDMR	Middlemore Hospital	Visit 3 - Accountability	IAACC	Missed/Partial/Extra Exercise	MPEE1	00026	Exercise Log -Part 1	EXEL1	On exercycle - Resistance setting:	WK6_RESIS	King, Dhanya	10 minutes at 53 RPM on level 3 15 minutes at 59 RPM on level 2	2024-11-07 14:13:56
20	MDMR-00032	Open comment	MDMR	Middlemore Hospital	Visit 4 - Accountability		Missed/Partial/Extra Exercise	MPEE2	00001	Exercise Log -Part 2	EXEL2	On exercycle - Training RPM:	WK7_RMP	King, Dhanya	56-59RPM	2024-12-24 10:06:57
21	MDMR-00032	Open comment	MDMR	Middlemore Hospital	Visit 4 - Accountability		Missed/Partial/Extra Exercise	MPEE2	00003	Exercise Log -Part 2	EXEL2	On exercycle - Training RPM:	WK7_RMP	King, Dhanya	56-59RPM	2024-12-24 10:09:42
22	MDMR-00032	Open comment	MDMR	Middlemore Hospital	Visit 4 - Accountability		Missed/Partial/Extra Exercise	MPEE2	00005	Exercise Log -Part 2	EXEL2	On exercycle - Training RPM:	WK7_RMP	King, Dhanya	58-51RPM	2024-12-24 10:24:26
23	MDMR-00032	Open comment	MDMR	Middlemore Hospital	Visit 4 - Accountability		Missed/Partial/Extra Exercise	MPEE2	00005	Exercise Log -Part 2	EXEL2	On exercycle - Resistance setting (level):	WK7_RESIS	King, Dhanya	5 minutes at level 2, 10 minutes at level 3, and 10 minutes at level 4.	2024-12-24 10:25:08
24	MDMR-00032	Open comment	MDMR	Middlemore Hospital	Visit 4 - Accountability		Missed/Partial/Extra Exercise	MPEE2	00007	Exercise Log -Part 2	EXEL2	On exercycle - Training RPM:	WK7_RMP	King, Dhanya	48-56RPM	2024-12-24 10:27:52
25	MDMR-00032	Open comment	MDMR	Middlemore Hospital	Visit 4 - Accountability		Missed/Partial/Extra Exercise	MPEE2	00007	Exercise Log -Part 2	EXEL2	On exercycle - Resistance setting (level):	WK7_RESIS	King, Dhanya	10 minutes at level 2, and 15 minutes at level 4	2024-12-24 10:28:11
26	MDMR-00032	Open comment	MDMR	Middlemore Hospital	Visit 4 - Accountability		Missed/Partial/Extra Exercise	MPEE2	00009	Exercise Log -Part 2	EXEL2	On exercycle - Resistance setting (level):	WK7_RESIS	King, Dhanya	5 minutes ta level 2, 5 minutes at level 3, and 15 minutes at level 4	2024-12-24 10:29:58
27	MDMR-00032	Open comment	MDMR	Middlemore Hospital	Visit 4 - Accountability		Missed/Partial/Extra Exercise	MPEE2	00009	Exercise Log -Part 2	EXEL2	On exercycle - Training RPM:	WK7_RMP	King, Dhanya	48-56RPM	2024-12-24 10:30:08
28	MDMR-00032	Open comment	MDMR	Middlemore Hospital	Visit 4 - Accountability		Missed/Partial/Extra Exercise	MPEE2	00014	Exercise Log -Part 2	EXEL2	On exercycle - Training RPM:	WK7_RMP	King, Dhanya	45-56RPM	2024-12-24 10:35:52
29	MDMR-00032	Open comment	MDMR	Middlemore Hospital	Visit 4 - Accountability		Missed/Partial/Extra Exercise	MPEE2	00014	Exercise Log -Part 2	EXEL2	On exercycle - Resistance setting (level):	WK7_RESIS	King, Dhanya	17 minutes at level 2, and 8 minutes al level 4	2024-12-24 10:37:05
30	MDMR-00032	Open comment	MDMR	Middlemore Hospital	Visit 4 - Accountability		Missed/Partial/Extra Exercise	MPEE2	00015	Exercise Log -Part 2	EXEL2	On exercycle - Training RPM:	WK7_RMP	King, Dhanya	51-53RPM	2024-12-24 10:41:44
31	MDMR-00032	Open comment	MDMR	Middlemore Hospital	Visit 4 - Accountability		Missed/Partial/Extra Exercise	MPEE2	00015	Exercise Log -Part 2	EXEL2	On exercycle - Resistance setting (level):	WK7_RESIS	King, Dhanya	13 minutes at level 2, and 12 minutes at level 3	2024-12-24 10:42:19
32	MDMR-00032	Open comment	MDMR	Middlemore Hospital	Visit 4 - Accountability		Missed/Partial/Extra Exercise	MPEE2	00017	Exercise Log -Part 2	EXEL2	On exercycle - Resistance setting (level):	WK7_RESIS	King, Dhanya	11 minutes at level 2, 8 minutes at level 3	2024-12-24 10:44:25
33	MDMR-00032	Open comment	MDMR	Middlemore Hospital	Visit 4 - Accountability		Missed/Partial/Extra Exercise	MPEE2	00019	Exercise Log -Part 2	EXEL2	On exercycle - Training RPM:	WK7_RMP	King, Dhanya	51-53RPM	2024-12-24 11:42:42
34	MDMR-00032	Open comment	MDMR	Middlemore Hospital	Visit 4 - Accountability		Missed/Partial/Extra Exercise	MPEE2	00021	Exercise Log -Part 2	EXEL2	On exercycle - Resistance setting (level):	WK7_RESIS	King, Dhanya	15 minutes at level 2 and 10 minutes at level 3	2024-12-24 11:45:48
35	MDMR-00032	Open comment	MDMR	Middlemore Hospital	Visit 4 - Accountability		Missed/Partial/Extra Exercise	MPEE2	00023	Exercise Log -Part 2	EXEL2	On exercycle - Training RPM:	WK7_RMP	King, Dhanya	51-59RPM	2024-12-24 11:48:54
36	MDMR-00032	Open comment	MDMR	Middlemore Hospital	Visit 4 - Accountability		Missed/Partial/Extra Exercise	MPEE2	00023	Exercise Log -Part 2	EXEL2	On exercycle - Resistance setting (level):	WK7_RESIS	King, Dhanya	12 minutes at level 2 and 13 minutes at level 3	2024-12-24 11:49:17
37	MDMR-00032	Open comment	MDMR	Middlemore Hospital	Visit 4 - Accountability		Missed/Partial/Extra Exercise	MPEE2	00026	Exercise Log -Part 2	EXEL2	On exercycle - Training RPM:	WK7_RMP	King, Dhanya	51-59RPM	2024-12-27 07:40:05
38	MDMR-00032	Open comment	MDMR	Middlemore Hospital	Visit 4 - Accountability		Missed/Partial/Extra Exercise	MPEE2	00026	Exercise Log -Part 2	EXEL2	On exercycle - Resistance setting (level):	WK7_RESIS	King, Dhanya	10 minutes at level 3 and 15 minutes at level 2	2024-12-27 07:40:45
39	MDMR-00032	Open comment	MDMR	Middlemore Hospital	Visit 4 - Accountability		Missed/Partial/Extra Exercise	MPEE2	00030	Exercise Log -Part 2	EXEL2	On exercycle - Training RPM:	WK7_RMP	King, Dhanya	51-59RPM	2024-12-27 07:44:57
40	MDMR-00032	Open comment	MDMR	Middlemore Hospital	Visit 4 - Accountability		Missed/Partial/Extra Exercise	MPEE2	00030	Exercise Log -Part 2	EXEL2	On exercycle - Resistance setting (level):	WK7_RESIS	King, Dhanya	12 minutes at level 2 and 13 minutes at level 3	2024-12-27 07:45:14
41	MDMR-00032	Open comment	MDMR	Middlemore Hospital	Visit 4 - Accountability		Missed/Partial/Extra Exercise	MPEE2	00032	Exercise Log -Part 2	EXEL2	On exercycle - Training RPM:	WK7_RMP	King, Dhanya	51-59RPM	2024-12-27 07:46:24
42	MDMR-00032	Open comment	MDMR	Middlemore Hospital	Visit 4 - Accountability		Missed/Partial/Extra Exercise	MPEE2	00032	Exercise Log -Part 2	EXEL2	On exercycle - Resistance setting (level):	WK7_RESIS	King, Dhanya	Completed time at both level 2 and 3	2024-12-27 07:47:03
43	MDMR-00032	Open comment	MDMR	Middlemore Hospital	Visit 4 - Accountability		Missed/Partial/Extra Exercise	MPEE2	00033	Exercise Log -Part 2	EXEL2	On exercycle - Resistance setting (level):	WK7_RESIS	King, Dhanya	Completed time at both levels 2 and 3	2024-12-27 07:47:50
44	MDMR-00032	Open comment	MDMR	Middlemore Hospital	Visit 4 - Accountability		Missed/Partial/Extra Exercise	MPEE2	00038	Exercise Log -Part 2	EXEL2	On exercycle - Training RPM:	WK7_RMP	King, Dhanya	51-59RPM	2024-12-27 07:51:28
45	MDMR-00032	Open comment	MDMR	Middlemore Hospital	Visit 4 - Accountability		Missed/Partial/Extra Exercise	MPEE2	00038	Exercise Log -Part 2	EXEL2	On exercycle - Resistance setting (level):	WK7_RESIS	King, Dhanya	15 minutes at level 2 and 10 minutes at level 3	2024-12-27 07:51:50
46	MDMR-00032	Open comment	MDMR	Middlemore Hospital	Visit 4 - Accountability		Missed/Partial/Extra Exercise	MPEE2	00039	Exercise Log -Part 2	EXEL2	On exercycle - Training RPM:	WK7_RMP	King, Dhanya	51-53RPM	2024-12-27 07:52:43
47	MDMR-00032	Open comment	MDMR	Middlemore Hospital	Visit 4 - End of Study	EOS	Lab Tests	LB		Hs-CRP	HSCRP	Hs-CRP (mg/L):	HSCRP_LBORRES	King, Dhanya	<1	2025-01-06 11:32:15
62	MDMR-00032	Open comment	MDMR	Middlemore Hospital	Study Disposition	SD	End of Study Details	EOSD		End of study details	EOSDT	Has the participant completed the study as per protocol?	DSYN	Wojciechowska, Joanna	I have reviewed all data for the participant and confirm that it is complete and accurate.	2025-04-15 13:53:32
2	MDMR-00033	Open comment	MDMR	Middlemore Hospital	Visit 2 - Baseline Assessment	BS	Hand Grip Strength	HGS		Hand Grip Strength Assessment	HGSA	Average dynamometer score:	HGS_ORRES	King, Dhanya	34.3 is the correct value.	2024-09-24 14:23:51
3	MDMR-00033	Open comment	MDMR	Middlemore Hospital	Visit 2 - Baseline Assessment	BS	6-Minute Walk Test	MWT		6-minute walk test	SMWT	Total distance walked (meter):	SMWT_DISTWALK	King, Dhanya	527.29 Is the correct value.	2024-09-24 14:24:30
4	MDMR-00033	Open comment	MDMR	Middlemore Hospital	Visit 1-Screening	SCR	Medical History	MH	Medical History-00001	Medical history details	MHD	Medical history term:	MHTERM	Devereux, Zachary	No recurrence	2024-09-26 13:22:01
5	MDMR-00033	Open comment	MDMR	Middlemore Hospital	Visit 1-Screening	SCR	Medical History	MH	Medical History-00002	Medical history details	MHD	Medical history term:	MHTERM	Devereux, Zachary	silicone implants in 2016. No issues with implants since.	2024-09-26 13:26:00
7	MDMR-00033	Open comment	MDMR	Middlemore Hospital	Common Forms	CF	Adverse Event	AE	Adverse Event-00001	Adverse Event	AELOG	Action taken:	AEACN	Devereux, Zachary	Just paracetamol	2024-10-16 08:32:02
8	MDMR-00033	Open comment	MDMR	Middlemore Hospital	Common Forms	CF	Adverse Event	AE	Adverse Event-00002	Adverse Event	AELOG	Action taken:	AEACN	Devereux, Zachary	Just paracetamol	2024-10-16 08:33:28
9	MDMR-00033	Open comment	MDMR	Middlemore Hospital	Visit 3 - Accountability	IAACC	Missed/Partial/Extra Exercise	MPEE1	00019	Exercise Log -Part 1	EXEL1	On exercycle - Training RPM:	WK6_RPM	King, Dhanya	varied from 53 RPM to 70 RPM	2024-11-12 11:53:47
10	MDMR-00033	Open comment	MDMR	Middlemore Hospital	Visit 3 - Accountability	IAACC	Missed/Partial/Extra Exercise	MPEE1	00020	Exercise Log -Part 1	EXEL1	On exercycle - Training RPM:	WK6_RPM	King, Dhanya	67 - 72 RPM	2024-11-12 11:56:01
11	MDMR-00033	Open comment	MDMR	Middlemore Hospital	Visit 3 - Accountability	IAACC	Missed/Partial/Extra Exercise	MPEE1	00025	Exercise Log -Part 1	EXEL1	On exercycle - Resistance setting:	WK6_RESIS	King, Dhanya	20 minutes at resistance level 1 then the final 5 minutes at resistance level 2.	2024-11-12 12:00:22
12	MDMR-00033	Open comment	MDMR	Middlemore Hospital	Weekly Contact	WC	Weekly Participant Contact	WPCA	Week-00006	Weekly Information	WINFO	Ongoing adverse events followed-up?	WK_AEFU	Devereux, Zachary	But participant did also retrospectively report an AE that began and ended a couple of weeks prior to this phone call (mouth ulcer in October)	2024-11-13 08:36:02
13	MDMR-00033	Open comment	MDMR	Middlemore Hospital	Visit 3 - Interim Assessment	IA	Lab Tests	LB		Bilirubin	BILI	Bilirubin (umol/L):	BILI_LBORRES	King, Dhanya	<3	2024-11-14 13:19:16
25	MDMR-00033	Open comment	MDMR	Middlemore Hospital	Visit 4 - Accountability		Missed/Partial/Extra Exercise	MPEE2	00006	Exercise Log -Part 2	EXEL2	On exercycle - Resistance setting (level):	WK7_RESIS	King, Dhanya	20 minutes at level 2 and 5 minutes at level 3	2025-03-05 07:27:13
26	MDMR-00033	Open comment	MDMR	Middlemore Hospital	Visit 4 - Accountability		Missed/Partial/Extra Exercise	MPEE2	00008	Exercise Log -Part 2	EXEL2	On exercycle - Resistance setting (level):	WK7_RESIS	King, Dhanya	20 minutes at level 2 and 5 minutes at level 3	2025-03-05 07:28:40
27	MDMR-00033	Open comment	MDMR	Middlemore Hospital	Visit 4 - Accountability		Missed/Partial/Extra Exercise	MPEE2	00010	Exercise Log -Part 2	EXEL2	On exercycle - Resistance setting (level):	WK7_RESIS	King, Dhanya	15 minutes at level 2 and 10 minutes at level 3	2025-03-05 07:30:07
28	MDMR-00033	Open comment	MDMR	Middlemore Hospital	Visit 4 - Accountability		Missed/Partial/Extra Exercise	MPEE2	00010	Exercise Log -Part 2	EXEL2	On exercycle - Training RPM:	WK7_RMP	King, Dhanya	48-53 RPM	2025-03-05 07:35:27
29	MDMR-00033	Open comment	MDMR	Middlemore Hospital	Visit 4 - Accountability		Missed/Partial/Extra Exercise	MPEE2	00012	Exercise Log -Part 2	EXEL2	On exercycle - Training RPM:	WK7_RMP	King, Dhanya	48-53RPM	2025-03-05 07:36:54
30	MDMR-00033	Open comment	MDMR	Middlemore Hospital	Visit 4 - Accountability		Missed/Partial/Extra Exercise	MPEE2	00012	Exercise Log -Part 2	EXEL2	On exercycle - Resistance setting (level):	WK7_RESIS	King, Dhanya	15 minutes at level 2 and 10 minutes at level 3	2025-03-05 07:37:21
31	MDMR-00033	Open comment	MDMR	Middlemore Hospital	Visit 4 - Accountability		Missed/Partial/Extra Exercise	MPEE2	00014	Exercise Log -Part 2	EXEL2	On exercycle - Training RPM:	WK7_RMP	King, Dhanya	48-53RPM	2025-03-05 07:38:29
32	MDMR-00033	Open comment	MDMR	Middlemore Hospital	Visit 4 - Accountability		Missed/Partial/Extra Exercise	MPEE2	00014	Exercise Log -Part 2	EXEL2	On exercycle - Resistance setting (level):	WK7_RESIS	King, Dhanya	15 minutes at level 2 and 10 minutes at level 3	2025-03-05 07:38:48
33	MDMR-00033	Open comment	MDMR	Middlemore Hospital	Visit 4 - Accountability		Missed/Partial/Extra Exercise	MPEE2	00015	Exercise Log -Part 2	EXEL2	On exercycle - Training RPM:	WK7_RMP	King, Dhanya	48-53RPM	2025-03-05 07:39:23
34	MDMR-00033	Open comment	MDMR	Middlemore Hospital	Visit 4 - Accountability		Missed/Partial/Extra Exercise	MPEE2	00015	Exercise Log -Part 2	EXEL2	On exercycle - Resistance setting (level):	WK7_RESIS	King, Dhanya	15 minutes at level 2 and 10 minutes at level 3	2025-03-05 07:39:44
43	MDMR-00033	Open comment	MDMR	Middlemore Hospital	Study Disposition	SD	End of Study Details	EOSD		End of study details	EOSDT	Has the participant completed the study as per protocol?	DSYN	Wojciechowska, Joanna	I have reviewed all data for the participant and confirm that it is complete and accurate.	2025-04-15 13:55:27
1	MDMR-00034	Open comment	MDMR	Middlemore Hospital	Visit 1-Screening	SCR	Demographics	DM		Physical Information	PHI	Height (cm):	HEIGHT_VSORRES	Devereux, Zachary	Actual 175.8	2024-09-12 15:11:55
2	MDMR-00034	Open comment	MDMR	Middlemore Hospital	Visit 1-Screening	SCR	Demographics	DM		Physical Information	PHI	Weight (kg):	WEIGHT_VSORRES	Devereux, Zachary	Actual 66.5	2024-09-12 15:12:14
3	MDMR-00034	Open comment	MDMR	Middlemore Hospital	Visit 1-Screening	SCR	Lab Tests	LB		Hs-CRP	HSCRP	Hs-CRP (mg/L):	HSCRP_LBORRES	Devereux, Zachary	Actually <1	2024-09-17 10:22:22
5	MDMR-00034	Open comment	MDMR	Middlemore Hospital	Study Disposition	SD	End of Study Details	EOSD		End of study details	EOSDT	Has the participant completed the study as per protocol?	DSYN	Wojciechowska, Joanna	I have reviewed all data for the participant and confirm that it is complete and accurate.	2025-04-16 14:54:17
1	MDMR-00035	Open comment	MDMR	Middlemore Hospital	Visit 1-Screening	SCR	Lab Tests	LB		Hs-CRP	HSCRP	Hs-CRP (mg/L):	HSCRP_LBORRES	Devereux, Zachary	Actually <1	2024-09-17 10:31:45
2	MDMR-00035	Open comment	MDMR	Middlemore Hospital	Visit 2 - Baseline Assessment	BS	Hand Grip Strength	HGS		Hand Grip Strength Assessment	HGSA	Average dynamometer score:	HGS_ORRES	King, Dhanya	49.5 is the correct value.	2024-09-24 15:17:18
4	MDMR-00035	Open comment	MDMR	Middlemore Hospital	Visit 4 - Accountability		Missed/Partial/Extra Exercise	MPEE2	00001	Exercise Log -Part 2	EXEL2	Was set exercise program not completed because the participant was injured or unwell?	WK7_REASIU	Ualesi, Rasela	Participant ran out of time as per diary	2024-12-24 09:18:55
5	MDMR-00035	Open comment	MDMR	Middlemore Hospital	Visit 4 - Accountability		Missed/Partial/Extra Exercise	MPEE2	00003	Exercise Log -Part 2	EXEL2	Was set exercise program not completed because the participant was injured or unwell?	WK7_REASIU	Ualesi, Rasela	Participant was sore from previous day's hill climb as per diary	2024-12-24 09:21:11
6	MDMR-00035	Open comment	MDMR	Middlemore Hospital	Visit 4 - End of Study	EOS	Lab Tests	LB		Hs-CRP	HSCRP	Hs-CRP (mg/L):	HSCRP_LBORRES	King, Dhanya	<1	2025-01-06 09:22:51
13	MDMR-00035	Open comment	MDMR	Middlemore Hospital	Study Disposition	SD	End of Study Details	EOSD		End of study details	EOSDT	Has the participant completed the study as per protocol?	DSYN	Wojciechowska, Joanna	I have reviewed all data for the participant and confirm that it is complete and accurate.	2025-04-15 13:58:32
1	MDMR-00036	Open comment	MDMR	Middlemore Hospital	Visit 1-Screening	SCR	Lab Tests	LB		Hs-CRP	HSCRP	Hs-CRP (mg/L):	HSCRP_LBORRES	Devereux, Zachary	Actually <1	2024-09-17 10:41:03
2	MDMR-00036	Open comment	MDMR	Middlemore Hospital	Visit 2 - Baseline Assessment	BS	Hand Grip Strength	HGS		Hand Grip Strength Assessment	HGSA	Average dynamometer score:	HGS_ORRES	King, Dhanya	38.9 is the correct value.	2024-09-24 15:42:44
3	MDMR-00036	Open comment	MDMR	Middlemore Hospital	Visit 2 - Baseline Assessment	BS	6-Minute Walk Test	MWT		6-minute walk test	SMWT	Total distance walked (meter):	SMWT_DISTWALK	King, Dhanya	541.17 is the correct value.	2024-09-24 15:43:14
4	MDMR-00036	Open comment	MDMR	Middlemore Hospital	Common Forms	CF	Concomitant Medication	CM	00001	Concomitant medication	CMED	Indication:	CMINDC	Devereux, Zachary	Started taking gabapentin in Nov 2023 due to shoulder surgery and pain. Ongoing since but now takes it for nerve pain since May 2024.	2024-09-26 13:49:24
8	MDMR-00036	Open comment	MDMR	Middlemore Hospital	Visit 1-Screening	SCR	Medical History	MH	Medical History-00007	Medical history details	MHD	Concomitant medication?	MHCONMEDYN	Devereux, Zachary	Gabapentin, which the subject continued to take later on for nerve pain (unrelated)	2024-10-10 10:20:53
9	MDMR-00036	Open comment	MDMR	Middlemore Hospital	Common Forms	CF	Concomitant Medication	CM	00011	Concomitant medication	CMED	Given for?	CMLINK	Devereux, Zachary	Prophylaxis, as per source	2024-10-17 16:09:47
10	MDMR-00036	Open comment	MDMR	Middlemore Hospital	Common Forms	CF	Concomitant Medication	CM	00012	Concomitant medication	CMED	Given for?	CMLINK	Devereux, Zachary	Prophylaxis	2024-10-17 16:11:27
11	MDMR-00036	Open comment	MDMR	Middlemore Hospital	Common Forms	CF	Concomitant Medication	CM	00013	Concomitant medication	CMED	Given for?	CMLINK	Devereux, Zachary	Prophylaxis, as per source	2024-10-17 16:13:05
12	MDMR-00036	Open comment	MDMR	Middlemore Hospital	Common Forms	CF	Concomitant Medication	CM	00014	Concomitant medication	CMED	Given for?	CMLINK	Devereux, Zachary	Prophylaxis, as per source	2024-10-17 16:23:03
13	MDMR-00036	Open comment	MDMR	Middlemore Hospital	Common Forms	CF	Concomitant Medication	CM	00015	Concomitant medication	CMED	Given for?	CMLINK	Devereux, Zachary	Prophylaxis, as per source	2024-10-17 16:25:46
14	MDMR-00036	Open comment	MDMR	Middlemore Hospital	Common Forms	CF	Concomitant Medication	CM	00016	Concomitant medication	CMED	Given for?	CMLINK	Devereux, Zachary	Prophylaxis, as per source	2024-10-17 16:27:04
15	MDMR-00036	Open comment	MDMR	Middlemore Hospital	Common Forms	CF	Concomitant Medication	CM	00017	Concomitant medication	CMED	Given for?	CMLINK	Devereux, Zachary	Prophylaxis, as per source	2024-10-17 16:28:17
16	MDMR-00036	Open comment	MDMR	Middlemore Hospital	Common Forms	CF	Concomitant Medication	CM	00018	Concomitant medication	CMED	Given for?	CMLINK	Devereux, Zachary	Prophylaxis, as per source	2024-10-17 16:30:44
17	MDMR-00036	Open comment	MDMR	Middlemore Hospital	Visit 3 - Accountability	IAACC	Missed/Partial/Extra Exercise	MPEE1	00009	Exercise Log -Part 1	EXEL1	On exercycle - Training RPM:	WK6_RPM	King, Dhanya	56 -59RPM	2024-11-13 10:01:17
18	MDMR-00036	Open comment	MDMR	Middlemore Hospital	Visit 3 - Accountability	IAACC	Missed/Partial/Extra Exercise	MPEE1	00011	Exercise Log -Part 1	EXEL1	On exercycle - Training RPM:	WK6_RPM	King, Dhanya	61 - 67 RPM	2024-11-13 11:26:10
19	MDMR-00036	Open comment	MDMR	Middlemore Hospital	Visit 3 - Accountability	IAACC	Missed/Partial/Extra Exercise	MPEE1	00012	Exercise Log -Part 1	EXEL1	On exercycle - Training RPM:	WK6_RPM	King, Dhanya	59 - 64 RPM	2024-11-13 11:32:26
20	MDMR-00036	Open comment	MDMR	Middlemore Hospital	Visit 3 - Accountability	IAACC	Missed/Partial/Extra Exercise	MPEE1	00013	Exercise Log -Part 1	EXEL1	On exercycle - Training RPM:	WK6_RPM	King, Dhanya	64 - 70 RPM	2024-11-13 11:41:32
21	MDMR-00036	Open comment	MDMR	Middlemore Hospital	Visit 3 - Accountability	IAACC	Missed/Partial/Extra Exercise	MPEE1	00015	Exercise Log -Part 1	EXEL1	On exercycle - Training RPM:	WK6_RPM	King, Dhanya	61 - 67 RPM	2024-11-13 11:55:14
22	MDMR-00036	Open comment	MDMR	Middlemore Hospital	Visit 3 - Accountability	IAACC	Missed/Partial/Extra Exercise	MPEE1	00016	Exercise Log -Part 1	EXEL1	On exercycle - Training RPM:	WK6_RPM	King, Dhanya	53 - 59 RPM	2024-11-13 11:56:35
23	MDMR-00036	Open comment	MDMR	Middlemore Hospital	Visit 3 - Accountability	IAACC	Missed/Partial/Extra Exercise	MPEE1	00018	Exercise Log -Part 1	EXEL1	On exercycle - Training RPM:	WK6_RPM	King, Dhanya	61 - 67 RPM	2024-11-13 11:59:21
24	MDMR-00036	Open comment	MDMR	Middlemore Hospital	Visit 3 - Accountability	IAACC	Missed/Partial/Extra Exercise	MPEE1	00020	Exercise Log -Part 1	EXEL1	On exercycle - Training RPM:	WK6_RPM	King, Dhanya	56 - 61 RPM	2024-11-13 12:00:36
25	MDMR-00036	Open comment	MDMR	Middlemore Hospital	Visit 3 - Accountability	IAACC	Missed/Partial/Extra Exercise	MPEE1	00021	Exercise Log -Part 1	EXEL1	On exercycle - Training RPM:	WK6_RPM	King, Dhanya	53 - 56 RPM	2024-11-13 12:01:41
26	MDMR-00036	Open comment	MDMR	Middlemore Hospital	Visit 3 - Accountability	IAACC	Missed/Partial/Extra Exercise	MPEE1	00023	Exercise Log -Part 1	EXEL1	On exercycle - Training RPM:	WK6_RPM	King, Dhanya	56 - 61 RPM	2024-11-13 12:39:00
27	MDMR-00036	Open comment	MDMR	Middlemore Hospital	Visit 3 - Accountability	IAACC	Missed/Partial/Extra Exercise	MPEE1	00025	Exercise Log -Part 1	EXEL1	On exercycle - Training RPM:	WK6_RPM	King, Dhanya	56 - 59 RPM	2024-11-13 12:50:19
28	MDMR-00036	Open comment	MDMR	Middlemore Hospital	Visit 4 - Accountability		Missed/Partial/Extra Exercise	MPEE2	00001	Exercise Log -Part 2	EXEL2	On exercycle - Training RPM:	WK7_RMP	King, Dhanya	51 - 53 RPM	2024-11-13 12:54:59
29	MDMR-00036	Open comment	MDMR	Middlemore Hospital	Visit 4 - Accountability		Missed/Partial/Extra Exercise	MPEE2	00001	Exercise Log -Part 2	EXEL2	On exercycle - Resistance setting (level):	WK7_RESIS	King, Dhanya	5 minutes at resistance level 4 and 20 minutes at resistance level 3	2024-11-13 12:55:43
30	MDMR-00036	Open comment	MDMR	Middlemore Hospital	Visit 4 - Accountability		Missed/Partial/Extra Exercise	MPEE2	00003	Exercise Log -Part 2	EXEL2	On exercycle - Training RPM:	WK7_RMP	King, Dhanya	51 - 53 RPM	2024-11-13 12:56:54
31	MDMR-00036	Open comment	MDMR	Middlemore Hospital	Visit 4 - Accountability		Missed/Partial/Extra Exercise	MPEE2	00003	Exercise Log -Part 2	EXEL2	On exercycle - Resistance setting (level):	WK7_RESIS	King, Dhanya	5 minutes at resistance level 4 and 20 minutes at resistance level 3	2024-11-13 12:57:21
33	MDMR-00036	Open comment	MDMR	Middlemore Hospital	Common Forms	CF	Adverse Event	AE	Adverse Event-00002	Adverse Event	AELOG	Action taken:	AEACN	Devereux, Zachary	Just a vitamin supplement	2024-11-15 11:24:24
38	MDMR-00036	Open comment	MDMR	Middlemore Hospital	Visit 4 - End of Study	EOS	Vital Signs	VS		Vital signs details	VSD	SBP (mmHg):	SYSBP_VSORRES	Cheung, Sharon	abnormal but not clinical significant	2024-12-30 09:16:12
39	MDMR-00036	Open comment	MDMR	Middlemore Hospital	Visit 4 - End of Study	EOS	Vital Signs	VS		Vital signs details	VSD	Pulse (bpm):	PULSE_VSORRES	Cheung, Sharon	abnormal - not clinically significant	2024-12-30 09:16:30
40	MDMR-00036	Open comment	MDMR	Middlemore Hospital	Visit 4 - Accountability		Missed/Partial/Extra Exercise	MPEE2	00005	Exercise Log -Part 2	EXEL2	On exercycle - Training RPM:	WK7_RMP	Cheung, Sharon	45.8 - 51.2 RPM	2024-12-30 12:36:52
41	MDMR-00036	Open comment	MDMR	Middlemore Hospital	Visit 4 - Accountability		Missed/Partial/Extra Exercise	MPEE2	00007	Exercise Log -Part 2	EXEL2	On exercycle - Training RPM:	WK7_RMP	Cheung, Sharon	45.8 - 48.4 RPM	2024-12-30 12:41:29
42	MDMR-00036	Open comment	MDMR	Middlemore Hospital	Visit 4 - Accountability		Missed/Partial/Extra Exercise	MPEE2	00008	Exercise Log -Part 2	EXEL2	On exercycle - Training RPM:	WK7_RMP	Cheung, Sharon	45.8 - 48.5 RPM	2024-12-30 12:42:49
43	MDMR-00036	Open comment	MDMR	Middlemore Hospital	Visit 4 - Accountability		Missed/Partial/Extra Exercise	MPEE2	00010	Exercise Log -Part 2	EXEL2	On exercycle - Training RPM:	WK7_RMP	Cheung, Sharon	43 - 45.8 RPM	2024-12-30 12:44:43
44	MDMR-00036	Open comment	MDMR	Middlemore Hospital	Visit 4 - Accountability		Missed/Partial/Extra Exercise	MPEE2	00012	Exercise Log -Part 2	EXEL2	On exercycle - Training RPM:	WK7_RMP	Cheung, Sharon	43 - 45.8 RPM	2024-12-30 12:45:55
45	MDMR-00036	Open comment	MDMR	Middlemore Hospital	Visit 4 - Accountability		Missed/Partial/Extra Exercise	MPEE2	00014	Exercise Log -Part 2	EXEL2	On exercycle - Training RPM:	WK7_RMP	Cheung, Sharon	43 - 48.4 RPM	2024-12-30 12:47:26
46	MDMR-00036	Open comment	MDMR	Middlemore Hospital	Visit 4 - Accountability		Missed/Partial/Extra Exercise	MPEE2	00015	Exercise Log -Part 2	EXEL2	On exercycle - Training RPM:	WK7_RMP	Cheung, Sharon	40.3 - 43 RPM	2024-12-30 12:48:42
47	MDMR-00036	Open comment	MDMR	Middlemore Hospital	Visit 4 - Accountability		Missed/Partial/Extra Exercise	MPEE2	00016	Exercise Log -Part 2	EXEL2	On exercycle - Training RPM:	WK7_RMP	Cheung, Sharon	48.4 - 51.2 RPM	2024-12-30 12:50:03
48	MDMR-00036	Open comment	MDMR	Middlemore Hospital	Visit 4 - Accountability		Missed/Partial/Extra Exercise	MPEE2	00022	Exercise Log -Part 2	EXEL2	On exercycle - Training RPM:	WK7_RMP	Cheung, Sharon	48.4 - 53.8 RPM	2024-12-30 13:02:19
49	MDMR-00036	Open comment	MDMR	Middlemore Hospital	Visit 4 - Accountability		Missed/Partial/Extra Exercise	MPEE2	00025	Exercise Log -Part 2	EXEL2	On exercycle - Training RPM:	WK7_RMP	Cheung, Sharon	48.4 - 51.2 RPM	2024-12-30 13:05:37
50	MDMR-00036	Open comment	MDMR	Middlemore Hospital	Visit 4 - Accountability		Missed/Partial/Extra Exercise	MPEE2	00030	Exercise Log -Part 2	EXEL2	On exercycle - Training RPM:	WK7_RMP	Cheung, Sharon	45.8 - 48.4 RPM	2024-12-30 13:09:37
51	MDMR-00036	Open comment	MDMR	Middlemore Hospital	Visit 4 - Accountability		Missed/Partial/Extra Exercise	MPEE2	00032	Exercise Log -Part 2	EXEL2	On exercycle - Training RPM:	WK7_RMP	Cheung, Sharon	48.4 - 51.2 RPM	2024-12-30 13:11:33
65	MDMR-00036	Open comment	MDMR	Middlemore Hospital	Study Disposition	SD	End of Study Details	EOSD		End of study details	EOSDT	Has the participant completed the study as per protocol?	DSYN	Wojciechowska, Joanna	I have reviewed all data for the participant and confirm that it is complete and accurate.	2025-04-15 13:59:43
1	MDMR-00037	Open comment	MDMR	Middlemore Hospital	Visit 1-Screening	SCR	Lab Tests	LB		eGFR	EGFR	eGFR (mL /min/1.73m2):	EGFR_LBORRES	Devereux, Zachary	eGFR 48-63 since 2022, so is stable	2024-09-17 10:51:05
2	MDMR-00037	Open comment	MDMR	Middlemore Hospital	Visit 1-Screening	SCR	Lab Tests	LB		Creatinine	CREAT	Creatinine (umol/L):	CREAT_LBORRES	Devereux, Zachary	Creatinine 100-120 since 2019, so is stable	2024-09-17 10:51:59
3	MDMR-00037	Open comment	MDMR	Middlemore Hospital	Visit 2 - Baseline Assessment	BS	Hand Grip Strength	HGS		Hand Grip Strength Assessment	HGSA	Average dynamometer score:	HGS_ORRES	King, Dhanya	31.5 is the correct value.	2024-09-24 16:04:38
4	MDMR-00037	Open comment	MDMR	Middlemore Hospital	Common Forms	CF	Concomitant Medication	CM	00004	Concomitant medication	CMED	Given for?	CMLINK	Devereux, Zachary	Prophylaxis, as per source	2024-10-11 08:52:51
5	MDMR-00037	Open comment	MDMR	Middlemore Hospital	Visit 3 - Accountability	IAACC	Missed/Partial/Extra Exercise	MPEE1	00001	Exercise Log -Part 1	EXEL1	On exercycle - Training RPM:	WK6_RPM	King, Dhanya	59 - 64RPM	2024-11-14 07:33:32
6	MDMR-00037	Open comment	MDMR	Middlemore Hospital	Visit 3 - Accountability	IAACC	Missed/Partial/Extra Exercise	MPEE1	00002	Exercise Log -Part 1	EXEL1	On exercycle - Training RPM:	WK6_RPM	King, Dhanya	59 - 64RPM	2024-11-14 07:34:25
7	MDMR-00037	Open comment	MDMR	Middlemore Hospital	Visit 3 - Accountability	IAACC	Missed/Partial/Extra Exercise	MPEE1	00003	Exercise Log -Part 1	EXEL1	On exercycle - Training RPM:	WK6_RPM	King, Dhanya	61 - 67RPM	2024-11-14 07:35:55
8	MDMR-00037	Open comment	MDMR	Middlemore Hospital	Visit 3 - Accountability	IAACC	Missed/Partial/Extra Exercise	MPEE1	00004	Exercise Log -Part 1	EXEL1	On exercycle - Training RPM:	WK6_RPM	King, Dhanya	61-67RPM	2024-11-14 07:36:43
9	MDMR-00037	Open comment	MDMR	Middlemore Hospital	Visit 3 - Accountability	IAACC	Missed/Partial/Extra Exercise	MPEE1	00005	Exercise Log -Part 1	EXEL1	On exercycle - Training RPM:	WK6_RPM	King, Dhanya	61 - 67 RPM	2024-11-14 07:39:03
10	MDMR-00037	Open comment	MDMR	Middlemore Hospital	Visit 3 - Accountability	IAACC	Missed/Partial/Extra Exercise	MPEE1	00006	Exercise Log -Part 1	EXEL1	On exercycle - Training RPM:	WK6_RPM	King, Dhanya	61 - 67RPM	2024-11-14 07:40:01
11	MDMR-00037	Open comment	MDMR	Middlemore Hospital	Visit 3 - Accountability	IAACC	Missed/Partial/Extra Exercise	MPEE1	00007	Exercise Log -Part 1	EXEL1	On exercycle - Training RPM:	WK6_RPM	King, Dhanya	56-64RPM	2024-11-14 07:43:40
12	MDMR-00037	Open comment	MDMR	Middlemore Hospital	Visit 3 - Accountability	IAACC	Missed/Partial/Extra Exercise	MPEE1	00008	Exercise Log -Part 1	EXEL1	On exercycle - Training RPM:	WK6_RPM	King, Dhanya	53-64RPM	2024-11-14 07:44:28
13	MDMR-00037	Open comment	MDMR	Middlemore Hospital	Visit 3 - Accountability	IAACC	Missed/Partial/Extra Exercise	MPEE1	00009	Exercise Log -Part 1	EXEL1	On exercycle - Training RPM:	WK6_RPM	King, Dhanya	61-67RPM	2024-11-14 07:45:08
14	MDMR-00037	Open comment	MDMR	Middlemore Hospital	Visit 3 - Accountability	IAACC	Missed/Partial/Extra Exercise	MPEE1	00010	Exercise Log -Part 1	EXEL1	On exercycle - Training RPM:	WK6_RPM	King, Dhanya	56-61RPM	2024-11-14 07:45:55
15	MDMR-00037	Open comment	MDMR	Middlemore Hospital	Visit 3 - Accountability	IAACC	Missed/Partial/Extra Exercise	MPEE1	00011	Exercise Log -Part 1	EXEL1	On exercycle - Training RPM:	WK6_RPM	King, Dhanya	61-64RPM	2024-11-14 07:46:49
16	MDMR-00037	Open comment	MDMR	Middlemore Hospital	Visit 3 - Accountability	IAACC	Missed/Partial/Extra Exercise	MPEE1	00012	Exercise Log -Part 1	EXEL1	On exercycle - Training RPM:	WK6_RPM	King, Dhanya	56-64RPM	2024-11-14 07:48:46
17	MDMR-00037	Open comment	MDMR	Middlemore Hospital	Visit 4 - Accountability		Missed/Partial/Extra Exercise	MPEE2	00001	Exercise Log -Part 2	EXEL2	On exercycle - Training RPM:	WK7_RMP	King, Dhanya	59 - 61RPM	2024-11-14 07:51:47
18	MDMR-00037	Open comment	MDMR	Middlemore Hospital	Visit 4 - Accountability		Missed/Partial/Extra Exercise	MPEE2	00002	Exercise Log -Part 2	EXEL2	On exercycle - Training RPM:	WK7_RMP	King, Dhanya	59-64RPM	2024-11-14 07:53:36
23	MDMR-00037	Open comment	MDMR	Middlemore Hospital	Visit 4 - End of Study	EOS	Vital Signs	VS		Vital signs details	VSD	SBP (mmHg):	SYSBP_VSORRES	King, Dhanya	Not clinically significant	2025-01-17 12:42:45
24	MDMR-00037	Open comment	MDMR	Middlemore Hospital	Visit 4 - Accountability		Missed/Partial/Extra Exercise	MPEE2	00003	Exercise Log -Part 2	EXEL2	On exercycle - Training RPM:	WK7_RMP	King, Dhanya	59-61RPM	2025-01-17 12:43:57
25	MDMR-00037	Open comment	MDMR	Middlemore Hospital	Visit 4 - Accountability		Missed/Partial/Extra Exercise	MPEE2	00004	Exercise Log -Part 2	EXEL2	On exercycle - Training RPM:	WK7_RMP	King, Dhanya	56-61RPM	2025-01-17 12:44:39
26	MDMR-00037	Open comment	MDMR	Middlemore Hospital	Visit 4 - Accountability		Missed/Partial/Extra Exercise	MPEE2	00004	Exercise Log -Part 2	EXEL2	On exercycle - Resistance setting (level):	WK7_RESIS	King, Dhanya	Completed time at resistance level 2 and 3	2025-01-17 12:44:54
27	MDMR-00037	Open comment	MDMR	Middlemore Hospital	Visit 4 - Accountability		Missed/Partial/Extra Exercise	MPEE2	00005	Exercise Log -Part 2	EXEL2	On exercycle - Training RPM:	WK7_RMP	King, Dhanya	59-64RPM	2025-01-17 12:45:43
28	MDMR-00037	Open comment	MDMR	Middlemore Hospital	Visit 4 - Accountability		Missed/Partial/Extra Exercise	MPEE2	00006	Exercise Log -Part 2	EXEL2	On exercycle - Training RPM:	WK7_RMP	King, Dhanya	59-64RPM	2025-01-17 12:46:20
29	MDMR-00037	Open comment	MDMR	Middlemore Hospital	Visit 4 - Accountability		Missed/Partial/Extra Exercise	MPEE2	00007	Exercise Log -Part 2	EXEL2	On exercycle - Training RPM:	WK7_RMP	King, Dhanya	59-64RPM	2025-01-17 12:47:25
30	MDMR-00037	Open comment	MDMR	Middlemore Hospital	Visit 4 - Accountability		Missed/Partial/Extra Exercise	MPEE2	00008	Exercise Log -Part 2	EXEL2	On exercycle - Training RPM:	WK7_RMP	King, Dhanya	56-61RPM	2025-01-17 12:55:20
31	MDMR-00037	Open comment	MDMR	Middlemore Hospital	Visit 4 - Accountability		Missed/Partial/Extra Exercise	MPEE2	00009	Exercise Log -Part 2	EXEL2	On exercycle - Training RPM:	WK7_RMP	King, Dhanya	59-64RPM	2025-01-17 13:12:15
32	MDMR-00037	Open comment	MDMR	Middlemore Hospital	Visit 4 - Accountability		Missed/Partial/Extra Exercise	MPEE2	00010	Exercise Log -Part 2	EXEL2	On exercycle - Training RPM:	WK7_RMP	King, Dhanya	61-64RPM	2025-01-17 13:18:38
33	MDMR-00037	Open comment	MDMR	Middlemore Hospital	Visit 4 - Accountability		Missed/Partial/Extra Exercise	MPEE2	00011	Exercise Log -Part 2	EXEL2	On exercycle - Training RPM:	WK7_RMP	King, Dhanya	561RPM	2025-01-17 13:19:14
34	MDMR-00037	Open comment	MDMR	Middlemore Hospital	Visit 4 - Accountability		Missed/Partial/Extra Exercise	MPEE2	00011	Exercise Log -Part 2	EXEL2	On exercycle - Training RPM:	WK7_RMP	King, Dhanya	56-61RPM	2025-01-17 13:19:29
35	MDMR-00037	Open comment	MDMR	Middlemore Hospital	Visit 4 - Accountability		Missed/Partial/Extra Exercise	MPEE2	00012	Exercise Log -Part 2	EXEL2	On exercycle - Training RPM:	WK7_RMP	King, Dhanya	56-61RPM	2025-01-17 13:20:09
36	MDMR-00037	Open comment	MDMR	Middlemore Hospital	Visit 4 - Accountability		Missed/Partial/Extra Exercise	MPEE2	00015	Exercise Log -Part 2	EXEL2	Select week:	WK7_WEEKNUM	King, Dhanya	Participant called to withdraw on the 5th Dec 2024	2025-01-17 13:23:34
45	MDMR-00037	Open comment	MDMR	Middlemore Hospital	Study Disposition	SD	End of Study Details	EOSD		End of study details	EOSDT	Has the participant completed the study as per protocol?	DSYN	Wojciechowska, Joanna	I have reviewed all data for the participant and confirm that it is complete and accurate.	2025-04-15 14:01:15
2	MDMR-00038	Open comment	MDMR	Middlemore Hospital	Visit 1-Screening	SCR	Medical History	MH	Medical History-00001	Medical history details	MHD	Ongoing?	MHONGO	Devereux, Zachary	Medication still being taken for the lasting effects	2024-09-19 15:00:49
3	MDMR-00038	Open comment	MDMR	Middlemore Hospital	Visit 1-Screening	SCR	Medical History	MH	Medical History-00004	Medical history details	MHD	Medical history term:	MHTERM	Devereux, Zachary	Due to a car accident in Aug 2023. - Left C6 + C7 facet + pedicles - C7 Vertebral body anterior compression - T1 + T2 Vertebral body compressions	2024-09-19 15:04:14
4	MDMR-00038	Open comment	MDMR	Middlemore Hospital	Visit 1-Screening	SCR	Medical History	MH	Medical History-00007	Medical history details	MHD	Medical history term:	MHTERM	Devereux, Zachary	Radical radiotherapy (completed June2013). Neck dissection for lymph nodes and wedge excision of lower lip in Dec2013; post-op radiotherapy (completed Mar2014) - restriction in throat when twisting to side.	2024-09-19 15:23:28
5	MDMR-00038	Open comment	MDMR	Middlemore Hospital	Visit 1-Screening	SCR	Medical History	MH	Medical History-00005	Medical history details	MHD	Medical history term:	MHTERM	Devereux, Zachary	Stress echocardiogram done in May 2021 - no inducible ischaemia. Frequent ventricle ectopic beats. Echocardiogram done in Sep 2023 - Normal.	2024-09-19 15:28:08
6	MDMR-00038	Open comment	MDMR	Middlemore Hospital	Visit 1-Screening	SCR	Medical History	MH	Medical History-00005	Medical history details	MHD	Ongoing?	MHONGO	Devereux, Zachary	Frequent ventricular ectopy	2024-09-19 15:29:59
7	MDMR-00038	Open comment	MDMR	Middlemore Hospital	Visit 2 - Baseline Assessment	BS	Hand Grip Strength	HGS		Hand Grip Strength Assessment	HGSA	Average dynamometer score:	HGS_ORRES	Devereux, Zachary	Actual 37.9	2024-09-25 14:09:25
8	MDMR-00038	Open comment	MDMR	Middlemore Hospital	Visit 2 - Baseline Assessment	BS	6-Minute Walk Test	MWT		6-minute walk test	SMWT	Total distance walked (meter):	SMWT_DISTWALK	Devereux, Zachary	Actual 418.2	2024-09-25 14:10:18
9	MDMR-00038	Open comment	MDMR	Middlemore Hospital	Visit 1-Screening	SCR	Medical History	MH	Medical History-00002	Medical history details	MHD	Concomitant medication?	MHCONMEDYN	Devereux, Zachary	sometimes takes inhaler, when needed	2024-09-26 14:26:11
10	MDMR-00038	Open comment	MDMR	Middlemore Hospital	Visit 1-Screening	SCR	Medical History	MH	Medical History-00003	Medical history details	MHD	Medical history term:	MHTERM	Devereux, Zachary	Not on a Continuous Positive Airway Pressure machine	2024-09-26 14:27:15
18	MDMR-00038	Open comment	MDMR	Middlemore Hospital	Visit 4 - Accountability		Missed/Partial/Extra Exercise	MPEE2	00004	Exercise Log -Part 2	EXEL2	On exercycle - Training RPM:	WK7_RMP	King, Dhanya	59-64RPM	2024-12-24 08:50:36
19	MDMR-00038	Open comment	MDMR	Middlemore Hospital	Visit 4 - Accountability		Missed/Partial/Extra Exercise	MPEE2	00007	Exercise Log -Part 2	EXEL2	On exercycle - Training RPM:	WK7_RMP	King, Dhanya	59-64RPM	2024-12-24 08:53:30
20	MDMR-00038	Open comment	MDMR	Middlemore Hospital	Visit 4 - Accountability		Missed/Partial/Extra Exercise	MPEE2	00009	Exercise Log -Part 2	EXEL2	On exercycle - Training RPM:	WK7_RMP	King, Dhanya	59-64 RPM	2024-12-24 08:55:08
21	MDMR-00038	Open comment	MDMR	Middlemore Hospital	Visit 4 - Accountability		Missed/Partial/Extra Exercise	MPEE2	00010	Exercise Log -Part 2	EXEL2	On exercycle - Training RPM:	WK7_RMP	King, Dhanya	59-64RPM	2024-12-24 08:55:54
22	MDMR-00038	Open comment	MDMR	Middlemore Hospital	Visit 4 - Accountability		Missed/Partial/Extra Exercise	MPEE2	00011	Exercise Log -Part 2	EXEL2	On exercycle - Training RPM:	WK7_RMP	King, Dhanya	59-64RPM	2024-12-24 08:57:18
23	MDMR-00038	Open comment	MDMR	Middlemore Hospital	Visit 4 - Accountability		Missed/Partial/Extra Exercise	MPEE2	00013	Exercise Log -Part 2	EXEL2	On exercycle - Training RPM:	WK7_RMP	King, Dhanya	59-64RPM	2024-12-24 09:03:39
24	MDMR-00038	Open comment	MDMR	Middlemore Hospital	Visit 4 - Accountability		Missed/Partial/Extra Exercise	MPEE2	00015	Exercise Log -Part 2	EXEL2	On exercycle - Training RPM:	WK7_RMP	King, Dhanya	59-64RPM	2024-12-24 09:06:51
25	MDMR-00038	Open comment	MDMR	Middlemore Hospital	Visit 4 - Accountability		Missed/Partial/Extra Exercise	MPEE2	00017	Exercise Log -Part 2	EXEL2	On exercycle - Training RPM:	WK7_RMP	King, Dhanya	59-64RPM	2024-12-24 09:08:29
26	MDMR-00038	Open comment	MDMR	Middlemore Hospital	Visit 4 - Accountability		Missed/Partial/Extra Exercise	MPEE2	00018	Exercise Log -Part 2	EXEL2	On exercycle - Training RPM:	WK7_RMP	King, Dhanya	59-64RPM	2024-12-24 09:09:52
27	MDMR-00038	Open comment	MDMR	Middlemore Hospital	Visit 4 - Accountability		Missed/Partial/Extra Exercise	MPEE2	00019	Exercise Log -Part 2	EXEL2	On exercycle - Training RPM:	WK7_RMP	King, Dhanya	59-64RPM	2024-12-24 09:10:44
28	MDMR-00038	Open comment	MDMR	Middlemore Hospital	Visit 4 - Accountability		Missed/Partial/Extra Exercise	MPEE2	00021	Exercise Log -Part 2	EXEL2	On exercycle - Training RPM:	WK7_RMP	King, Dhanya	59-64RPM	2024-12-24 09:11:47
29	MDMR-00038	Open comment	MDMR	Middlemore Hospital	Visit 4 - Accountability		Missed/Partial/Extra Exercise	MPEE2	00022	Exercise Log -Part 2	EXEL2	On exercycle - Training RPM:	WK7_RMP	King, Dhanya	59-64RPM	2024-12-24 09:12:54
30	MDMR-00038	Open comment	MDMR	Middlemore Hospital	Visit 4 - Accountability		Missed/Partial/Extra Exercise	MPEE2	00023	Exercise Log -Part 2	EXEL2	On exercycle - Training RPM:	WK7_RMP	King, Dhanya	59-64RPM	2024-12-24 09:13:27
31	MDMR-00038	Open comment	MDMR	Middlemore Hospital	Visit 4 - Accountability		Missed/Partial/Extra Exercise	MPEE2	00024	Exercise Log -Part 2	EXEL2	On exercycle - Training RPM:	WK7_RMP	King, Dhanya	59-64RPM	2024-12-24 09:14:06
32	MDMR-00038	Open comment	MDMR	Middlemore Hospital	Visit 4 - Accountability		Missed/Partial/Extra Exercise	MPEE2	00025	Exercise Log -Part 2	EXEL2	On exercycle - Training RPM:	WK7_RMP	King, Dhanya	59-64RPM	2024-12-24 09:14:49
33	MDMR-00038	Open comment	MDMR	Middlemore Hospital	Visit 4 - Accountability		Missed/Partial/Extra Exercise	MPEE2	00026	Exercise Log -Part 2	EXEL2	On exercycle - Training RPM:	WK7_RMP	King, Dhanya	56-64RPM	2024-12-24 09:17:22
34	MDMR-00038	Open comment	MDMR	Middlemore Hospital	Visit 4 - Accountability		Missed/Partial/Extra Exercise	MPEE2	00027	Exercise Log -Part 2	EXEL2	On exercycle - Training RPM:	WK7_RMP	King, Dhanya	56-64RPM	2024-12-24 09:18:10
35	MDMR-00038	Open comment	MDMR	Middlemore Hospital	Visit 4 - Accountability		Missed/Partial/Extra Exercise	MPEE2	00029	Exercise Log -Part 2	EXEL2	On exercycle - Training RPM:	WK7_RMP	King, Dhanya	56-64RPM	2024-12-24 09:19:08
36	MDMR-00038	Open comment	MDMR	Middlemore Hospital	Visit 4 - Accountability		Missed/Partial/Extra Exercise	MPEE2	00031	Exercise Log -Part 2	EXEL2	On exercycle - Training RPM:	WK7_RMP	King, Dhanya	56-64	2024-12-24 09:21:16
37	MDMR-00038	Open comment	MDMR	Middlemore Hospital	Visit 4 - End of Study	EOS	Lab Tests	LB		Hs-CRP	HSCRP	Hs-CRP (mg/L):	HSCRP_LBORRES	King, Dhanya	<1	2025-01-06 11:27:54
42	MDMR-00038	Open comment	MDMR	Middlemore Hospital	Study Disposition	SD	End of Study Details	EOSD		End of study details	EOSDT	Has the participant completed the study as per protocol?	DSYN	Wojciechowska, Joanna	I have reviewed all data for the participant and confirm that it is complete and accurate.	2025-04-15 14:14:59
1	MDMR-00039	Open comment	MDMR	Middlemore Hospital	Visit 1-Screening	SCR	Lab Tests	LB		eGFR	EGFR	eGFR (mL /min/1.73m2):	EGFR_LBORRES	Devereux, Zachary	eGFR in the 60s range since at least 2022	2024-09-17 11:25:35
2	MDMR-00039	Open comment	MDMR	Middlemore Hospital	Visit 2 - Baseline Assessment	BS	Hand Grip Strength	HGS		Hand Grip Strength Assessment	HGSA	Average dynamometer score:	HGS_ORRES	Devereux, Zachary	Actual 32.4	2024-09-25 14:34:35
3	MDMR-00039	Open comment	MDMR	Middlemore Hospital	Visit 2 - Baseline Assessment	BS	6-Minute Walk Test	MWT		6-minute walk test	SMWT	Total distance walked (meter):	SMWT_DISTWALK	Devereux, Zachary	Actual 538.25	2024-09-25 14:35:29
4	MDMR-00039	Open comment	MDMR	Middlemore Hospital	Visit 1-Screening	SCR	Medical History	MH	Medical History-00001	Medical history details	MHD	Medical history term:	MHTERM	Devereux, Zachary	Echocardiogram (April2023): Normal LV size . Left ventricular ejection fraction 40-45%, moderate diastolic dysfunction. Mildly dilated RV, mildly impaired RV function, and mild pulmonary stenosis, mitral regurgitation, and tricuspid regurgitation. Prescribed atorvastatin as secondary prevention, then also aspirin and metoprolol succinate.	2024-09-26 14:57:54
5	MDMR-00039	Open comment	MDMR	Middlemore Hospital	Visit 1-Screening	SCR	Medical History	MH	Medical History-00002	Medical history details	MHD	Medical history term:	MHTERM	Devereux, Zachary	Remains in sinus following cardioversion (April 2023) at time of his acute coronary syndrome and also subsequently since Amiodarone has been withdrawn. Metoprolol prescribed.	2024-09-26 15:01:36
6	MDMR-00039	Open comment	MDMR	Middlemore Hospital	Visit 1-Screening	SCR	Medical History	MH	Medical History-00004	Medical history details	MHD	Medical history term:	MHTERM	Devereux, Zachary	Participant reported they were in bed, pulling heavy bed covers over themselves which caused the sprain.	2024-09-26 15:03:34
7	MDMR-00039	Open comment	MDMR	Middlemore Hospital	Visit 1-Screening	SCR	Medical History	MH	Medical History-00005	Medical history details	MHD	Concomitant medication?	MHCONMEDYN	Devereux, Zachary	Perindopril was given 1 month after STEMI as had a mildly elevated BP of 156/72.	2024-09-26 15:04:31
8	MDMR-00039	Open comment	MDMR	Middlemore Hospital	Common Forms	CF	Concomitant Medication	CM	00001	Concomitant medication	CMED	Dose form:	CMDOSFRM	Devereux, Zachary	enteric-coated	2024-09-26 15:06:53
9	MDMR-00039	Open comment	MDMR	Middlemore Hospital	Common Forms	CF	Concomitant Medication	CM	00005	Concomitant medication	CMED	Given for?	CMLINK	Devereux, Zachary	Prophylaxis, as per source	2024-09-26 15:11:06
10	MDMR-00039	Open comment	MDMR	Middlemore Hospital	Common Forms	CF	Concomitant Medication	CM	00006	Concomitant medication	CMED	Given for?	CMLINK	Devereux, Zachary	Prophylaxis, as per source	2024-10-18 16:38:15
12	MDMR-00039	Open comment	MDMR	Middlemore Hospital	Common Forms	CF	Adverse Event	AE	Adverse Event-00002	Adverse Event	AELOG	Action taken:	AEACN	Devereux, Zachary	Paracetamol	2024-11-19 14:54:29
13	MDMR-00039	Open comment	MDMR	Middlemore Hospital	Common Forms	CF	Adverse Event	AE	Adverse Event-00002	Adverse Event	AELOG	Relationship to the treatment:	AEREL	Devereux, Zachary	Transient headache that resolved after taking paracetamol. Had headaches 1 week ago too (possibly one of the cold symptoms). Doesn't usually get headaches.	2024-11-19 14:55:44
15	MDMR-00039	Open comment	MDMR	Middlemore Hospital	Visit 3 - Interim Assessment	IA	Lab Tests	LB		Alkaline Phosphatase	ALP	Alkaline Phosphatase (U/L):	ALP_LBORRES	Devereux, Zachary	Intermittently raised. Was raised at 146 (May2023), then normalised to 121 (Oct2023) and 126 (Sept2024)	2024-11-25 10:39:38
28	MDMR-00039	Open comment	MDMR	Middlemore Hospital	Study Disposition	SD	End of Study Details	EOSD		End of study details	EOSDT	Has the participant completed the study as per protocol?	DSYN	Wojciechowska, Joanna	I have reviewed all data for the participant and confirm that it is complete and accurate.	2025-04-15 14:16:24
1	MDMR-00040	Open comment	MDMR	Middlemore Hospital	Visit 1-Screening	SCR	Demographics	DM		Physical Information	PHI	Height (cm):	HEIGHT_VSORRES	Devereux, Zachary	Actual 174.8	2024-09-17 11:31:41
2	MDMR-00040	Open comment	MDMR	Middlemore Hospital	Visit 1-Screening	SCR	Demographics	DM		Physical Information	PHI	Weight (kg):	WEIGHT_VSORRES	Devereux, Zachary	Actual 73.5	2024-09-17 11:32:01
3	MDMR-00040	Open comment	MDMR	Middlemore Hospital	Visit 2 - Baseline Assessment	BS	Hand Grip Strength	HGS		Hand Grip Strength Assessment	HGSA	Average dynamometer score:	HGS_ORRES	King, Dhanya	52.8 is the correct value.	2024-09-26 11:13:10
4	MDMR-00040	Open comment	MDMR	Middlemore Hospital	Visit 2 - Baseline Assessment	BS	6-Minute Walk Test	MWT		6-minute walk test	SMWT	Total distance walked (meter):	SMWT_DISTWALK	King, Dhanya	624.16 is the correct value.	2024-09-26 11:13:39
5	MDMR-00040	Open comment	MDMR	Middlemore Hospital	Common Forms	CF	Concomitant Medication	CM	00001	Concomitant medication	CMED	Given for?	CMLINK	Devereux, Zachary	Recreational use, as per source	2024-09-26 15:25:45
6	MDMR-00040	Open comment	MDMR	Middlemore Hospital	Visit 1-Screening	SCR	Medical History	MH	Medical History-00003	Medical history details	MHD	Medical history term:	MHTERM	Devereux, Zachary	Surgery done in Scotland	2024-09-27 14:46:10
7	MDMR-00040	Open comment	MDMR	Middlemore Hospital	Visit 1-Screening	SCR	Medical History	MH	Medical History-00004	Medical history details	MHD	Medical history term:	MHTERM	Devereux, Zachary	Chest X-ray (Oct2013): 7 x 4mm opacity projected over the anterior aspect of the right fifth rib which most likely represents the nodule in question. This probably represents a small granuloma although direct comparison of previous films would be required to detect interval changes. The lungs and pleural spaces are otherwise clear. No later chest X-rays available in regional Clinical Portal.	2024-09-27 14:49:13
8	MDMR-00040	Open comment	MDMR	Middlemore Hospital	Common Forms	CF	Concomitant Medication	CM	00002	Concomitant medication	CMED	Indication:	CMINDC	Devereux, Zachary	Participant agreed to cease cannabis use for the duration of the trial, but failed to do so	2024-11-05 11:19:02
9	MDMR-00040	Open comment	MDMR	Middlemore Hospital	Common Forms	CF	Concomitant Medication	CM	00002	Concomitant medication	CMED	Given for?	CMLINK	Devereux, Zachary	Recreational use, as per source	2024-11-05 11:19:28
10	MDMR-00040	Open comment	MDMR	Middlemore Hospital	Weekly Contact	WC	Weekly Participant Contact	WPCA	Week-00005	Weekly Information	WINFO	Any new adverse events reported since last visit/call?	WK_NEWAE	Devereux, Zachary	AE (cold) began before the last phone call but wasn't reported by participant at that time	2024-11-05 11:28:01
11	MDMR-00040	Open comment	MDMR	Middlemore Hospital	Visit 3 - Interim Assessment	IA	Hand Grip Strength	HGS		Hand Grip Strength Assessment	HGSA	Average dynamometer score:	HGS_ORRES	Devereux, Zachary	53.1	2024-11-05 11:36:55
12	MDMR-00040	Open comment	MDMR	Middlemore Hospital	Visit 3 - Accountability	IAACC	Missed/Partial/Extra Exercise	MPEE1	00001	Exercise Log -Part 1	EXEL1	On exercycle - Training RPM:	WK6_RPM	Devereux, Zachary	"24 - 28 km/h"	2024-11-05 11:52:45
13	MDMR-00040	Open comment	MDMR	Middlemore Hospital	Visit 3 - Accountability	IAACC	Missed/Partial/Extra Exercise	MPEE1	00003	Exercise Log -Part 1	EXEL1	On exercycle - Training RPM:	WK6_RPM	Devereux, Zachary	"24 - 28 km/h"	2024-11-05 11:54:50
14	MDMR-00040	Open comment	MDMR	Middlemore Hospital	Visit 3 - Accountability	IAACC	Missed/Partial/Extra Exercise	MPEE1	00004	Exercise Log -Part 1	EXEL1	Was set exercise program not completed because the participant was injured or unwell?	WK6_REASIU	Devereux, Zachary	Cold	2024-11-05 11:55:54
15	MDMR-00040	Open comment	MDMR	Middlemore Hospital	Visit 3 - Accountability	IAACC	Missed/Partial/Extra Exercise	MPEE1	00004	Exercise Log -Part 1	EXEL1	On exercycle - Training RPM:	WK6_RPM	Devereux, Zachary	"24 - 28 km/h"	2024-11-05 11:56:26
16	MDMR-00040	Open comment	MDMR	Middlemore Hospital	Visit 3 - Accountability	IAACC	Missed/Partial/Extra Exercise	MPEE1	00005	Exercise Log -Part 1	EXEL1	Was set exercise program not completed because the participant was injured or unwell?	WK6_REASIU	Devereux, Zachary	Cold	2024-11-05 11:57:00
17	MDMR-00040	Open comment	MDMR	Middlemore Hospital	Visit 3 - Accountability	IAACC	Missed/Partial/Extra Exercise	MPEE1	00005	Exercise Log -Part 1	EXEL1	On exercycle - Training RPM:	WK6_RPM	Devereux, Zachary	"24 - 28 km/h"	2024-11-05 11:57:17
18	MDMR-00040	Open comment	MDMR	Middlemore Hospital	Visit 3 - Accountability	IAACC	Missed/Partial/Extra Exercise	MPEE1	00006	Exercise Log -Part 1	EXEL1	Was set exercise program not completed because the participant was injured or unwell?	WK6_REASIU	Devereux, Zachary	Cold	2024-11-05 11:57:49
19	MDMR-00040	Open comment	MDMR	Middlemore Hospital	Visit 3 - Accountability	IAACC	Missed/Partial/Extra Exercise	MPEE1	00006	Exercise Log -Part 1	EXEL1	On exercycle - Training RPM:	WK6_RPM	Devereux, Zachary	"24 - 28 km/h"	2024-11-05 11:57:56
20	MDMR-00040	Open comment	MDMR	Middlemore Hospital	Visit 3 - Accountability	IAACC	Missed/Partial/Extra Exercise	MPEE1	00007	Exercise Log -Part 1	EXEL1	On exercycle - Training RPM:	WK6_RPM	Devereux, Zachary	"24 - 28 km/h"	2024-11-05 11:59:22
21	MDMR-00040	Open comment	MDMR	Middlemore Hospital	Visit 3 - Accountability	IAACC	Missed/Partial/Extra Exercise	MPEE1	00008	Exercise Log -Part 1	EXEL1	On exercycle - Training RPM:	WK6_RPM	Devereux, Zachary	"24 - 28 km/h"	2024-11-05 12:00:01
22	MDMR-00040	Open comment	MDMR	Middlemore Hospital	Visit 3 - Accountability	IAACC	Missed/Partial/Extra Exercise	MPEE1	00009	Exercise Log -Part 1	EXEL1	On exercycle - Training RPM:	WK6_RPM	Devereux, Zachary	"24 - 28 km/h"	2024-11-05 12:00:43
23	MDMR-00040	Open comment	MDMR	Middlemore Hospital	Visit 4 - Accountability		Missed/Partial/Extra Exercise	MPEE2	00001	Exercise Log -Part 2	EXEL2	On exercycle - Training RPM:	WK7_RMP	Panagoda, Opara	63.66- 74.27 RPM	2024-12-23 14:12:53
24	MDMR-00040	Open comment	MDMR	Middlemore Hospital	Visit 4 - Accountability		Missed/Partial/Extra Exercise	MPEE2	00002	Exercise Log -Part 2	EXEL2	On exercycle - Training RPM:	WK7_RMP	Panagoda, Opara	63.66 - 74.27 RPM (24-28km/h)	2024-12-23 14:14:17
25	MDMR-00040	Open comment	MDMR	Middlemore Hospital	Visit 4 - Accountability		Missed/Partial/Extra Exercise	MPEE2	00003	Exercise Log -Part 2	EXEL2	On exercycle - Training RPM:	WK7_RMP	Panagoda, Opara	63.66 - 74.27 RPM (24-28km/h)	2024-12-23 14:15:21
26	MDMR-00040	Open comment	MDMR	Middlemore Hospital	Visit 4 - Accountability		Missed/Partial/Extra Exercise	MPEE2	00005	Exercise Log -Part 2	EXEL2	On exercycle - Training RPM:	WK7_RMP	Panagoda, Opara	63.66 - 74.27 RPM (24-28km/h)	2024-12-23 14:17:45
27	MDMR-00040	Open comment	MDMR	Middlemore Hospital	Visit 4 - Accountability		Missed/Partial/Extra Exercise	MPEE2	00006	Exercise Log -Part 2	EXEL2	On exercycle - Training RPM:	WK7_RMP	Panagoda, Opara	63.66 - 74.27 RPM (24-28km/h)	2024-12-23 14:18:14
28	MDMR-00040	Open comment	MDMR	Middlemore Hospital	Visit 4 - Accountability		Missed/Partial/Extra Exercise	MPEE2	00007	Exercise Log -Part 2	EXEL2	On exercycle - Training RPM:	WK7_RMP	Panagoda, Opara	61-71.62 RPM (23-27km/h)	2024-12-23 14:19:45
29	MDMR-00040	Open comment	MDMR	Middlemore Hospital	Visit 4 - Accountability		Missed/Partial/Extra Exercise	MPEE2	00009	Exercise Log -Part 2	EXEL2	On exercycle - Training RPM:	WK7_RMP	Panagoda, Opara	61-71.62 RPM (23-27km/h)	2024-12-23 14:21:38
30	MDMR-00040	Open comment	MDMR	Middlemore Hospital	Visit 4 - Accountability		Missed/Partial/Extra Exercise	MPEE2	00010	Exercise Log -Part 2	EXEL2	On exercycle - Training RPM:	WK7_RMP	Panagoda, Opara	61-71.62 RPM (23-27km/h)	2024-12-23 14:22:30
31	MDMR-00040	Open comment	MDMR	Middlemore Hospital	Visit 4 - Accountability		Missed/Partial/Extra Exercise	MPEE2	00011	Exercise Log -Part 2	EXEL2	On exercycle - Training RPM:	WK7_RMP	Panagoda, Opara	61-71.62 RPM (23-27km/h)	2024-12-23 14:23:32
32	MDMR-00040	Open comment	MDMR	Middlemore Hospital	Visit 4 - Accountability		Missed/Partial/Extra Exercise	MPEE2	00013	Exercise Log -Part 2	EXEL2	On exercycle - Training RPM:	WK7_RMP	Panagoda, Opara	61-71.62 RPM (23-27km/h)	2024-12-23 14:24:48
33	MDMR-00040	Open comment	MDMR	Middlemore Hospital	Visit 4 - Accountability		Missed/Partial/Extra Exercise	MPEE2	00014	Exercise Log -Part 2	EXEL2	On exercycle - Training RPM:	WK7_RMP	Panagoda, Opara	61-71.62 RPM (23-27km/h)	2024-12-23 14:26:27
34	MDMR-00040	Open comment	MDMR	Middlemore Hospital	Visit 4 - Accountability		Missed/Partial/Extra Exercise	MPEE2	00015	Exercise Log -Part 2	EXEL2	On exercycle - Training RPM:	WK7_RMP	Panagoda, Opara	61/71.62 RPM (23-27km/h)	2024-12-23 14:27:15
35	MDMR-00040	Open comment	MDMR	Middlemore Hospital	Visit 4 - Accountability		Missed/Partial/Extra Exercise	MPEE2	00018	Exercise Log -Part 2	EXEL2	On exercycle - Training RPM:	WK7_RMP	Panagoda, Opara	61-71.62RPM (23-27km/h)	2024-12-23 14:30:00
36	MDMR-00040	Open comment	MDMR	Middlemore Hospital	Visit 4 - Accountability		Missed/Partial/Extra Exercise	MPEE2	00019	Exercise Log -Part 2	EXEL2	On exercycle - Training RPM:	WK7_RMP	Panagoda, Opara	61-74.27 RPM (23-28km/h)	2024-12-23 14:31:47
37	MDMR-00040	Open comment	MDMR	Middlemore Hospital	Visit 4 - Accountability		Missed/Partial/Extra Exercise	MPEE2	00021	Exercise Log -Part 2	EXEL2	On exercycle - Training RPM:	WK7_RMP	Panagoda, Opara	61-74.27 RPM (23-28km/h)	2024-12-23 14:34:02
38	MDMR-00040	Open comment	MDMR	Middlemore Hospital	Visit 4 - Accountability		Missed/Partial/Extra Exercise	MPEE2	00022	Exercise Log -Part 2	EXEL2	On exercycle - Training RPM:	WK7_RMP	Panagoda, Opara	61-74.27 RPM (23-28km/h)	2024-12-23 14:41:12
39	MDMR-00040	Open comment	MDMR	Middlemore Hospital	Visit 4 - Accountability		Missed/Partial/Extra Exercise	MPEE2	00023	Exercise Log -Part 2	EXEL2	On exercycle - Training RPM:	WK7_RMP	Panagoda, Opara	63.66-74.27 RPM (24-28km/h)	2024-12-23 14:42:09
40	MDMR-00040	Open comment	MDMR	Middlemore Hospital	Visit 4 - Accountability		Missed/Partial/Extra Exercise	MPEE2	00025	Exercise Log -Part 2	EXEL2	On exercycle - Training RPM:	WK7_RMP	Panagoda, Opara	61-74.27 RPM (23-28km/h)	2024-12-23 14:43:31
41	MDMR-00040	Open comment	MDMR	Middlemore Hospital	Visit 4 - Accountability		Missed/Partial/Extra Exercise	MPEE2	00026	Exercise Log -Part 2	EXEL2	On exercycle - Training RPM:	WK7_RMP	Panagoda, Opara	61-74.27 RPM (23-28km/h)	2024-12-23 14:44:26
42	MDMR-00040	Open comment	MDMR	Middlemore Hospital	Visit 4 - Accountability		Missed/Partial/Extra Exercise	MPEE2	00027	Exercise Log -Part 2	EXEL2	On exercycle - Training RPM:	WK7_RMP	Panagoda, Opara	61-74.27 RPM (23-28km/h)	2024-12-23 14:45:30
45	MDMR-00040	Open comment	MDMR	Middlemore Hospital	Study Disposition	SD	End of Study Details	EOSD		End of study details	EOSDT	Has the participant completed the study as per protocol?	DSYN	Wojciechowska, Joanna	I have reviewed all data for the participant and confirm that it is complete and accurate.	2025-04-15 14:17:45
1	MDMR-00041	Open comment	MDMR	Middlemore Hospital	Visit 2 - Baseline Assessment	BS	Hand Grip Strength	HGS		Hand Grip Strength Assessment	HGSA	Average dynamometer score:	HGS_ORRES	King, Dhanya	20.85 is the correct value.	2024-09-26 11:21:15
2	MDMR-00041	Open comment	MDMR	Middlemore Hospital	Visit 2 - Baseline Assessment	BS	6-Minute Walk Test	MWT		6-minute walk test	SMWT	Total distance walked (meter):	SMWT_DISTWALK	King, Dhanya	506.3 is the correct value.	2024-09-26 11:21:50
4	MDMR-00041	Open comment	MDMR	Middlemore Hospital	Visit 1-Screening	SCR	Lab Tests	LB		eGFR	EGFR	eGFR (mL /min/1.73m2):	EGFR_LBORRES	Devereux, Zachary	Actual result is ">90" (deemed to be "normal")	2024-09-27 15:33:05
5	MDMR-00041	Open comment	MDMR	Middlemore Hospital	Visit 1-Screening	SCR	Lab Tests	LB		Hs-CRP	HSCRP	Hs-CRP (mg/L):	HSCRP_LBORRES	Devereux, Zachary	Actually <1	2024-09-27 15:34:20
6	MDMR-00041	Open comment	MDMR	Middlemore Hospital	Visit 1-Screening	SCR	Medical History	MH	Medical History-00001	Medical history details	MHD	Medical history term:	MHTERM	Devereux, Zachary	Known moderate stenosis of bovine bio-prosthetic AVR and mild - moderate tricuspid regurgitation that has been stable between Echocardiograms from 2019 to June 2023. Known moderately dilated proximal ascending aorta that has also been stable between 2019 and 2023 Echocardiograms. Discussed this with Dr Joanna Wojciechowska via email on 18/Sep/24 and she deem patient stable and thus eligible for t…	2024-09-30 09:27:35
7	MDMR-00041	Open comment	MDMR	Middlemore Hospital	Visit 1-Screening	SCR	Medical History	MH	Medical History-00002	Medical history details	MHD	Medical history term:	MHTERM	Devereux, Zachary	Stable. 4.8cm, Ejection Fraction 67%, normal left ventricle function (on Echocardiogram in 2019). Stable on June2023 Echo as well.	2024-09-30 09:29:14
8	MDMR-00041	Open comment	MDMR	Middlemore Hospital	Visit 1-Screening	SCR	Medical History	MH	Medical History-00003	Medical history details	MHD	Medical history term:	MHTERM	Devereux, Zachary	Unchanged from 2016 echocardiogram to 2019 and 2023 ones	2024-09-30 09:30:18
9	MDMR-00041	Open comment	MDMR	Middlemore Hospital	Visit 1-Screening	SCR	Medical History	MH	Medical History-00006	Medical history details	MHD	Medical history term:	MHTERM	Devereux, Zachary	Taking sertraline for Depression since Feb2024	2024-09-30 09:33:56
12	MDMR-00041	Open comment	MDMR	Middlemore Hospital	Visit 2a - Phone Call	PHC	Weekly Participant Contact - Week 1	WEEK1		Week 1	WK1	Date of contact:	WK1_PRTCONTCTDAT	King, Dhanya	Call was made on the 26th of September but the day 1 was not in place as per protocol.	2024-12-19 13:05:58
14	MDMR-00041	Open comment	MDMR	Middlemore Hospital	Visit 4 - End of Study	EOS	Date of Visit	DOV		Visit information	VISIT	Date of visit:	VISDAT	King, Dhanya	Participant did not want to attend an EOS visit so did not come on site for the final appointment.	2025-03-05 08:37:21
17	MDMR-00041	Open comment	MDMR	Middlemore Hospital	Study Disposition	SD	End of Study Details	EOSD		End of study details	EOSDT	Has the participant completed the study as per protocol?	DSYN	Wojciechowska, Joanna	I have reviewed all data for the participant and confirm that it is complete and accurate.	2025-04-15 14:19:31
1	MDMR-00042	Open comment	MDMR	Middlemore Hospital	Visit 2 - Baseline Assessment	BS	Hand Grip Strength	HGS		Hand Grip Strength Assessment	HGSA	Average dynamometer score:	HGS_ORRES	Devereux, Zachary	22.3	2024-10-09 14:09:23
2	MDMR-00042	Open comment	MDMR	Middlemore Hospital	Visit 2 - Baseline Assessment	BS	6-Minute Walk Test	MWT		6-minute walk test	SMWT	Total distance walked (meter):	SMWT_DISTWALK	Devereux, Zachary	468.34	2024-10-09 14:09:46
4	MDMR-00042	Open comment	MDMR	Middlemore Hospital	Common Forms	CF	Concomitant Medication	CM	00001	Concomitant medication	CMED	Given for?	CMLINK	Armstrong, Courtney	prophylaxis	2024-10-22 14:24:13
5	MDMR-00042	Open comment	MDMR	Middlemore Hospital	Common Forms	CF	Concomitant Medication	CM	00002	Concomitant medication	CMED	Given for?	CMLINK	Armstrong, Courtney	prophylaxis	2024-10-22 14:27:13
6	MDMR-00042	Open comment	MDMR	Middlemore Hospital	Visit 3 - Accountability	IAACC	Missed/Partial/Extra Exercise	MPEE1	00002	Exercise Log -Part 1	EXEL1	On exercycle - Training RPM:	WK6_RPM	King, Dhanya	61-67RPM	2024-11-27 10:35:02
7	MDMR-00042	Open comment	MDMR	Middlemore Hospital	Visit 3 - Accountability	IAACC	Missed/Partial/Extra Exercise	MPEE1	00001	Exercise Log -Part 1	EXEL1	On exercycle - Training RPM:	WK6_RPM	King, Dhanya	61-67 RPM	2024-11-27 10:35:17
8	MDMR-00042	Open comment	MDMR	Middlemore Hospital	Visit 3 - Accountability	IAACC	Missed/Partial/Extra Exercise	MPEE1	00003	Exercise Log -Part 1	EXEL1	On exercycle - Training RPM:	WK6_RPM	King, Dhanya	64-67 RPM	2024-11-27 10:35:44
9	MDMR-00042	Open comment	MDMR	Middlemore Hospital	Visit 3 - Accountability	IAACC	Missed/Partial/Extra Exercise	MPEE1	00004	Exercise Log -Part 1	EXEL1	On exercycle - Training RPM:	WK6_RPM	King, Dhanya	64-72 RPM	2024-11-27 10:36:23
10	MDMR-00042	Open comment	MDMR	Middlemore Hospital	Visit 3 - Accountability	IAACC	Missed/Partial/Extra Exercise	MPEE1	00005	Exercise Log -Part 1	EXEL1	On exercycle - Training RPM:	WK6_RPM	King, Dhanya	61-67 RPM	2024-11-27 10:36:53
11	MDMR-00042	Open comment	MDMR	Middlemore Hospital	Visit 3 - Accountability	IAACC	Missed/Partial/Extra Exercise	MPEE1	00006	Exercise Log -Part 1	EXEL1	On exercycle - Training RPM:	WK6_RPM	King, Dhanya	64-67 RPM	2024-11-27 10:37:27
12	MDMR-00042	Open comment	MDMR	Middlemore Hospital	Visit 3 - Accountability	IAACC	Missed/Partial/Extra Exercise	MPEE1	00007	Exercise Log -Part 1	EXEL1	On exercycle - Training RPM:	WK6_RPM	King, Dhanya	61-72 RPM	2024-11-27 10:38:09
13	MDMR-00042	Open comment	MDMR	Middlemore Hospital	Visit 3 - Accountability	IAACC	Missed/Partial/Extra Exercise	MPEE1	00008	Exercise Log -Part 1	EXEL1	On exercycle - Training RPM:	WK6_RPM	King, Dhanya	59-67 RPM	2024-11-27 10:38:56
14	MDMR-00042	Open comment	MDMR	Middlemore Hospital	Visit 3 - Accountability	IAACC	Missed/Partial/Extra Exercise	MPEE1	00009	Exercise Log -Part 1	EXEL1	On exercycle - Training RPM:	WK6_RPM	King, Dhanya	59-70 RPM	2024-11-27 10:39:40
15	MDMR-00042	Open comment	MDMR	Middlemore Hospital	Visit 3 - Accountability	IAACC	Missed/Partial/Extra Exercise	MPEE1	00010	Exercise Log -Part 1	EXEL1	On exercycle - Training RPM:	WK6_RPM	King, Dhanya	51-53 RPM	2024-11-27 10:40:23
16	MDMR-00042	Open comment	MDMR	Middlemore Hospital	Visit 3 - Accountability	IAACC	Missed/Partial/Extra Exercise	MPEE1	00011	Exercise Log -Part 1	EXEL1	On exercycle - Training RPM:	WK6_RPM	King, Dhanya	45-64 RPM	2024-11-27 10:41:13
17	MDMR-00042	Open comment	MDMR	Middlemore Hospital	Visit 3 - Accountability	IAACC	Missed/Partial/Extra Exercise	MPEE1	00012	Exercise Log -Part 1	EXEL1	On exercycle - Training RPM:	WK6_RPM	King, Dhanya	53-61 RPM	2024-11-27 10:41:57
18	MDMR-00042	Open comment	MDMR	Middlemore Hospital	Visit 3 - Accountability	IAACC	Missed/Partial/Extra Exercise	MPEE1	00012	Exercise Log -Part 1	EXEL1	On exercycle - Resistance setting:	WK6_RESIS	King, Dhanya	15 minutes at level 1 then 5 minutes at level 2	2024-11-27 10:42:20
19	MDMR-00042	Open comment	MDMR	Middlemore Hospital	Visit 3 - Accountability	IAACC	Missed/Partial/Extra Exercise	MPEE1	00013	Exercise Log -Part 1	EXEL1	On exercycle - Resistance setting:	WK6_RESIS	King, Dhanya	Completed 11 minutes at level 2 and 2 minutes at level 3	2024-11-27 10:49:53
20	MDMR-00042	Open comment	MDMR	Middlemore Hospital	Visit 3 - Accountability	IAACC	Missed/Partial/Extra Exercise	MPEE1	00014	Exercise Log -Part 1	EXEL1	On exercycle - Training RPM:	WK6_RPM	King, Dhanya	51-59 RPM	2024-11-27 10:50:44
21	MDMR-00042	Open comment	MDMR	Middlemore Hospital	Visit 3 - Accountability	IAACC	Missed/Partial/Extra Exercise	MPEE1	00015	Exercise Log -Part 1	EXEL1	On exercycle - Training RPM:	WK6_RPM	King, Dhanya	61-67 RPM	2024-11-27 10:52:23
22	MDMR-00042	Open comment	MDMR	Middlemore Hospital	Visit 3 - Accountability	IAACC	Missed/Partial/Extra Exercise	MPEE1	00016	Exercise Log -Part 1	EXEL1	On exercycle - Training RPM:	WK6_RPM	King, Dhanya	56-64 RPM	2024-11-27 10:53:02
23	MDMR-00042	Open comment	MDMR	Middlemore Hospital	Visit 3 - Accountability	IAACC	Missed/Partial/Extra Exercise	MPEE1	00017	Exercise Log -Part 1	EXEL1	On exercycle - Training RPM:	WK6_RPM	King, Dhanya	59-67 RPM	2024-11-27 10:53:47
24	MDMR-00042	Open comment	MDMR	Middlemore Hospital	Visit 3 - Accountability	IAACC	Missed/Partial/Extra Exercise	MPEE1	00018	Exercise Log -Part 1	EXEL1	On exercycle - Training RPM:	WK6_RPM	King, Dhanya	56-61 RPM	2024-11-27 10:54:39
25	MDMR-00042	Open comment	MDMR	Middlemore Hospital	Visit 4 - Accountability		Missed/Partial/Extra Exercise	MPEE2	00001	Exercise Log -Part 2	EXEL2	On exercycle - Training RPM:	WK7_RMP	King, Dhanya	56-67 RPM	2024-11-27 10:55:57
26	MDMR-00042	Open comment	MDMR	Middlemore Hospital	Visit 3 - Accountability	IAACC	Missed/Partial/Extra Exercise	MPEE1	00013	Exercise Log -Part 1	EXEL1	On exercycle - Training RPM:	WK6_RPM	King, Dhanya	51-59 RPM	2024-11-27 10:57:01
27	MDMR-00042	Open comment	MDMR	Middlemore Hospital	Visit 3 - Accountability	IAACC	Missed/Partial/Extra Exercise	MPEE1	00013	Exercise Log -Part 1	EXEL1	On exercycle - Training RPM:	WK6_RPM	King, Dhanya	No km/h logged in diary so based this off the following day of exercise.	2024-11-27 10:58:08
28	MDMR-00042	Open comment	MDMR	Middlemore Hospital	Visit 4 - Accountability		Missed/Partial/Extra Exercise	MPEE2	00002	Exercise Log -Part 2	EXEL2	On exercycle - Training RPM:	WK7_RMP	King, Dhanya	56-64RPM	2025-01-15 11:42:02
29	MDMR-00042	Open comment	MDMR	Middlemore Hospital	Visit 4 - Accountability		Missed/Partial/Extra Exercise	MPEE2	00002	Exercise Log -Part 2	EXEL2	On exercycle - Resistance setting (level):	WK7_RESIS	King, Dhanya	Resistance levels 1 and 2	2025-01-15 11:42:20
30	MDMR-00042	Open comment	MDMR	Middlemore Hospital	Visit 4 - Accountability		Missed/Partial/Extra Exercise	MPEE2	00003	Exercise Log -Part 2	EXEL2	On exercycle - Training RPM:	WK7_RMP	King, Dhanya	59-70RPM	2025-01-15 11:43:08
31	MDMR-00042	Open comment	MDMR	Middlemore Hospital	Visit 4 - Accountability		Missed/Partial/Extra Exercise	MPEE2	00004	Exercise Log -Part 2	EXEL2	On exercycle - Resistance setting (level):	WK7_RESIS	King, Dhanya	Completed time at resistance levels 1 and 2	2025-01-15 11:43:50
32	MDMR-00042	Open comment	MDMR	Middlemore Hospital	Visit 4 - Accountability		Missed/Partial/Extra Exercise	MPEE2	00005	Exercise Log -Part 2	EXEL2	On exercycle - Training RPM:	WK7_RMP	King, Dhanya	56-67RPM	2025-01-15 11:44:20
33	MDMR-00042	Open comment	MDMR	Middlemore Hospital	Visit 4 - Accountability		Missed/Partial/Extra Exercise	MPEE2	00005	Exercise Log -Part 2	EXEL2	On exercycle - Resistance setting (level):	WK7_RESIS	King, Dhanya	Completed time at resistance levels 1 and 2 (3 mins at level 2)	2025-01-15 11:44:36
34	MDMR-00042	Open comment	MDMR	Middlemore Hospital	Visit 4 - Accountability		Missed/Partial/Extra Exercise	MPEE2	00006	Exercise Log -Part 2	EXEL2	On exercycle - Training RPM:	WK7_RMP	King, Dhanya	59-67RPM	2025-01-15 11:45:06
35	MDMR-00042	Open comment	MDMR	Middlemore Hospital	Visit 4 - Accountability		Missed/Partial/Extra Exercise	MPEE2	00006	Exercise Log -Part 2	EXEL2	On exercycle - Resistance setting (level):	WK7_RESIS	King, Dhanya	Completed time at resistance levels 1 and 2	2025-01-15 11:45:13
36	MDMR-00042	Open comment	MDMR	Middlemore Hospital	Visit 4 - Accountability		Missed/Partial/Extra Exercise	MPEE2	00007	Exercise Log -Part 2	EXEL2	On exercycle - Training RPM:	WK7_RMP	King, Dhanya	59-70RPM	2025-01-15 11:45:43
37	MDMR-00042	Open comment	MDMR	Middlemore Hospital	Visit 4 - Accountability		Missed/Partial/Extra Exercise	MPEE2	00007	Exercise Log -Part 2	EXEL2	On exercycle - Resistance setting (level):	WK7_RESIS	King, Dhanya	Completed time at resistance levels 1 and 2	2025-01-15 11:45:49
38	MDMR-00042	Open comment	MDMR	Middlemore Hospital	Visit 4 - Accountability		Missed/Partial/Extra Exercise	MPEE2	00008	Exercise Log -Part 2	EXEL2	On exercycle - Training RPM:	WK7_RMP	King, Dhanya	59-70RPM	2025-01-15 11:46:25
39	MDMR-00042	Open comment	MDMR	Middlemore Hospital	Visit 4 - Accountability		Missed/Partial/Extra Exercise	MPEE2	00008	Exercise Log -Part 2	EXEL2	On exercycle - Resistance setting (level):	WK7_RESIS	King, Dhanya	Completed time at resistance levels 1 and 2	2025-01-15 11:46:31
40	MDMR-00042	Open comment	MDMR	Middlemore Hospital	Visit 4 - Accountability		Missed/Partial/Extra Exercise	MPEE2	00009	Exercise Log -Part 2	EXEL2	On exercycle - Training RPM:	WK7_RMP	King, Dhanya	59-72RPM	2025-01-15 11:47:01
41	MDMR-00042	Open comment	MDMR	Middlemore Hospital	Visit 4 - Accountability		Missed/Partial/Extra Exercise	MPEE2	00010	Exercise Log -Part 2	EXEL2	On exercycle - Training RPM:	WK7_RMP	King, Dhanya	59-70RPM	2025-01-15 11:47:33
42	MDMR-00042	Open comment	MDMR	Middlemore Hospital	Visit 4 - Accountability		Missed/Partial/Extra Exercise	MPEE2	00010	Exercise Log -Part 2	EXEL2	On exercycle - Resistance setting (level):	WK7_RESIS	King, Dhanya	Completed time at resistance levels 1 and 2	2025-01-15 11:47:40
43	MDMR-00042	Open comment	MDMR	Middlemore Hospital	Visit 4 - Accountability		Missed/Partial/Extra Exercise	MPEE2	00011	Exercise Log -Part 2	EXEL2	On exercycle - Training RPM:	WK7_RMP	King, Dhanya	59-70RPM	2025-01-15 11:48:11
44	MDMR-00042	Open comment	MDMR	Middlemore Hospital	Visit 4 - Accountability		Missed/Partial/Extra Exercise	MPEE2	00011	Exercise Log -Part 2	EXEL2	On exercycle - Resistance setting (level):	WK7_RESIS	King, Dhanya	Completed time at resistance levels 1 and 2	2025-01-15 11:48:18
45	MDMR-00042	Open comment	MDMR	Middlemore Hospital	Visit 4 - Accountability		Missed/Partial/Extra Exercise	MPEE2	00012	Exercise Log -Part 2	EXEL2	On exercycle - Training RPM:	WK7_RMP	King, Dhanya	59-70RPM	2025-01-15 11:48:47
46	MDMR-00042	Open comment	MDMR	Middlemore Hospital	Visit 4 - Accountability		Missed/Partial/Extra Exercise	MPEE2	00012	Exercise Log -Part 2	EXEL2	On exercycle - Resistance setting (level):	WK7_RESIS	King, Dhanya	Completed time at resistance levels 1 and 2	2025-01-15 11:48:53
47	MDMR-00042	Open comment	MDMR	Middlemore Hospital	Visit 4 - Accountability		Missed/Partial/Extra Exercise	MPEE2	00013	Exercise Log -Part 2	EXEL2	On exercycle - Training RPM:	WK7_RMP	King, Dhanya	59-67RPM	2025-01-15 11:49:34
48	MDMR-00042	Open comment	MDMR	Middlemore Hospital	Visit 4 - Accountability		Missed/Partial/Extra Exercise	MPEE2	00013	Exercise Log -Part 2	EXEL2	On exercycle - Resistance setting (level):	WK7_RESIS	King, Dhanya	Completed time at resistance levels 1 and 2	2025-01-15 11:49:45
49	MDMR-00042	Open comment	MDMR	Middlemore Hospital	Visit 4 - Accountability		Missed/Partial/Extra Exercise	MPEE2	00014	Exercise Log -Part 2	EXEL2	On exercycle - Training RPM:	WK7_RMP	King, Dhanya	59-75RPM	2025-01-15 11:50:21
50	MDMR-00042	Open comment	MDMR	Middlemore Hospital	Visit 4 - Accountability		Missed/Partial/Extra Exercise	MPEE2	00014	Exercise Log -Part 2	EXEL2	On exercycle - Resistance setting (level):	WK7_RESIS	King, Dhanya	Completed time at resistance levels 1 and 2	2025-01-15 11:50:29
51	MDMR-00042	Open comment	MDMR	Middlemore Hospital	Visit 4 - Accountability		Missed/Partial/Extra Exercise	MPEE2	00015	Exercise Log -Part 2	EXEL2	On exercycle - Training RPM:	WK7_RMP	King, Dhanya	59-72RPM	2025-01-15 11:51:17
52	MDMR-00042	Open comment	MDMR	Middlemore Hospital	Visit 4 - Accountability		Missed/Partial/Extra Exercise	MPEE2	00015	Exercise Log -Part 2	EXEL2	On exercycle - Resistance setting (level):	WK7_RESIS	King, Dhanya	Completed time at resistance levels 1 and 2	2025-01-15 11:51:23
53	MDMR-00042	Open comment	MDMR	Middlemore Hospital	Visit 4 - Accountability		Missed/Partial/Extra Exercise	MPEE2	00016	Exercise Log -Part 2	EXEL2	On exercycle - Training RPM:	WK7_RMP	King, Dhanya	59-72RPM	2025-01-15 11:52:07
54	MDMR-00042	Open comment	MDMR	Middlemore Hospital	Visit 4 - Accountability		Missed/Partial/Extra Exercise	MPEE2	00016	Exercise Log -Part 2	EXEL2	On exercycle - Resistance setting (level):	WK7_RESIS	King, Dhanya	Completed time at resistance levels 1 and 2	2025-01-15 11:52:14
55	MDMR-00042	Open comment	MDMR	Middlemore Hospital	Visit 4 - Accountability		Missed/Partial/Extra Exercise	MPEE2	00017	Exercise Log -Part 2	EXEL2	On exercycle - Training RPM:	WK7_RMP	King, Dhanya	59-72RPM	2025-01-15 11:52:51
56	MDMR-00042	Open comment	MDMR	Middlemore Hospital	Visit 4 - Accountability		Missed/Partial/Extra Exercise	MPEE2	00017	Exercise Log -Part 2	EXEL2	On exercycle - Resistance setting (level):	WK7_RESIS	King, Dhanya	Completed time at resistance levels 1 and 2	2025-01-15 11:52:59
57	MDMR-00042	Open comment	MDMR	Middlemore Hospital	Visit 4 - Accountability		Missed/Partial/Extra Exercise	MPEE2	00018	Exercise Log -Part 2	EXEL2	On exercycle - Training RPM:	WK7_RMP	King, Dhanya	59-72RPM	2025-01-15 11:53:28
58	MDMR-00042	Open comment	MDMR	Middlemore Hospital	Visit 4 - Accountability		Missed/Partial/Extra Exercise	MPEE2	00018	Exercise Log -Part 2	EXEL2	On exercycle - Resistance setting (level):	WK7_RESIS	King, Dhanya	Completed time at resistance levels 1 and 2	2025-01-15 11:53:34
59	MDMR-00042	Open comment	MDMR	Middlemore Hospital	Visit 4 - Accountability		Missed/Partial/Extra Exercise	MPEE2	00019	Exercise Log -Part 2	EXEL2	On exercycle - Training RPM:	WK7_RMP	King, Dhanya	59-72RPM	2025-01-15 11:54:09
60	MDMR-00042	Open comment	MDMR	Middlemore Hospital	Visit 4 - Accountability		Missed/Partial/Extra Exercise	MPEE2	00019	Exercise Log -Part 2	EXEL2	On exercycle - Resistance setting (level):	WK7_RESIS	King, Dhanya	Completed time at resistance levels 1 and 2	2025-01-15 11:54:18
61	MDMR-00042	Open comment	MDMR	Middlemore Hospital	Visit 4 - Accountability		Missed/Partial/Extra Exercise	MPEE2	00020	Exercise Log -Part 2	EXEL2	On exercycle - Training RPM:	WK7_RMP	King, Dhanya	53-64RPM	2025-01-15 11:55:16
62	MDMR-00042	Open comment	MDMR	Middlemore Hospital	Visit 4 - Accountability		Missed/Partial/Extra Exercise	MPEE2	00020	Exercise Log -Part 2	EXEL2	On exercycle - Resistance setting (level):	WK7_RESIS	King, Dhanya	Completed time at resistance levels 2 and 3	2025-01-15 11:55:26
63	MDMR-00042	Open comment	MDMR	Middlemore Hospital	Visit 4 - Accountability		Missed/Partial/Extra Exercise	MPEE2	00021	Exercise Log -Part 2	EXEL2	On exercycle - Training RPM:	WK7_RMP	King, Dhanya	59-64RPM	2025-01-15 11:56:04
64	MDMR-00042	Open comment	MDMR	Middlemore Hospital	Visit 4 - Accountability		Missed/Partial/Extra Exercise	MPEE2	00021	Exercise Log -Part 2	EXEL2	On exercycle - Resistance setting (level):	WK7_RESIS	King, Dhanya	Completed time at resistance levels 2 and 3	2025-01-15 11:56:15
69	MDMR-00042	Open comment	MDMR	Middlemore Hospital	Study Disposition	SD	End of Study Details	EOSD		End of study details	EOSDT	Has the participant completed the study as per protocol?	DSYN	Wojciechowska, Joanna	I have reviewed all data for the participant and confirm that it is complete and accurate.	2025-04-15 14:21:13
1	MDMR-00043	Open comment	MDMR	Middlemore Hospital	Visit 2 - Baseline Assessment	BS	Hand Grip Strength	HGS		Hand Grip Strength Assessment	HGSA	Average dynamometer score:	HGS_ORRES	Devereux, Zachary	50.6	2024-10-10 15:58:37
2	MDMR-00043	Open comment	MDMR	Middlemore Hospital	Visit 2 - Baseline Assessment	BS	6-Minute Walk Test	MWT		6-minute walk test	SMWT	Total distance walked (meter):	SMWT_DISTWALK	Devereux, Zachary	435.64	2024-10-10 15:59:08
4	MDMR-00043	Open comment	MDMR	Middlemore Hospital	Common Forms	CF	Concomitant Medication	CM	00003	Concomitant medication	CMED	Given for?	CMLINK	King, Dhanya	Neither - is for Prophylaxis	2024-11-27 11:07:01
5	MDMR-00043	Open comment	MDMR	Middlemore Hospital	Visit 3 - Accountability	IAACC	Missed/Partial/Extra Exercise	MPEE1	00005	Exercise Log -Part 1	EXEL1	On exercycle - Training RPM:	WK6_RPM	King, Dhanya	64-70 RPM - was on a different exercycle as he was away.	2024-11-27 11:25:50
6	MDMR-00043	Open comment	MDMR	Middlemore Hospital	Visit 4 - Accountability		Missed/Partial/Extra Exercise	MPEE2	00001	Exercise Log -Part 2	EXEL2	On exercycle - Training RPM:	WK7_RMP	King, Dhanya	64-75 RPM	2024-11-27 11:27:25
7	MDMR-00043	Open comment	MDMR	Middlemore Hospital	Common Forms	CF	Adverse Event	AE	Adverse Event-00002	Adverse Event	AELOG	Adverse event term / description:	AETERM	Devereux, Zachary	post-"gastroenteritis"	2025-01-13 14:21:16
8	MDMR-00043	Open comment	MDMR	Middlemore Hospital	Visit 4 - Accountability		Missed/Partial/Extra Exercise	MPEE2	00002	Exercise Log -Part 2	EXEL2	On exercycle - Training RPM:	WK7_RMP	King, Dhanya	67-75RPM	2025-01-15 10:12:01
9	MDMR-00043	Open comment	MDMR	Middlemore Hospital	Visit 4 - Accountability		Missed/Partial/Extra Exercise	MPEE2	00003	Exercise Log -Part 2	EXEL2	On exercycle - Training RPM:	WK7_RMP	King, Dhanya	67-75RPM	2025-01-15 10:12:59
10	MDMR-00043	Open comment	MDMR	Middlemore Hospital	Visit 4 - Accountability		Missed/Partial/Extra Exercise	MPEE2	00004	Exercise Log -Part 2	EXEL2	On exercycle - Training RPM:	WK7_RMP	King, Dhanya	67-75RPM	2025-01-15 10:13:34
11	MDMR-00043	Open comment	MDMR	Middlemore Hospital	Visit 4 - Accountability		Missed/Partial/Extra Exercise	MPEE2	00005	Exercise Log -Part 2	EXEL2	On exercycle - Training RPM:	WK7_RMP	King, Dhanya	67-75RPM	2025-01-15 10:14:26
12	MDMR-00043	Open comment	MDMR	Middlemore Hospital	Visit 4 - Accountability		Missed/Partial/Extra Exercise	MPEE2	00006	Exercise Log -Part 2	EXEL2	On exercycle - Training RPM:	WK7_RMP	King, Dhanya	67-75RPM	2025-01-15 10:14:55
13	MDMR-00043	Open comment	MDMR	Middlemore Hospital	Visit 4 - Accountability		Missed/Partial/Extra Exercise	MPEE2	00008	Exercise Log -Part 2	EXEL2	On exercycle - Training RPM:	WK7_RMP	King, Dhanya	67-75RPM	2025-01-15 11:07:30
14	MDMR-00043	Open comment	MDMR	Middlemore Hospital	Visit 4 - Accountability		Missed/Partial/Extra Exercise	MPEE2	00008	Exercise Log -Part 2	EXEL2	On exercycle - Resistance setting (level):	WK7_RESIS	King, Dhanya	15-18 minutes at level 5 and remainder at level 4	2025-01-15 11:07:54
15	MDMR-00043	Open comment	MDMR	Middlemore Hospital	Visit 4 - Accountability		Missed/Partial/Extra Exercise	MPEE2	00009	Exercise Log -Part 2	EXEL2	On exercycle - Training RPM:	WK7_RMP	King, Dhanya	61-70RPM	2025-01-15 11:09:50
16	MDMR-00043	Open comment	MDMR	Middlemore Hospital	Visit 4 - Accountability		Missed/Partial/Extra Exercise	MPEE2	00010	Exercise Log -Part 2	EXEL2	On exercycle - Training RPM:	WK7_RMP	King, Dhanya	64-72RPM	2025-01-15 11:10:28
17	MDMR-00043	Open comment	MDMR	Middlemore Hospital	Visit 4 - Accountability		Missed/Partial/Extra Exercise	MPEE2	00011	Exercise Log -Part 2	EXEL2	On exercycle - Training RPM:	WK7_RMP	King, Dhanya	61-72RPM	2025-01-15 11:11:07
18	MDMR-00043	Open comment	MDMR	Middlemore Hospital	Visit 4 - Accountability		Missed/Partial/Extra Exercise	MPEE2	00012	Exercise Log -Part 2	EXEL2	On exercycle - Training RPM:	WK7_RMP	King, Dhanya	67-75RPM	2025-01-15 11:11:50
19	MDMR-00043	Open comment	MDMR	Middlemore Hospital	Visit 4 - Accountability		Missed/Partial/Extra Exercise	MPEE2	00012	Exercise Log -Part 2	EXEL2	On exercycle - Training RPM:	WK7_RMP	King, Dhanya	Correction 61-70RPM	2025-01-15 11:13:42
20	MDMR-00043	Open comment	MDMR	Middlemore Hospital	Visit 4 - Accountability		Missed/Partial/Extra Exercise	MPEE2	00015	Exercise Log -Part 2	EXEL2	On exercycle - Training RPM:	WK7_RMP	King, Dhanya	67-75RPM	2025-01-15 11:20:07
21	MDMR-00043	Open comment	MDMR	Middlemore Hospital	Visit 4 - Accountability		Missed/Partial/Extra Exercise	MPEE2	00016	Exercise Log -Part 2	EXEL2	On exercycle - Training RPM:	WK7_RMP	King, Dhanya	61-70RPM	2025-01-15 11:20:46
25	MDMR-00043	Open comment	MDMR	Middlemore Hospital	Study Disposition	SD	End of Study Details	EOSD		End of study details	EOSDT	Has the participant completed the study as per protocol?	DSYN	Wojciechowska, Joanna	I have reviewed all data for the participant and confirm that it is complete and accurate.	2025-04-15 14:23:08
1	MDMR-00044	Open comment	MDMR	Middlemore Hospital	Visit 1-Screening	SCR	Lab Tests	LB		Triglycerides	TRIG	If abnormal, then clinically significant?	TRIG_ABNORM	Devereux, Zachary	Already taking Atorvastatin 20mg. GP recently told him to increase dose to 1.5 tabs (i.e. 30mg), then 2 tabs if tolerated.	2024-09-30 12:04:32
2	MDMR-00044	Open comment	MDMR	Middlemore Hospital	Visit 1-Screening	SCR	Medical History	MH	Medical History-00003	Medical history details	MHD	Medical history term:	MHTERM	Devereux, Zachary	Enlarged left axillary lymph node in 1973 > biopsy showed TB; participant suspected to have contracted it through an open wound sustained on a paddock and TB from the cows. Participant reports had meds for 4 years and was monitored for few years thereafter.	2024-09-30 14:33:07
3	MDMR-00044	Open comment	MDMR	Middlemore Hospital	Visit 1-Screening	SCR	Medical History	MH	Medical History-00005	Medical history details	MHD	Start date:	MHSTDAT	Devereux, Zachary	started on atorvastatin during this time period, but hyperlipidaemia likely to have begun well before this	2024-09-30 14:36:40
4	MDMR-00044	Open comment	MDMR	Middlemore Hospital	Common Forms	CF	Concomitant Medication	CM	00002	Concomitant medication	CMED	Start date:	CMSTDAT	Devereux, Zachary	Dose increased from 20 to 30 mg in April 2024; was supposed to increase further to 40 mg (if well-tolerated) two weeks afterwards, but participant wasn't aware of this, and is still taking 30 mg	2024-09-30 14:44:45
5	MDMR-00044	Open comment	MDMR	Middlemore Hospital	Visit 2 - Baseline Assessment	BS	Hand Grip Strength	HGS		Hand Grip Strength Assessment	HGSA	Average dynamometer score:	HGS_ORRES	Devereux, Zachary	34.6	2024-10-09 10:07:07
6	MDMR-00044	Open comment	MDMR	Middlemore Hospital	Visit 2a - Phone Call	PHC	Weekly Participant Contact - Week 1	WEEK1		Week 1	WK1	Date of Day 1:	WK1_DAY1DAT	Devereux, Zachary	As per source: Participant took first dose of study IP one week early, therefore "Day 1" has been changed to 07Oct2024 to counteract the missed week of exercise. However, participant ACTUALLY started their exercise on 11Oct2024, which is now "Day 5".	2024-10-15 09:58:18
7	MDMR-00044	Open comment	MDMR	Middlemore Hospital	Common Forms	CF	Concomitant Medication	CM	00004	Concomitant medication	CMED	Dose form:	CMDOSFRM	Panagoda, Opara	Chewable tablet	2024-11-12 14:18:48
8	MDMR-00044	Open comment	MDMR	Middlemore Hospital	Common Forms	CF	Concomitant Medication	CM	00004	Concomitant medication	CMED	Dose unit:	CMDOSU	Panagoda, Opara	1 Chewable tablet	2024-11-12 14:19:07
9	MDMR-00044	Open comment	MDMR	Middlemore Hospital	Visit 3 - Accountability	IAACC	Missed/Partial/Extra Exercise	MPEE1	00002	Exercise Log -Part 1	EXEL1	On exercycle - Training RPM:	WK6_RPM	King, Dhanya	56-61 RPM	2024-11-22 07:59:43
10	MDMR-00044	Open comment	MDMR	Middlemore Hospital	Visit 3 - Accountability	IAACC	Missed/Partial/Extra Exercise	MPEE1	00003	Exercise Log -Part 1	EXEL1	On exercycle - Training RPM:	WK6_RPM	King, Dhanya	56-61 RPM	2024-11-22 08:29:50
11	MDMR-00044	Open comment	MDMR	Middlemore Hospital	Visit 3 - Accountability	IAACC	Missed/Partial/Extra Exercise	MPEE1	00004	Exercise Log -Part 1	EXEL1	On exercycle - Training RPM:	WK6_RPM	King, Dhanya	56-61 RPM	2024-11-22 08:37:14
12	MDMR-00044	Open comment	MDMR	Middlemore Hospital	Visit 3 - Accountability	IAACC	Missed/Partial/Extra Exercise	MPEE1	00005	Exercise Log -Part 1	EXEL1	On exercycle - Training RPM:	WK6_RPM	King, Dhanya	56-61 RPM	2024-11-22 08:40:06
13	MDMR-00044	Open comment	MDMR	Middlemore Hospital	Visit 4 - Accountability		Missed/Partial/Extra Exercise	MPEE2	00001	Exercise Log -Part 2	EXEL2	On exercycle - Training RPM:	WK7_RMP	King, Dhanya	56-61 RPM	2024-11-22 09:19:03
14	MDMR-00044	Open comment	MDMR	Middlemore Hospital	Visit 4 - Accountability		Missed/Partial/Extra Exercise	MPEE2	00002	Exercise Log -Part 2	EXEL2	On exercycle - Training RPM:	WK7_RMP	King, Dhanya	56-61 RPM	2024-11-22 09:19:54
17	MDMR-00044	Open comment	MDMR	Middlemore Hospital	Visit 4 - Accountability		Missed/Partial/Extra Exercise	MPEE2	00003	Exercise Log -Part 2	EXEL2	On exercycle - Training RPM:	WK7_RMP	King, Dhanya	67-75RPM	2025-01-14 09:07:51
18	MDMR-00044	Open comment	MDMR	Middlemore Hospital	Visit 4 - Accountability		Missed/Partial/Extra Exercise	MPEE2	00004	Exercise Log -Part 2	EXEL2	On exercycle - Training RPM:	WK7_RMP	King, Dhanya	56-61RPM	2025-01-14 09:08:39
19	MDMR-00044	Open comment	MDMR	Middlemore Hospital	Visit 4 - Accountability		Missed/Partial/Extra Exercise	MPEE2	00005	Exercise Log -Part 2	EXEL2	On exercycle - Training RPM:	WK7_RMP	King, Dhanya	56-61RPM	2025-01-14 09:09:18
20	MDMR-00044	Open comment	MDMR	Middlemore Hospital	Visit 4 - Accountability		Missed/Partial/Extra Exercise	MPEE2	00006	Exercise Log -Part 2	EXEL2	On exercycle - Training RPM:	WK7_RMP	King, Dhanya	56-61RPM	2025-01-14 09:09:55
21	MDMR-00044	Open comment	MDMR	Middlemore Hospital	Visit 4 - Accountability		Missed/Partial/Extra Exercise	MPEE2	00007	Exercise Log -Part 2	EXEL2	On exercycle - Training RPM:	WK7_RMP	King, Dhanya	56-61RPM	2025-01-14 09:10:28
22	MDMR-00044	Open comment	MDMR	Middlemore Hospital	Visit 4 - Accountability		Missed/Partial/Extra Exercise	MPEE2	00008	Exercise Log -Part 2	EXEL2	On exercycle - Training RPM:	WK7_RMP	King, Dhanya	56-61RPM	2025-01-14 09:10:57
23	MDMR-00044	Open comment	MDMR	Middlemore Hospital	Visit 4 - Accountability		Missed/Partial/Extra Exercise	MPEE2	00009	Exercise Log -Part 2	EXEL2	On exercycle - Training RPM:	WK7_RMP	King, Dhanya	56-61RPM	2025-01-14 09:11:29
24	MDMR-00044	Open comment	MDMR	Middlemore Hospital	Visit 4 - Accountability		Missed/Partial/Extra Exercise	MPEE2	00010	Exercise Log -Part 2	EXEL2	On exercycle - Training RPM:	WK7_RMP	King, Dhanya	56-61RPM	2025-01-14 09:11:59
25	MDMR-00044	Open comment	MDMR	Middlemore Hospital	Visit 4 - Accountability		Missed/Partial/Extra Exercise	MPEE2	00011	Exercise Log -Part 2	EXEL2	On exercycle - Training RPM:	WK7_RMP	King, Dhanya	56-61RPM	2025-01-14 09:12:30
26	MDMR-00044	Open comment	MDMR	Middlemore Hospital	Visit 4 - Accountability		Missed/Partial/Extra Exercise	MPEE2	00012	Exercise Log -Part 2	EXEL2	On exercycle - Training RPM:	WK7_RMP	King, Dhanya	56-61RPM	2025-01-14 09:13:08
27	MDMR-00044	Open comment	MDMR	Middlemore Hospital	Visit 4 - Accountability		Missed/Partial/Extra Exercise	MPEE2	00013	Exercise Log -Part 2	EXEL2	On exercycle - Training RPM:	WK7_RMP	King, Dhanya	56-67RPM	2025-01-14 09:13:41
28	MDMR-00044	Open comment	MDMR	Middlemore Hospital	Visit 4 - Accountability		Missed/Partial/Extra Exercise	MPEE2	00014	Exercise Log -Part 2	EXEL2	On exercycle - Training RPM:	WK7_RMP	King, Dhanya	56-67RPM	2025-01-14 09:14:15
29	MDMR-00044	Open comment	MDMR	Middlemore Hospital	Visit 4 - Accountability		Missed/Partial/Extra Exercise	MPEE2	00015	Exercise Log -Part 2	EXEL2	On exercycle - Training RPM:	WK7_RMP	King, Dhanya	56-67RPM	2025-01-14 09:14:48
30	MDMR-00044	Open comment	MDMR	Middlemore Hospital	Visit 4 - Accountability		Missed/Partial/Extra Exercise	MPEE2	00016	Exercise Log -Part 2	EXEL2	On exercycle - Training RPM:	WK7_RMP	King, Dhanya	56-61RPM	2025-01-14 09:15:21
31	MDMR-00044	Open comment	MDMR	Middlemore Hospital	Visit 4 - Accountability		Missed/Partial/Extra Exercise	MPEE2	00018	Exercise Log -Part 2	EXEL2	On exercycle - Training RPM:	WK7_RMP	King, Dhanya	56-67RPM	2025-01-14 09:16:29
32	MDMR-00044	Open comment	MDMR	Middlemore Hospital	Visit 4 - Accountability		Missed/Partial/Extra Exercise	MPEE2	00019	Exercise Log -Part 2	EXEL2	On exercycle - Training RPM:	WK7_RMP	King, Dhanya	56-67RPM	2025-01-14 09:17:02
33	MDMR-00044	Open comment	MDMR	Middlemore Hospital	Visit 4 - Accountability		Missed/Partial/Extra Exercise	MPEE2	00020	Exercise Log -Part 2	EXEL2	On exercycle - Training RPM:	WK7_RMP	King, Dhanya	56-61RPM	2025-01-14 09:17:39
34	MDMR-00044	Open comment	MDMR	Middlemore Hospital	Visit 4 - Accountability		Missed/Partial/Extra Exercise	MPEE2	00021	Exercise Log -Part 2	EXEL2	On exercycle - Training RPM:	WK7_RMP	King, Dhanya	56-67RPM	2025-01-14 09:18:17
39	MDMR-00044	Open comment	MDMR	Middlemore Hospital	Visit 4 - End of Study	EOS	Lab Tests	LB		Hs-CRP	HSCRP	Hs-CRP (mg/L):	HSCRP_LBORRES	Ualesi, Rasela	less than 1 in lab report	2025-02-25 08:16:00
43	MDMR-00044	Open comment	MDMR	Middlemore Hospital	Study Disposition	SD	End of Study Details	EOSD		End of study details	EOSDT	Has the participant completed the study as per protocol?	DSYN	Wojciechowska, Joanna	I have reviewed all data for the participant and confirm that it is complete and accurate.	2025-04-15 14:24:33
1	MDMR-00045	Open comment	MDMR	Middlemore Hospital	Visit 2 - Baseline Assessment	BS	Hand Grip Strength	HGS		Hand Grip Strength Assessment	HGSA	Average dynamometer score:	HGS_ORRES	Devereux, Zachary	30.1	2024-10-09 13:48:41
2	MDMR-00045	Open comment	MDMR	Middlemore Hospital	Visit 2 - Baseline Assessment	BS	6-Minute Walk Test	MWT		6-minute walk test	SMWT	Total distance walked (meter):	SMWT_DISTWALK	Devereux, Zachary	547.47	2024-10-09 13:49:19
7	MDMR-00045	Open comment	MDMR	Middlemore Hospital	Visit 3 - Accountability	IAACC	Missed/Partial/Extra Exercise	MPEE1	00003	Exercise Log -Part 1	EXEL1	On exercycle - Training RPM:	WK6_RPM	King, Dhanya	64-67 RPM	2024-11-27 11:47:10
8	MDMR-00045	Open comment	MDMR	Middlemore Hospital	Visit 3 - Accountability	IAACC	Missed/Partial/Extra Exercise	MPEE1	00005	Exercise Log -Part 1	EXEL1	On exercycle - Training RPM:	WK6_RPM	King, Dhanya	61-64 RPM	2024-11-27 11:48:19
9	MDMR-00045	Open comment	MDMR	Middlemore Hospital	Visit 3 - Accountability	IAACC	Missed/Partial/Extra Exercise	MPEE1	00006	Exercise Log -Part 1	EXEL1	On exercycle - Training RPM:	WK6_RPM	King, Dhanya	61-64 RPM	2024-11-27 11:48:51
10	MDMR-00045	Open comment	MDMR	Middlemore Hospital	Visit 3 - Accountability	IAACC	Missed/Partial/Extra Exercise	MPEE1	00007	Exercise Log -Part 1	EXEL1	On exercycle - Training RPM:	WK6_RPM	King, Dhanya	61-64 RPM	2024-11-27 15:27:51
11	MDMR-00045	Open comment	MDMR	Middlemore Hospital	Visit 3 - Accountability	IAACC	Missed/Partial/Extra Exercise	MPEE1	00008	Exercise Log -Part 1	EXEL1	On exercycle - Training RPM:	WK6_RPM	King, Dhanya	61-64 RPM	2024-11-27 15:28:31
12	MDMR-00045	Open comment	MDMR	Middlemore Hospital	Visit 3 - Accountability	IAACC	Missed/Partial/Extra Exercise	MPEE1	00010	Exercise Log -Part 1	EXEL1	On exercycle - Training RPM:	WK6_RPM	King, Dhanya	61-64 RPM	2024-11-27 15:29:20
13	MDMR-00045	Open comment	MDMR	Middlemore Hospital	Visit 3 - Accountability	IAACC	Missed/Partial/Extra Exercise	MPEE1	00011	Exercise Log -Part 1	EXEL1	On exercycle - Training RPM:	WK6_RPM	King, Dhanya	61-64 RPM	2024-11-27 15:29:53
14	MDMR-00045	Open comment	MDMR	Middlemore Hospital	Visit 3 - Accountability	IAACC	Missed/Partial/Extra Exercise	MPEE1	00012	Exercise Log -Part 1	EXEL1	On exercycle - Training RPM:	WK6_RPM	King, Dhanya	56-59 RPM	2024-11-28 12:49:06
15	MDMR-00045	Open comment	MDMR	Middlemore Hospital	Visit 3 - Accountability	IAACC	Missed/Partial/Extra Exercise	MPEE1	00014	Exercise Log -Part 1	EXEL1	On exercycle - Training RPM:	WK6_RPM	King, Dhanya	64-67 RPM	2024-11-28 12:50:04
16	MDMR-00045	Open comment	MDMR	Middlemore Hospital	Visit 3 - Accountability	IAACC	Missed/Partial/Extra Exercise	MPEE1	00015	Exercise Log -Part 1	EXEL1	On exercycle - Training RPM:	WK6_RPM	King, Dhanya	61-67 RPM	2024-11-28 12:50:50
17	MDMR-00045	Open comment	MDMR	Middlemore Hospital	Visit 3 - Accountability	IAACC	Missed/Partial/Extra Exercise	MPEE1	00016	Exercise Log -Part 1	EXEL1	On exercycle - Training RPM:	WK6_RPM	King, Dhanya	64-70 RPM	2024-11-28 12:51:44
18	MDMR-00045	Open comment	MDMR	Middlemore Hospital	Visit 3 - Accountability	IAACC	Missed/Partial/Extra Exercise	MPEE1	00018	Exercise Log -Part 1	EXEL1	On exercycle - Training RPM:	WK6_RPM	King, Dhanya	67-70 RPM	2024-11-28 12:52:58
20	MDMR-00045	Open comment	MDMR	Middlemore Hospital	Visit 4 - Accountability		Missed/Partial/Extra Exercise	MPEE2	00001	Exercise Log -Part 2	EXEL2	On exercycle - Training RPM:	WK7_RMP	King, Dhanya	64-67RPM	2025-01-14 08:14:48
21	MDMR-00045	Open comment	MDMR	Middlemore Hospital	Visit 4 - Accountability		Missed/Partial/Extra Exercise	MPEE2	00001	Exercise Log -Part 2	EXEL2	On exercycle - Training RPM:	WK7_RMP	King, Dhanya	Correction 67-70RPM	2025-01-14 08:15:24
22	MDMR-00045	Open comment	MDMR	Middlemore Hospital	Visit 4 - Accountability		Missed/Partial/Extra Exercise	MPEE2	00003	Exercise Log -Part 2	EXEL2	On exercycle - Training RPM:	WK7_RMP	King, Dhanya	64-67RPM	2025-01-14 08:16:25
23	MDMR-00045	Open comment	MDMR	Middlemore Hospital	Visit 4 - Accountability		Missed/Partial/Extra Exercise	MPEE2	00005	Exercise Log -Part 2	EXEL2	On exercycle - Training RPM:	WK7_RMP	King, Dhanya	67-70RPM	2025-01-14 08:17:18
24	MDMR-00045	Open comment	MDMR	Middlemore Hospital	Visit 4 - Accountability		Missed/Partial/Extra Exercise	MPEE2	00006	Exercise Log -Part 2	EXEL2	On exercycle - Training RPM:	WK7_RMP	King, Dhanya	64-67RPM	2025-01-14 08:17:52
25	MDMR-00045	Open comment	MDMR	Middlemore Hospital	Visit 4 - Accountability		Missed/Partial/Extra Exercise	MPEE2	00007	Exercise Log -Part 2	EXEL2	On exercycle - Training RPM:	WK7_RMP	King, Dhanya	67-70RPM	2025-01-14 08:18:20
26	MDMR-00045	Open comment	MDMR	Middlemore Hospital	Visit 4 - Accountability		Missed/Partial/Extra Exercise	MPEE2	00008	Exercise Log -Part 2	EXEL2	On exercycle - Training RPM:	WK7_RMP	King, Dhanya	67-70RPM	2025-01-14 08:18:54
27	MDMR-00045	Open comment	MDMR	Middlemore Hospital	Visit 4 - Accountability		Missed/Partial/Extra Exercise	MPEE2	00009	Exercise Log -Part 2	EXEL2	On exercycle - Training RPM:	WK7_RMP	King, Dhanya	64-67RPM	2025-01-14 08:19:30
28	MDMR-00045	Open comment	MDMR	Middlemore Hospital	Visit 4 - Accountability		Missed/Partial/Extra Exercise	MPEE2	00011	Exercise Log -Part 2	EXEL2	On exercycle - Training RPM:	WK7_RMP	King, Dhanya	64-67RPM	2025-01-14 08:20:23
29	MDMR-00045	Open comment	MDMR	Middlemore Hospital	Visit 4 - Accountability		Missed/Partial/Extra Exercise	MPEE2	00012	Exercise Log -Part 2	EXEL2	On exercycle - Training RPM:	WK7_RMP	King, Dhanya	64-67RPM	2025-01-14 08:20:56
30	MDMR-00045	Open comment	MDMR	Middlemore Hospital	Visit 4 - Accountability		Missed/Partial/Extra Exercise	MPEE2	00016	Exercise Log -Part 2	EXEL2	On exercycle - Training RPM:	WK7_RMP	King, Dhanya	67-70RPM	2025-01-14 08:22:39
31	MDMR-00045	Open comment	MDMR	Middlemore Hospital	Visit 4 - Accountability		Missed/Partial/Extra Exercise	MPEE2	00017	Exercise Log -Part 2	EXEL2	On exercycle - Training RPM:	WK7_RMP	King, Dhanya	70-72RPM	2025-01-14 08:23:31
32	MDMR-00045	Open comment	MDMR	Middlemore Hospital	Visit 4 - Accountability		Missed/Partial/Extra Exercise	MPEE2	00019	Exercise Log -Part 2	EXEL2	On exercycle - Training RPM:	WK7_RMP	King, Dhanya	72-75RPM	2025-01-14 08:24:49
33	MDMR-00045	Open comment	MDMR	Middlemore Hospital	Visit 4 - Accountability		Missed/Partial/Extra Exercise	MPEE2	00020	Exercise Log -Part 2	EXEL2	On exercycle - Training RPM:	WK7_RMP	King, Dhanya	72-75RPM	2025-01-14 08:25:44
34	MDMR-00045	Open comment	MDMR	Middlemore Hospital	Visit 4 - Accountability		Missed/Partial/Extra Exercise	MPEE2	00021	Exercise Log -Part 2	EXEL2	On exercycle - Training RPM:	WK7_RMP	King, Dhanya	70-75RPM	2025-01-14 08:26:26
35	MDMR-00045	Open comment	MDMR	Middlemore Hospital	Visit 4 - Accountability		Missed/Partial/Extra Exercise	MPEE2	00022	Exercise Log -Part 2	EXEL2	On exercycle - Training RPM:	WK7_RMP	King, Dhanya	70-72RPM	2025-01-14 08:27:02
36	MDMR-00045	Open comment	MDMR	Middlemore Hospital	Visit 4 - Accountability		Missed/Partial/Extra Exercise	MPEE2	00023	Exercise Log -Part 2	EXEL2	On exercycle - Training RPM:	WK7_RMP	King, Dhanya	70-72RPM	2025-01-14 08:27:33
37	MDMR-00045	Open comment	MDMR	Middlemore Hospital	Visit 4 - Accountability		Missed/Partial/Extra Exercise	MPEE2	00024	Exercise Log -Part 2	EXEL2	On exercycle - Training RPM:	WK7_RMP	King, Dhanya	67-72RPM	2025-01-14 08:28:05
38	MDMR-00045	Open comment	MDMR	Middlemore Hospital	Visit 4 - Accountability		Missed/Partial/Extra Exercise	MPEE2	00025	Exercise Log -Part 2	EXEL2	On exercycle - Training RPM:	WK7_RMP	King, Dhanya	67-78RPM	2025-01-14 08:28:53
39	MDMR-00045	Open comment	MDMR	Middlemore Hospital	Visit 4 - End of Study	EOS	Lab Tests	LB		Hs-CRP	HSCRP	Hs-CRP (mg/L):	HSCRP_LBORRES	King, Dhanya	<1	2025-01-17 11:14:48
44	MDMR-00045	Open comment	MDMR	Middlemore Hospital	Study Disposition	SD	End of Study Details	EOSD		End of study details	EOSDT	Has the participant completed the study as per protocol?	DSYN	Wojciechowska, Joanna	I have reviewed all data for the participant and confirm that it is complete and accurate.	2025-04-15 14:26:06
