# Supplementary material for: Exercise and Weekly Sirolimus (Rapamycin) in Older Adults: RAPA‐EX‐01 Randomised, Double‐Blind, Placebo‐Controlled Trial
Source: J Cachexia Sarcopenia Muscle. 2026 Apr 15;17(2):e70274. doi: 10.1002/jcsm.70274 (PMC13082878; doi:10.1002/jcsm.70274)
Supplement: Supplementary file 1 — Data S1: Supporting information. [file JCSM-17-e70274-s001.zip › RAPA-EX-001_Lab tests_Clean_22Apr2025.xlsx]

## Sheet: Combined labs
PatientNr	DateCreated	DateChanged	Site	Visit name	Lab test done?	Reason not done:	Laboratory name:	Date of sample collection:	Haemoglobin (g/L):	If abnormal, then clinically significant?	Not done	Haematocrit (ratio):	If abnormal, then clinically significant?	Not done	RBC (x 10(12)/L):	If abnormal, then clinically significant?	Not done	MCV (fl):	If abnormal, then clinically significant?	Not done	Platelets (x 10(9)/L):	If abnormal, then clinically significant?	Not done	Neutrophils (x 10(9)/L):	If abnormal, then clinically significant?	Not done	Lymphocytes (x 10(9)/L):	If abnormal, then clinically significant?	Not done	Monocytes (x 10(9)/L):	If abnormal, then clinically significant?	Not done	Eosinophils (x 10(9)/L):	If abnormal, then clinically significant?	Not done	Basophils (x 10(9)/L):	If abnormal, then clinically significant?	Not done	eGFR (mL /min/1.73m2):	If abnormal, then clinically significant?	Not done	Urea (mmol/L):	If abnormal, then clinically significant?	Not done	Sodium (mmol/L):	If abnormal, then clinically significant?	Not done	Potassium (mmol/L):	If abnormal, then clinically significant?
MDMR-00001	2024-07-29 12:23:50	2025-04-15 12:48:11	Middlemore Hospital	Screening	Yes		Middlemore Hospital Laboratory	2024-07-29	127			0.39			4.07			95			322			3.5			1.6			0.6			0.1			0.1			55	No		9.6	No		137			4.4
MDMR-00001	2024-07-29 12:23:50	2025-04-15 12:48:11	Middlemore Hospital	Interim assessment	Yes		Middlemore Hospital	2024-10-09	132			0.4			4.28			94			340			2.9			2.1			0.5			0.1			0.1					Yes			Yes			Yes
MDMR-00001	2024-07-29 12:23:50	2025-04-15 12:48:11	Middlemore Hospital	End of study	Yes		Middlemore Hospital Laboratory	2024-11-29	124			0.38			4.11			92			312			2.5			2.2			0.4			0.1			0.1			49	No		8.7	No		140			4.2
MDMR-00002	2024-07-29 14:51:04	2025-04-15 15:08:18	Middlemore Hospital	Screening	Yes		Middlemore Hospital Laboratory	2024-07-29	118			0.36			3.85			95			232			2.7			1.4			0.4			0.1			0			90			5.4			143			4.2
MDMR-00002	2024-07-29 14:51:04	2025-04-15 15:08:18	Middlemore Hospital	Interim assessment	Yes		Middlemore Hospital Laboratory	2024-09-18	123			0.37			3.92			94			239			2.4			1.6			0.3			0.1			0					Yes			Yes			Yes
MDMR-00002	2024-07-29 14:51:04	2025-04-15 15:08:18	Middlemore Hospital	End of study	Yes		Middlemore hospital laboratory	2024-11-13	124			0.38			4.01			94			233			2.9			1.6			0.2			0.05			0			90			6.2			141			4
MDMR-00003	2024-08-01 15:11:17	2025-04-15 12:47:39	Middlemore Hospital	Screening	Yes		Middlemore Hospital Laboratory	2024-08-01	140			0.42			4.56			91			177			2.7			1.9			0.4			0.1			0.1			69	No		4.5			142			3.9
MDMR-00003	2024-08-01 15:11:17	2025-04-15 12:47:39	Middlemore Hospital	End of study	Yes		Middlemore Hospital	2024-09-26	139			0.41			4.51			91			221			3.3			2.4			0.4			0.1			0.1			69	No		4.3			146	No		3.5
MDMR-00003	2024-08-01 15:11:17	2025-04-15 12:47:39	Middlemore Hospital	Interim assessment
MDMR-00004	2024-08-05 12:55:42	2025-04-15 14:55:56	Middlemore Hospital	Screening	Yes		Middlemore Hospital Laboratory	2024-08-02	142			0.44			4.41			99			251			4.2			2.2			0.7			0.3			0.1			66	No		7.6			141			4.2
MDMR-00004	2024-08-05 12:55:42	2025-04-15 14:55:56	Middlemore Hospital	Interim assessment	Yes		Middlemore Hospital Laboratory	2024-09-24	140			0.43			4.35			98			232			3.7			2.2			0.8			0.4			0.1					Yes			Yes			Yes
MDMR-00004	2024-08-05 12:55:42	2025-04-15 14:55:56	Middlemore Hospital	End of study	Yes		Middlemore Hospital Laboratory	2024-11-11	132			0.4			4.26	No		95			231			3.3			2			0.7			0.5			0.1			66	No		7.2			139			4.3
MDMR-00005	2024-08-06 16:01:50	2025-04-15 14:56:15	Middlemore Hospital	Screening	Yes		Middlemore Hospital Laboratory	2024-08-06	124			0.36			4.34			83			179			4			2.2			0.5			0.1			0.1			78	No		7.1			143			3.7
MDMR-00005	2024-08-06 16:01:50	2025-04-15 14:56:15	Middlemore Hospital	Interim assessment
MDMR-00005	2024-08-06 16:01:50	2025-04-15 14:56:15	Middlemore Hospital	End of study
MDMR-00006	2024-08-09 14:39:55	2025-04-15 14:56:35	Middlemore Hospital	Screening	Yes		Middlemore Hospital Laboratory	2024-08-08	145			0.43			4.65			93			209			4.3			1.4			0.5			0.1			0.1			83	No		3.9			135			4.7
MDMR-00006	2024-08-09 14:39:55	2025-04-15 14:56:35	Middlemore Hospital	Interim assessment	Yes		Middlemore Hospital	2024-10-10	147			0.44			4.94			89			233			4.1			0.8	No		0.7			0.3			0.1					Yes			Yes			Yes
MDMR-00006	2024-08-09 14:39:55	2025-04-15 14:56:35	Middlemore Hospital	End of study	Yes		Middlemore Hospital Laboratory	2024-11-25	145			0.44			5.09			87			252			3.9			1.6			0.6			0.1			0.1			85	No		3.8			134	No		4.2
MDMR-00007	2024-08-15 11:59:06	2025-04-15 14:56:55	Middlemore Hospital	Screening	Yes		Middlemore Hospital Laboratory	2024-08-15	152			0.47			5.54			84			149	No		3.9			1.6			0.7			0.2			0.1			62	No		6.4			140			4.7
MDMR-00007	2024-08-15 11:59:06	2025-04-15 14:56:55	Middlemore Hospital	Interim assessment	Yes		Middlemore Hospital	2024-10-14	150			0.46			5.44			85			157			5.2			1.4			0.8			0.2			0.1					Yes			Yes			Yes
MDMR-00007	2024-08-15 11:59:06	2025-04-15 14:56:55	Middlemore Hospital	End of study	Yes		Middlemore Hospital Laboratory	2024-12-03	145			0.44			5.3			84			160			3.2			1.7			0.8			0.2			0.1			67	No		7.5			142			4.5
MDMR-00008	2024-08-19 09:54:02	2025-04-15 14:57:14	Middlemore Hospital	Screening	Yes		Middlemore Hospital Laboratory	2024-08-19	134			0.39	No		4.44			87			277			5.4			1.9			0.8			0.4			0.1			84	No		5.6			140			4.1
MDMR-00008	2024-08-19 09:54:02	2025-04-15 14:57:14	Middlemore Hospital	Interim assessment	Yes		Middlemore Hospital	2024-10-14	133			0.41			4.59			89			248			5.4			1.8			0.9			0.3			0.1					Yes			Yes			Yes
MDMR-00008	2024-08-19 09:54:02	2025-04-15 14:57:14	Middlemore Hospital	End of study	Yes		Middlemore Hospital Laboratory	2024-12-02	131			0.39	No		4.47			88			247			4.6			1.9			0.7			0.5			0.1			90			6.8			140			4.3
MDMR-00009	2024-08-21 10:35:01	2025-04-15 14:57:33	Middlemore Hospital	Screening	Yes		Middlemore Hospital Laboratory	2024-08-20	125	No		0.37	No		4.39			84			262			4.4			1.1			0.4			0.1			0			80	No		4.9			134	No		4.4
MDMR-00009	2024-08-21 10:35:01	2025-04-15 14:57:33	Middlemore Hospital	Interim assessment
MDMR-00009	2024-08-21 10:35:01	2025-04-15 14:57:33	Middlemore Hospital	End of study
MDMR-00010	2024-08-22 10:07:57	2025-04-15 14:57:51	Middlemore Hospital	Screening	Yes		Middlemore Hospital Laboratory	2024-08-22	125			0.4			5.48			74	No		238			3.4			2.6			0.5			0.1			0.1			90			4.4			141			4.1
MDMR-00010	2024-08-22 10:07:57	2025-04-15 14:57:51	Middlemore Hospital	Interim assessment	Yes		Middlemore Hospital	2024-10-21	118			0.4			5.41			73	No		242			2.8			2.3			0.5			0.1			0.1					Yes			Yes			Yes
MDMR-00010	2024-08-22 10:07:57	2025-04-15 14:57:51	Middlemore Hospital	End of study	Yes		Middle Hospital Laboratory	2024-12-09	121			0.41			5.69	No		72	No		249			3.2			3.3			0.5			0.2			0.1			74			3.3			142			3.7
MDMR-00011	2024-08-23 07:38:51	2025-04-15 14:58:10	Middlemore Hospital	Screening	Yes		Middlemore Hospital	2024-08-26	142			0.44			4.99			88			432	No		3.3			2.1			0.4			0.1			0.1			90			4.5			141			3.9
MDMR-00011	2024-08-23 07:38:51	2025-04-15 14:58:10	Middlemore Hospital	Interim assessment	Yes		Middlemore Hospital Laboratory	2024-11-01	139			0.43			4.94			86			370			3.4			2			0.5			0.1			0.1					Yes			Yes			Yes
MDMR-00011	2024-08-23 07:38:51	2025-04-15 14:58:10	Middlemore Hospital	End of study	No	Participant decided not to take part in any end of study procedures due to illness.
MDMR-00012	2024-08-26 14:00:28	2025-04-15 14:58:29	Middlemore Hospital	Screening	Yes		Middlemore Hospital Laboratory	2024-08-26	135			0.41			4.69			88			315			3.9			1.7			0.6			0.1			0			88	No		5			140			3.8
MDMR-00012	2024-08-26 14:00:28	2025-04-15 14:58:29	Middlemore Hospital	End of study	Yes		Middlemore Hospital Laboratory	2024-10-29	135			0.42			4.81			86			267			3.8			1.6			0.4			0.1			0			86	No		3.9			142			3.6
MDMR-00012	2024-08-26 14:00:28	2025-04-15 14:58:29	Middlemore Hospital	Interim assessment
MDMR-00013	2024-08-27 07:34:18	2025-04-15 14:58:46	Middlemore Hospital	Screening	Yes		Middlemore Hospital	2024-08-27	145			0.44			4.85			90			438	No		3.1			2.8			0.5			0.2			0.1			56	No		6.1			137			4.1
MDMR-00013	2024-08-27 07:34:18	2025-04-15 14:58:46	Middlemore Hospital	Interim assessment	Yes		Middlemore Hospital	2024-10-21	139			0.42			4.76			88			395			2.7			3.3			0.5			0.3			0.1					Yes			Yes			Yes
MDMR-00013	2024-08-27 07:34:18	2025-04-15 14:58:46	Middlemore Hospital	End of study	Yes		Middlemore Hospital Laboratory	2024-12-09	138			0.42			4.75			88			442	No		2.4			4.1	No		0.6			0.4			0.1			65	No		4.8			138			3.9
MDMR-00014	2024-08-30 14:27:10	2025-04-15 14:59:00	Middlemore Hospital	Screening	Yes		Middlemore Hospital	2024-08-30	130			0.39			4.53			86			249			3.8			2.5			0.6			0.2			0.1			60	No		6.7			142			4.3
MDMR-00014	2024-08-30 14:27:10	2025-04-15 14:59:00	Middlemore Hospital	Interim assessment	Yes		Middlemore Hospital Laboratory	2024-11-01	134			0.4			4.51			89			280			5			2.5			0.6			0.2			0.1					Yes			Yes			Yes
MDMR-00014	2024-08-30 14:27:10	2025-04-15 14:59:00	Middlemore Hospital	End of study	Yes		Middlemore Hospital Laboratory	2024-12-12	128			0.38			4.35			88			254			3.9			2			0.5			0.1			0.1			58	No		5.8			140			4
MDMR-00015	2024-09-02 12:39:47	2025-04-15 14:59:15	Middlemore Hospital	Screening	Yes		Middlemore Hospital	2024-09-02	156			0.46			5.29			87			231			6			2.3			0.9			0.1			0			83	No		4.9			139			4.2
MDMR-00015	2024-09-02 12:39:47	2025-04-15 14:59:15	Middlemore Hospital	Interim assessment
MDMR-00015	2024-09-02 12:39:47	2025-04-15 14:59:15	Middlemore Hospital	End of study	No	Participant chose not to complete tests today as does not see any point in doing assessments after stopping study procedures on 01 Oct 2024 (withdrew at this date after being hospitalised).
MDMR-00016	2024-09-03 07:57:42	2025-04-15 14:59:32	Middlemore Hospital	Screening	Yes		Middlemore Hospital	2024-09-02	156	No		0.45			5.49			83			333			5.2			2.5			0.7			0.1			0.1			86	No		4.9			139			3.7
MDMR-00016	2024-09-03 07:57:42	2025-04-15 14:59:32	Middlemore Hospital	End of study	Yes		Middlemore Hospital	2024-10-15	158	No		0.46			5.55			83			320			4			2.4			0.6			0.1			0.1			77	No		4.5			139			3.5
MDMR-00016	2024-09-03 07:57:42	2025-04-15 14:59:32	Middlemore Hospital	Interim assessment
MDMR-00017	2024-09-03 12:28:42	2025-04-15 14:59:50	Middlemore Hospital	Screening	Yes		Middlemore Hospital	2024-09-03	144			0.42			4.59			91			240			2.7			1.9			0.6			0.1			0.1			74	No		5.8			139			4.7
MDMR-00017	2024-09-03 12:28:42	2025-04-15 14:59:50	Middlemore Hospital	Interim assessment	Yes		Middlemore Hospital	2024-11-08	145			0.44			4.82			92			246			2.5			1.8			0.5			0.05			0			76	No				Yes			Yes
MDMR-00017	2024-09-03 12:28:42	2025-04-15 14:59:50	Middlemore Hospital	End of study	Yes		Middlemore Hospital Labs	2024-12-23	145			0.42			4.71			88			217			2.7			1.8			0.6			0.1			0			73	No		7.3			141			4.2
MDMR-00018	2024-09-03 13:07:25	2025-04-15 15:00:08	Middlemore Hospital	Screening	Yes		Middlemore Hospital	2024-09-03	124	No		0.38	No		4.38			86			225			3.7			2.3			0.7			0.1			0.1			81	No		7.1			140			4.6
MDMR-00018	2024-09-03 13:07:25	2025-04-15 15:00:08	Middlemore Hospital	Interim assessment	Yes		Middlemore Hospital Laboratory	2024-10-29	128	No		0.4			4.64			87			237			3.3			1.9			0.7			0.1			0.1					Yes			Yes			Yes
MDMR-00018	2024-09-03 13:07:25	2025-04-15 15:00:08	Middlemore Hospital	End of study	Yes		Middlemore Hospital Laboratory	2024-12-16	127	No		0.38	No		4.45			86			223			3.9			2.2			0.6			0.1			0.1			82	No		7			140			4.3
MDMR-00019	2024-09-05 12:36:21	2025-04-15 15:00:29	Middlemore Hospital	Screening	Yes		Middlemore Hospital	2024-09-05	126			0.38			4.25			90			304			3.3			2.6			0.6			0.3			0.1			83	No		5.9			141			3.9
MDMR-00019	2024-09-05 12:36:21	2025-04-15 15:00:29	Middlemore Hospital	Interim assessment	Yes		Middlemore Hospital Laboratory	2024-11-04	121			0.38			4.16			90			254			4.3			2.6			0.7			0.3			0.1					Yes			Yes			Yes
MDMR-00019	2024-09-05 12:36:21	2025-04-15 15:00:29	Middlemore Hospital	End of study	Yes		Middlemore Hospital Labs	2024-12-23	113	No		0.35			4			87			282			3.5			3			0.6			0.2			0			66	No		4.9			138			3.9
MDMR-00020	2024-09-05 15:55:40	2025-04-16 15:57:21	Middlemore Hospital	Screening	Yes		Middlemore Hospital	2024-09-05	144			0.43			5.2			83			213			3.1			1.4			0.5			0.1			0.1			89	No		6.6			142			4.7
MDMR-00020	2024-09-05 15:55:40	2025-04-16 15:57:21	Middlemore Hospital	Interim assessment	Yes		Middlemore Hospital Laboratory	2024-11-04	145			0.44			5.2			84			179			2.8			1.5			0.4			0.05			0.05					Yes			Yes			Yes
MDMR-00020	2024-09-05 15:55:40	2025-04-16 15:57:21	Middlemore Hospital	End of study	Yes		Middlemore Hospital Labs	2024-12-23	144			0.42			5.16			82			201			2.3			1.7			0.5			0.1			0.05			84	No		5.8			143			4.7
MDMR-00021	2024-09-05 16:06:14	2025-04-15 15:00:47	Middlemore Hospital	Screening	Yes		Middlemore Hospital	2024-09-05	139			0.4			4.3			92			335			3.9			2.7			0.4			0.2			0.1			72	No		6.5			141			3.6
MDMR-00021	2024-09-05 16:06:14	2025-04-15 15:00:47	Middlemore Hospital	Interim assessment	Yes		Middlemore Hospital Laboratory	2024-11-08	133			0.4			4.25			94			281			5.8			2			0.5			0.1			0.1					Yes			Yes			Yes
MDMR-00021	2024-09-05 16:06:14	2025-04-15 15:00:47	Middlemore Hospital	End of study	Yes		Middlemore Hospital Laboratory	2024-12-23	133			0.39			4.26			93			268			3.6			2.6			0.5			0.1			0.1			50	No		7.7			138			4.3
MDMR-00022	2024-09-06 10:55:03	2025-04-15 15:01:04	Middlemore Hospital	Screening	Yes		Middlemore Hospital	2024-09-06	147			0.44			5.19			85			382			6.1			1.7			0.5			0.4			0.1			49	No		9.2	No		140			4
MDMR-00022	2024-09-06 10:55:03	2025-04-15 15:01:04	Middlemore Hospital	Interim assessment	Yes		Middlemore Hospital Laboratory	2024-10-29	143			0.43			5.17			83			352			5.1			1.8			0.5			0.5			0.1					Yes			Yes			Yes
MDMR-00022	2024-09-06 10:55:03	2025-04-15 15:01:04	Middlemore Hospital	End of study	Yes		Middlemore Hospital Laboratory	2024-12-24	142			0.43			5.2			82			378			8.9	No		2			0.6			0.1			0.1			55	No		8.7	No		139			3.5
MDMR-00023	2024-09-06 12:08:41	2025-04-15 15:01:40	Middlemore Hospital	Screening	Yes		Middlemore Hospital	2024-09-06	148			0.44			4.78			93			218			3.2			1.1			0.6			0.1			0.1			68	No		5.7			143			4.1
MDMR-00023	2024-09-06 12:08:41	2025-04-15 15:01:40	Middlemore Hospital	Interim assessment	Yes		Middlemore Hospital Laboratory	2024-11-07	151			0.45			4.91			91			196			4.7			1.2			0.7			0.1			0.1					Yes			Yes			Yes
MDMR-00023	2024-09-06 12:08:41	2025-04-15 15:01:40	Middlemore Hospital	End of study	Yes		Middlemore Hospital Laboratory	2024-12-27	147			0.43			4.87			88			183			8.4	No		1.1			1.3	No		0.1			0			61			4.4			141			4.4
MDMR-00024	2024-09-06 12:08:45	2025-04-15 15:01:59	Middlemore Hospital	Screening	Yes		Middlemore Hospital	2024-09-06	127			0.38			4.48			85			240			5			0.9	No		0.5			0.1			0.1			72	No		5.9			139			4.5
MDMR-00024	2024-09-06 12:08:45	2025-04-15 15:01:59	Middlemore Hospital	Interim assessment
MDMR-00024	2024-09-06 12:08:45	2025-04-15 15:01:59	Middlemore Hospital	End of study
MDMR-00025	2024-09-09 11:15:20	2025-04-15 15:02:24	Middlemore Hospital	Screening	Yes		Middlemore Hospital	2024-09-09	156			0.46			5.16			90			212			3			1	No		0.4			0.2			0.05			82	No		7.9	No		141			4.1
MDMR-00025	2024-09-09 11:15:20	2025-04-15 15:02:24	Middlemore Hospital	Interim assessment	Yes		Middlemore Hospital Laboratory	2024-11-07	151			0.45			5			89			230			3.8			1			0.7			0.2			0.1					Yes			Yes			Yes
MDMR-00025	2024-09-09 11:15:20	2025-04-15 15:02:24	Middlemore Hospital	End of study	Yes		Middlemore Hospital Laboratory	2024-12-27	151			0.45			4.97			90			219			3.4			1.2			0.5			0.2			0.1			83			5.6			141			4.2
MDMR-00026	2024-09-09 14:22:39	2025-04-15 15:02:42	Middlemore Hospital	Screening
MDMR-00026	2024-09-09 14:22:39	2025-04-15 15:02:42	Middlemore Hospital	Interim assessment
MDMR-00026	2024-09-09 14:22:39	2025-04-15 15:02:42	Middlemore Hospital	End of study
MDMR-00027	2024-09-09 16:52:36	2025-04-15 15:02:59	Middlemore Hospital	Screening	Yes		Middlemore Hospital	2024-09-09	144			0.43			5.14			84			289			6.5			3.2			0.8			0.2			0.1			69	No		6.8			139			4.2
MDMR-00027	2024-09-09 16:52:36	2025-04-15 15:02:59	Middlemore Hospital	Interim assessment	Yes		Middlemore Hospital Laboratory	2024-11-06	135			0.41			4.97			82			251			4.6			2.3			0.5			0.2			0.1					Yes			Yes			Yes
MDMR-00027	2024-09-09 16:52:36	2025-04-15 15:02:59	Middlemore Hospital	End of study	Yes		Middlemore Hospital Laboratory	2024-12-23	132			0.39			4.75			82			240			4.5			2.3			0.5			0.2			0.1			75	No		7.6			139			4
MDMR-00028	2024-09-11 09:55:18	2025-04-15 15:03:15	Middlemore Hospital	Screening	Yes		Middlemore Hospital	2024-09-10	133			0.41			4.64			89			218			2.7			2.2			0.5			0.4			0.1			86	No		4			140			4.2
MDMR-00028	2024-09-11 09:55:18	2025-04-15 15:03:15	Middlemore Hospital	Interim assessment	Yes		Middlemore Hospital Laboratory	2024-11-04	127			0.39			4.29			91			236			3			2.1			0.5			0.3			0					Yes			Yes			Yes
MDMR-00028	2024-09-11 09:55:18	2025-04-15 15:03:15	Middlemore Hospital	End of study
MDMR-00029	2024-09-11 09:55:39	2025-04-15 15:03:36	Middlemore Hospital	Screening	Yes		Middlemore Hospital	2024-09-10	125			0.38			4.18			91			294			2.6			1.7			0.3			0.2			0.05			70	No		5.6			140			3.7
MDMR-00029	2024-09-11 09:55:39	2025-04-15 15:03:36	Middlemore Hospital	Interim assessment	Yes		Middlemore Hospital Laboratory	2024-11-05	116			0.36			4.04			89			288			2.4			1.6			0.4			0.3			0.05					Yes			Yes			Yes
MDMR-00029	2024-09-11 09:55:39	2025-04-15 15:03:36	Middlemore Hospital	End of study	Yes		Middlemore Hospital Laboratory	2024-12-24	120			0.36			4.21			86			323			3			1.8			0.4			0.3			0.1			80	No		4.5			139			3.9
MDMR-00030	2024-09-11 09:55:44	2025-04-15 15:03:51	Middlemore Hospital	Screening	Yes		Middlemore Hospital	2024-09-10	159			0.46			5.14			90			291			4.5			1			0.5			0.1			0.1			76	No		6.4			139			4.2
MDMR-00030	2024-09-11 09:55:44	2025-04-15 15:03:51	Middlemore Hospital	Interim assessment	Yes		Middlemore Hospital Laboratory	2024-11-05	158			0.46			5.05			91			311			3.7			0.9	No		0.6			0.1			0.1					Yes			Yes			Yes
MDMR-00030	2024-09-11 09:55:44	2025-04-15 15:03:51	Middlemore Hospital	End of study	Yes		Middlemore Hospital laboratory	2024-12-24	151			0.44			4.83			92			283			4.5			1.2			0.6			0.1			0.1			85	No		4.6			137			4.2
MDMR-00031	2024-09-11 09:55:51	2025-04-15 15:04:06	Middlemore Hospital	Screening	Yes		Middlemore Hospital	2024-09-10	148			0.45			4.8			94			212			5.8			1.4			0.6			0.1			0.1			71	No		9	No		142			4.6
MDMR-00031	2024-09-11 09:55:51	2025-04-15 15:04:06	Middlemore Hospital	Interim assessment	Yes		Middlemore Hospital	2024-11-01	155			0.46			5.12			89			240			5.2			1.5			0.5			0.1			0.1					Yes			Yes			Yes
MDMR-00031	2024-09-11 09:55:51	2025-04-15 15:04:06	Middlemore Hospital	End of study	Yes		Middlemore Hospital Laboratory	2024-12-16	145			0.44			4.95			88			202			3.2			1.3			0.5			0.2			0.1			70	No		9.8	No		139			4.5
MDMR-00032	2024-09-11 09:55:57	2025-04-15 15:04:23	Middlemore Hospital	Screening	Yes		Middlemore Hospital	2024-09-10	151			0.44			4.54			96			272			4.8			1.9			0.7			0.5			0.1			51	No		8.8	No		140			4
MDMR-00032	2024-09-11 09:55:57	2025-04-15 15:04:23	Middlemore Hospital	Interim assessment	Yes		Middlemore Hospital Laboratory	2024-11-06	152			0.46			4.71			97			304			4.4			2.3			0.6			0.6	No		0.1					Yes			Yes			Yes
MDMR-00032	2024-09-11 09:55:57	2025-04-15 15:04:23	Middlemore Hospital	End of study	Yes		Middlemore hospital laboratory	2024-12-23	148			0.43			4.53			95			249			3.7			1.9			0.5			0.4			0.1			46	No		11.5	No		141			4.5
MDMR-00033	2024-09-11 13:32:06	2025-04-15 15:04:45	Middlemore Hospital	Screening	Yes		Middlemore Hospital	2024-09-11	140			0.42			4.63			91			224			4.7			2.3			0.5			0.2			0.1			60	No		6.9			140			4.4
MDMR-00033	2024-09-11 13:32:06	2025-04-15 15:04:45	Middlemore Hospital	Interim assessment	Yes		Middlemore Hospital Laboratory	2024-11-04	127			0.39			4.28			92			229			5			2.3			0.5			0.2			0					Yes			Yes			Yes
MDMR-00033	2024-09-11 13:32:06	2025-04-15 15:04:45	Middlemore Hospital	End of study	No	EOS visit activities not completed due to participant wishing to withdraw from study
MDMR-00034	2024-09-12 15:06:47	2025-04-16 15:57:54	Middlemore Hospital	Screening	Yes		Middlemore Hospital	2024-09-12	143			0.42			4.62			91			215			2.3			1.3			0.5			0.6	No		0.05			85	No		4			139			4.5
MDMR-00034	2024-09-12 15:06:47	2025-04-16 15:57:54	Middlemore Hospital	Interim assessment
MDMR-00034	2024-09-12 15:06:47	2025-04-16 15:57:54	Middlemore Hospital	End of study
MDMR-00035	2024-09-12 15:07:35	2025-04-15 15:05:02	Middlemore Hospital	Screening	Yes		Middlemore Hospital	2024-09-12	151			0.46			5.73			81			275			3.6			1.4			0.4			0.1			0.1			86	No		7.4			140			4.1
MDMR-00035	2024-09-12 15:07:35	2025-04-15 15:05:02	Middlemore Hospital	Interim assessment	Yes		Middlemore Hospital Laboratory	2024-11-07	139			0.42			5.32			80			278			3.7			1.4			0.4			0.2			0.1					Yes			Yes			Yes
MDMR-00035	2024-09-12 15:07:35	2025-04-15 15:05:02	Middlemore Hospital	End of study	Yes		Middlemore Hospital Laboratory	2024-12-23	141			0.43			5.42			78	No		306			6.6			0.8	No		0.2	No		0			0			80	No		7.4			139			4.1
MDMR-00036	2024-09-12 15:07:39	2025-04-15 15:05:20	Middlemore Hospital	Screening	Yes		Middlemore Hospital	2024-09-12	150			0.42			4.6			91			188			4.3			1			0.5			0.1			0.1			73	No		3.4			144			4.1
MDMR-00036	2024-09-12 15:07:39	2025-04-15 15:05:20	Middlemore Hospital	Interim assessment	Yes		Middlemore Hospital Laboratory	2024-11-06	147			0.43			4.75			90			194			3.8			1			0.5			0.1			0					Yes			Yes			Yes
MDMR-00036	2024-09-12 15:07:39	2025-04-15 15:05:20	Middlemore Hospital	End of study	Yes		Middlemore Hospital Laboratory	2024-12-27	148			0.45			4.88			93			189			3.2			1.4			0.5			0.1			0			69			3.7			144			4.4
MDMR-00037	2024-09-12 15:07:47	2025-04-15 15:05:36	Middlemore Hospital	Screening	Yes		Middlemore Hospital	2024-09-12	147			0.45			5.01			90			314			6.5			2.7			1.2	No		0.3			0.1			53	No		5.8			141			4.1
MDMR-00037	2024-09-12 15:07:47	2025-04-15 15:05:36	Middlemore Hospital	Interim assessment	Yes		Middlemore hospital laboratory	2024-11-07	135			0.41			4.54			90			327			5.5			2.4			0.9			0.3			0.1					Yes			Yes			Yes
MDMR-00037	2024-09-12 15:07:47	2025-04-15 15:05:36	Middlemore Hospital	End of study	Yes		Middlemore Hospital Laboratory	2024-12-19	137			0.41			4.63			89			315			6.3			1.9			0.8			0.3			0.1			45	No		6.2			142			4.5
MDMR-00038	2024-09-13 14:07:09	2025-04-15 15:05:53	Middlemore Hospital	Screening	Yes		Middlemore Hospital	2024-09-13	142			0.43			4.67			92			220			3.7			1.2			0.5			0.2			0.1			76	No		5.8			143			4.2
MDMR-00038	2024-09-13 14:07:09	2025-04-15 15:05:53	Middlemore Hospital	Interim assessment	Yes		Middlemore Hospital Laboratory	2024-11-04	136			0.42			4.57			91			176			1.8	No		1.4			0.6			0.1			0.05					Yes			Yes			Yes
MDMR-00038	2024-09-13 14:07:09	2025-04-15 15:05:53	Middlemore Hospital	End of study	Yes		Middlemore hospital laboratory	2024-12-23	137			0.41			4.73			87			259			4.6			1.5			0.5			0.1			0			71	No		6.2			143			4
MDMR-00039	2024-09-16 14:16:16	2025-04-15 15:06:10	Middlemore Hospital	Screening	Yes		Middlemore Hospital	2024-09-13	141			0.43			4.73			92			201			4.5			1			0.6			0.1			0.1			65	No		8.6	No		144			4.1
MDMR-00039	2024-09-16 14:16:16	2025-04-15 15:06:10	Middlemore Hospital	Interim assessment	Yes		Middlemore Hospital Laboratory	2024-11-11	143			0.45			4.95			91			207			4.2			1.2			0.8			0.3			0.1					Yes			Yes			Yes
MDMR-00039	2024-09-16 14:16:16	2025-04-15 15:06:10	Middlemore Hospital	End of study	Yes		Middlemore Hospital Laboratory	2024-12-27	132			0.42			4.63			91			226			4.5			1			0.7			0.1			0.1			67			8.7	No		141			4.3
MDMR-00040	2024-09-16 14:16:25	2025-04-15 15:06:30	Middlemore Hospital	Screening	Yes		Middlemore Hospital	2024-09-13	146			0.42			4.42			94			279			4.7			1.2			0.4			0.1			0			89	No		7.1			138			4.1
MDMR-00040	2024-09-16 14:16:25	2025-04-15 15:06:30	Middlemore Hospital	Interim assessment	Yes		Middlemore Hospital	2024-11-04	145			0.43			4.52			95			291			2.9			1.6			0.4			0.2			0.1					Yes			Yes			Yes
MDMR-00040	2024-09-16 14:16:25	2025-04-15 15:06:30	Middlemore Hospital	End of study	Yes		Middlemore Hospital Labs	2024-12-23	144			0.43			4.47			96			260			3.6			1.5			0.4			0.2			0			84	No		8	No		138			4.6
MDMR-00041	2024-09-16 14:16:30	2025-04-15 15:06:49	Middlemore Hospital	Screening	Yes		Middlemore Hospital	2024-09-13	120			0.36			3.79			94			272			5.1			1.8			0.7			0.2			0.1			90			4.4			139			4.8
MDMR-00041	2024-09-16 14:16:30	2025-04-15 15:06:49	Middlemore Hospital	Interim assessment	Yes		Middlemore Hospital	2024-11-11	114	No		0.34	No		3.71			92			274			3			1.4			0.7			0.2			0.1					Yes			Yes			Yes
MDMR-00041	2024-09-16 14:16:30	2025-04-15 15:06:49	Middlemore Hospital	End of study	No	Participant decided not to take part in any end of study activities.
MDMR-00042	2024-09-26 08:40:34	2025-04-15 15:07:09	Middlemore Hospital	Screening	Yes		Middlemore Hospital	2024-09-25	136			0.43			4.71			90			238			3.3			1.7			0.5			0.2			0.1			80	No		4.7			143			3.9
MDMR-00042	2024-09-26 08:40:34	2025-04-15 15:07:09	Middlemore Hospital	Interim assessment	Yes		Middlemore Hospital Laboratory	2024-11-26	132			0.41			4.59			89			246			3			1.7			0.5			0.3			0.1					Yes			Yes			Yes
MDMR-00042	2024-09-26 08:40:34	2025-04-15 15:07:09	Middlemore Hospital	End of study	Yes		Middlemore Hospital Laboratory	2025-01-14	127			0.4			4.51			90			241			2.6			1.7			0.4			0.4			0.1			83	No		5.7			139			3.9
MDMR-00043	2024-09-27 12:49:08	2025-04-15 15:07:24	Middlemore Hospital	Screening	Yes		Middlemore Hospital	2024-09-26	135			0.39	No		4.35			91			249			4.7			1.4			0.6			0.1			0.1			57	No		11.1	No		136			3.9
MDMR-00043	2024-09-27 12:49:08	2025-04-15 15:07:24	Middlemore Hospital	Interim assessment	Yes		Middlemore Hospital Laboratory	2024-11-25	134			0.39	No		4.38			90			263			7.9	No		1.9			0.9			0.2			0.1					Yes			Yes			Yes
MDMR-00043	2024-09-27 12:49:08	2025-04-15 15:07:24	Middlemore Hospital	End of study	Yes		Middlemore Hospital Laboratory	2025-01-14	128	No		0.38	No		4.13	No		92			247			7.7	No		1.9			0.9			0.2			0.1			50	No		8.9	No		136			4.2
MDMR-00044	2024-09-27 14:33:46	2025-04-15 15:07:40	Middlemore Hospital	Screening	Yes		Middlemore Hospital	2024-09-27	145			0.43			5.25			82			247			3.9			1.4			1.1	No		0.1			0.1			83	No		4			141			4
MDMR-00044	2024-09-27 14:33:46	2025-04-15 15:07:40	Middlemore Hospital	Interim assessment	Yes		Middlemore Hospital Laboratory	2024-11-21	141			0.42			5.12			82			284			7.3			1.8			1.4	No		0.1			0.1					Yes			Yes			Yes
MDMR-00044	2024-09-27 14:33:46	2025-04-15 15:07:40	Middlemore Hospital	End of study	Yes		Middlemore Hosiptal Laboratory	2025-01-13	152			0.46			5.43			84			238			4.3			2.3			1.1	No		0.2			0.1			87	No		5			139			4.3
MDMR-00045	2024-09-30 14:16:15	2025-04-15 15:07:59	Middlemore Hospital	Screening	Yes		Middlemore Hospital	2024-09-30	133			0.43			5.38			80			246			3			1.4			0.2	No		0.2			0.05			84	No		3.5			142			3.9
MDMR-00045	2024-09-30 14:16:15	2025-04-15 15:07:59	Middlemore Hospital	Interim assessment	Yes		Middlemore Hospital Laboratory	2024-11-25	127			0.41			5.25			78	No		236			2.1			1.5			0.3			0.2			0.05					Yes			Yes			Yes
MDMR-00045	2024-09-30 14:16:15	2025-04-15 15:07:59	Middlemore Hospital	End of study	Yes		Middlemore Hospital Laboratory	2025-01-13	136			0.44			5.51			80			293			3.1			2.6			0.4			0.2			0.1			77	No		4.5			141			3.8
[truncated: 52 more columns]

## Sheet: Screening
PatientNr	DateCreated	DateChanged	Site	Visit name	Lab test done?	Reason not done:	Laboratory name:	Date of sample collection:	Haemoglobin (g/L):	If abnormal, then clinically significant?	Not done	Haematocrit (ratio):	If abnormal, then clinically significant?	Not done	RBC (x 10(12)/L):	If abnormal, then clinically significant?	Not done	MCV (fl):	If abnormal, then clinically significant?	Not done	Platelets (x 10(9)/L):	If abnormal, then clinically significant?	Not done	Neutrophils (x 10(9)/L):	If abnormal, then clinically significant?	Not done	Lymphocytes (x 10(9)/L):	If abnormal, then clinically significant?	Not done	Monocytes (x 10(9)/L):	If abnormal, then clinically significant?	Not done	Eosinophils (x 10(9)/L):	If abnormal, then clinically significant?	Not done	Basophils (x 10(9)/L):	If abnormal, then clinically significant?	Not done	eGFR (mL /min/1.73m2):	If abnormal, then clinically significant?	Not done	Urea (mmol/L):	If abnormal, then clinically significant?	Not done	Sodium (mmol/L):	If abnormal, then clinically significant?	Not done	Potassium (mmol/L):	If abnormal, then clinically significant?
MDMR-00001	2024-07-29 12:23:50	2025-04-15 12:48:11	Middlemore Hospital	Screening	Yes		Middlemore Hospital Laboratory	2024-07-29	127			0.39			4.07			95			322			3.5			1.6			0.6			0.1			0.1			55	No		9.6	No		137			4.4
MDMR-00002	2024-07-29 14:51:04	2025-04-15 15:08:18	Middlemore Hospital	Screening	Yes		Middlemore Hospital Laboratory	2024-07-29	118			0.36			3.85			95			232			2.7			1.4			0.4			0.1			0			90			5.4			143			4.2
MDMR-00003	2024-08-01 15:11:17	2025-04-15 12:47:39	Middlemore Hospital	Screening	Yes		Middlemore Hospital Laboratory	2024-08-01	140			0.42			4.56			91			177			2.7			1.9			0.4			0.1			0.1			69	No		4.5			142			3.9
MDMR-00004	2024-08-05 12:55:42	2025-04-15 14:55:56	Middlemore Hospital	Screening	Yes		Middlemore Hospital Laboratory	2024-08-02	142			0.44			4.41			99			251			4.2			2.2			0.7			0.3			0.1			66	No		7.6			141			4.2
MDMR-00005	2024-08-06 16:01:50	2025-04-15 14:56:15	Middlemore Hospital	Screening	Yes		Middlemore Hospital Laboratory	2024-08-06	124			0.36			4.34			83			179			4			2.2			0.5			0.1			0.1			78	No		7.1			143			3.7
MDMR-00006	2024-08-09 14:39:55	2025-04-15 14:56:35	Middlemore Hospital	Screening	Yes		Middlemore Hospital Laboratory	2024-08-08	145			0.43			4.65			93			209			4.3			1.4			0.5			0.1			0.1			83	No		3.9			135			4.7
MDMR-00007	2024-08-15 11:59:06	2025-04-15 14:56:55	Middlemore Hospital	Screening	Yes		Middlemore Hospital Laboratory	2024-08-15	152			0.47			5.54			84			149	No		3.9			1.6			0.7			0.2			0.1			62	No		6.4			140			4.7
MDMR-00008	2024-08-19 09:54:02	2025-04-15 14:57:14	Middlemore Hospital	Screening	Yes		Middlemore Hospital Laboratory	2024-08-19	134			0.39	No		4.44			87			277			5.4			1.9			0.8			0.4			0.1			84	No		5.6			140			4.1
MDMR-00009	2024-08-21 10:35:01	2025-04-15 14:57:33	Middlemore Hospital	Screening	Yes		Middlemore Hospital Laboratory	2024-08-20	125	No		0.37	No		4.39			84			262			4.4			1.1			0.4			0.1			0			80	No		4.9			134	No		4.4
MDMR-00010	2024-08-22 10:07:57	2025-04-15 14:57:51	Middlemore Hospital	Screening	Yes		Middlemore Hospital Laboratory	2024-08-22	125			0.4			5.48			74	No		238			3.4			2.6			0.5			0.1			0.1			90			4.4			141			4.1
MDMR-00011	2024-08-23 07:38:51	2025-04-15 14:58:10	Middlemore Hospital	Screening	Yes		Middlemore Hospital	2024-08-26	142			0.44			4.99			88			432	No		3.3			2.1			0.4			0.1			0.1			90			4.5			141			3.9
MDMR-00012	2024-08-26 14:00:28	2025-04-15 14:58:29	Middlemore Hospital	Screening	Yes		Middlemore Hospital Laboratory	2024-08-26	135			0.41			4.69			88			315			3.9			1.7			0.6			0.1			0			88	No		5			140			3.8
MDMR-00013	2024-08-27 07:34:18	2025-04-15 14:58:46	Middlemore Hospital	Screening	Yes		Middlemore Hospital	2024-08-27	145			0.44			4.85			90			438	No		3.1			2.8			0.5			0.2			0.1			56	No		6.1			137			4.1
MDMR-00014	2024-08-30 14:27:10	2025-04-15 14:59:00	Middlemore Hospital	Screening	Yes		Middlemore Hospital	2024-08-30	130			0.39			4.53			86			249			3.8			2.5			0.6			0.2			0.1			60	No		6.7			142			4.3
MDMR-00015	2024-09-02 12:39:47	2025-04-15 14:59:15	Middlemore Hospital	Screening	Yes		Middlemore Hospital	2024-09-02	156			0.46			5.29			87			231			6			2.3			0.9			0.1			0			83	No		4.9			139			4.2
MDMR-00016	2024-09-03 07:57:42	2025-04-15 14:59:32	Middlemore Hospital	Screening	Yes		Middlemore Hospital	2024-09-02	156	No		0.45			5.49			83			333			5.2			2.5			0.7			0.1			0.1			86	No		4.9			139			3.7
MDMR-00017	2024-09-03 12:28:42	2025-04-15 14:59:50	Middlemore Hospital	Screening	Yes		Middlemore Hospital	2024-09-03	144			0.42			4.59			91			240			2.7			1.9			0.6			0.1			0.1			74	No		5.8			139			4.7
MDMR-00018	2024-09-03 13:07:25	2025-04-15 15:00:08	Middlemore Hospital	Screening	Yes		Middlemore Hospital	2024-09-03	124	No		0.38	No		4.38			86			225			3.7			2.3			0.7			0.1			0.1			81	No		7.1			140			4.6
MDMR-00019	2024-09-05 12:36:21	2025-04-15 15:00:29	Middlemore Hospital	Screening	Yes		Middlemore Hospital	2024-09-05	126			0.38			4.25			90			304			3.3			2.6			0.6			0.3			0.1			83	No		5.9			141			3.9
MDMR-00020	2024-09-05 15:55:40	2025-04-16 15:57:21	Middlemore Hospital	Screening	Yes		Middlemore Hospital	2024-09-05	144			0.43			5.2			83			213			3.1			1.4			0.5			0.1			0.1			89	No		6.6			142			4.7
MDMR-00021	2024-09-05 16:06:14	2025-04-15 15:00:47	Middlemore Hospital	Screening	Yes		Middlemore Hospital	2024-09-05	139			0.4			4.3			92			335			3.9			2.7			0.4			0.2			0.1			72	No		6.5			141			3.6
MDMR-00022	2024-09-06 10:55:03	2025-04-15 15:01:04	Middlemore Hospital	Screening	Yes		Middlemore Hospital	2024-09-06	147			0.44			5.19			85			382			6.1			1.7			0.5			0.4			0.1			49	No		9.2	No		140			4
MDMR-00023	2024-09-06 12:08:41	2025-04-15 15:01:40	Middlemore Hospital	Screening	Yes		Middlemore Hospital	2024-09-06	148			0.44			4.78			93			218			3.2			1.1			0.6			0.1			0.1			68	No		5.7			143			4.1
MDMR-00024	2024-09-06 12:08:45	2025-04-15 15:01:59	Middlemore Hospital	Screening	Yes		Middlemore Hospital	2024-09-06	127			0.38			4.48			85			240			5			0.9	No		0.5			0.1			0.1			72	No		5.9			139			4.5
MDMR-00025	2024-09-09 11:15:20	2025-04-15 15:02:24	Middlemore Hospital	Screening	Yes		Middlemore Hospital	2024-09-09	156			0.46			5.16			90			212			3			1	No		0.4			0.2			0.05			82	No		7.9	No		141			4.1
MDMR-00026	2024-09-09 14:22:39	2025-04-15 15:02:42	Middlemore Hospital	Screening
MDMR-00027	2024-09-09 16:52:36	2025-04-15 15:02:59	Middlemore Hospital	Screening	Yes		Middlemore Hospital	2024-09-09	144			0.43			5.14			84			289			6.5			3.2			0.8			0.2			0.1			69	No		6.8			139			4.2
MDMR-00028	2024-09-11 09:55:18	2025-04-15 15:03:15	Middlemore Hospital	Screening	Yes		Middlemore Hospital	2024-09-10	133			0.41			4.64			89			218			2.7			2.2			0.5			0.4			0.1			86	No		4			140			4.2
MDMR-00029	2024-09-11 09:55:39	2025-04-15 15:03:36	Middlemore Hospital	Screening	Yes		Middlemore Hospital	2024-09-10	125			0.38			4.18			91			294			2.6			1.7			0.3			0.2			0.05			70	No		5.6			140			3.7
MDMR-00030	2024-09-11 09:55:44	2025-04-15 15:03:51	Middlemore Hospital	Screening	Yes		Middlemore Hospital	2024-09-10	159			0.46			5.14			90			291			4.5			1			0.5			0.1			0.1			76	No		6.4			139			4.2
MDMR-00031	2024-09-11 09:55:51	2025-04-15 15:04:06	Middlemore Hospital	Screening	Yes		Middlemore Hospital	2024-09-10	148			0.45			4.8			94			212			5.8			1.4			0.6			0.1			0.1			71	No		9	No		142			4.6
MDMR-00032	2024-09-11 09:55:57	2025-04-15 15:04:23	Middlemore Hospital	Screening	Yes		Middlemore Hospital	2024-09-10	151			0.44			4.54			96			272			4.8			1.9			0.7			0.5			0.1			51	No		8.8	No		140			4
MDMR-00033	2024-09-11 13:32:06	2025-04-15 15:04:45	Middlemore Hospital	Screening	Yes		Middlemore Hospital	2024-09-11	140			0.42			4.63			91			224			4.7			2.3			0.5			0.2			0.1			60	No		6.9			140			4.4
MDMR-00034	2024-09-12 15:06:47	2025-04-16 15:57:54	Middlemore Hospital	Screening	Yes		Middlemore Hospital	2024-09-12	143			0.42			4.62			91			215			2.3			1.3			0.5			0.6	No		0.05			85	No		4			139			4.5
MDMR-00035	2024-09-12 15:07:35	2025-04-15 15:05:02	Middlemore Hospital	Screening	Yes		Middlemore Hospital	2024-09-12	151			0.46			5.73			81			275			3.6			1.4			0.4			0.1			0.1			86	No		7.4			140			4.1
MDMR-00036	2024-09-12 15:07:39	2025-04-15 15:05:20	Middlemore Hospital	Screening	Yes		Middlemore Hospital	2024-09-12	150			0.42			4.6			91			188			4.3			1			0.5			0.1			0.1			73	No		3.4			144			4.1
MDMR-00037	2024-09-12 15:07:47	2025-04-15 15:05:36	Middlemore Hospital	Screening	Yes		Middlemore Hospital	2024-09-12	147			0.45			5.01			90			314			6.5			2.7			1.2	No		0.3			0.1			53	No		5.8			141			4.1
MDMR-00038	2024-09-13 14:07:09	2025-04-15 15:05:53	Middlemore Hospital	Screening	Yes		Middlemore Hospital	2024-09-13	142			0.43			4.67			92			220			3.7			1.2			0.5			0.2			0.1			76	No		5.8			143			4.2
MDMR-00039	2024-09-16 14:16:16	2025-04-15 15:06:10	Middlemore Hospital	Screening	Yes		Middlemore Hospital	2024-09-13	141			0.43			4.73			92			201			4.5			1			0.6			0.1			0.1			65	No		8.6	No		144			4.1
MDMR-00040	2024-09-16 14:16:25	2025-04-15 15:06:30	Middlemore Hospital	Screening	Yes		Middlemore Hospital	2024-09-13	146			0.42			4.42			94			279			4.7			1.2			0.4			0.1			0			89	No		7.1			138			4.1
MDMR-00041	2024-09-16 14:16:30	2025-04-15 15:06:49	Middlemore Hospital	Screening	Yes		Middlemore Hospital	2024-09-13	120			0.36			3.79			94			272			5.1			1.8			0.7			0.2			0.1			90			4.4			139			4.8
MDMR-00042	2024-09-26 08:40:34	2025-04-15 15:07:09	Middlemore Hospital	Screening	Yes		Middlemore Hospital	2024-09-25	136			0.43			4.71			90			238			3.3			1.7			0.5			0.2			0.1			80	No		4.7			143			3.9
MDMR-00043	2024-09-27 12:49:08	2025-04-15 15:07:24	Middlemore Hospital	Screening	Yes		Middlemore Hospital	2024-09-26	135			0.39	No		4.35			91			249			4.7			1.4			0.6			0.1			0.1			57	No		11.1	No		136			3.9
MDMR-00044	2024-09-27 14:33:46	2025-04-15 15:07:40	Middlemore Hospital	Screening	Yes		Middlemore Hospital	2024-09-27	145			0.43			5.25			82			247			3.9			1.4			1.1	No		0.1			0.1			83	No		4			141			4
MDMR-00045	2024-09-30 14:16:15	2025-04-15 15:07:59	Middlemore Hospital	Screening	Yes		Middlemore Hospital	2024-09-30	133			0.43			5.38			80			246			3			1.4			0.2	No		0.2			0.05			84	No		3.5			142			3.9
[truncated: 52 more columns]

## Sheet: Interim assessment
PatientNr	DateCreated	DateChanged	Site	Visit name	Lab test done?	Reason not done:	Laboratory name:	Date of sample collection:	Haemoglobin (g/L):	If abnormal, then clinically significant?	Not done	Haematocrit (ratio):	If abnormal, then clinically significant?	Not done	RBC (x 10(12)/L):	If abnormal, then clinically significant?	Not done	MCV (fl):	If abnormal, then clinically significant?	Not done	Platelets (x 10(9)/L):	If abnormal, then clinically significant?	Not done	Neutrophils (x 10(9)/L):	If abnormal, then clinically significant?	Not done	Lymphocytes (x 10(9)/L):	If abnormal, then clinically significant?	Not done	Monocytes (x 10(9)/L):	If abnormal, then clinically significant?	Not done	Eosinophils (x 10(9)/L):	If abnormal, then clinically significant?	Not done	Basophils (x 10(9)/L):	If abnormal, then clinically significant?	Not done	eGFR (mL /min/1.73m2):	If abnormal, then clinically significant?	Not done	Urea (mmol/L):	If abnormal, then clinically significant?	Not done	Sodium (mmol/L):	If abnormal, then clinically significant?	Not done	Potassium (mmol/L):	If abnormal, then clinically significant?
MDMR-00001	2024-07-29 12:23:50	2025-04-15 12:48:11	Middlemore Hospital	Interim assessment	Yes		Middlemore Hospital	2024-10-09	132			0.4			4.28			94			340			2.9			2.1			0.5			0.1			0.1					Yes			Yes			Yes
MDMR-00002	2024-07-29 14:51:04	2025-04-15 15:08:18	Middlemore Hospital	Interim assessment	Yes		Middlemore Hospital Laboratory	2024-09-18	123			0.37			3.92			94			239			2.4			1.6			0.3			0.1			0					Yes			Yes			Yes
MDMR-00003	2024-08-01 15:11:17	2025-04-15 12:47:39	Middlemore Hospital	Interim assessment
MDMR-00004	2024-08-05 12:55:42	2025-04-15 14:55:56	Middlemore Hospital	Interim assessment	Yes		Middlemore Hospital Laboratory	2024-09-24	140			0.43			4.35			98			232			3.7			2.2			0.8			0.4			0.1					Yes			Yes			Yes
MDMR-00005	2024-08-06 16:01:50	2025-04-15 14:56:15	Middlemore Hospital	Interim assessment
MDMR-00006	2024-08-09 14:39:55	2025-04-15 14:56:35	Middlemore Hospital	Interim assessment	Yes		Middlemore Hospital	2024-10-10	147			0.44			4.94			89			233			4.1			0.8	No		0.7			0.3			0.1					Yes			Yes			Yes
MDMR-00007	2024-08-15 11:59:06	2025-04-15 14:56:55	Middlemore Hospital	Interim assessment	Yes		Middlemore Hospital	2024-10-14	150			0.46			5.44			85			157			5.2			1.4			0.8			0.2			0.1					Yes			Yes			Yes
MDMR-00008	2024-08-19 09:54:02	2025-04-15 14:57:14	Middlemore Hospital	Interim assessment	Yes		Middlemore Hospital	2024-10-14	133			0.41			4.59			89			248			5.4			1.8			0.9			0.3			0.1					Yes			Yes			Yes
MDMR-00009	2024-08-21 10:35:01	2025-04-15 14:57:33	Middlemore Hospital	Interim assessment
MDMR-00010	2024-08-22 10:07:57	2025-04-15 14:57:51	Middlemore Hospital	Interim assessment	Yes		Middlemore Hospital	2024-10-21	118			0.4			5.41			73	No		242			2.8			2.3			0.5			0.1			0.1					Yes			Yes			Yes
MDMR-00011	2024-08-23 07:38:51	2025-04-15 14:58:10	Middlemore Hospital	Interim assessment	Yes		Middlemore Hospital Laboratory	2024-11-01	139			0.43			4.94			86			370			3.4			2			0.5			0.1			0.1					Yes			Yes			Yes
MDMR-00012	2024-08-26 14:00:28	2025-04-15 14:58:29	Middlemore Hospital	Interim assessment
MDMR-00013	2024-08-27 07:34:18	2025-04-15 14:58:46	Middlemore Hospital	Interim assessment	Yes		Middlemore Hospital	2024-10-21	139			0.42			4.76			88			395			2.7			3.3			0.5			0.3			0.1					Yes			Yes			Yes
MDMR-00014	2024-08-30 14:27:10	2025-04-15 14:59:00	Middlemore Hospital	Interim assessment	Yes		Middlemore Hospital Laboratory	2024-11-01	134			0.4			4.51			89			280			5			2.5			0.6			0.2			0.1					Yes			Yes			Yes
MDMR-00015	2024-09-02 12:39:47	2025-04-15 14:59:15	Middlemore Hospital	Interim assessment
MDMR-00016	2024-09-03 07:57:42	2025-04-15 14:59:32	Middlemore Hospital	Interim assessment
MDMR-00017	2024-09-03 12:28:42	2025-04-15 14:59:50	Middlemore Hospital	Interim assessment	Yes		Middlemore Hospital	2024-11-08	145			0.44			4.82			92			246			2.5			1.8			0.5			0.05			0			76	No				Yes			Yes
MDMR-00018	2024-09-03 13:07:25	2025-04-15 15:00:08	Middlemore Hospital	Interim assessment	Yes		Middlemore Hospital Laboratory	2024-10-29	128	No		0.4			4.64			87			237			3.3			1.9			0.7			0.1			0.1					Yes			Yes			Yes
MDMR-00019	2024-09-05 12:36:21	2025-04-15 15:00:29	Middlemore Hospital	Interim assessment	Yes		Middlemore Hospital Laboratory	2024-11-04	121			0.38			4.16			90			254			4.3			2.6			0.7			0.3			0.1					Yes			Yes			Yes
MDMR-00020	2024-09-05 15:55:40	2025-04-16 15:57:21	Middlemore Hospital	Interim assessment	Yes		Middlemore Hospital Laboratory	2024-11-04	145			0.44			5.2			84			179			2.8			1.5			0.4			0.05			0.05					Yes			Yes			Yes
MDMR-00021	2024-09-05 16:06:14	2025-04-15 15:00:47	Middlemore Hospital	Interim assessment	Yes		Middlemore Hospital Laboratory	2024-11-08	133			0.4			4.25			94			281			5.8			2			0.5			0.1			0.1					Yes			Yes			Yes
MDMR-00022	2024-09-06 10:55:03	2025-04-15 15:01:04	Middlemore Hospital	Interim assessment	Yes		Middlemore Hospital Laboratory	2024-10-29	143			0.43			5.17			83			352			5.1			1.8			0.5			0.5			0.1					Yes			Yes			Yes
MDMR-00023	2024-09-06 12:08:41	2025-04-15 15:01:40	Middlemore Hospital	Interim assessment	Yes		Middlemore Hospital Laboratory	2024-11-07	151			0.45			4.91			91			196			4.7			1.2			0.7			0.1			0.1					Yes			Yes			Yes
MDMR-00024	2024-09-06 12:08:45	2025-04-15 15:01:59	Middlemore Hospital	Interim assessment
MDMR-00025	2024-09-09 11:15:20	2025-04-15 15:02:24	Middlemore Hospital	Interim assessment	Yes		Middlemore Hospital Laboratory	2024-11-07	151			0.45			5			89			230			3.8			1			0.7			0.2			0.1					Yes			Yes			Yes
MDMR-00026	2024-09-09 14:22:39	2025-04-15 15:02:42	Middlemore Hospital	Interim assessment
MDMR-00027	2024-09-09 16:52:36	2025-04-15 15:02:59	Middlemore Hospital	Interim assessment	Yes		Middlemore Hospital Laboratory	2024-11-06	135			0.41			4.97			82			251			4.6			2.3			0.5			0.2			0.1					Yes			Yes			Yes
MDMR-00028	2024-09-11 09:55:18	2025-04-15 15:03:15	Middlemore Hospital	Interim assessment	Yes		Middlemore Hospital Laboratory	2024-11-04	127			0.39			4.29			91			236			3			2.1			0.5			0.3			0					Yes			Yes			Yes
MDMR-00029	2024-09-11 09:55:39	2025-04-15 15:03:36	Middlemore Hospital	Interim assessment	Yes		Middlemore Hospital Laboratory	2024-11-05	116			0.36			4.04			89			288			2.4			1.6			0.4			0.3			0.05					Yes			Yes			Yes
MDMR-00030	2024-09-11 09:55:44	2025-04-15 15:03:51	Middlemore Hospital	Interim assessment	Yes		Middlemore Hospital Laboratory	2024-11-05	158			0.46			5.05			91			311			3.7			0.9	No		0.6			0.1			0.1					Yes			Yes			Yes
MDMR-00031	2024-09-11 09:55:51	2025-04-15 15:04:06	Middlemore Hospital	Interim assessment	Yes		Middlemore Hospital	2024-11-01	155			0.46			5.12			89			240			5.2			1.5			0.5			0.1			0.1					Yes			Yes			Yes
MDMR-00032	2024-09-11 09:55:57	2025-04-15 15:04:23	Middlemore Hospital	Interim assessment	Yes		Middlemore Hospital Laboratory	2024-11-06	152			0.46			4.71			97			304			4.4			2.3			0.6			0.6	No		0.1					Yes			Yes			Yes
MDMR-00033	2024-09-11 13:32:06	2025-04-15 15:04:45	Middlemore Hospital	Interim assessment	Yes		Middlemore Hospital Laboratory	2024-11-04	127			0.39			4.28			92			229			5			2.3			0.5			0.2			0					Yes			Yes			Yes
MDMR-00034	2024-09-12 15:06:47	2025-04-16 15:57:54	Middlemore Hospital	Interim assessment
MDMR-00035	2024-09-12 15:07:35	2025-04-15 15:05:02	Middlemore Hospital	Interim assessment	Yes		Middlemore Hospital Laboratory	2024-11-07	139			0.42			5.32			80			278			3.7			1.4			0.4			0.2			0.1					Yes			Yes			Yes
MDMR-00036	2024-09-12 15:07:39	2025-04-15 15:05:20	Middlemore Hospital	Interim assessment	Yes		Middlemore Hospital Laboratory	2024-11-06	147			0.43			4.75			90			194			3.8			1			0.5			0.1			0					Yes			Yes			Yes
MDMR-00037	2024-09-12 15:07:47	2025-04-15 15:05:36	Middlemore Hospital	Interim assessment	Yes		Middlemore hospital laboratory	2024-11-07	135			0.41			4.54			90			327			5.5			2.4			0.9			0.3			0.1					Yes			Yes			Yes
MDMR-00038	2024-09-13 14:07:09	2025-04-15 15:05:53	Middlemore Hospital	Interim assessment	Yes		Middlemore Hospital Laboratory	2024-11-04	136			0.42			4.57			91			176			1.8	No		1.4			0.6			0.1			0.05					Yes			Yes			Yes
MDMR-00039	2024-09-16 14:16:16	2025-04-15 15:06:10	Middlemore Hospital	Interim assessment	Yes		Middlemore Hospital Laboratory	2024-11-11	143			0.45			4.95			91			207			4.2			1.2			0.8			0.3			0.1					Yes			Yes			Yes
MDMR-00040	2024-09-16 14:16:25	2025-04-15 15:06:30	Middlemore Hospital	Interim assessment	Yes		Middlemore Hospital	2024-11-04	145			0.43			4.52			95			291			2.9			1.6			0.4			0.2			0.1					Yes			Yes			Yes
MDMR-00041	2024-09-16 14:16:30	2025-04-15 15:06:49	Middlemore Hospital	Interim assessment	Yes		Middlemore Hospital	2024-11-11	114	No		0.34	No		3.71			92			274			3			1.4			0.7			0.2			0.1					Yes			Yes			Yes
MDMR-00042	2024-09-26 08:40:34	2025-04-15 15:07:09	Middlemore Hospital	Interim assessment	Yes		Middlemore Hospital Laboratory	2024-11-26	132			0.41			4.59			89			246			3			1.7			0.5			0.3			0.1					Yes			Yes			Yes
MDMR-00043	2024-09-27 12:49:08	2025-04-15 15:07:24	Middlemore Hospital	Interim assessment	Yes		Middlemore Hospital Laboratory	2024-11-25	134			0.39	No		4.38			90			263			7.9	No		1.9			0.9			0.2			0.1					Yes			Yes			Yes
MDMR-00044	2024-09-27 14:33:46	2025-04-15 15:07:40	Middlemore Hospital	Interim assessment	Yes		Middlemore Hospital Laboratory	2024-11-21	141			0.42			5.12			82			284			7.3			1.8			1.4	No		0.1			0.1					Yes			Yes			Yes
MDMR-00045	2024-09-30 14:16:15	2025-04-15 15:07:59	Middlemore Hospital	Interim assessment	Yes		Middlemore Hospital Laboratory	2024-11-25	127			0.41			5.25			78	No		236			2.1			1.5			0.3			0.2			0.05					Yes			Yes			Yes
[truncated: 52 more columns]

## Sheet: End of study
PatientNr	DateCreated	DateChanged	Site	Visit name	Lab test done?	Reason not done:	Laboratory name:	Date of sample collection:	Haemoglobin (g/L):	If abnormal, then clinically significant?	Not done	Haematocrit (ratio):	If abnormal, then clinically significant?	Not done	RBC (x 10(12)/L):	If abnormal, then clinically significant?	Not done	MCV (fl):	If abnormal, then clinically significant?	Not done	Platelets (x 10(9)/L):	If abnormal, then clinically significant?	Not done	Neutrophils (x 10(9)/L):	If abnormal, then clinically significant?	Not done	Lymphocytes (x 10(9)/L):	If abnormal, then clinically significant?	Not done	Monocytes (x 10(9)/L):	If abnormal, then clinically significant?	Not done	Eosinophils (x 10(9)/L):	If abnormal, then clinically significant?	Not done	Basophils (x 10(9)/L):	If abnormal, then clinically significant?	Not done	eGFR (mL /min/1.73m2):	If abnormal, then clinically significant?	Not done	Urea (mmol/L):	If abnormal, then clinically significant?	Not done	Sodium (mmol/L):	If abnormal, then clinically significant?	Not done	Potassium (mmol/L):	If abnormal, then clinically significant?
MDMR-00001	2024-07-29 12:23:50	2025-04-15 12:48:11	Middlemore Hospital	End of study	Yes		Middlemore Hospital Laboratory	2024-11-29	124			0.38			4.11			92			312			2.5			2.2			0.4			0.1			0.1			49	No		8.7	No		140			4.2
MDMR-00002	2024-07-29 14:51:04	2025-04-15 15:08:18	Middlemore Hospital	End of study	Yes		Middlemore hospital laboratory	2024-11-13	124			0.38			4.01			94			233			2.9			1.6			0.2			0.05			0			90			6.2			141			4
MDMR-00003	2024-08-01 15:11:17	2025-04-15 12:47:39	Middlemore Hospital	End of study	Yes		Middlemore Hospital	2024-09-26	139			0.41			4.51			91			221			3.3			2.4			0.4			0.1			0.1			69	No		4.3			146	No		3.5
MDMR-00004	2024-08-05 12:55:42	2025-04-15 14:55:56	Middlemore Hospital	End of study	Yes		Middlemore Hospital Laboratory	2024-11-11	132			0.4			4.26	No		95			231			3.3			2			0.7			0.5			0.1			66	No		7.2			139			4.3
MDMR-00005	2024-08-06 16:01:50	2025-04-15 14:56:15	Middlemore Hospital	End of study
MDMR-00006	2024-08-09 14:39:55	2025-04-15 14:56:35	Middlemore Hospital	End of study	Yes		Middlemore Hospital Laboratory	2024-11-25	145			0.44			5.09			87			252			3.9			1.6			0.6			0.1			0.1			85	No		3.8			134	No		4.2
MDMR-00007	2024-08-15 11:59:06	2025-04-15 14:56:55	Middlemore Hospital	End of study	Yes		Middlemore Hospital Laboratory	2024-12-03	145			0.44			5.3			84			160			3.2			1.7			0.8			0.2			0.1			67	No		7.5			142			4.5
MDMR-00008	2024-08-19 09:54:02	2025-04-15 14:57:14	Middlemore Hospital	End of study	Yes		Middlemore Hospital Laboratory	2024-12-02	131			0.39	No		4.47			88			247			4.6			1.9			0.7			0.5			0.1			90			6.8			140			4.3
MDMR-00009	2024-08-21 10:35:01	2025-04-15 14:57:33	Middlemore Hospital	End of study
MDMR-00010	2024-08-22 10:07:57	2025-04-15 14:57:51	Middlemore Hospital	End of study	Yes		Middle Hospital Laboratory	2024-12-09	121			0.41			5.69	No		72	No		249			3.2			3.3			0.5			0.2			0.1			74			3.3			142			3.7
MDMR-00011	2024-08-23 07:38:51	2025-04-15 14:58:10	Middlemore Hospital	End of study	No	Participant decided not to take part in any end of study procedures due to illness.
MDMR-00012	2024-08-26 14:00:28	2025-04-15 14:58:29	Middlemore Hospital	End of study	Yes		Middlemore Hospital Laboratory	2024-10-29	135			0.42			4.81			86			267			3.8			1.6			0.4			0.1			0			86	No		3.9			142			3.6
MDMR-00013	2024-08-27 07:34:18	2025-04-15 14:58:46	Middlemore Hospital	End of study	Yes		Middlemore Hospital Laboratory	2024-12-09	138			0.42			4.75			88			442	No		2.4			4.1	No		0.6			0.4			0.1			65	No		4.8			138			3.9
MDMR-00014	2024-08-30 14:27:10	2025-04-15 14:59:00	Middlemore Hospital	End of study	Yes		Middlemore Hospital Laboratory	2024-12-12	128			0.38			4.35			88			254			3.9			2			0.5			0.1			0.1			58	No		5.8			140			4
MDMR-00015	2024-09-02 12:39:47	2025-04-15 14:59:15	Middlemore Hospital	End of study	No	Participant chose not to complete tests today as does not see any point in doing assessments after stopping study procedures on 01 Oct 2024 (withdrew at this date after being hospitalised).
MDMR-00016	2024-09-03 07:57:42	2025-04-15 14:59:32	Middlemore Hospital	End of study	Yes		Middlemore Hospital	2024-10-15	158	No		0.46			5.55			83			320			4			2.4			0.6			0.1			0.1			77	No		4.5			139			3.5
MDMR-00017	2024-09-03 12:28:42	2025-04-15 14:59:50	Middlemore Hospital	End of study	Yes		Middlemore Hospital Labs	2024-12-23	145			0.42			4.71			88			217			2.7			1.8			0.6			0.1			0			73	No		7.3			141			4.2
MDMR-00018	2024-09-03 13:07:25	2025-04-15 15:00:08	Middlemore Hospital	End of study	Yes		Middlemore Hospital Laboratory	2024-12-16	127	No		0.38	No		4.45			86			223			3.9			2.2			0.6			0.1			0.1			82	No		7			140			4.3
MDMR-00019	2024-09-05 12:36:21	2025-04-15 15:00:29	Middlemore Hospital	End of study	Yes		Middlemore Hospital Labs	2024-12-23	113	No		0.35			4			87			282			3.5			3			0.6			0.2			0			66	No		4.9			138			3.9
MDMR-00020	2024-09-05 15:55:40	2025-04-16 15:57:21	Middlemore Hospital	End of study	Yes		Middlemore Hospital Labs	2024-12-23	144			0.42			5.16			82			201			2.3			1.7			0.5			0.1			0.05			84	No		5.8			143			4.7
MDMR-00021	2024-09-05 16:06:14	2025-04-15 15:00:47	Middlemore Hospital	End of study	Yes		Middlemore Hospital Laboratory	2024-12-23	133			0.39			4.26			93			268			3.6			2.6			0.5			0.1			0.1			50	No		7.7			138			4.3
MDMR-00022	2024-09-06 10:55:03	2025-04-15 15:01:04	Middlemore Hospital	End of study	Yes		Middlemore Hospital Laboratory	2024-12-24	142			0.43			5.2			82			378			8.9	No		2			0.6			0.1			0.1			55	No		8.7	No		139			3.5
MDMR-00023	2024-09-06 12:08:41	2025-04-15 15:01:40	Middlemore Hospital	End of study	Yes		Middlemore Hospital Laboratory	2024-12-27	147			0.43			4.87			88			183			8.4	No		1.1			1.3	No		0.1			0			61			4.4			141			4.4
MDMR-00024	2024-09-06 12:08:45	2025-04-15 15:01:59	Middlemore Hospital	End of study
MDMR-00025	2024-09-09 11:15:20	2025-04-15 15:02:24	Middlemore Hospital	End of study	Yes		Middlemore Hospital Laboratory	2024-12-27	151			0.45			4.97			90			219			3.4			1.2			0.5			0.2			0.1			83			5.6			141			4.2
MDMR-00026	2024-09-09 14:22:39	2025-04-15 15:02:42	Middlemore Hospital	End of study
MDMR-00027	2024-09-09 16:52:36	2025-04-15 15:02:59	Middlemore Hospital	End of study	Yes		Middlemore Hospital Laboratory	2024-12-23	132			0.39			4.75			82			240			4.5			2.3			0.5			0.2			0.1			75	No		7.6			139			4
MDMR-00028	2024-09-11 09:55:18	2025-04-15 15:03:15	Middlemore Hospital	End of study
MDMR-00029	2024-09-11 09:55:39	2025-04-15 15:03:36	Middlemore Hospital	End of study	Yes		Middlemore Hospital Laboratory	2024-12-24	120			0.36			4.21			86			323			3			1.8			0.4			0.3			0.1			80	No		4.5			139			3.9
MDMR-00030	2024-09-11 09:55:44	2025-04-15 15:03:51	Middlemore Hospital	End of study	Yes		Middlemore Hospital laboratory	2024-12-24	151			0.44			4.83			92			283			4.5			1.2			0.6			0.1			0.1			85	No		4.6			137			4.2
MDMR-00031	2024-09-11 09:55:51	2025-04-15 15:04:06	Middlemore Hospital	End of study	Yes		Middlemore Hospital Laboratory	2024-12-16	145			0.44			4.95			88			202			3.2			1.3			0.5			0.2			0.1			70	No		9.8	No		139			4.5
MDMR-00032	2024-09-11 09:55:57	2025-04-15 15:04:23	Middlemore Hospital	End of study	Yes		Middlemore hospital laboratory	2024-12-23	148			0.43			4.53			95			249			3.7			1.9			0.5			0.4			0.1			46	No		11.5	No		141			4.5
MDMR-00033	2024-09-11 13:32:06	2025-04-15 15:04:45	Middlemore Hospital	End of study	No	EOS visit activities not completed due to participant wishing to withdraw from study
MDMR-00034	2024-09-12 15:06:47	2025-04-16 15:57:54	Middlemore Hospital	End of study
MDMR-00035	2024-09-12 15:07:35	2025-04-15 15:05:02	Middlemore Hospital	End of study	Yes		Middlemore Hospital Laboratory	2024-12-23	141			0.43			5.42			78	No		306			6.6			0.8	No		0.2	No		0			0			80	No		7.4			139			4.1
MDMR-00036	2024-09-12 15:07:39	2025-04-15 15:05:20	Middlemore Hospital	End of study	Yes		Middlemore Hospital Laboratory	2024-12-27	148			0.45			4.88			93			189			3.2			1.4			0.5			0.1			0			69			3.7			144			4.4
MDMR-00037	2024-09-12 15:07:47	2025-04-15 15:05:36	Middlemore Hospital	End of study	Yes		Middlemore Hospital Laboratory	2024-12-19	137			0.41			4.63			89			315			6.3			1.9			0.8			0.3			0.1			45	No		6.2			142			4.5
MDMR-00038	2024-09-13 14:07:09	2025-04-15 15:05:53	Middlemore Hospital	End of study	Yes		Middlemore hospital laboratory	2024-12-23	137			0.41			4.73			87			259			4.6			1.5			0.5			0.1			0			71	No		6.2			143			4
MDMR-00039	2024-09-16 14:16:16	2025-04-15 15:06:10	Middlemore Hospital	End of study	Yes		Middlemore Hospital Laboratory	2024-12-27	132			0.42			4.63			91			226			4.5			1			0.7			0.1			0.1			67			8.7	No		141			4.3
MDMR-00040	2024-09-16 14:16:25	2025-04-15 15:06:30	Middlemore Hospital	End of study	Yes		Middlemore Hospital Labs	2024-12-23	144			0.43			4.47			96			260			3.6			1.5			0.4			0.2			0			84	No		8	No		138			4.6
MDMR-00041	2024-09-16 14:16:30	2025-04-15 15:06:49	Middlemore Hospital	End of study	No	Participant decided not to take part in any end of study activities.
MDMR-00042	2024-09-26 08:40:34	2025-04-15 15:07:09	Middlemore Hospital	End of study	Yes		Middlemore Hospital Laboratory	2025-01-14	127			0.4			4.51			90			241			2.6			1.7			0.4			0.4			0.1			83	No		5.7			139			3.9
MDMR-00043	2024-09-27 12:49:08	2025-04-15 15:07:24	Middlemore Hospital	End of study	Yes		Middlemore Hospital Laboratory	2025-01-14	128	No		0.38	No		4.13	No		92			247			7.7	No		1.9			0.9			0.2			0.1			50	No		8.9	No		136			4.2
MDMR-00044	2024-09-27 14:33:46	2025-04-15 15:07:40	Middlemore Hospital	End of study	Yes		Middlemore Hosiptal Laboratory	2025-01-13	152			0.46			5.43			84			238			4.3			2.3			1.1	No		0.2			0.1			87	No		5			139			4.3
MDMR-00045	2024-09-30 14:16:15	2025-04-15 15:07:59	Middlemore Hospital	End of study	Yes		Middlemore Hospital Laboratory	2025-01-13	136			0.44			5.51			80			293			3.1			2.6			0.4			0.2			0.1			77	No		4.5			141			3.8
[truncated: 52 more columns]
