# Supplementary material for: Exercise and Weekly Sirolimus (Rapamycin) in Older Adults: RAPA‐EX‐01 Randomised, Double‐Blind, Placebo‐Controlled Trial
Source: J Cachexia Sarcopenia Muscle. 2026 Apr 15;17(2):e70274. doi: 10.1002/jcsm.70274 (PMC13082878; doi:10.1002/jcsm.70274)
Supplement: Supplementary file 1 — Data S1: Supporting information. [file JCSM-17-e70274-s001.zip › export-20250421-194748_Weekly-calls.xlsx]

## Sheet: Components
PatientNr	DateCreated	DateChanged	EnrollmentDate	Notification	CreatedInSite	Site	Reference	Was the participant successfully contacted as per protocol?	Reason not contacted:	Date of contact:	Mode of contact:_answer1	Mode of contact:_answer2	Mode of contact:_answer3	Discussed treatment dosing and compliance?	Discussed exercise program and compliance?	Reminded about completing the diary?	Any new adverse events reported since last visit/call?	Ongoing adverse events followed-up?
MDMR-00001	2024-07-29 12:23:50	2025-04-15 12:48:11			Middlemore Hospital	Middlemore Hospital	Week-00001	Yes		2024-09-03	Yes			Yes	Yes	Yes	Yes	Not applicable (no existing AEs)
MDMR-00001	2024-07-29 12:23:50	2025-04-15 12:48:11			Middlemore Hospital	Middlemore Hospital	Week-00002	Yes		2024-09-10	Yes			Yes	Yes	Yes	Yes	Not applicable (no existing AEs)
MDMR-00001	2024-07-29 12:23:50	2025-04-15 12:48:11			Middlemore Hospital	Middlemore Hospital	Week-00003	Yes		2024-09-17	Yes			Yes	Yes	Yes	No	Not applicable (no existing AEs)
MDMR-00001	2024-07-29 12:23:50	2025-04-15 12:48:11			Middlemore Hospital	Middlemore Hospital	Week-00004	Yes		2024-09-24	Yes			Yes	Yes	Yes	No	Not applicable (no existing AEs)
MDMR-00001	2024-07-29 12:23:50	2025-04-15 12:48:11			Middlemore Hospital	Middlemore Hospital	Week-00005	Yes		2024-09-30	Yes			Yes	Yes	Yes	No	Not applicable (no existing AEs)
MDMR-00001	2024-07-29 12:23:50	2025-04-15 12:48:11			Middlemore Hospital	Middlemore Hospital	Week-00006	Yes		2024-10-15	Yes			Yes	Yes	Yes	No	Not applicable (no existing AEs)
MDMR-00001	2024-07-29 12:23:50	2025-04-15 12:48:11			Middlemore Hospital	Middlemore Hospital	Week-00007	Yes		2024-10-22	Yes			Yes	Yes	Yes	No	Not applicable (no existing AEs)
MDMR-00001	2024-07-29 12:23:50	2025-04-15 12:48:11			Middlemore Hospital	Middlemore Hospital	Week-00008	Yes		2024-10-29	Yes			Yes	Yes	Yes	No	Not applicable (no existing AEs)
MDMR-00001	2024-07-29 12:23:50	2025-04-15 12:48:11			Middlemore Hospital	Middlemore Hospital	Week-00009	Yes		2024-11-05	Yes			Yes	Yes	Yes	No	Not applicable (no existing AEs)
MDMR-00001	2024-07-29 12:23:50	2025-04-15 12:48:11			Middlemore Hospital	Middlemore Hospital	Week-00010	Yes		2024-11-12	Yes			Yes	Yes	No	No	Not applicable (no existing AEs)
MDMR-00001	2024-07-29 12:23:50	2025-04-15 12:48:11			Middlemore Hospital	Middlemore Hospital	Week-00011	Yes		2024-11-19	Yes			Yes	Yes	Yes	No	Not applicable (no existing AEs)
MDMR-00002	2024-07-29 14:51:04	2025-04-15 15:08:18			Middlemore Hospital	Middlemore Hospital	Week-00001	Yes		2024-08-19	Yes			Yes	Yes	Yes	No	Not applicable (no existing AEs)
MDMR-00002	2024-07-29 14:51:04	2025-04-15 15:08:18			Middlemore Hospital	Middlemore Hospital	Week-00002	Yes		2024-08-19	Yes			Yes	Yes	Yes	No	Not applicable (no existing AEs)
MDMR-00002	2024-07-29 14:51:04	2025-04-15 15:08:18			Middlemore Hospital	Middlemore Hospital	Week-00003	Yes		2024-08-26	Yes			Yes	Yes	Yes	Yes	Not applicable (no existing AEs)
MDMR-00002	2024-07-29 14:51:04	2025-04-15 15:08:18			Middlemore Hospital	Middlemore Hospital	Week-00004	Yes		2024-09-02	Yes			Yes	Yes	Yes	Yes	Yes
MDMR-00002	2024-07-29 14:51:04	2025-04-15 15:08:18			Middlemore Hospital	Middlemore Hospital	Week-00005	Yes		2024-09-09	Yes			Yes	Yes	Yes	Yes	Yes
MDMR-00002	2024-07-29 14:51:04	2025-04-15 15:08:18			Middlemore Hospital	Middlemore Hospital	Week-00006	Yes		2024-09-23	Yes			Yes	Yes	Yes	Yes	Not applicable (no existing AEs)
MDMR-00002	2024-07-29 14:51:04	2025-04-15 15:08:18			Middlemore Hospital	Middlemore Hospital	Week-00007	Yes		2024-09-30	Yes			Yes	Yes	Yes	No	Not applicable (no existing AEs)
MDMR-00002	2024-07-29 14:51:04	2025-04-15 15:08:18			Middlemore Hospital	Middlemore Hospital	Week-00008	Yes		2024-10-07	Yes			Yes	Yes	Yes	No	Not applicable (no existing AEs)
MDMR-00002	2024-07-29 14:51:04	2025-04-15 15:08:18			Middlemore Hospital	Middlemore Hospital	Week-00009	Yes		2024-10-16	Yes			Yes	Yes	Yes	No	No
MDMR-00002	2024-07-29 14:51:04	2025-04-15 15:08:18			Middlemore Hospital	Middlemore Hospital	Week-00010	Yes		2024-10-21	Yes			Yes	Yes	Yes	No	No
MDMR-00002	2024-07-29 14:51:04	2025-04-15 15:08:18			Middlemore Hospital	Middlemore Hospital	Week-00011	Yes		2024-10-30	Yes			Yes	Yes	Yes	No	Yes
MDMR-00002	2024-07-29 14:51:04	2025-04-15 15:08:18			Middlemore Hospital	Middlemore Hospital	Week-00012	Yes		2024-11-04	Yes			Yes	Yes	Yes	No	Not applicable (no existing AEs)
MDMR-00004	2024-08-05 12:55:42	2025-04-15 14:55:56			Middlemore Hospital	Middlemore Hospital	Week-00001	Yes		2024-08-19	Yes			Yes	Yes	No	No	Not applicable (no existing AEs)
MDMR-00004	2024-08-05 12:55:42	2025-04-15 14:55:56			Middlemore Hospital	Middlemore Hospital	Week-00002	Yes		2024-08-26	Yes			Yes	Yes	Yes	No	Yes
MDMR-00004	2024-08-05 12:55:42	2025-04-15 14:55:56			Middlemore Hospital	Middlemore Hospital	Week-00003	Yes		2024-09-02	Yes			Yes	Yes	Yes	Yes	Not applicable (no existing AEs)
MDMR-00004	2024-08-05 12:55:42	2025-04-15 14:55:56			Middlemore Hospital	Middlemore Hospital	Week-00004	Yes		2024-09-09	Yes			Yes	Yes	Yes	Yes	Yes
MDMR-00004	2024-08-05 12:55:42	2025-04-15 14:55:56			Middlemore Hospital	Middlemore Hospital	Week-00005	Yes		2024-09-18	Yes			Yes	Yes	Yes	Yes	Yes
MDMR-00004	2024-08-05 12:55:42	2025-04-15 14:55:56			Middlemore Hospital	Middlemore Hospital	Week-00006	Yes		2024-10-03	Yes			Yes	Yes	Yes	Yes	Not applicable (no existing AEs)
MDMR-00004	2024-08-05 12:55:42	2025-04-15 14:55:56			Middlemore Hospital	Middlemore Hospital	Week-00007	Yes		2024-10-10	Yes			Yes	Yes	Yes	Yes	Not applicable (no existing AEs)
MDMR-00004	2024-08-05 12:55:42	2025-04-15 14:55:56			Middlemore Hospital	Middlemore Hospital	Week-00008	Yes		2024-10-17	Yes			Yes	Yes	Yes	No	Yes
MDMR-00004	2024-08-05 12:55:42	2025-04-15 14:55:56			Middlemore Hospital	Middlemore Hospital	Week-00009	Yes		2024-10-23	Yes			Yes	Yes	Yes	Yes	Yes
MDMR-00004	2024-08-05 12:55:42	2025-04-15 14:55:56			Middlemore Hospital	Middlemore Hospital	Week-00010	No	Participant was sent email on 31 Oct 2024 asking questions for weekly contact due to them being in Australia and it was discussed that emailing was the best contact method. Participant did not respond to email during week 12 window. However, they did give update via another email on 04 Nov 2024 mentioning that they completed their exercise and took tablet as required. However this contact is not …
MDMR-00004	2024-08-05 12:55:42	2025-04-15 14:55:56			Middlemore Hospital	Middlemore Hospital	Week-00011	Yes		2024-11-05			Yes	Yes	Yes	No	No	No
MDMR-00006	2024-08-09 14:39:55	2025-04-15 14:56:35			Middlemore Hospital	Middlemore Hospital	Week-00001	Yes		2024-09-02	Yes			Yes	Yes	Yes	No	Not applicable (no existing AEs)
MDMR-00006	2024-08-09 14:39:55	2025-04-15 14:56:35			Middlemore Hospital	Middlemore Hospital	Week-00002	Yes		2024-09-09	Yes			Yes	Yes	Yes	No	Not applicable (no existing AEs)
MDMR-00006	2024-08-09 14:39:55	2025-04-15 14:56:35			Middlemore Hospital	Middlemore Hospital	Week-00003	Yes		2024-09-16	Yes			Yes	Yes	Yes	Yes	Not applicable (no existing AEs)
MDMR-00006	2024-08-09 14:39:55	2025-04-15 14:56:35			Middlemore Hospital	Middlemore Hospital	Week-00004	Yes		2024-09-23	Yes			Yes	Yes	Yes	No	Not applicable (no existing AEs)
MDMR-00006	2024-08-09 14:39:55	2025-04-15 14:56:35			Middlemore Hospital	Middlemore Hospital	Week-00005	Yes		2024-09-30	Yes			Yes	Yes	Yes	No	Not applicable (no existing AEs)
MDMR-00006	2024-08-09 14:39:55	2025-04-15 14:56:35			Middlemore Hospital	Middlemore Hospital	Week-00006	Yes		2024-10-14	Yes			Yes	Yes	Yes	No	Not applicable (no existing AEs)
MDMR-00006	2024-08-09 14:39:55	2025-04-15 14:56:35			Middlemore Hospital	Middlemore Hospital	Week-00007	Yes		2024-10-21	Yes			Yes	Yes	Yes	No	Not applicable (no existing AEs)
MDMR-00006	2024-08-09 14:39:55	2025-04-15 14:56:35			Middlemore Hospital	Middlemore Hospital	Week-00008	Yes		2024-10-30	Yes			Yes	Yes	Yes	Yes	Yes
MDMR-00006	2024-08-09 14:39:55	2025-04-15 14:56:35			Middlemore Hospital	Middlemore Hospital	Week-00009	Yes		2024-11-05	Yes			Yes	Yes	Yes	No	Yes
MDMR-00006	2024-08-09 14:39:55	2025-04-15 14:56:35			Middlemore Hospital	Middlemore Hospital	Week-00010	Yes		2024-11-11	Yes			Yes	Yes	Yes	No	Yes
MDMR-00006	2024-08-09 14:39:55	2025-04-15 14:56:35			Middlemore Hospital	Middlemore Hospital	Week-00011	Yes		2024-11-18	Yes			Yes	Yes	Yes	No	Yes
MDMR-00007	2024-08-15 11:59:06	2025-04-15 14:56:55			Middlemore Hospital	Middlemore Hospital	Week-00001	Yes		2024-09-10	Yes			Yes	Yes	Yes	No	Not applicable (no existing AEs)
MDMR-00007	2024-08-15 11:59:06	2025-04-15 14:56:55			Middlemore Hospital	Middlemore Hospital	Week-00002	Yes		2024-09-17	Yes			Yes	Yes	Yes	No	Not applicable (no existing AEs)
MDMR-00007	2024-08-15 11:59:06	2025-04-15 14:56:55			Middlemore Hospital	Middlemore Hospital	Week-00003	Yes		2024-09-24	Yes			Yes	Yes	Yes	No	Not applicable (no existing AEs)
MDMR-00007	2024-08-15 11:59:06	2025-04-15 14:56:55			Middlemore Hospital	Middlemore Hospital	Week-00004	Yes		2024-10-01	Yes			Yes	Yes	Yes	No	Not applicable (no existing AEs)
MDMR-00007	2024-08-15 11:59:06	2025-04-15 14:56:55			Middlemore Hospital	Middlemore Hospital	Week-00005	Yes		2024-10-08	Yes			Yes	Yes	Yes	No	Not applicable (no existing AEs)
MDMR-00007	2024-08-15 11:59:06	2025-04-15 14:56:55			Middlemore Hospital	Middlemore Hospital	Week-00006	Yes		2024-10-22	Yes			Yes	Yes	Yes	No	Not applicable (no existing AEs)
MDMR-00007	2024-08-15 11:59:06	2025-04-15 14:56:55			Middlemore Hospital	Middlemore Hospital	Week-00007	Yes		2024-10-29	Yes			Yes	Yes	Yes	No	Not applicable (no existing AEs)
MDMR-00007	2024-08-15 11:59:06	2025-04-15 14:56:55			Middlemore Hospital	Middlemore Hospital	Week-00008	Yes		2024-11-05	Yes			Yes	Yes	Yes	No	Not applicable (no existing AEs)
MDMR-00007	2024-08-15 11:59:06	2025-04-15 14:56:55			Middlemore Hospital	Middlemore Hospital	Week-00009	Yes		2024-11-12	Yes			Yes	Yes	Yes	No	Not applicable (no existing AEs)
MDMR-00007	2024-08-15 11:59:06	2025-04-15 14:56:55			Middlemore Hospital	Middlemore Hospital	Week-00010	Yes		2024-11-19	Yes			Yes	Yes	Yes	No	Not applicable (no existing AEs)
MDMR-00007	2024-08-15 11:59:06	2025-04-15 14:56:55			Middlemore Hospital	Middlemore Hospital	Week-00011	Yes		2024-11-26	Yes			Yes	Yes	Yes	No	Not applicable (no existing AEs)
MDMR-00008	2024-08-19 09:54:02	2025-04-15 14:57:14			Middlemore Hospital	Middlemore Hospital	Week-00001	Yes		2024-09-13	Yes			Yes	Yes	Yes	No	Not applicable (no existing AEs)
MDMR-00008	2024-08-19 09:54:02	2025-04-15 14:57:14			Middlemore Hospital	Middlemore Hospital	Week-00002	Yes		2024-09-20	Yes			Yes	Yes	Yes	No	Not applicable (no existing AEs)
MDMR-00008	2024-08-19 09:54:02	2025-04-15 14:57:14			Middlemore Hospital	Middlemore Hospital	Week-00003	Yes		2024-09-27	Yes			Yes	Yes	Yes	Yes	Not applicable (no existing AEs)
MDMR-00008	2024-08-19 09:54:02	2025-04-15 14:57:14			Middlemore Hospital	Middlemore Hospital	Week-00004	Yes		2024-10-04	Yes			Yes	Yes	Yes	No	Yes
MDMR-00008	2024-08-19 09:54:02	2025-04-15 14:57:14			Middlemore Hospital	Middlemore Hospital	Week-00005	Yes		2024-10-11	Yes			Yes	Yes	Yes	No	Not applicable (no existing AEs)
MDMR-00008	2024-08-19 09:54:02	2025-04-15 14:57:14			Middlemore Hospital	Middlemore Hospital	Week-00006	Yes		2024-10-25	Yes			Yes	Yes	Yes	No	Not applicable (no existing AEs)
MDMR-00008	2024-08-19 09:54:02	2025-04-15 14:57:14			Middlemore Hospital	Middlemore Hospital	Week-00007	Yes		2024-11-01	Yes			Yes	Yes	Yes	No	Not applicable (no existing AEs)
MDMR-00008	2024-08-19 09:54:02	2025-04-15 14:57:14			Middlemore Hospital	Middlemore Hospital	Week-00008	Yes		2024-11-08	Yes			Yes	Yes	Yes	No	Not applicable (no existing AEs)
MDMR-00008	2024-08-19 09:54:02	2025-04-15 14:57:14			Middlemore Hospital	Middlemore Hospital	Week-00009	Yes		2024-11-15	Yes			Yes	Yes	Yes	No	Not applicable (no existing AEs)
MDMR-00008	2024-08-19 09:54:02	2025-04-15 14:57:14			Middlemore Hospital	Middlemore Hospital	Week-00010	Yes		2024-11-22	Yes			Yes	Yes	Yes	No	Not applicable (no existing AEs)
MDMR-00008	2024-08-19 09:54:02	2025-04-15 14:57:14			Middlemore Hospital	Middlemore Hospital	Week-00011	Yes		2024-11-29	Yes			Yes	Yes	Yes	No	Not applicable (no existing AEs)
MDMR-00010	2024-08-22 10:07:57	2025-04-15 14:57:51			Middlemore Hospital	Middlemore Hospital	Week-00001	Yes		2024-09-19	Yes			Yes	Yes	Yes	Yes	Not applicable (no existing AEs)
MDMR-00010	2024-08-22 10:07:57	2025-04-15 14:57:51			Middlemore Hospital	Middlemore Hospital	Week-00002	Yes		2024-09-26	Yes			Yes	Yes	Yes	No	Not applicable (no existing AEs)
MDMR-00010	2024-08-22 10:07:57	2025-04-15 14:57:51			Middlemore Hospital	Middlemore Hospital	Week-00003	Yes		2024-10-03	Yes			Yes	Yes	Yes	No	Not applicable (no existing AEs)
MDMR-00010	2024-08-22 10:07:57	2025-04-15 14:57:51			Middlemore Hospital	Middlemore Hospital	Week-00004	Yes		2024-10-10	Yes			Yes	Yes	Yes	No	Not applicable (no existing AEs)
MDMR-00010	2024-08-22 10:07:57	2025-04-15 14:57:51			Middlemore Hospital	Middlemore Hospital	Week-00005	Yes		2024-10-17	Yes			Yes	Yes	Yes	No	Not applicable (no existing AEs)
MDMR-00010	2024-08-22 10:07:57	2025-04-15 14:57:51			Middlemore Hospital	Middlemore Hospital	Week-00006	Yes		2024-11-01	Yes			Yes	Yes	Yes	No	Not applicable (no existing AEs)
MDMR-00010	2024-08-22 10:07:57	2025-04-15 14:57:51			Middlemore Hospital	Middlemore Hospital	Week-00007	Yes		2024-11-08	Yes			Yes	Yes	Yes	No	Not applicable (no existing AEs)
MDMR-00010	2024-08-22 10:07:57	2025-04-15 14:57:51			Middlemore Hospital	Middlemore Hospital	Week-00008	Yes		2024-11-15	Yes			Yes	Yes	Yes	No	Not applicable (no existing AEs)
MDMR-00010	2024-08-22 10:07:57	2025-04-15 14:57:51			Middlemore Hospital	Middlemore Hospital	Week-00009	Yes		2024-11-22	Yes			Yes	Yes	Yes	No	Not applicable (no existing AEs)
MDMR-00010	2024-08-22 10:07:57	2025-04-15 14:57:51			Middlemore Hospital	Middlemore Hospital	Week-00010	Yes		2024-11-29	Yes			Yes	Yes	Yes	No	Not applicable (no existing AEs)
MDMR-00010	2024-08-22 10:07:57	2025-04-15 14:57:51			Middlemore Hospital	Middlemore Hospital	Week-00011	Yes		2024-12-06	Yes			Yes	Yes	Yes	No	Not applicable (no existing AEs)
MDMR-00011	2024-08-23 07:38:51	2025-04-15 14:58:10			Middlemore Hospital	Middlemore Hospital	Week-00001	Yes		2024-09-25	Yes			Yes	Yes	Yes	Yes	Not applicable (no existing AEs)
MDMR-00011	2024-08-23 07:38:51	2025-04-15 14:58:10			Middlemore Hospital	Middlemore Hospital	Week-00002	Yes		2024-10-02	Yes			Yes	Yes	Yes	Yes	Not applicable (no existing AEs)
MDMR-00011	2024-08-23 07:38:51	2025-04-15 14:58:10			Middlemore Hospital	Middlemore Hospital	Week-00003	Yes		2024-10-09	Yes			Yes	Yes	Yes	Yes	Not applicable (no existing AEs)
MDMR-00011	2024-08-23 07:38:51	2025-04-15 14:58:10			Middlemore Hospital	Middlemore Hospital	Week-00004	Yes		2024-10-16	Yes			Yes	Yes	Yes	Yes	Not applicable (no existing AEs)
MDMR-00011	2024-08-23 07:38:51	2025-04-15 14:58:10			Middlemore Hospital	Middlemore Hospital	Week-00005	Yes		2024-10-23	Yes			Yes	Yes	Yes	No	Not applicable (no existing AEs)
MDMR-00011	2024-08-23 07:38:51	2025-04-15 14:58:10			Middlemore Hospital	Middlemore Hospital	Week-00006	Yes		2024-11-06	Yes			Yes	Yes	Yes	Yes	Yes
MDMR-00011	2024-08-23 07:38:51	2025-04-15 14:58:10			Middlemore Hospital	Middlemore Hospital	Week-00007	Yes		2024-11-13	Yes			Yes	Yes	Yes	No	Yes
MDMR-00011	2024-08-23 07:38:51	2025-04-15 14:58:10			Middlemore Hospital	Middlemore Hospital	Week-00008	Yes		2024-11-20	Yes			Yes	Yes	Yes	Yes	Yes
MDMR-00011	2024-08-23 07:38:51	2025-04-15 14:58:10			Middlemore Hospital	Middlemore Hospital	Week-00009	Yes		2024-11-27	Yes			Yes	Yes	No	No	Yes
MDMR-00012	2024-08-26 14:00:28	2025-04-15 14:58:29			Middlemore Hospital	Middlemore Hospital	Week-00001	Yes		2024-09-27	Yes			Yes	Yes	Yes	No	Not applicable (no existing AEs)
MDMR-00012	2024-08-26 14:00:28	2025-04-15 14:58:29			Middlemore Hospital	Middlemore Hospital	Week-00002	Yes		2024-10-04	Yes			Yes	Yes	Yes	No	Not applicable (no existing AEs)
MDMR-00012	2024-08-26 14:00:28	2025-04-15 14:58:29			Middlemore Hospital	Middlemore Hospital	Week-00003	Yes		2024-10-11	Yes			Yes	Yes	Yes	No	Not applicable (no existing AEs)
MDMR-00012	2024-08-26 14:00:28	2025-04-15 14:58:29			Middlemore Hospital	Middlemore Hospital	Week-00004	Yes		2024-10-18	Yes			Yes	Yes	Yes	No	Not applicable (no existing AEs)
MDMR-00012	2024-08-26 14:00:28	2025-04-15 14:58:29			Middlemore Hospital	Middlemore Hospital	Week-00005	Yes		2024-10-25	Yes			Yes	Yes	Yes	No	Not applicable (no existing AEs)
MDMR-00013	2024-08-27 07:34:18	2025-04-15 14:58:46			Middlemore Hospital	Middlemore Hospital	Week-00001	Yes		2024-09-20	Yes			Yes	Yes	Yes	No	Not applicable (no existing AEs)
MDMR-00013	2024-08-27 07:34:18	2025-04-15 14:58:46			Middlemore Hospital	Middlemore Hospital	Week-00002	Yes		2024-09-27	Yes			Yes	Yes	Yes	No	Not applicable (no existing AEs)
MDMR-00013	2024-08-27 07:34:18	2025-04-15 14:58:46			Middlemore Hospital	Middlemore Hospital	Week-00003	Yes		2024-10-04	Yes			Yes	Yes	Yes	No	Not applicable (no existing AEs)
MDMR-00013	2024-08-27 07:34:18	2025-04-15 14:58:46			Middlemore Hospital	Middlemore Hospital	Week-00004	Yes		2024-10-11	Yes			Yes	Yes	Yes	No	Not applicable (no existing AEs)
MDMR-00013	2024-08-27 07:34:18	2025-04-15 14:58:46			Middlemore Hospital	Middlemore Hospital	Week-00005	Yes		2024-10-18	Yes			Yes	Yes	Yes	No	Not applicable (no existing AEs)
MDMR-00013	2024-08-27 07:34:18	2025-04-15 14:58:46			Middlemore Hospital	Middlemore Hospital	Week-00006	Yes		2024-11-01	Yes			Yes	Yes	Yes	No	Not applicable (no existing AEs)
MDMR-00013	2024-08-27 07:34:18	2025-04-15 14:58:46			Middlemore Hospital	Middlemore Hospital	Week-00007	Yes		2024-11-08	Yes			Yes	Yes	Yes	No	Not applicable (no existing AEs)
MDMR-00013	2024-08-27 07:34:18	2025-04-15 14:58:46			Middlemore Hospital	Middlemore Hospital	Week-00008	Yes		2024-11-15	Yes			Yes	Yes	Yes	No	Not applicable (no existing AEs)
MDMR-00013	2024-08-27 07:34:18	2025-04-15 14:58:46			Middlemore Hospital	Middlemore Hospital	Week-00009	Yes		2024-11-22	Yes			Yes	Yes	Yes	No	Not applicable (no existing AEs)
MDMR-00013	2024-08-27 07:34:18	2025-04-15 14:58:46			Middlemore Hospital	Middlemore Hospital	Week-00010	Yes		2024-11-29	Yes			Yes	Yes	Yes	No	Not applicable (no existing AEs)
MDMR-00013	2024-08-27 07:34:18	2025-04-15 14:58:46			Middlemore Hospital	Middlemore Hospital	Week-00011	Yes		2024-12-06	Yes			Yes	Yes	Yes	No	Not applicable (no existing AEs)
MDMR-00014	2024-08-30 14:27:10	2025-04-15 14:59:00			Middlemore Hospital	Middlemore Hospital	Week-00001	Yes		2024-09-24	Yes			Yes	Yes	Yes	No	Yes
MDMR-00014	2024-08-30 14:27:10	2025-04-15 14:59:00			Middlemore Hospital	Middlemore Hospital	Week-00002	Yes		2024-10-01	Yes			Yes	Yes	Yes	No	Yes
MDMR-00014	2024-08-30 14:27:10	2025-04-15 14:59:00			Middlemore Hospital	Middlemore Hospital	Week-00003	Yes		2024-10-08	Yes			Yes	Yes	Yes	No	Yes
MDMR-00014	2024-08-30 14:27:10	2025-04-15 14:59:00			Middlemore Hospital	Middlemore Hospital	Week-00004	Yes		2024-10-16	Yes			Yes	Yes	No	No	Yes
MDMR-00014	2024-08-30 14:27:10	2025-04-15 14:59:00			Middlemore Hospital	Middlemore Hospital	Week-00005	Yes		2024-10-22	Yes			Yes	Yes	Yes	No	Not applicable (no existing AEs)
MDMR-00014	2024-08-30 14:27:10	2025-04-15 14:59:00			Middlemore Hospital	Middlemore Hospital	Week-00006	Yes		2024-11-05	Yes			Yes	Yes	Yes	No	Yes
MDMR-00014	2024-08-30 14:27:10	2025-04-15 14:59:00			Middlemore Hospital	Middlemore Hospital	Week-00007	Yes		2024-11-12	Yes			Yes	Yes	Yes	Yes	Yes
MDMR-00014	2024-08-30 14:27:10	2025-04-15 14:59:00			Middlemore Hospital	Middlemore Hospital	Week-00008	Yes		2024-11-19	Yes			Yes	Yes	Yes	No	Yes
MDMR-00014	2024-08-30 14:27:10	2025-04-15 14:59:00			Middlemore Hospital	Middlemore Hospital	Week-00009	Yes		2024-11-26	Yes			Yes	Yes	Yes	No	Yes
MDMR-00014	2024-08-30 14:27:10	2025-04-15 14:59:00			Middlemore Hospital	Middlemore Hospital	Week-00010	Yes		2024-12-03	Yes			Yes	Yes	Yes	No	Yes
MDMR-00014	2024-08-30 14:27:10	2025-04-15 14:59:00			Middlemore Hospital	Middlemore Hospital	Week-00011	Yes		2024-12-10	Yes			Yes	Yes	Yes	Yes	Yes
MDMR-00015	2024-09-02 12:39:47	2025-04-15 14:59:15			Middlemore Hospital	Middlemore Hospital	Week-00001	Yes		2024-09-30	Yes			Yes	Yes	Yes	Yes	Yes
MDMR-00016	2024-09-03 07:57:42	2025-04-15 14:59:32			Middlemore Hospital	Middlemore Hospital	Week-00001	Yes		2024-09-30	Yes			Yes	Yes	Yes	No	Yes
MDMR-00016	2024-09-03 07:57:42	2025-04-15 14:59:32			Middlemore Hospital	Middlemore Hospital	Week-00002	Yes		2024-10-07	Yes			Yes	Yes	Yes	No	Yes
MDMR-00017	2024-09-03 12:28:42	2025-04-15 14:59:50			Middlemore Hospital	Middlemore Hospital	Week-00001	Yes		2024-09-30	Yes			Yes	Yes	Yes	No	Not applicable (no existing AEs)
MDMR-00017	2024-09-03 12:28:42	2025-04-15 14:59:50			Middlemore Hospital	Middlemore Hospital	Week-00002	Yes		2024-10-07	Yes			Yes	Yes	Yes	No	Not applicable (no existing AEs)
MDMR-00017	2024-09-03 12:28:42	2025-04-15 14:59:50			Middlemore Hospital	Middlemore Hospital	Week-00003	Yes		2024-10-14	Yes			Yes	Yes	Yes	No	Not applicable (no existing AEs)
MDMR-00017	2024-09-03 12:28:42	2025-04-15 14:59:50			Middlemore Hospital	Middlemore Hospital	Week-00004	Yes		2024-10-21	Yes			Yes	Yes	Yes	Yes	Not applicable (no existing AEs)
MDMR-00017	2024-09-03 12:28:42	2025-04-15 14:59:50			Middlemore Hospital	Middlemore Hospital	Week-00005	Yes		2024-10-31	Yes			Yes	Yes	Yes	Yes	Yes
MDMR-00017	2024-09-03 12:28:42	2025-04-15 14:59:50			Middlemore Hospital	Middlemore Hospital	Week-00006	Yes		2024-11-12	Yes			Yes	Yes	Yes	No	Yes
MDMR-00017	2024-09-03 12:28:42	2025-04-15 14:59:50			Middlemore Hospital	Middlemore Hospital	Week-00007	Yes		2024-11-18	Yes			Yes	Yes	Yes	No	Yes
MDMR-00017	2024-09-03 12:28:42	2025-04-15 14:59:50			Middlemore Hospital	Middlemore Hospital	Week-00008	Yes		2024-11-25	Yes			Yes	Yes	Yes	No	Yes
MDMR-00017	2024-09-03 12:28:42	2025-04-15 14:59:50			Middlemore Hospital	Middlemore Hospital	Week-00009	Yes		2024-12-02	Yes			Yes	Yes	Yes	No	Yes
MDMR-00017	2024-09-03 12:28:42	2025-04-15 14:59:50			Middlemore Hospital	Middlemore Hospital	Week-00010	Yes		2024-12-09	Yes			Yes	Yes	Yes	No	Yes
MDMR-00017	2024-09-03 12:28:42	2025-04-15 14:59:50			Middlemore Hospital	Middlemore Hospital	Week-00011	Yes		2024-12-16	Yes			Yes	Yes	Yes	Yes	Yes
MDMR-00018	2024-09-03 13:07:25	2025-04-15 15:00:08			Middlemore Hospital	Middlemore Hospital	Week-00001	Yes		2024-09-24	Yes			Yes	Yes	Yes	No	Not applicable (no existing AEs)
MDMR-00018	2024-09-03 13:07:25	2025-04-15 15:00:08			Middlemore Hospital	Middlemore Hospital	Week-00002	Yes		2024-10-01	Yes			Yes	Yes	Yes	No	Not applicable (no existing AEs)
MDMR-00018	2024-09-03 13:07:25	2025-04-15 15:00:08			Middlemore Hospital	Middlemore Hospital	Week-00003	Yes		2024-10-08	Yes			Yes	Yes	Yes	No	Not applicable (no existing AEs)
MDMR-00018	2024-09-03 13:07:25	2025-04-15 15:00:08			Middlemore Hospital	Middlemore Hospital	Week-00004	Yes		2024-10-15	Yes			Yes	Yes	Yes	No	Not applicable (no existing AEs)
MDMR-00018	2024-09-03 13:07:25	2025-04-15 15:00:08			Middlemore Hospital	Middlemore Hospital	Week-00005	Yes		2024-10-22	Yes			Yes	Yes	Yes	No	Not applicable (no existing AEs)
MDMR-00018	2024-09-03 13:07:25	2025-04-15 15:00:08			Middlemore Hospital	Middlemore Hospital	Week-00006	Yes		2024-11-05	Yes			Yes	Yes	Yes	No	Not applicable (no existing AEs)
MDMR-00018	2024-09-03 13:07:25	2025-04-15 15:00:08			Middlemore Hospital	Middlemore Hospital	Week-00007	Yes		2024-11-12	Yes			Yes	Yes	Yes	No	Not applicable (no existing AEs)
MDMR-00018	2024-09-03 13:07:25	2025-04-15 15:00:08			Middlemore Hospital	Middlemore Hospital	Week-00008	Yes		2024-11-19	Yes			Yes	Yes	Yes	No	Not applicable (no existing AEs)
MDMR-00018	2024-09-03 13:07:25	2025-04-15 15:00:08			Middlemore Hospital	Middlemore Hospital	Week-00009	Yes		2024-11-26	Yes			Yes	Yes	Yes	No	Not applicable (no existing AEs)
MDMR-00018	2024-09-03 13:07:25	2025-04-15 15:00:08			Middlemore Hospital	Middlemore Hospital	Week-00010	Yes		2024-12-03	Yes			Yes	Yes	Yes	No	Not applicable (no existing AEs)
MDMR-00018	2024-09-03 13:07:25	2025-04-15 15:00:08			Middlemore Hospital	Middlemore Hospital	Week-00011	Yes		2024-12-10	Yes			Yes	Yes	Yes	No	Not applicable (no existing AEs)
MDMR-00019	2024-09-05 12:36:21	2025-04-15 15:00:29			Middlemore Hospital	Middlemore Hospital	Week-00001	Yes		2024-10-02	Yes			Yes	Yes	Yes	Yes	Not applicable (no existing AEs)
MDMR-00019	2024-09-05 12:36:21	2025-04-15 15:00:29			Middlemore Hospital	Middlemore Hospital	Week-00002	Yes		2024-10-09	Yes			Yes	Yes	Yes	Yes	Yes
MDMR-00019	2024-09-05 12:36:21	2025-04-15 15:00:29			Middlemore Hospital	Middlemore Hospital	Week-00003	Yes		2024-10-16	Yes			Yes	Yes	Yes	No	Yes
MDMR-00019	2024-09-05 12:36:21	2025-04-15 15:00:29			Middlemore Hospital	Middlemore Hospital	Week-00004	Yes		2024-10-23	Yes			Yes	Yes	Yes	No	Not applicable (no existing AEs)
MDMR-00019	2024-09-05 12:36:21	2025-04-15 15:00:29			Middlemore Hospital	Middlemore Hospital	Week-00005	Yes		2024-10-30	Yes			Yes	Yes	Yes	Yes	Not applicable (no existing AEs)
MDMR-00019	2024-09-05 12:36:21	2025-04-15 15:00:29			Middlemore Hospital	Middlemore Hospital	Week-00006	Yes		2024-11-13	Yes			Yes	Yes	Yes	Yes	No
MDMR-00019	2024-09-05 12:36:21	2025-04-15 15:00:29			Middlemore Hospital	Middlemore Hospital	Week-00007	Yes		2024-11-20	Yes			Yes	Yes	Yes	Yes	Yes
MDMR-00019	2024-09-05 12:36:21	2025-04-15 15:00:29			Middlemore Hospital	Middlemore Hospital	Week-00008	Yes		2024-11-27	Yes			Yes	Yes	Yes	Yes	Yes
MDMR-00019	2024-09-05 12:36:21	2025-04-15 15:00:29			Middlemore Hospital	Middlemore Hospital	Week-00009	Yes		2024-12-04	Yes			Yes	Yes	Yes	No	Yes
MDMR-00019	2024-09-05 12:36:21	2025-04-15 15:00:29			Middlemore Hospital	Middlemore Hospital	Week-00010	Yes		2024-12-11	Yes			Yes	Yes	Yes	No	Not applicable (no existing AEs)
MDMR-00019	2024-09-05 12:36:21	2025-04-15 15:00:29			Middlemore Hospital	Middlemore Hospital	Week-00011	Yes		2024-12-18	Yes			Yes	Yes	Yes	Yes	Yes
MDMR-00020	2024-09-05 15:55:40	2025-04-16 15:57:21			Middlemore Hospital	Middlemore Hospital	Week-00001	Yes		2024-10-03	Yes			Yes	Yes	Yes	Yes	Not applicable (no existing AEs)
MDMR-00020	2024-09-05 15:55:40	2025-04-16 15:57:21			Middlemore Hospital	Middlemore Hospital	Week-00002	Yes		2024-10-10	Yes			Yes	Yes	Yes	No	Yes
MDMR-00020	2024-09-05 15:55:40	2025-04-16 15:57:21			Middlemore Hospital	Middlemore Hospital	Week-00003	Yes		2024-10-17	Yes			Yes	Yes	Yes	No	Yes
MDMR-00020	2024-09-05 15:55:40	2025-04-16 15:57:21			Middlemore Hospital	Middlemore Hospital	Week-00004	Yes		2024-10-24	Yes			Yes	Yes	Yes	No	Not applicable (no existing AEs)
MDMR-00020	2024-09-05 15:55:40	2025-04-16 15:57:21			Middlemore Hospital	Middlemore Hospital	Week-00005	Yes		2024-10-31	Yes			Yes	Yes	No	No	Not applicable (no existing AEs)
MDMR-00020	2024-09-05 15:55:40	2025-04-16 15:57:21			Middlemore Hospital	Middlemore Hospital	Week-00006	Yes		2024-11-14	Yes			Yes	Yes	Yes	No	Not applicable (no existing AEs)
MDMR-00020	2024-09-05 15:55:40	2025-04-16 15:57:21			Middlemore Hospital	Middlemore Hospital	Week-00007	Yes		2024-11-21	Yes			Yes	Yes	Yes	No	Not applicable (no existing AEs)
MDMR-00020	2024-09-05 15:55:40	2025-04-16 15:57:21			Middlemore Hospital	Middlemore Hospital	Week-00008	Yes		2024-11-28	Yes			Yes	Yes	Yes	No	Not applicable (no existing AEs)
MDMR-00020	2024-09-05 15:55:40	2025-04-16 15:57:21			Middlemore Hospital	Middlemore Hospital	Week-00009	Yes		2024-12-05	Yes			Yes	Yes	Yes	No	Not applicable (no existing AEs)
MDMR-00020	2024-09-05 15:55:40	2025-04-16 15:57:21			Middlemore Hospital	Middlemore Hospital	Week-00010	Yes		2024-12-12	Yes			Yes	Yes	Yes	No	Not applicable (no existing AEs)
MDMR-00020	2024-09-05 15:55:40	2025-04-16 15:57:21			Middlemore Hospital	Middlemore Hospital	Week-00011	Yes		2024-12-19	Yes			Yes	Yes	Yes	No	Not applicable (no existing AEs)
MDMR-00021	2024-09-05 16:06:14	2025-04-15 15:00:47			Middlemore Hospital	Middlemore Hospital	Week-00001	Yes		2024-10-04	Yes			Yes	Yes	Yes	Yes	Not applicable (no existing AEs)
MDMR-00021	2024-09-05 16:06:14	2025-04-15 15:00:47			Middlemore Hospital	Middlemore Hospital	Week-00002	Yes		2024-10-11	Yes			Yes	Yes	Yes	Yes	Yes
MDMR-00021	2024-09-05 16:06:14	2025-04-15 15:00:47			Middlemore Hospital	Middlemore Hospital	Week-00003	Yes		2024-10-18	Yes			Yes	Yes	Yes	No	Yes
MDMR-00021	2024-09-05 16:06:14	2025-04-15 15:00:47			Middlemore Hospital	Middlemore Hospital	Week-00004	Yes		2024-10-25	Yes			Yes	Yes	Yes	No	Yes
MDMR-00021	2024-09-05 16:06:14	2025-04-15 15:00:47			Middlemore Hospital	Middlemore Hospital	Week-00005	Yes		2024-11-01	Yes			Yes	Yes	Yes	No	Yes
MDMR-00021	2024-09-05 16:06:14	2025-04-15 15:00:47			Middlemore Hospital	Middlemore Hospital	Week-00006	Yes		2024-11-15	Yes			Yes	Yes	Yes	No	Yes
MDMR-00021	2024-09-05 16:06:14	2025-04-15 15:00:47			Middlemore Hospital	Middlemore Hospital	Week-00007	Yes		2024-11-22	Yes			Yes	Yes	Yes	No	Yes
MDMR-00021	2024-09-05 16:06:14	2025-04-15 15:00:47			Middlemore Hospital	Middlemore Hospital	Week-00008	Yes		2024-11-29	Yes			Yes	Yes	Yes	No	Not applicable (no existing AEs)
MDMR-00021	2024-09-05 16:06:14	2025-04-15 15:00:47			Middlemore Hospital	Middlemore Hospital	Week-00009	Yes		2024-12-06	Yes			Yes	Yes	Yes	No	Not applicable (no existing AEs)
MDMR-00021	2024-09-05 16:06:14	2025-04-15 15:00:47			Middlemore Hospital	Middlemore Hospital	Week-00010	Yes		2024-12-17	Yes			Yes	Yes	Yes	No	Not applicable (no existing AEs)
MDMR-00021	2024-09-05 16:06:14	2025-04-15 15:00:47			Middlemore Hospital	Middlemore Hospital	Week-00012	Yes		2024-12-20	Yes			Yes	Yes	Yes	No	Not applicable (no existing AEs)
MDMR-00022	2024-09-06 10:55:03	2025-04-15 15:01:04			Middlemore Hospital	Middlemore Hospital	Week-00001	Yes		2024-10-04	Yes			Yes	Yes	Yes	No	Yes
MDMR-00022	2024-09-06 10:55:03	2025-04-15 15:01:04			Middlemore Hospital	Middlemore Hospital	Week-00002	Yes		2024-10-11	Yes			Yes	Yes	Yes	No	Yes
MDMR-00022	2024-09-06 10:55:03	2025-04-15 15:01:04			Middlemore Hospital	Middlemore Hospital	Week-00003	Yes		2024-10-18	Yes			Yes	Yes	Yes	No	Yes
MDMR-00022	2024-09-06 10:55:03	2025-04-15 15:01:04			Middlemore Hospital	Middlemore Hospital	Week-00004	Yes		2024-10-25	Yes			Yes	Yes	Yes	No	Not applicable (no existing AEs)
MDMR-00022	2024-09-06 10:55:03	2025-04-15 15:01:04			Middlemore Hospital	Middlemore Hospital	Week-00005	Yes		2024-11-08	Yes			Yes	Yes	Yes	Yes	No
MDMR-00022	2024-09-06 10:55:03	2025-04-15 15:01:04			Middlemore Hospital	Middlemore Hospital	Week-00006	Yes		2024-11-15	Yes			Yes	Yes	Yes	No	Yes
MDMR-00022	2024-09-06 10:55:03	2025-04-15 15:01:04			Middlemore Hospital	Middlemore Hospital	Week-00007	Yes		2024-11-25	Yes			Yes	Yes	Yes	No	Not applicable (no existing AEs)
MDMR-00022	2024-09-06 10:55:03	2025-04-15 15:01:04			Middlemore Hospital	Middlemore Hospital	Week-00008	Yes		2024-11-29	Yes			Yes	Yes	Yes	No	Not applicable (no existing AEs)
MDMR-00022	2024-09-06 10:55:03	2025-04-15 15:01:04			Middlemore Hospital	Middlemore Hospital	Week-00009	Yes		2024-12-06	Yes			Yes	Yes	Yes	Yes	Not applicable (no existing AEs)
MDMR-00022	2024-09-06 10:55:03	2025-04-15 15:01:04			Middlemore Hospital	Middlemore Hospital	Week-00010	Yes		2024-12-13	Yes			Yes	Yes	Yes	No	Yes
MDMR-00022	2024-09-06 10:55:03	2025-04-15 15:01:04			Middlemore Hospital	Middlemore Hospital	Week-00012	Yes		2024-12-20	Yes			Yes	Yes	Yes	No	Not applicable (no existing AEs)
MDMR-00023	2024-09-06 12:08:41	2025-04-15 15:01:40			Middlemore Hospital	Middlemore Hospital	Week-00001	Yes		2024-09-30	Yes			Yes	Yes	Yes	No	Not applicable (no existing AEs)
MDMR-00023	2024-09-06 12:08:41	2025-04-15 15:01:40			Middlemore Hospital	Middlemore Hospital	Week-00002	Yes		2024-10-07	Yes			Yes	Yes	Yes	Yes	Not applicable (no existing AEs)
MDMR-00023	2024-09-06 12:08:41	2025-04-15 15:01:40			Middlemore Hospital	Middlemore Hospital	Week-00003	Yes		2024-10-15	Yes			Yes	Yes	Yes	No	Not applicable (no existing AEs)
MDMR-00023	2024-09-06 12:08:41	2025-04-15 15:01:40			Middlemore Hospital	Middlemore Hospital	Week-00004	Yes		2024-10-21	Yes			Yes	Yes	Yes	No	Not applicable (no existing AEs)
MDMR-00023	2024-09-06 12:08:41	2025-04-15 15:01:40			Middlemore Hospital	Middlemore Hospital	Week-00005	Yes		2024-10-31	Yes			Yes	Yes	Yes	No	Not applicable (no existing AEs)
MDMR-00023	2024-09-06 12:08:41	2025-04-15 15:01:40			Middlemore Hospital	Middlemore Hospital	Week-00006	Yes		2024-11-11	Yes			Yes	Yes	Yes	No	Not applicable (no existing AEs)
MDMR-00023	2024-09-06 12:08:41	2025-04-15 15:01:40			Middlemore Hospital	Middlemore Hospital	Week-00007	Yes		2024-11-18	Yes			Yes	Yes	Yes	No	Not applicable (no existing AEs)
MDMR-00023	2024-09-06 12:08:41	2025-04-15 15:01:40			Middlemore Hospital	Middlemore Hospital	Week-00008	Yes		2024-11-25	Yes			Yes	Yes	Yes	Yes	Not applicable (no existing AEs)
MDMR-00023	2024-09-06 12:08:41	2025-04-15 15:01:40			Middlemore Hospital	Middlemore Hospital	Week-00009	Yes		2024-12-02	Yes			Yes	Yes	Yes	Yes	Yes
MDMR-00023	2024-09-06 12:08:41	2025-04-15 15:01:40			Middlemore Hospital	Middlemore Hospital	Week-00010	Yes		2024-12-09	Yes			Yes	Yes	No	No	Not applicable (no existing AEs)
MDMR-00023	2024-09-06 12:08:41	2025-04-15 15:01:40			Middlemore Hospital	Middlemore Hospital	Week-00011	Yes		2024-12-18	Yes			Yes	Yes	Yes	No	Yes
MDMR-00025	2024-09-09 11:15:20	2025-04-15 15:02:24			Middlemore Hospital	Middlemore Hospital	Week-00001	Yes		2024-10-02	Yes			Yes	Yes	Yes	No	Not applicable (no existing AEs)
MDMR-00025	2024-09-09 11:15:20	2025-04-15 15:02:24			Middlemore Hospital	Middlemore Hospital	Week-00002	Yes		2024-10-09	Yes			Yes	Yes	Yes	No	Not applicable (no existing AEs)
MDMR-00025	2024-09-09 11:15:20	2025-04-15 15:02:24			Middlemore Hospital	Middlemore Hospital	Week-00003	Yes		2024-10-16	Yes			Yes	Yes	Yes	No	Not applicable (no existing AEs)
MDMR-00025	2024-09-09 11:15:20	2025-04-15 15:02:24			Middlemore Hospital	Middlemore Hospital	Week-00004	Yes		2024-10-23	Yes			Yes	Yes	Yes	No	Not applicable (no existing AEs)
MDMR-00025	2024-09-09 11:15:20	2025-04-15 15:02:24			Middlemore Hospital	Middlemore Hospital	Week-00005	Yes		2024-10-30	Yes			Yes	Yes	Yes	No	Not applicable (no existing AEs)
MDMR-00025	2024-09-09 11:15:20	2025-04-15 15:02:24			Middlemore Hospital	Middlemore Hospital	Week-00006	Yes		2024-11-13	Yes			Yes	Yes	Yes	No	No
MDMR-00025	2024-09-09 11:15:20	2025-04-15 15:02:24			Middlemore Hospital	Middlemore Hospital	Week-00007	Yes		2024-11-20	Yes			Yes	Yes	Yes	Yes	Not applicable (no existing AEs)
MDMR-00025	2024-09-09 11:15:20	2025-04-15 15:02:24			Middlemore Hospital	Middlemore Hospital	Week-00008	Yes		2024-11-27	Yes			Yes	Yes	Yes	No	Not applicable (no existing AEs)
MDMR-00025	2024-09-09 11:15:20	2025-04-15 15:02:24			Middlemore Hospital	Middlemore Hospital	Week-00009	Yes		2024-12-04	Yes			Yes	Yes	Yes	Yes	Not applicable (no existing AEs)
MDMR-00025	2024-09-09 11:15:20	2025-04-15 15:02:24			Middlemore Hospital	Middlemore Hospital	Week-00010	Yes		2024-12-11	Yes			Yes	Yes	Yes	Yes	Not applicable (no existing AEs)
MDMR-00025	2024-09-09 11:15:20	2025-04-15 15:02:24			Middlemore Hospital	Middlemore Hospital	Week-00011	Yes		2024-12-18	Yes			Yes	Yes	Yes	No	Yes
MDMR-00027	2024-09-09 16:52:36	2025-04-15 15:02:59			Middlemore Hospital	Middlemore Hospital	Week-00001	Yes		2024-09-30	Yes			Yes	Yes	Yes	No	Not applicable (no existing AEs)
MDMR-00027	2024-09-09 16:52:36	2025-04-15 15:02:59			Middlemore Hospital	Middlemore Hospital	Week-00002	Yes		2024-10-07	Yes			Yes	Yes	Yes	No	Not applicable (no existing AEs)
MDMR-00027	2024-09-09 16:52:36	2025-04-15 15:02:59			Middlemore Hospital	Middlemore Hospital	Week-00003	Yes		2024-10-16	Yes			Yes	Yes	Yes	No	Not applicable (no existing AEs)
MDMR-00027	2024-09-09 16:52:36	2025-04-15 15:02:59			Middlemore Hospital	Middlemore Hospital	Week-00004	Yes		2024-10-22			Yes	No	No	No	No	Not applicable (no existing AEs)
MDMR-00027	2024-09-09 16:52:36	2025-04-15 15:02:59			Middlemore Hospital	Middlemore Hospital	Week-00005	Yes		2024-10-31	Yes			Yes	Yes	Yes	Yes	Not applicable (no existing AEs)
MDMR-00027	2024-09-09 16:52:36	2025-04-15 15:02:59			Middlemore Hospital	Middlemore Hospital	Week-00006	Yes		2024-11-11	Yes			Yes	Yes	Yes	No	Yes
MDMR-00027	2024-09-09 16:52:36	2025-04-15 15:02:59			Middlemore Hospital	Middlemore Hospital	Week-00007	Yes		2024-11-18	Yes			Yes	Yes	Yes	Yes	Yes
MDMR-00027	2024-09-09 16:52:36	2025-04-15 15:02:59			Middlemore Hospital	Middlemore Hospital	Week-00008	Yes		2024-11-25		Yes		No	No	No	No	Yes
MDMR-00027	2024-09-09 16:52:36	2025-04-15 15:02:59			Middlemore Hospital	Middlemore Hospital	Week-00009	Yes		2024-12-03	Yes			Yes	Yes	Yes	No	Yes
MDMR-00027	2024-09-09 16:52:36	2025-04-15 15:02:59			Middlemore Hospital	Middlemore Hospital	Week-00010	Yes		2024-12-11	Yes			Yes	Yes	Yes	Yes	Yes
MDMR-00027	2024-09-09 16:52:36	2025-04-15 15:02:59			Middlemore Hospital	Middlemore Hospital	Week-00011	Yes		2024-12-16	Yes			Yes	Yes	Yes	No	Yes
MDMR-00028	2024-09-11 09:55:18	2025-04-15 15:03:15			Middlemore Hospital	Middlemore Hospital	Week-00001	Yes		2024-10-02	Yes			Yes	Yes	Yes	No	Not applicable (no existing AEs)
MDMR-00028	2024-09-11 09:55:18	2025-04-15 15:03:15			Middlemore Hospital	Middlemore Hospital	Week-00002	Yes		2024-10-11	Yes			Yes	Yes	Yes	No	Not applicable (no existing AEs)
MDMR-00028	2024-09-11 09:55:18	2025-04-15 15:03:15			Middlemore Hospital	Middlemore Hospital	Week-00003	Yes		2024-10-16	Yes			Yes	Yes	Yes	No	Not applicable (no existing AEs)
MDMR-00028	2024-09-11 09:55:18	2025-04-15 15:03:15			Middlemore Hospital	Middlemore Hospital	Week-00004	Yes		2024-10-24	Yes			Yes	Yes	Yes	Yes	Not applicable (no existing AEs)
MDMR-00028	2024-09-11 09:55:18	2025-04-15 15:03:15			Middlemore Hospital	Middlemore Hospital	Week-00005	Yes		2024-10-31	Yes			Yes	Yes	Yes	No	No
MDMR-00028	2024-09-11 09:55:18	2025-04-15 15:03:15			Middlemore Hospital	Middlemore Hospital	Week-00006	Yes		2024-11-14	Yes			Yes	Yes	Yes	No	Yes
MDMR-00028	2024-09-11 09:55:18	2025-04-15 15:03:15			Middlemore Hospital	Middlemore Hospital	Week-00007	Yes		2024-11-20	Yes			Yes	Yes	Yes	No	Yes
MDMR-00028	2024-09-11 09:55:18	2025-04-15 15:03:15			Middlemore Hospital	Middlemore Hospital	Week-00008	Yes		2024-11-27	Yes			Yes	Yes	Yes	No	Not applicable (no existing AEs)
MDMR-00028	2024-09-11 09:55:18	2025-04-15 15:03:15			Middlemore Hospital	Middlemore Hospital	Week-00009	Yes		2024-12-04	Yes			Yes	Yes	Yes	No	Not applicable (no existing AEs)
MDMR-00028	2024-09-11 09:55:18	2025-04-15 15:03:15			Middlemore Hospital	Middlemore Hospital	Week-00010	No	Attempts were made to get in touch with participant for phone call but no response.
MDMR-00028	2024-09-11 09:55:18	2025-04-15 15:03:15			Middlemore Hospital	Middlemore Hospital	Week-00011	Yes		2024-12-18	Yes			Yes	Yes	No	No	Not applicable (no existing AEs)
MDMR-00029	2024-09-11 09:55:39	2025-04-15 15:03:36			Middlemore Hospital	Middlemore Hospital	Week-00001	Yes		2024-10-02	Yes			Yes	Yes	Yes	Yes	Not applicable (no existing AEs)
MDMR-00029	2024-09-11 09:55:39	2025-04-15 15:03:36			Middlemore Hospital	Middlemore Hospital	Week-00002	Yes		2024-10-08	Yes			Yes	Yes	Yes	No	Not applicable (no existing AEs)
MDMR-00029	2024-09-11 09:55:39	2025-04-15 15:03:36			Middlemore Hospital	Middlemore Hospital	Week-00003	Yes		2024-10-16	Yes			Yes	Yes	Yes	No	Not applicable (no existing AEs)
MDMR-00029	2024-09-11 09:55:39	2025-04-15 15:03:36			Middlemore Hospital	Middlemore Hospital	Week-00004	Yes		2024-10-23	Yes			Yes	Yes	No	Yes	Not applicable (no existing AEs)
MDMR-00029	2024-09-11 09:55:39	2025-04-15 15:03:36			Middlemore Hospital	Middlemore Hospital	Week-00005	Yes		2024-10-30	Yes			Yes	Yes	Yes	No	Yes
MDMR-00029	2024-09-11 09:55:39	2025-04-15 15:03:36			Middlemore Hospital	Middlemore Hospital	Week-00006	Yes		2024-11-13	Yes			Yes	Yes	Yes	Yes	Yes
MDMR-00029	2024-09-11 09:55:39	2025-04-15 15:03:36			Middlemore Hospital	Middlemore Hospital	Week-00007	Yes		2024-11-20	Yes			Yes	Yes	Yes	No	Yes
MDMR-00029	2024-09-11 09:55:39	2025-04-15 15:03:36			Middlemore Hospital	Middlemore Hospital	Week-00008	Yes		2024-11-27	Yes			Yes	Yes	Yes	Yes	Yes
MDMR-00029	2024-09-11 09:55:39	2025-04-15 15:03:36			Middlemore Hospital	Middlemore Hospital	Week-00009	Yes		2024-12-04	Yes			Yes	Yes	Yes	No	Yes
MDMR-00029	2024-09-11 09:55:39	2025-04-15 15:03:36			Middlemore Hospital	Middlemore Hospital	Week-00010	Yes		2024-12-16	Yes			Yes	Yes	Yes	No	Yes
MDMR-00029	2024-09-11 09:55:39	2025-04-15 15:03:36			Middlemore Hospital	Middlemore Hospital	Week-00011	Yes		2024-12-18	Yes			Yes	Yes	Yes	No	Yes
MDMR-00030	2024-09-11 09:55:44	2025-04-15 15:03:51			Middlemore Hospital	Middlemore Hospital	Week-00001	Yes		2024-10-02	Yes			Yes	Yes	Yes	No	Yes
MDMR-00030	2024-09-11 09:55:44	2025-04-15 15:03:51			Middlemore Hospital	Middlemore Hospital	Week-00002	Yes		2024-10-09	Yes			Yes	Yes	Yes	No	Not applicable (no existing AEs)
MDMR-00030	2024-09-11 09:55:44	2025-04-15 15:03:51			Middlemore Hospital	Middlemore Hospital	Week-00003	Yes		2024-10-16	Yes			Yes	Yes	Yes	No	Not applicable (no existing AEs)
MDMR-00030	2024-09-11 09:55:44	2025-04-15 15:03:51			Middlemore Hospital	Middlemore Hospital	Week-00004	Yes		2024-10-23	Yes			Yes	Yes	Yes	No	Not applicable (no existing AEs)
MDMR-00030	2024-09-11 09:55:44	2025-04-15 15:03:51			Middlemore Hospital	Middlemore Hospital	Week-00005	Yes		2024-10-30	Yes			Yes	Yes	Yes	No	Not applicable (no existing AEs)
MDMR-00030	2024-09-11 09:55:44	2025-04-15 15:03:51			Middlemore Hospital	Middlemore Hospital	Week-00006	Yes		2024-11-15	Yes			Yes	Yes	Yes	No	Not applicable (no existing AEs)
MDMR-00030	2024-09-11 09:55:44	2025-04-15 15:03:51			Middlemore Hospital	Middlemore Hospital	Week-00007	Yes		2024-11-20	Yes			Yes	Yes	Yes	No	Not applicable (no existing AEs)
MDMR-00030	2024-09-11 09:55:44	2025-04-15 15:03:51			Middlemore Hospital	Middlemore Hospital	Week-00008	Yes		2024-11-27	Yes			Yes	Yes	Yes	No	Not applicable (no existing AEs)
MDMR-00030	2024-09-11 09:55:44	2025-04-15 15:03:51			Middlemore Hospital	Middlemore Hospital	Week-00009	Yes		2024-12-04	Yes			Yes	Yes	Yes	No	Yes
MDMR-00030	2024-09-11 09:55:44	2025-04-15 15:03:51			Middlemore Hospital	Middlemore Hospital	Week-00010	Yes		2024-12-16	Yes			Yes	Yes	Yes	No	Not applicable (no existing AEs)
MDMR-00030	2024-09-11 09:55:44	2025-04-15 15:03:51			Middlemore Hospital	Middlemore Hospital	Week-00011	Yes		2024-12-19	Yes			Yes	Yes	Yes	No	Not applicable (no existing AEs)
MDMR-00031	2024-09-11 09:55:51	2025-04-15 15:04:06			Middlemore Hospital	Middlemore Hospital	Week-00001	Yes		2024-09-30	Yes			Yes	Yes	Yes	Yes	Not applicable (no existing AEs)
MDMR-00031	2024-09-11 09:55:51	2025-04-15 15:04:06			Middlemore Hospital	Middlemore Hospital	Week-00002	Yes		2024-10-07	Yes			Yes	Yes	Yes	Yes	Yes
MDMR-00031	2024-09-11 09:55:51	2025-04-15 15:04:06			Middlemore Hospital	Middlemore Hospital	Week-00003	Yes		2024-10-14	Yes			Yes	Yes	Yes	No	Yes
MDMR-00031	2024-09-11 09:55:51	2025-04-15 15:04:06			Middlemore Hospital	Middlemore Hospital	Week-00004	Yes		2024-10-21	Yes			Yes	Yes	Yes	Yes	Yes
MDMR-00031	2024-09-11 09:55:51	2025-04-15 15:04:06			Middlemore Hospital	Middlemore Hospital	Week-00005	Yes		2024-11-04	Yes			Yes	Yes	Yes	No	Yes
MDMR-00031	2024-09-11 09:55:51	2025-04-15 15:04:06			Middlemore Hospital	Middlemore Hospital	Week-00006	Yes		2024-11-11	Yes			Yes	Yes	Yes	Yes	Yes
MDMR-00031	2024-09-11 09:55:51	2025-04-15 15:04:06			Middlemore Hospital	Middlemore Hospital	Week-00007	Yes		2024-11-18	Yes			Yes	Yes	Yes	Yes	Yes
MDMR-00031	2024-09-11 09:55:51	2025-04-15 15:04:06			Middlemore Hospital	Middlemore Hospital	Week-00008	Yes		2024-11-25	Yes			Yes	Yes	Yes	No	Yes
MDMR-00031	2024-09-11 09:55:51	2025-04-15 15:04:06			Middlemore Hospital	Middlemore Hospital	Week-00009	Yes		2024-12-02	Yes			Yes	Yes	Yes	No	Yes
MDMR-00031	2024-09-11 09:55:51	2025-04-15 15:04:06			Middlemore Hospital	Middlemore Hospital	Week-00010	Yes		2024-12-09	Yes			Yes	Yes	Yes	No	Yes
MDMR-00032	2024-09-11 09:55:57	2025-04-15 15:04:23			Middlemore Hospital	Middlemore Hospital	Week-00001	Yes		2024-09-30	Yes			Yes	Yes	Yes	No	Yes
MDMR-00032	2024-09-11 09:55:57	2025-04-15 15:04:23			Middlemore Hospital	Middlemore Hospital	Week-00002	Yes		2024-10-07	Yes			Yes	Yes	Yes	Yes	Not applicable (no existing AEs)
MDMR-00032	2024-09-11 09:55:57	2025-04-15 15:04:23			Middlemore Hospital	Middlemore Hospital	Week-00003	Yes		2024-10-14	Yes			Yes	Yes	Yes	No	Yes
MDMR-00032	2024-09-11 09:55:57	2025-04-15 15:04:23			Middlemore Hospital	Middlemore Hospital	Week-00004	Yes		2024-10-21	Yes			Yes	Yes	Yes	No	Not applicable (no existing AEs)
MDMR-00032	2024-09-11 09:55:57	2025-04-15 15:04:23			Middlemore Hospital	Middlemore Hospital	Week-00005	Yes		2024-10-31	Yes			Yes	Yes	Yes	Yes	Not applicable (no existing AEs)
MDMR-00032	2024-09-11 09:55:57	2025-04-15 15:04:23			Middlemore Hospital	Middlemore Hospital	Week-00006	Yes		2024-11-11	Yes			Yes	Yes	Yes	No	Yes
MDMR-00032	2024-09-11 09:55:57	2025-04-15 15:04:23			Middlemore Hospital	Middlemore Hospital	Week-00007	Yes		2024-11-18	Yes			Yes	Yes	Yes	Yes	Yes
MDMR-00032	2024-09-11 09:55:57	2025-04-15 15:04:23			Middlemore Hospital	Middlemore Hospital	Week-00008	Yes		2024-11-25	Yes			Yes	Yes	Yes	No	Yes
MDMR-00032	2024-09-11 09:55:57	2025-04-15 15:04:23			Middlemore Hospital	Middlemore Hospital	Week-00009	Yes		2024-12-02	Yes			Yes	Yes	Yes	No	Yes
MDMR-00032	2024-09-11 09:55:57	2025-04-15 15:04:23			Middlemore Hospital	Middlemore Hospital	Week-00010	Yes		2024-12-10	Yes			Yes	Yes	Yes	Yes	Yes
MDMR-00032	2024-09-11 09:55:57	2025-04-15 15:04:23			Middlemore Hospital	Middlemore Hospital	Week-00011	Yes		2024-12-16	Yes			Yes	Yes	Yes	No	Yes
MDMR-00033	2024-09-11 13:32:06	2025-04-15 15:04:45			Middlemore Hospital	Middlemore Hospital	Week-00001	Yes		2024-10-01	Yes			Yes	Yes	Yes	No	Not applicable (no existing AEs)
MDMR-00033	2024-09-11 13:32:06	2025-04-15 15:04:45			Middlemore Hospital	Middlemore Hospital	Week-00002	Yes		2024-10-08	Yes			Yes	Yes	Yes	No	Not applicable (no existing AEs)
MDMR-00033	2024-09-11 13:32:06	2025-04-15 15:04:45			Middlemore Hospital	Middlemore Hospital	Week-00003	Yes		2024-10-15	Yes			Yes	Yes	Yes	Yes	Not applicable (no existing AEs)
MDMR-00033	2024-09-11 13:32:06	2025-04-15 15:04:45			Middlemore Hospital	Middlemore Hospital	Week-00004	Yes		2024-10-22	Yes			Yes	Yes	Yes	Yes	Not applicable (no existing AEs)
MDMR-00033	2024-09-11 13:32:06	2025-04-15 15:04:45			Middlemore Hospital	Middlemore Hospital	Week-00005	Yes		2024-10-29	Yes			Yes	Yes	Yes	No	Not applicable (no existing AEs)
MDMR-00033	2024-09-11 13:32:06	2025-04-15 15:04:45			Middlemore Hospital	Middlemore Hospital	Week-00006	Yes		2024-11-12	Yes			Yes	Yes	Yes	Yes	Not applicable (no existing AEs)
MDMR-00033	2024-09-11 13:32:06	2025-04-15 15:04:45			Middlemore Hospital	Middlemore Hospital	Week-00007	Yes		2024-11-19	Yes			Yes	Yes	Yes	No	Yes
MDMR-00033	2024-09-11 13:32:06	2025-04-15 15:04:45			Middlemore Hospital	Middlemore Hospital	Week-00008	Yes		2024-11-26	Yes			Yes	Yes	Yes	Yes	Yes
MDMR-00035	2024-09-12 15:07:35	2025-04-15 15:05:02			Middlemore Hospital	Middlemore Hospital	Week-00001	Yes		2024-10-01	Yes			Yes	Yes	Yes	No	Not applicable (no existing AEs)
MDMR-00035	2024-09-12 15:07:35	2025-04-15 15:05:02			Middlemore Hospital	Middlemore Hospital	Week-00002	Yes		2024-10-08	Yes			Yes	Yes	Yes	No	Not applicable (no existing AEs)
MDMR-00035	2024-09-12 15:07:35	2025-04-15 15:05:02			Middlemore Hospital	Middlemore Hospital	Week-00003	Yes		2024-10-15	Yes			Yes	Yes	Yes	No	Not applicable (no existing AEs)
MDMR-00035	2024-09-12 15:07:35	2025-04-15 15:05:02			Middlemore Hospital	Middlemore Hospital	Week-00004	Yes		2024-10-22	Yes			Yes	Yes	Yes	Yes	Not applicable (no existing AEs)
MDMR-00035	2024-09-12 15:07:35	2025-04-15 15:05:02			Middlemore Hospital	Middlemore Hospital	Week-00005	Yes		2024-10-29	Yes			Yes	Yes	Yes	No	Not applicable (no existing AEs)
MDMR-00035	2024-09-12 15:07:35	2025-04-15 15:05:02			Middlemore Hospital	Middlemore Hospital	Week-00006	Yes		2024-11-12	Yes			Yes	Yes	Yes	No	Not applicable (no existing AEs)
MDMR-00035	2024-09-12 15:07:35	2025-04-15 15:05:02			Middlemore Hospital	Middlemore Hospital	Week-00007	Yes		2024-11-19	Yes			Yes	Yes	Yes	No	Not applicable (no existing AEs)
MDMR-00035	2024-09-12 15:07:35	2025-04-15 15:05:02			Middlemore Hospital	Middlemore Hospital	Week-00008	Yes		2024-11-26	Yes			Yes	Yes	Yes	No	Not applicable (no existing AEs)
MDMR-00035	2024-09-12 15:07:35	2025-04-15 15:05:02			Middlemore Hospital	Middlemore Hospital	Week-00009	Yes		2024-12-03	Yes			Yes	Yes	Yes	No	Not applicable (no existing AEs)
MDMR-00035	2024-09-12 15:07:35	2025-04-15 15:05:02			Middlemore Hospital	Middlemore Hospital	Week-00010	Yes		2024-12-10	Yes			Yes	Yes	Yes	No	Not applicable (no existing AEs)
MDMR-00035	2024-09-12 15:07:35	2025-04-15 15:05:02			Middlemore Hospital	Middlemore Hospital	Week-00011	Yes		2024-12-17	Yes			Yes	Yes	Yes	Yes	Not applicable (no existing AEs)
MDMR-00036	2024-09-12 15:07:39	2025-04-15 15:05:20			Middlemore Hospital	Middlemore Hospital	Week-00001	Yes		2024-10-02	Yes			Yes	Yes	Yes	No	Not applicable (no existing AEs)
MDMR-00036	2024-09-12 15:07:39	2025-04-15 15:05:20			Middlemore Hospital	Middlemore Hospital	Week-00002	Yes		2024-10-10	Yes			Yes	Yes	Yes	No	Not applicable (no existing AEs)
MDMR-00036	2024-09-12 15:07:39	2025-04-15 15:05:20			Middlemore Hospital	Middlemore Hospital	Week-00003	Yes		2024-10-16	Yes			Yes	Yes	Yes	No	Not applicable (no existing AEs)
MDMR-00036	2024-09-12 15:07:39	2025-04-15 15:05:20			Middlemore Hospital	Middlemore Hospital	Week-00004	Yes		2024-10-23	Yes			Yes	Yes	Yes	No	Not applicable (no existing AEs)
MDMR-00036	2024-09-12 15:07:39	2025-04-15 15:05:20			Middlemore Hospital	Middlemore Hospital	Week-00005	Yes		2024-10-30	Yes			Yes	Yes	Yes	No	Not applicable (no existing AEs)
MDMR-00036	2024-09-12 15:07:39	2025-04-15 15:05:20			Middlemore Hospital	Middlemore Hospital	Week-00006	Yes		2024-11-13	Yes			Yes	Yes	Yes	Yes	Yes
MDMR-00036	2024-09-12 15:07:39	2025-04-15 15:05:20			Middlemore Hospital	Middlemore Hospital	Week-00007	Yes		2024-11-20	Yes			Yes	Yes	Yes	Yes	Yes
MDMR-00036	2024-09-12 15:07:39	2025-04-15 15:05:20			Middlemore Hospital	Middlemore Hospital	Week-00008	Yes		2024-11-27	Yes			Yes	Yes	Yes	No	Not applicable (no existing AEs)
MDMR-00036	2024-09-12 15:07:39	2025-04-15 15:05:20			Middlemore Hospital	Middlemore Hospital	Week-00009	Yes		2024-12-04	Yes			Yes	Yes	Yes	Yes	Yes
MDMR-00036	2024-09-12 15:07:39	2025-04-15 15:05:20			Middlemore Hospital	Middlemore Hospital	Week-00010	Yes		2024-12-11	Yes			Yes	Yes	Yes	No	Yes
MDMR-00036	2024-09-12 15:07:39	2025-04-15 15:05:20			Middlemore Hospital	Middlemore Hospital	Week-00011	Yes		2024-12-18	Yes			Yes	Yes	Yes	Yes	Yes
MDMR-00037	2024-09-12 15:07:47	2025-04-15 15:05:36			Middlemore Hospital	Middlemore Hospital	Week-00001	Yes		2024-10-03	Yes			Yes	Yes	Yes	Yes	Not applicable (no existing AEs)
MDMR-00037	2024-09-12 15:07:47	2025-04-15 15:05:36			Middlemore Hospital	Middlemore Hospital	Week-00002	Yes		2024-10-10	Yes			Yes	Yes	Yes	No	Not applicable (no existing AEs)
MDMR-00037	2024-09-12 15:07:47	2025-04-15 15:05:36			Middlemore Hospital	Middlemore Hospital	Week-00003	Yes		2024-10-17	Yes			Yes	Yes	Yes	No	Not applicable (no existing AEs)
MDMR-00037	2024-09-12 15:07:47	2025-04-15 15:05:36			Middlemore Hospital	Middlemore Hospital	Week-00004	Yes		2024-10-24	Yes			Yes	Yes	Yes	No	Not applicable (no existing AEs)
MDMR-00037	2024-09-12 15:07:47	2025-04-15 15:05:36			Middlemore Hospital	Middlemore Hospital	Week-00005	Yes		2024-10-31	Yes			Yes	Yes	Yes	No	Not applicable (no existing AEs)
MDMR-00037	2024-09-12 15:07:47	2025-04-15 15:05:36			Middlemore Hospital	Middlemore Hospital	Week-00006	Yes		2024-11-14	Yes			Yes	Yes	Yes	No	Yes
MDMR-00037	2024-09-12 15:07:47	2025-04-15 15:05:36			Middlemore Hospital	Middlemore Hospital	Week-00007	Yes		2024-11-21	Yes			Yes	Yes	Yes	No	Yes
MDMR-00037	2024-09-12 15:07:47	2025-04-15 15:05:36			Middlemore Hospital	Middlemore Hospital	Week-00008	Yes		2024-11-28	Yes			Yes	Yes	Yes	No	Yes
MDMR-00037	2024-09-12 15:07:47	2025-04-15 15:05:36			Middlemore Hospital	Middlemore Hospital	Week-00009	Yes		2024-12-05	Yes			Yes	Yes	Yes	No	Yes
MDMR-00038	2024-09-13 14:07:09	2025-04-15 15:05:53			Middlemore Hospital	Middlemore Hospital	Week-00001	Yes		2024-10-03	Yes			Yes	Yes	Yes	No	Not applicable (no existing AEs)
MDMR-00038	2024-09-13 14:07:09	2025-04-15 15:05:53			Middlemore Hospital	Middlemore Hospital	Week-00002	Yes		2024-10-10	Yes			Yes	Yes	Yes	No	Not applicable (no existing AEs)
MDMR-00038	2024-09-13 14:07:09	2025-04-15 15:05:53			Middlemore Hospital	Middlemore Hospital	Week-00003	Yes		2024-10-16	Yes			Yes	Yes	Yes	No	Not applicable (no existing AEs)
MDMR-00038	2024-09-13 14:07:09	2025-04-15 15:05:53			Middlemore Hospital	Middlemore Hospital	Week-00004	Yes		2024-10-24	Yes			Yes	Yes	Yes	No	Not applicable (no existing AEs)
MDMR-00038	2024-09-13 14:07:09	2025-04-15 15:05:53			Middlemore Hospital	Middlemore Hospital	Week-00005	Yes		2024-10-31	Yes			Yes	Yes	Yes	No	Not applicable (no existing AEs)
MDMR-00038	2024-09-13 14:07:09	2025-04-15 15:05:53			Middlemore Hospital	Middlemore Hospital	Week-00006	Yes		2024-11-14	Yes			Yes	Yes	Yes	Yes	Yes
MDMR-00038	2024-09-13 14:07:09	2025-04-15 15:05:53			Middlemore Hospital	Middlemore Hospital	Week-00007	Yes		2024-11-21	Yes			Yes	Yes	Yes	No	Yes
MDMR-00038	2024-09-13 14:07:09	2025-04-15 15:05:53			Middlemore Hospital	Middlemore Hospital	Week-00008	Yes		2024-11-28	Yes			Yes	Yes	Yes	No	Yes
MDMR-00038	2024-09-13 14:07:09	2025-04-15 15:05:53			Middlemore Hospital	Middlemore Hospital	Week-00009	No	Tried calling participant 2 times on 2 different days. Left a message each time. Finally, sent an email to the participant with the weekly questions but got no response. Participant did not get back to us.
MDMR-00038	2024-09-13 14:07:09	2025-04-15 15:05:53			Middlemore Hospital	Middlemore Hospital	Week-00010	Yes		2024-12-12	Yes			Yes	Yes	Yes	No	Yes
MDMR-00038	2024-09-13 14:07:09	2025-04-15 15:05:53			Middlemore Hospital	Middlemore Hospital	Week-00011	Yes		2024-12-19	Yes			Yes	Yes	Yes	No	Yes
MDMR-00039	2024-09-16 14:16:16	2025-04-15 15:06:10			Middlemore Hospital	Middlemore Hospital	Week-00001	Yes		2024-10-02	Yes			Yes	Yes	Yes	No	Not applicable (no existing AEs)
MDMR-00039	2024-09-16 14:16:16	2025-04-15 15:06:10			Middlemore Hospital	Middlemore Hospital	Week-00002	Yes		2024-10-09	Yes			Yes	Yes	Yes	No	Not applicable (no existing AEs)
MDMR-00039	2024-09-16 14:16:16	2025-04-15 15:06:10			Middlemore Hospital	Middlemore Hospital	Week-00003	Yes		2024-10-16	Yes			Yes	Yes	Yes	No	Not applicable (no existing AEs)
MDMR-00039	2024-09-16 14:16:16	2025-04-15 15:06:10			Middlemore Hospital	Middlemore Hospital	Week-00004	Yes		2024-10-23	Yes			Yes	Yes	Yes	No	Not applicable (no existing AEs)
MDMR-00039	2024-09-16 14:16:16	2025-04-15 15:06:10			Middlemore Hospital	Middlemore Hospital	Week-00005	Yes		2024-10-30	Yes			Yes	Yes	Yes	No	Not applicable (no existing AEs)
MDMR-00039	2024-09-16 14:16:16	2025-04-15 15:06:10			Middlemore Hospital	Middlemore Hospital	Week-00006	Yes		2024-11-06	Yes			No	No	No	Yes	Not applicable (no existing AEs)
MDMR-00039	2024-09-16 14:16:16	2025-04-15 15:06:10			Middlemore Hospital	Middlemore Hospital	Week-00007	Yes		2024-11-21	Yes			Yes	Yes	Yes	No	Yes
MDMR-00039	2024-09-16 14:16:16	2025-04-15 15:06:10			Middlemore Hospital	Middlemore Hospital	Week-00008	Yes		2024-11-29	Yes			Yes	Yes	Yes	No	Yes
MDMR-00039	2024-09-16 14:16:16	2025-04-15 15:06:10			Middlemore Hospital	Middlemore Hospital	Week-00009	Yes		2024-12-04	Yes			Yes	Yes	Yes	No	Yes
MDMR-00039	2024-09-16 14:16:16	2025-04-15 15:06:10			Middlemore Hospital	Middlemore Hospital	Week-00010	Yes		2024-12-11	Yes			Yes	Yes	Yes	No	Not applicable (no existing AEs)
MDMR-00039	2024-09-16 14:16:16	2025-04-15 15:06:10			Middlemore Hospital	Middlemore Hospital	Week-00011	Yes		2024-12-18	Yes			Yes	Yes	Yes	No	Not applicable (no existing AEs)
MDMR-00040	2024-09-16 14:16:25	2025-04-15 15:06:30			Middlemore Hospital	Middlemore Hospital	Week-00001	Yes		2024-10-01	Yes			Yes	Yes	Yes	No	Not applicable (no existing AEs)
MDMR-00040	2024-09-16 14:16:25	2025-04-15 15:06:30			Middlemore Hospital	Middlemore Hospital	Week-00002	Yes		2024-10-08	Yes			Yes	Yes	Yes	No	Not applicable (no existing AEs)
MDMR-00040	2024-09-16 14:16:25	2025-04-15 15:06:30			Middlemore Hospital	Middlemore Hospital	Week-00003	Yes		2024-10-15	Yes			Yes	Yes	Yes	No	Not applicable (no existing AEs)
MDMR-00040	2024-09-16 14:16:25	2025-04-15 15:06:30			Middlemore Hospital	Middlemore Hospital	Week-00004	Yes		2024-10-22	Yes			Yes	Yes	Yes	No	Not applicable (no existing AEs)
MDMR-00040	2024-09-16 14:16:25	2025-04-15 15:06:30			Middlemore Hospital	Middlemore Hospital	Week-00005	Yes		2024-10-29	Yes			Yes	Yes	Yes	Yes	Not applicable (no existing AEs)
MDMR-00040	2024-09-16 14:16:25	2025-04-15 15:06:30			Middlemore Hospital	Middlemore Hospital	Week-00006	Yes		2024-11-12	Yes			Yes	Yes	Yes	No	Yes
MDMR-00040	2024-09-16 14:16:25	2025-04-15 15:06:30			Middlemore Hospital	Middlemore Hospital	Week-00007	Yes		2024-11-19	Yes			Yes	Yes	Yes	No	Not applicable (no existing AEs)
MDMR-00040	2024-09-16 14:16:25	2025-04-15 15:06:30			Middlemore Hospital	Middlemore Hospital	Week-00008	Yes		2024-11-26	Yes			Yes	Yes	Yes	No	Not applicable (no existing AEs)
MDMR-00040	2024-09-16 14:16:25	2025-04-15 15:06:30			Middlemore Hospital	Middlemore Hospital	Week-00009	Yes		2024-12-03	Yes			Yes	Yes	Yes	No	Not applicable (no existing AEs)
MDMR-00040	2024-09-16 14:16:25	2025-04-15 15:06:30			Middlemore Hospital	Middlemore Hospital	Week-00010	Yes		2024-12-10	Yes			Yes	Yes	Yes	No	Not applicable (no existing AEs)
MDMR-00040	2024-09-16 14:16:25	2025-04-15 15:06:30			Middlemore Hospital	Middlemore Hospital	Week-00011	Yes		2024-12-17	Yes			Yes	Yes	Yes	No	Not applicable (no existing AEs)
MDMR-00041	2024-09-16 14:16:30	2025-04-15 15:06:49			Middlemore Hospital	Middlemore Hospital	Week-00001	Yes		2024-10-11	Yes			Yes	Yes	Yes	Yes	Not applicable (no existing AEs)
MDMR-00041	2024-09-16 14:16:30	2025-04-15 15:06:49			Middlemore Hospital	Middlemore Hospital	Week-00002	Yes		2024-10-18	Yes			Yes	Yes	Yes	Yes	Not applicable (no existing AEs)
MDMR-00041	2024-09-16 14:16:30	2025-04-15 15:06:49			Middlemore Hospital	Middlemore Hospital	Week-00003	Yes		2024-10-25	Yes			Yes	Yes	Yes	No	Yes
MDMR-00041	2024-09-16 14:16:30	2025-04-15 15:06:49			Middlemore Hospital	Middlemore Hospital	Week-00004	Yes		2024-11-01	Yes			Yes	Yes	Yes	Yes	Not applicable (no existing AEs)
MDMR-00041	2024-09-16 14:16:30	2025-04-15 15:06:49			Middlemore Hospital	Middlemore Hospital	Week-00005	Yes		2024-11-08	Yes			Yes	Yes	No	No	Yes
MDMR-00041	2024-09-16 14:16:30	2025-04-15 15:06:49			Middlemore Hospital	Middlemore Hospital	Week-00006	Yes		2024-11-22	Yes			Yes	Yes	Yes	No	Yes
MDMR-00041	2024-09-16 14:16:30	2025-04-15 15:06:49			Middlemore Hospital	Middlemore Hospital	Week-00007	Yes		2024-11-29	Yes			Yes	Yes	Yes	No	Not applicable (no existing AEs)
MDMR-00041	2024-09-16 14:16:30	2025-04-15 15:06:49			Middlemore Hospital	Middlemore Hospital	Week-00008	No	Tried to contact participant by phone but got no answer. She them called back saying that she was away in Australia. I informed her that we would text the questions through to her due to her being away. Got no response back.
MDMR-00041	2024-09-16 14:16:30	2025-04-15 15:06:49			Middlemore Hospital	Middlemore Hospital	Week-00009	Yes		2024-12-13	Yes			No	Yes	No	Yes	Not applicable (no existing AEs)
MDMR-00042	2024-09-26 08:40:34	2025-04-15 15:07:09			Middlemore Hospital	Middlemore Hospital	Week-00001	Yes		2024-10-22	Yes			Yes	Yes	Yes	No	Not applicable (no existing AEs)
MDMR-00042	2024-09-26 08:40:34	2025-04-15 15:07:09			Middlemore Hospital	Middlemore Hospital	Week-00002	Yes		2024-10-29	Yes			Yes	Yes	Yes	Yes	Not applicable (no existing AEs)
MDMR-00042	2024-09-26 08:40:34	2025-04-15 15:07:09			Middlemore Hospital	Middlemore Hospital	Week-00003	Yes		2024-11-06	Yes			Yes	Yes	Yes	No	Not applicable (no existing AEs)
MDMR-00042	2024-09-26 08:40:34	2025-04-15 15:07:09			Middlemore Hospital	Middlemore Hospital	Week-00004	Yes		2024-11-13				Yes	Yes	Yes	No	Not applicable (no existing AEs)
MDMR-00042	2024-09-26 08:40:34	2025-04-15 15:07:09			Middlemore Hospital	Middlemore Hospital	Week-00005	Yes		2024-11-20	Yes			Yes	Yes	Yes	No	Not applicable (no existing AEs)
MDMR-00042	2024-09-26 08:40:34	2025-04-15 15:07:09			Middlemore Hospital	Middlemore Hospital	Week-00006	Yes		2024-12-04	Yes			Yes	Yes	Yes	No	Not applicable (no existing AEs)
MDMR-00042	2024-09-26 08:40:34	2025-04-15 15:07:09			Middlemore Hospital	Middlemore Hospital	Week-00007	Yes		2024-12-11	Yes			Yes	Yes	Yes	No	Not applicable (no existing AEs)
MDMR-00042	2024-09-26 08:40:34	2025-04-15 15:07:09			Middlemore Hospital	Middlemore Hospital	Week-00008	Yes		2024-12-18	Yes			Yes	Yes	Yes	No	Not applicable (no existing AEs)
MDMR-00042	2024-09-26 08:40:34	2025-04-15 15:07:09			Middlemore Hospital	Middlemore Hospital	Week-00009	Yes		2024-12-24	Yes			Yes	Yes	Yes	No	Not applicable (no existing AEs)
MDMR-00042	2024-09-26 08:40:34	2025-04-15 15:07:09			Middlemore Hospital	Middlemore Hospital	Week-00010	No	Weekly phone call missed in error due to scheduled date falling on public holiday
MDMR-00042	2024-09-26 08:40:34	2025-04-15 15:07:09			Middlemore Hospital	Middlemore Hospital	Week-00011	Yes		2025-01-08	Yes			Yes	Yes	Yes	No	Not applicable (no existing AEs)
MDMR-00043	2024-09-27 12:49:08	2025-04-15 15:07:24			Middlemore Hospital	Middlemore Hospital	Week-00001	Yes		2024-10-22	Yes			Yes	Yes	No	No	Not applicable (no existing AEs)
MDMR-00043	2024-09-27 12:49:08	2025-04-15 15:07:24			Middlemore Hospital	Middlemore Hospital	Week-00002	Yes		2024-10-29	Yes			Yes	Yes	Yes	No	Not applicable (no existing AEs)
MDMR-00043	2024-09-27 12:49:08	2025-04-15 15:07:24			Middlemore Hospital	Middlemore Hospital	Week-00003	Yes		2024-11-05	Yes			Yes	Yes	Yes	No	Not applicable (no existing AEs)
MDMR-00043	2024-09-27 12:49:08	2025-04-15 15:07:24			Middlemore Hospital	Middlemore Hospital	Week-00004	Yes		2024-11-12			Yes	Yes	Yes	Yes	No	Not applicable (no existing AEs)
MDMR-00043	2024-09-27 12:49:08	2025-04-15 15:07:24			Middlemore Hospital	Middlemore Hospital	Week-00005	Yes		2024-11-19	Yes			Yes	Yes	Yes	No	Not applicable (no existing AEs)
MDMR-00043	2024-09-27 12:49:08	2025-04-15 15:07:24			Middlemore Hospital	Middlemore Hospital	Week-00006	Yes		2024-12-03	Yes			Yes	Yes	Yes	No	Not applicable (no existing AEs)
MDMR-00043	2024-09-27 12:49:08	2025-04-15 15:07:24			Middlemore Hospital	Middlemore Hospital	Week-00007	Yes		2024-12-10	Yes			Yes	Yes	Yes	No	Not applicable (no existing AEs)
MDMR-00043	2024-09-27 12:49:08	2025-04-15 15:07:24			Middlemore Hospital	Middlemore Hospital	Week-00008	Yes		2024-12-18	Yes			Yes	Yes	Yes	No	Not applicable (no existing AEs)
MDMR-00043	2024-09-27 12:49:08	2025-04-15 15:07:24			Middlemore Hospital	Middlemore Hospital	Week-00009	Yes		2024-12-24	Yes			Yes	Yes	Yes	No	Not applicable (no existing AEs)
MDMR-00043	2024-09-27 12:49:08	2025-04-15 15:07:24			Middlemore Hospital	Middlemore Hospital	Week-00010	Yes		2024-12-30	Yes			Yes	Yes	Yes	Yes	Not applicable (no existing AEs)
MDMR-00043	2024-09-27 12:49:08	2025-04-15 15:07:24			Middlemore Hospital	Middlemore Hospital	Week-00011	Yes		2025-01-07			Yes	Yes	Yes	Yes	Yes	Yes
MDMR-00044	2024-09-27 14:33:46	2025-04-15 15:07:40			Middlemore Hospital	Middlemore Hospital	Week-00001	Yes		2024-10-21	Yes			Yes	Yes	Yes	No	Not applicable (no existing AEs)
MDMR-00044	2024-09-27 14:33:46	2025-04-15 15:07:40			Middlemore Hospital	Middlemore Hospital	Week-00002	Yes		2024-10-30	Yes			Yes	Yes	Yes	No	Not applicable (no existing AEs)
MDMR-00044	2024-09-27 14:33:46	2025-04-15 15:07:40			Middlemore Hospital	Middlemore Hospital	Week-00003	Yes		2024-11-06	Yes			Yes	Yes	Yes	Yes	Not applicable (no existing AEs)
MDMR-00044	2024-09-27 14:33:46	2025-04-15 15:07:40			Middlemore Hospital	Middlemore Hospital	Week-00004	Yes		2024-11-14	Yes			Yes	Yes	Yes	No	Not applicable (no existing AEs)
MDMR-00044	2024-09-27 14:33:46	2025-04-15 15:07:40			Middlemore Hospital	Middlemore Hospital	Week-00005	Yes		2024-11-25	Yes			Yes	Yes	Yes	No	Not applicable (no existing AEs)
MDMR-00044	2024-09-27 14:33:46	2025-04-15 15:07:40			Middlemore Hospital	Middlemore Hospital	Week-00006	Yes		2024-12-02	Yes			Yes	Yes	Yes	No	Not applicable (no existing AEs)
MDMR-00044	2024-09-27 14:33:46	2025-04-15 15:07:40			Middlemore Hospital	Middlemore Hospital	Week-00007	No	Was unable to get hold of participant
MDMR-00044	2024-09-27 14:33:46	2025-04-15 15:07:40			Middlemore Hospital	Middlemore Hospital	Week-00008	Yes		2024-12-16	Yes			Yes	Yes	Yes	No	Not applicable (no existing AEs)
MDMR-00044	2024-09-27 14:33:46	2025-04-15 15:07:40			Middlemore Hospital	Middlemore Hospital	Week-00009	Yes		2024-12-23	Yes			Yes	Yes	Yes	No	Not applicable (no existing AEs)
MDMR-00044	2024-09-27 14:33:46	2025-04-15 15:07:40			Middlemore Hospital	Middlemore Hospital	Week-00010	Yes		2024-12-30	Yes			Yes	Yes	Yes	No	Not applicable (no existing AEs)
MDMR-00045	2024-09-30 14:16:15	2025-04-15 15:07:59			Middlemore Hospital	Middlemore Hospital	Week-00001	Yes		2024-10-22	Yes			Yes	Yes	Yes	Yes	Not applicable (no existing AEs)
MDMR-00045	2024-09-30 14:16:15	2025-04-15 15:07:59			Middlemore Hospital	Middlemore Hospital	Week-00002	Yes		2024-10-30	Yes			Yes	Yes	Yes	No	Yes
MDMR-00045	2024-09-30 14:16:15	2025-04-15 15:07:59			Middlemore Hospital	Middlemore Hospital	Week-00003	Yes		2024-11-05	Yes			Yes	Yes	Yes	No	Not applicable (no existing AEs)
MDMR-00045	2024-09-30 14:16:15	2025-04-15 15:07:59			Middlemore Hospital	Middlemore Hospital	Week-00004	Yes		2024-11-12	Yes			Yes	Yes	Yes	Yes	Not applicable (no existing AEs)
MDMR-00045	2024-09-30 14:16:15	2025-04-15 15:07:59			Middlemore Hospital	Middlemore Hospital	Week-00005	Yes		2024-11-19	Yes			Yes	Yes	Yes	No	Not applicable (no existing AEs)
MDMR-00045	2024-09-30 14:16:15	2025-04-15 15:07:59			Middlemore Hospital	Middlemore Hospital	Week-00006	Yes		2024-12-03	Yes			Yes	Yes	Yes	Yes	Not applicable (no existing AEs)
MDMR-00045	2024-09-30 14:16:15	2025-04-15 15:07:59			Middlemore Hospital	Middlemore Hospital	Week-00007	Yes		2024-12-10	Yes			Yes	Yes	Yes	Yes	Not applicable (no existing AEs)
MDMR-00045	2024-09-30 14:16:15	2025-04-15 15:07:59			Middlemore Hospital	Middlemore Hospital	Week-00008	Yes		2024-12-17	Yes			Yes	Yes	Yes	No	Not applicable (no existing AEs)
MDMR-00045	2024-09-30 14:16:15	2025-04-15 15:07:59			Middlemore Hospital	Middlemore Hospital	Week-00009	Yes		2024-12-24	Yes			Yes	Yes	Yes	No	Not applicable (no existing AEs)
MDMR-00045	2024-09-30 14:16:15	2025-04-15 15:07:59			Middlemore Hospital	Middlemore Hospital	Week-00010	Yes		2024-12-30	Yes			Yes	Yes	Yes	No	Not applicable (no existing AEs)
MDMR-00045	2024-09-30 14:16:15	2025-04-15 15:07:59			Middlemore Hospital	Middlemore Hospital	Week-00011	Yes		2025-01-06	Yes			Yes	Yes	Yes	No	Not applicable (no existing AEs)
