# Supplementary material for: Exercise and Weekly Sirolimus (Rapamycin) in Older Adults: RAPA‐EX‐01 Randomised, Double‐Blind, Placebo‐Controlled Trial
Source: J Cachexia Sarcopenia Muscle. 2026 Apr 15;17(2):e70274. doi: 10.1002/jcsm.70274 (PMC13082878; doi:10.1002/jcsm.70274)
Supplement: Supplementary file 1 — Data S1: Supporting information. [file JCSM-17-e70274-s001.zip › export-20250421-173547_Treatment-adherence.xlsx]

## Sheet: Components
PatientNr	DateCreated	DateChanged	EnrollmentDate	Notification	CreatedInSite	Site	IAACC_TA_TALP1_WK6_BLISTPACKCODE	IAACC_TA_TALP1_WK6_TRTTOTALDISP	IAACC_TA_TALP1_WK6_TRTSTDOSEDAT	IAACC_TA_TALP1_WK6_TRTTOTALRET	IAACC_TA_TALP1_WK6_TRTENDOSEDAT	IAACC_TA_TALP1_WK6_TRTMISDOSE	TA_TALP1_WK7_BLISTPACKCODE	TA_TALP1_WK7_TRTTOTALDISP	TA_TALP1_WK7_TRTSTDOSEDAT	TA_TALP1_WK7_TRTTOTALRET	TA_TALP1_WK7_TRTENDOSEDAT	TA_TALP1_WK7_TRTMISDOSE
MDMR-00001	2024-07-29 12:23:50	2025-04-15 12:48:11			Middlemore Hospital	Middlemore Hospital	RA-23	18	2024-09-01	0	2024-10-06	No	RA-23	21	2024-10-13	0	2024-11-24	No
MDMR-00002	2024-07-29 14:51:04	2025-04-15 15:08:18			Middlemore Hospital	Middlemore Hospital	RA-01	18	2024-08-17	0	2024-09-14	No	RA-01	21	2024-09-21	0	2024-11-09	No
MDMR-00003	2024-08-01 15:11:17	2025-04-15 12:47:39			Middlemore Hospital	Middlemore Hospital	RA-02	18		18		Yes
MDMR-00004	2024-08-05 12:55:42	2025-04-15 14:55:56			Middlemore Hospital	Middlemore Hospital	RA-21	18	2024-08-17	0	2024-09-21	No	RA-21	21	2024-09-28	0	2024-11-09	Yes
MDMR-00005	2024-08-06 16:01:50	2025-04-15 14:56:15			Middlemore Hospital	Middlemore Hospital
MDMR-00006	2024-08-09 14:39:55	2025-04-15 14:56:35			Middlemore Hospital	Middlemore Hospital	RA-22	18	2024-08-31	0	2024-10-05	No	RA-22	21	2024-10-12	6	2024-11-23	Yes
MDMR-00007	2024-08-15 11:59:06	2025-04-15 14:56:55			Middlemore Hospital	Middlemore Hospital	RA-03	18	2024-09-07	0	2024-10-12	No	RA-03	21	2024-10-19	0	2024-11-30	No
MDMR-00008	2024-08-19 09:54:02	2025-04-15 14:57:14			Middlemore Hospital	Middlemore Hospital	RA-24	18	2024-09-07	0	2024-10-12	No	RA-24	21	2024-10-19	0	2024-11-30	No
MDMR-00009	2024-08-21 10:35:01	2025-04-15 14:57:33			Middlemore Hospital	Middlemore Hospital
MDMR-00010	2024-08-22 10:07:57	2025-04-15 14:57:51			Middlemore Hospital	Middlemore Hospital	RA-04	18	2024-09-14	0	2024-10-19	No	RA-04	21	2024-10-26	0	2024-12-07	No
MDMR-00011	2024-08-23 07:38:51	2025-04-15 14:58:10			Middlemore Hospital	Middlemore Hospital	RA-07	18	2024-09-21	0	2024-10-26	No	RA-07	21	2024-11-02	12	2024-11-16	No
MDMR-00012	2024-08-26 14:00:28	2025-04-15 14:58:29			Middlemore Hospital	Middlemore Hospital	RA-08	18	2024-09-21	0	2024-10-26	No
MDMR-00013	2024-08-27 07:34:18	2025-04-15 14:58:46			Middlemore Hospital	Middlemore Hospital	RA-05	18	2024-09-14	0	2024-10-19	No	RA-05	21	2024-10-26	0	2024-12-07	No
MDMR-00014	2024-08-30 14:27:10	2025-04-15 14:59:00			Middlemore Hospital	Middlemore Hospital	RA-06	18	2024-09-21	0	2024-10-26	No	RA-06	21	2024-11-02	3	2024-12-07	Yes
MDMR-00015	2024-09-02 12:39:47	2025-04-15 14:59:15			Middlemore Hospital	Middlemore Hospital	RA-30	18	2024-09-28	15	2024-09-28	Yes
MDMR-00016	2024-09-03 07:57:42	2025-04-15 14:59:32			Middlemore Hospital	Middlemore Hospital	RA-18	18	2024-09-28	15	2024-09-28	Yes
MDMR-00017	2024-09-03 12:28:42	2025-04-15 14:59:50			Middlemore Hospital	Middlemore Hospital	RA-09	18	2024-09-28	0	2024-11-02	No	RA-09	21	2024-11-09	3	2024-12-21	Yes
MDMR-00018	2024-09-03 13:07:25	2025-04-15 15:00:08			Middlemore Hospital	Middlemore Hospital	RA-25	18	2024-09-21	0	2024-10-26	No	RA-25	21	2024-11-02	0	2024-12-14	No
MDMR-00019	2024-09-05 12:36:21	2025-04-15 15:00:29			Middlemore Hospital	Middlemore Hospital	RA-16	18	2024-09-28	0	2024-11-02	No	RA-16	21	2024-11-09	0	2024-12-21	No
MDMR-00020	2024-09-05 15:55:40	2025-04-16 15:57:21			Middlemore Hospital	Middlemore Hospital	RA-17	18	2024-09-27	0	2024-11-01	No	RA-17	21	2024-11-08	0	2024-12-20	No
MDMR-00021	2024-09-05 16:06:14	2025-04-15 15:00:47			Middlemore Hospital	Middlemore Hospital	RA-10	18	2024-09-28	0	2024-11-02	No	RA-10	21	2024-11-09	0	2024-12-20	No
MDMR-00022	2024-09-06 10:55:03	2025-04-15 15:01:04			Middlemore Hospital	Middlemore Hospital	RA-26	18	2024-09-28	0	2024-10-26	No	RA-26	21	2024-11-02	0	2024-12-21	No
MDMR-00023	2024-09-06 12:08:41	2025-04-15 15:01:40			Middlemore Hospital	Middlemore Hospital	RA-12	18	2024-09-28	0	2024-11-02	No	RA-12	21	2024-11-09	0	2024-12-21	No
MDMR-00024	2024-09-06 12:08:45	2025-04-15 15:01:59			Middlemore Hospital	Middlemore Hospital
MDMR-00025	2024-09-09 11:15:20	2025-04-15 15:02:24			Middlemore Hospital	Middlemore Hospital	RA-13	18	2024-09-28	0	2024-11-02	No	RA-13	21	2024-11-09	0	2024-12-21	No
MDMR-00026	2024-09-09 14:22:39	2025-04-15 15:02:42			Middlemore Hospital	Middlemore Hospital
MDMR-00027	2024-09-09 16:52:36	2025-04-15 15:02:59			Middlemore Hospital	Middlemore Hospital	RA-11	18	2024-09-28	0	2024-11-02	No	RA-11	21	2024-11-10	0	2024-12-21	No
MDMR-00028	2024-09-11 09:55:18	2025-04-15 15:03:15			Middlemore Hospital	Middlemore Hospital	RA-20	18	2024-09-28	0	2024-11-02	No
MDMR-00029	2024-09-11 09:55:39	2025-04-15 15:03:36			Middlemore Hospital	Middlemore Hospital	RA-40	18	2024-09-29	0	2024-11-03	No	RA-40	21	2024-11-10	0	2024-12-22	No
MDMR-00030	2024-09-11 09:55:44	2025-04-15 15:03:51			Middlemore Hospital	Middlemore Hospital	RA-39	18	2024-09-29	0	2024-11-03	No	RA-39	21	2024-11-10	0	2024-12-22	No
MDMR-00031	2024-09-11 09:55:51	2025-04-15 15:04:06			Middlemore Hospital	Middlemore Hospital	RA-14	18	2024-09-21	3	2024-10-26	Yes	RA-14	21	2024-11-02	0	2024-12-14	No
MDMR-00032	2024-09-11 09:55:57	2025-04-15 15:04:23			Middlemore Hospital	Middlemore Hospital	RA-31	18	2024-09-28	0	2024-11-02	No	RA-31	21	2024-11-09	0	2024-12-21	No
MDMR-00033	2024-09-11 13:32:06	2025-04-15 15:04:45			Middlemore Hospital	Middlemore Hospital	RA-37	18	2024-09-28	0	2024-11-02	No	RA-37	21	2024-11-09	15	2024-11-26	Yes
MDMR-00034	2024-09-12 15:06:47	2025-04-16 15:57:54			Middlemore Hospital	Middlemore Hospital
MDMR-00035	2024-09-12 15:07:35	2025-04-15 15:05:02			Middlemore Hospital	Middlemore Hospital	RA-19	18	2024-09-27	3	2024-11-01	Yes	RA-19	21	2024-11-08	3	2024-12-20	Yes
MDMR-00036	2024-09-12 15:07:39	2025-04-15 15:05:20			Middlemore Hospital	Middlemore Hospital	RA-15	18	2024-09-28	0	2024-11-02	No	RA-15	21	2024-11-09	0	2024-12-21	No
MDMR-00037	2024-09-12 15:07:47	2025-04-15 15:05:36			Middlemore Hospital	Middlemore Hospital	RA-29	18	2024-09-28	0	2024-11-02	No	RA-29	21	2024-11-09	9	2024-11-30	No
MDMR-00038	2024-09-13 14:07:09	2025-04-15 15:05:53			Middlemore Hospital	Middlemore Hospital	RA-27	18	2024-09-28	0	2024-11-02	No	RA-27	21	2024-11-09	0	2024-12-21	No
MDMR-00039	2024-09-16 14:16:16	2025-04-15 15:06:10			Middlemore Hospital	Middlemore Hospital	RA-28	18	2024-09-28	0	2024-11-02	No	RA-28	21	2024-11-16	0	2024-12-27	No
MDMR-00040	2024-09-16 14:16:25	2025-04-15 15:06:30			Middlemore Hospital	Middlemore Hospital	RA-38	18	2024-09-28	0	2024-11-02	No	RA-38	21	2024-11-09	0	2024-12-21	No
MDMR-00041	2024-09-16 14:16:30	2025-04-15 15:06:49			Middlemore Hospital	Middlemore Hospital	RA-36	18	2024-10-05	0	2024-11-09	No	RA-36	21	2024-11-16	9	2024-12-07	Yes
MDMR-00042	2024-09-26 08:40:34	2025-04-15 15:07:09			Middlemore Hospital	Middlemore Hospital	RA-33	18	2024-10-19	0	2024-11-23	No	RA-33	21	2024-11-30	0	2025-01-10	No
MDMR-00043	2024-09-27 12:49:08	2025-04-15 15:07:24			Middlemore Hospital	Middlemore Hospital	RA-34	18	2024-10-18	0	2024-11-22	No	RA-34	21	2024-11-29	0	2025-01-10	No
MDMR-00044	2024-09-27 14:33:46	2025-04-15 15:07:40			Middlemore Hospital	Middlemore Hospital	RA-35	18	2024-10-12	0	2024-11-16	No	RA-35	21	2024-11-23	0	2025-01-06	No
MDMR-00045	2024-09-30 14:16:15	2025-04-15 15:07:59			Middlemore Hospital	Middlemore Hospital	RA-32	18	2024-10-19	0	2024-11-23	No	RA-32	21	2024-11-30	0	2025-01-11	No
