# Supplementary material for: Exercise and Weekly Sirolimus (Rapamycin) in Older Adults: RAPA‐EX‐01 Randomised, Double‐Blind, Placebo‐Controlled Trial
Source: J Cachexia Sarcopenia Muscle. 2026 Apr 15;17(2):e70274. doi: 10.1002/jcsm.70274 (PMC13082878; doi:10.1002/jcsm.70274)
Supplement: Supplementary file 1 — Data S1: Supporting information. [file JCSM-17-e70274-s001.zip › export-20250421-144845_Concomitant-medication.xlsx]

## Sheet: Components
PatientNr	DateCreated	DateChanged	EnrollmentDate	Notification	CreatedInSite	Site	Reference	Medication name:	Indication:	Given for?_answer1	Given for?_answer2	Adverse event number:	Medical history number:	Start date:	Ongoing?	End date:	Dose strength:	Dose unit:	Dose form:	Dose frequency:	Additional information:
MDMR-00001	2024-07-29 12:23:50	2025-04-15 12:48:11			Middlemore Hospital	Middlemore Hospital	00001	candesartan cilexetil	Hypertension		Yes		-00001	2023-08-30	Yes		32	mg (milligram)	Tablet (tab)	qd: Once a day (every day)
MDMR-00001	2024-07-29 12:23:50	2025-04-15 12:48:11			Middlemore Hospital	Middlemore Hospital	00002	amlodipine	Hypertension		Yes		-00001	2024-07-16	Yes		5	mg (milligram)	Tablet (tab)	qd: Once a day (every day)
MDMR-00001	2024-07-29 12:23:50	2025-04-15 12:48:11			Middlemore Hospital	Middlemore Hospital	00003	colecalciferol	Osteoporosis		Yes		-00003	2020-11-23	Yes		1.25	mg (milligram)	Capsule (cap)	Other	Fortnightly
MDMR-00001	2024-07-29 12:23:50	2025-04-15 12:48:11			Middlemore Hospital	Middlemore Hospital	00004	Chloramphenicol 0.5%	Right Eye infection		Yes		00009	2024-08-07	No	2024-08-12	5	Other	Eye drops	qid: Four times a day
MDMR-00001	2024-07-29 12:23:50	2025-04-15 12:48:11			Middlemore Hospital	Middlemore Hospital	00005	NZ Natural Formulas Cramp Stop Spray 25mL (Arnica 6c, Mag Phos 6c, Cuprum Met 6c, Nux Vom 6c)	Cramps	Yes		00002		2024-08-28	No	2024-08-29	4	Other	Other	prn: As needed	Dose form is Sprays (i.e. dose is 4 sprays)
MDMR-00001	2024-07-29 12:23:50	2025-04-15 12:48:11			Middlemore Hospital	Middlemore Hospital	00006	Paracetamol	Headache	Yes		00005		2024-09-06	No	2024-09-06	1000	mg (milligram)	Tablet (tab)	Other	Taken Once
MDMR-00001	2024-07-29 12:23:50	2025-04-15 12:48:11			Middlemore Hospital	Middlemore Hospital	00007	Diclofenac Sandoz	Headache	Yes		00005		2024-09-06	No	2024-09-06	50	mg (milligram)	Tablet (tab)	Other	Taken once
MDMR-00001	2024-07-29 12:23:50	2025-04-15 12:48:11			Middlemore Hospital	Middlemore Hospital	00008	Salbutamol	Exercised-induced Asthma		Yes		7	2024-10-09	No	2024-10-09	100	mcg or µg (microgram)	Inhaler	prn: As needed
MDMR-00002	2024-07-29 14:51:04	2025-04-15 15:08:18			Middlemore Hospital	Middlemore Hospital	00002	Swisse Women's Multivitamin (Biotin 150 g; Folic Acid 500 g; Nicotinamide 25 mg; Vitamin B1 (thiamine from thiamine hydrochloride) 22.03 mg; Vitamin B2 (riboflavin) 30 mg; Vitamin B5 (pantothenic acid from calcium pantothenate), 69 mg; Vitamin B6 (pyridoxine from pyridoxine hydro)	Prophylactic use - Supports energy production, vitality, healthy bones & nutrient levels					2024-06-01	Yes		1	Other	Tablet (tab)	qd: Once a day (every day)	Dose unit = tablet
MDMR-00002	2024-07-29 14:51:04	2025-04-15 15:08:18			Middlemore Hospital	Middlemore Hospital	00003	Sanderson Magnesium (Magnesium Amino Acid Chelate 400mg, Magnesium Aspartate 66.76mg, Magnesium Citrate 451.61mg, Magnesium Orotate 76.92mg, Pyridoxine HCL 5mg, Selenomethionine 75mg, Vitamin D3 100iu)	Prophylaxis - maintain normal muscle function					2022-01-01	Yes		1	Other	Tablet (tab)	qd: Once a day (every day)	Dose unit = tablet
MDMR-00002	2024-07-29 14:51:04	2025-04-15 15:08:18			Middlemore Hospital	Middlemore Hospital	00004	Viralex Everyday Immune Support (High Strength Olive Leaf) [Olea Europaea Leaf (Olive Leaf) - 4500mg equiv, Oleuropein - 100mg, Astragalus Membranaceus Root (Astragalus Root) - 200mg, Yeast Dried (Saccharomyces Cerevisiae) - 100mg, Providing Beta 1:3 Glucan, Zinc (Gluconate) - 1mg, Vitamin D3 (Cholecalciferol) - 250IU]	Sore throat	Yes		00001		2024-08-26	No	2024-09-09	1	Other	Capsule (cap)	prn: As needed
MDMR-00002	2024-07-29 14:51:04	2025-04-15 15:08:18			Middlemore Hospital	Middlemore Hospital	00005	Comvita Manuka Honey UMF 10+	sore throat	Yes		00001		2024-08-26	No	2024-08-27	1	tsp (teaspoon)	Other	prn: As needed
MDMR-00002	2024-07-29 14:51:04	2025-04-15 15:08:18			Middlemore Hospital	Middlemore Hospital	00006	Healtheries Vitamin C	Sore throat	Yes		00001		2024-08-26	No	2024-09-09	500	mg (milligram)	Tablet (tab)	prn: As needed
MDMR-00002	2024-07-29 14:51:04	2025-04-15 15:08:18			Middlemore Hospital	Middlemore Hospital	00007	Lemsip Decongestant Cold & Flu Hot Drink (Phenylephrine Hydrochloride 12.2mg, Paracetamol 1000mg)	Fever, nasal congestion and sore throat, cough	Yes		00001 & 00003 & 00004 & 00005		2024-08-27	No	2024-08-31	1	Other	Other	prn: As needed	Dose unit = sachet. Dose form = powder
MDMR-00002	2024-07-29 14:51:04	2025-04-15 15:08:18			Middlemore Hospital	Middlemore Hospital	00008	Manuka Doctor wild flora honey	nasal congestion and fever	Yes		00003 & 00004		2024-08-28	No	2024-09-25	1	tsp (teaspoon)	Other	prn: As needed
MDMR-00002	2024-07-29 14:51:04	2025-04-15 15:08:18			Middlemore Hospital	Middlemore Hospital	00009	Paracetamol	Headache	Yes		7		2024-09-22	No	2024-09-22	500	mg (milligram)	Tablet (tab)	Other	1 tablet, taken once
MDMR-00002	2024-07-29 14:51:04	2025-04-15 15:08:18			Middlemore Hospital	Middlemore Hospital	00010	Loratadine	Postnasal drip		Yes		2	2024-10-02	No	2024-10-04	10	mg (milligram)	Tablet (tab)	qd: Once a day (every day)
MDMR-00003	2024-08-01 15:11:17	2025-04-15 12:47:39			Middlemore Hospital	Middlemore Hospital	00001	Paracetamol	Worsening of left shoulder pain	Yes		00001		2024-08-19	No	2024-08-19	1000	mg (milligram)	Tablet (tab)	Other
MDMR-00003	2024-08-01 15:11:17	2025-04-15 12:47:39			Middlemore Hospital	Middlemore Hospital	00002	Paracetamol	Ankle sprain	Yes		2		2024-08-23	No	2024-08-26	500	mg (milligram)	Tablet (tab)	prn: As needed
MDMR-00003	2024-08-01 15:11:17	2025-04-15 12:47:39			Middlemore Hospital	Middlemore Hospital	00003	Paracetamol	Cold	Yes		3		2024-09-09	No	2024-09-15	500	mg (milligram)	Tablet (tab)	prn: As needed
MDMR-00004	2024-08-05 12:55:42	2025-04-15 14:55:56			Middlemore Hospital	Middlemore Hospital	00001	Felodipine	Hypertension		Yes		00002	2022-01-25	Yes		5	mg (milligram)	Tablet (tab)	qd: Once a day (every day)
MDMR-00004	2024-08-05 12:55:42	2025-04-15 14:55:56			Middlemore Hospital	Middlemore Hospital	00002	Tramadol hydrochloride	Back pain and right hip Osteoarthritis pain		Yes		00008 & 00011	2023-09-12	Yes		50	mg (milligram)	Capsule (cap)	tid: Three times a day
MDMR-00004	2024-08-05 12:55:42	2025-04-15 14:55:56			Middlemore Hospital	Middlemore Hospital	00003	Zopiclone	Insomnia due to back pain and right hip osteoarthritis pain		Yes		00010	2022-11-24	No	2024-09-30	3.75	mg (milligram)	Tablet (tab)	Other	Frequency is 5x weekly
MDMR-00004	2024-08-05 12:55:42	2025-04-15 14:55:56			Middlemore Hospital	Middlemore Hospital	00004	Latanoprost	Glaucoma (right eye)		Yes		00006	2010-12-09	Yes		0.005	Other	Eye drops	qd: Once a day (every day)	%
MDMR-00004	2024-08-05 12:55:42	2025-04-15 14:55:56			Middlemore Hospital	Middlemore Hospital	00005	Atorvastatin	Hypercholesterolaemia		Yes		00003	2024-05-25	Yes		10	mg (milligram)	Tablet (tab)	qd: Once a day (every day)
MDMR-00004	2024-08-05 12:55:42	2025-04-15 14:55:56			Middlemore Hospital	Middlemore Hospital	00006	Metoprolol Succinate	1st degree heart block		Yes		00009	2022-01-27	Yes		47.5	mg (milligram)	Tablet (tab)	qd: Once a day (every day)
MDMR-00004	2024-08-05 12:55:42	2025-04-15 14:55:56			Middlemore Hospital	Middlemore Hospital	00007	Nicotine	Smoking cessation					2010-12-09	Yes		4	mg (milligram)	Other	prn: As needed
MDMR-00004	2024-08-05 12:55:42	2025-04-15 14:55:56			Middlemore Hospital	Middlemore Hospital	00008	Seretide (fluticasone propionate 125 μg / actuation + salmeterol 25 μg /actuation)	Chronic Obstructive Pulmonary Disease		Yes		00001	2015-03-19	Yes		2	puff	Inhaler	prn: As needed
MDMR-00004	2024-08-05 12:55:42	2025-04-15 14:55:56			Middlemore Hospital	Middlemore Hospital	00009	Nutrient Rescue Double Shot Plant powder	Nutrient Deficiency					2024-08-09	Yes		10	g (gram)	Other	qd: Once a day (every day)	Unit: 1 scoop (10 grams). Form: powder
MDMR-00004	2024-08-05 12:55:42	2025-04-15 14:55:56			Middlemore Hospital	Middlemore Hospital	00010	Voltaren Osteo Gel 12 Hourly (23.2mg/g diclofenac diethylamine)	Swollen feet	Yes		00009		2024-09-06	No	2024-09-07	1	Other	Gel	prn: As needed
MDMR-00004	2024-08-05 12:55:42	2025-04-15 14:55:56			Middlemore Hospital	Middlemore Hospital	00011	Paracetamol	Headache	Yes		17		2024-10-07	No	2024-10-09	1000	mg (milligram)	Tablet (tab)	qd: Once a day (every day)
MDMR-00004	2024-08-05 12:55:42	2025-04-15 14:55:56			Middlemore Hospital	Middlemore Hospital	00012	Voltaren Osteo Gel 12 Hourly (23.2mg/g diclofenac diethylamine)	Swollen feet	Yes		19		2024-10-07	Yes		1	Other	Gel	prn: As needed	Dose is one application
MDMR-00004	2024-08-05 12:55:42	2025-04-15 14:55:56			Middlemore Hospital	Middlemore Hospital	00013	Paracetamol	Worsening of arthritic pain in the back, knees, right shoulder and arm	Yes		16		2024-10-14	No	2024-10-15	1000	mg (milligram)	Tablet (tab)	qd: Once a day (every day)
MDMR-00004	2024-08-05 12:55:42	2025-04-15 14:55:56			Middlemore Hospital	Middlemore Hospital	00015	Gaviscon Dual Action Peppermint Liquid [500mg/10ml sodium alginate, 213mg /10ml sodium bicarbonate, 325mg/10ml calcium carbonate]	heartburn	Yes		00020		2024-10-21	No	2024-10-21	2	Other	Oral solution	Other	Dose unit: mouthfuls, frequency = once
MDMR-00004	2024-08-05 12:55:42	2025-04-15 14:55:56			Middlemore Hospital	Middlemore Hospital	00016	Seretide (fluticasone propionate 125 μg / actuation + salmeterol 25 μg /actuation)	Shortness of breath	Yes		00012		2024-09-21	No	2024-09-22	2	puff	Inhaler	prn: As needed
MDMR-00005	2024-08-06 16:01:50	2025-04-15 14:56:15			Middlemore Hospital	Middlemore Hospital	00001	Budesonide	PMHx - Allergic Rhinitis		Yes		3	2024-07-26	No	2024-07-31	100	mcg or µg (microgram)	Other	qd: Once a day (every day)	Nasal Spray
MDMR-00005	2024-08-06 16:01:50	2025-04-15 14:56:15			Middlemore Hospital	Middlemore Hospital	00002	Metoprolol Succinate	PMHx - Palpitations		Yes		2	2024-05-20	Yes		23.75	mg (milligram)	Tablet (tab)	qd: Once a day (every day)
MDMR-00005	2024-08-06 16:01:50	2025-04-15 14:56:15			Middlemore Hospital	Middlemore Hospital	00003	Nirmatrelvir + Ritonavir	PMHx - COVID		Yes		1	2024-07-11	No	2024-07-14	150 + 100	mg (milligram)	Tablet (tab)	bid: Twice a day
MDMR-00006	2024-08-09 14:39:55	2025-04-15 14:56:35			Middlemore Hospital	Middlemore Hospital	00001	Aspirin	Ischaemic heart disease		Yes		00002	2024-01-01	Yes		100	mg (milligram)	Tablet (tab)	qd: Once a day (every day)
MDMR-00006	2024-08-09 14:39:55	2025-04-15 14:56:35			Middlemore Hospital	Middlemore Hospital	00002	Atorvastatin	Hypercholesterolaemia		Yes		00003	2015-10-07	Yes		10	mg (milligram)	Tablet (tab)	qd: Once a day (every day)
MDMR-00006	2024-08-09 14:39:55	2025-04-15 14:56:35			Middlemore Hospital	Middlemore Hospital	00003	Colecalciferol	Osteoporosis		Yes		00004	2022-01-07	Yes		1.25	mg (milligram)	Capsule (cap)	Other	Once a month
MDMR-00006	2024-08-09 14:39:55	2025-04-15 14:56:35			Middlemore Hospital	Middlemore Hospital	00004	Amlodipine	Hypertension		Yes		00001	2019-09-12	Yes		5	mg (milligram)	Tablet (tab)	qd: Once a day (every day)
MDMR-00006	2024-08-09 14:39:55	2025-04-15 14:56:35			Middlemore Hospital	Middlemore Hospital	00005	Perindopril erbumine	hypertension		Yes		00001	2022-12-29	Yes		4	mg (milligram)	Tablet (tab)	qd: Once a day (every day)
MDMR-00006	2024-08-09 14:39:55	2025-04-15 14:56:35			Middlemore Hospital	Middlemore Hospital	00006	Bisoprolol fumarate	Ischaemic heart disease		Yes		00002	2017-11-07	Yes		5	mg (milligram)	Tablet (tab)	qd: Once a day (every day)
MDMR-00006	2024-08-09 14:39:55	2025-04-15 14:56:35			Middlemore Hospital	Middlemore Hospital	00007	Kiwifruit Extract (Phloe)	constipation		Yes		00006	2023-01-01	Yes		575	mg (milligram)	Capsule (cap)	prn: As needed
MDMR-00006	2024-08-09 14:39:55	2025-04-15 14:56:35			Middlemore Hospital	Middlemore Hospital	00008	Paracetamol	Arthritis in the right knee and left ankle		Yes		00005	2014-01-01	Yes		1000	mg (milligram)	Tablet (tab)	prn: As needed
MDMR-00006	2024-08-09 14:39:55	2025-04-15 14:56:35			Middlemore Hospital	Middlemore Hospital	00009	Kenalog 0.1%	Ulcer on the right side towards the back of her tongue	Yes		00001		2024-08-27	No	2024-08-27	1	Other	Ointment	prn: As needed	Dose unit: mg/g
MDMR-00006	2024-08-09 14:39:55	2025-04-15 14:56:35			Middlemore Hospital	Middlemore Hospital	00010	Paracetamol	Muscle tightness/pain between knee and hip on right leg	Yes		00002		2024-09-15	No	2024-09-15	1000	mg (milligram)	Tablet (tab)	Other	Taken just once.
MDMR-00006	2024-08-09 14:39:55	2025-04-15 14:56:35			Middlemore Hospital	Middlemore Hospital	00011	Paracetamol	Tummy pain	Yes		3		2024-09-30	No	2024-09-30	1000	mg (milligram)	Tablet (tab)	qd: Once a day (every day)	Taken once.
MDMR-00006	2024-08-09 14:39:55	2025-04-15 14:56:35			Middlemore Hospital	Middlemore Hospital	00012	Nitrofurantoin	general unwellness and fatigue	Yes		00005		2024-10-23	No	2024-10-27	100	mg (milligram)	Capsule (cap)	bid: Twice a day
MDMR-00006	2024-08-09 14:39:55	2025-04-15 14:56:35			Middlemore Hospital	Middlemore Hospital	00013	trimethoprim + sulfamethoxazole	general unwellness and fatigue & urinary tract infection	Yes		00005 and 00010		2024-10-29	No	2024-11-04	960	mg (milligram)	Tablet (tab)	bid: Twice a day
MDMR-00006	2024-08-09 14:39:55	2025-04-15 14:56:35			Middlemore Hospital	Middlemore Hospital	00014	metronidazole	bacterial vaginosis	Yes		00011		2024-11-01	No	2024-11-05	400	mg (milligram)	Tablet (tab)	bid: Twice a day
MDMR-00006	2024-08-09 14:39:55	2025-04-15 14:56:35			Middlemore Hospital	Middlemore Hospital	00015	Covid-19 Vaccine	Prophylaxis					2024-11-07	No	2024-11-07	1	Other	Intramuscular (IM)	Other	Dose unit - Unknown Dose frequency - Once
MDMR-00006	2024-08-09 14:39:55	2025-04-15 14:56:35			Middlemore Hospital	Middlemore Hospital	00016	miconazole nitrate 2% (20 mg/g) + hydrocortisone 1% (10 mg/g) cream, 15g	Itching of vulva externally	Yes		00013		2024-11-13	No	2024-11-15	1	Other	Cream	prn: As needed	Dose unit: Application
MDMR-00008	2024-08-19 09:54:02	2025-04-15 14:57:14			Middlemore Hospital	Middlemore Hospital	00001	Felodipine	hypertension		Yes		00004	2011-11-22	Yes		10	mg (milligram)	Tablet (tab)	qd: Once a day (every day)
MDMR-00008	2024-08-19 09:54:02	2025-04-15 14:57:14			Middlemore Hospital	Middlemore Hospital	00002	Losartan potassium	Hypertension		Yes		00004	2023-06-14	Yes		25	mg (milligram)	Tablet (tab)	qd: Once a day (every day)
MDMR-00008	2024-08-19 09:54:02	2025-04-15 14:57:14			Middlemore Hospital	Middlemore Hospital	00003	Atorvastatin	Hyperlipidaemia		Yes		00005	2022-09-21	Yes		40	mg (milligram)	Tablet (tab)	qd: Once a day (every day)
MDMR-00008	2024-08-19 09:54:02	2025-04-15 14:57:14			Middlemore Hospital	Middlemore Hospital	00004	Clopidogrel	Stroke (i.e. preventing more strokes)		Yes		00001	2022-09-13	Yes		75	mg (milligram)	Tablet (tab)	qd: Once a day (every day)
MDMR-00009	2024-08-21 10:35:01	2025-04-15 14:57:33			Middlemore Hospital	Middlemore Hospital	00001	phosphate sodium monobasic	decreased phosphate		Yes		00007	2024-08-21	No	2024-08-22	7.744	g (gram)	Tablet (tab)	qd: Once a day (every day)
MDMR-00009	2024-08-21 10:35:01	2025-04-15 14:57:33			Middlemore Hospital	Middlemore Hospital	00002	sildenafil	erectile dysfunction		Yes		00006	2017-05-08	Yes		50	mg (milligram)	Tablet (tab)	prn: As needed
MDMR-00009	2024-08-21 10:35:01	2025-04-15 14:57:33			Middlemore Hospital	Middlemore Hospital	00003	Omeprazole	Grade B reflux esophagitis and hiatus hernia		Yes		00003	2014-05-16	Yes		20	mg (milligram)	Capsule (cap)	qd: Once a day (every day)
MDMR-00009	2024-08-21 10:35:01	2025-04-15 14:57:33			Middlemore Hospital	Middlemore Hospital	00004	Lisinopril	hypertension		Yes		00005	2021-06-04	No	2024-08-22	10	mg (milligram)	Tablet (tab)	qd: Once a day (every day)
MDMR-00009	2024-08-21 10:35:01	2025-04-15 14:57:33			Middlemore Hospital	Middlemore Hospital	00005	phosphate sodium monobasic	low phosphate		Yes		00007	2024-08-23	Yes		3.872	g (gram)	Tablet (tab)	qd: Once a day (every day)
MDMR-00009	2024-08-21 10:35:01	2025-04-15 14:57:33			Middlemore Hospital	Middlemore Hospital	00006	lisinopril	hypertension		Yes		00005	2024-08-23	Yes		5	mg (milligram)	Tablet (tab)	qd: Once a day (every day)
MDMR-00010	2024-08-22 10:07:57	2025-04-15 14:57:51			Middlemore Hospital	Middlemore Hospital	00001	Healtheries B Complex Supreme [Vitamin B1 20mg, Vitamin B2 20mg, Nicotinamide 50mg, Pantothenic acid 50mg, Vitamin B6 20mg, Vitamin B12 10mcg, Folic acid 100mcg, Biotin 70mcg, PABA (Para Amino Benzoic acid) 20mg, Inositol 25mg, Colours, Tabletting aids.]	vitamin B supplementation					2012-01-01	Yes		1	Other	Tablet (tab)	qd: Once a day (every day)	Dose is 1 tablet
MDMR-00010	2024-08-22 10:07:57	2025-04-15 14:57:51			Middlemore Hospital	Middlemore Hospital	00002	Healtheries Zinc Plus [Zinc (as amino acid chelate) 15mg, Magnesium (as amino acid chelate) 7.5mg, Manganese (as amino acid chelate) 1mg, Vitamin B6 10mg, Vitamin A (1000 IU) 345mcg, Tabletting aids.]	Energy, skin and immune support					2009-01-01	Yes		1	Other	Tablet (tab)	qd: Once a day (every day)	Dose is 1 tablet
MDMR-00010	2024-08-22 10:07:57	2025-04-15 14:57:51			Middlemore Hospital	Middlemore Hospital	00003	Healtheries Evening Primrose Oil 1000 mg [Evening Primrose Oil 1000mg, Provides Omega-6 fatty acids 800mg, Equiv. Gamma linolenic acid 100mg, Equiv. Linoleic acid 700mg, Contains Antioxidant, encapsulating aids.]	hormone balance & healthy skin support					2009-01-01	Yes		1	Other	Capsule (cap)	qd: Once a day (every day)	Dose is 1 capsule
MDMR-00010	2024-08-22 10:07:57	2025-04-15 14:57:51			Middlemore Hospital	Middlemore Hospital	00004	Healtheries Magnesium 150mg [Magnesium amino acid chelate 750mg, Equiv. Magnesium 150mg, Encapsulating aids]	muscle tension and relaxation support					2009-01-01	Yes		1	Other	Capsule (cap)	qd: Once a day (every day)	Dose is 1 capsule
MDMR-00010	2024-08-22 10:07:57	2025-04-15 14:57:51			Middlemore Hospital	Middlemore Hospital	00005	Healtheries Fish Oil 1000mg [Fish Oil - natural 1000mg Equiv. Omega-3 marine triglycerides 300mg Equiv. EPA (Eicosapentaenoic acid) 180mg Equiv. DHA (Docosahexaenoic acid) 120mg Encapsulating aids, Antioxidant]	heart, skin and joint health support					2009-01-01	Yes		1	Other	Capsule (cap)	qd: Once a day (every day)	Dose is 1 capsule
MDMR-00010	2024-08-22 10:07:57	2025-04-15 14:57:51			Middlemore Hospital	Middlemore Hospital	00006	Loratadine	prevents seasonal allergies					2024-02-01	Yes		10	mg (milligram)	Tablet (tab)	prn: As needed
MDMR-00010	2024-08-22 10:07:57	2025-04-15 14:57:51			Middlemore Hospital	Middlemore Hospital	00007	Healtheries Jointex Glucosamine Complex 1500mg High Strength [Glucosamine Sulphate-potassium Chloride Complex (1500mg) (Equiv. Glucosamine Sulfate (1130mg), Equiv. Potassium Chloride (369mg)), Colour , Tableting Aids]	Joint support					2009-01-01	Yes		1	Other	Tablet (tab)	qd: Once a day (every day)	Dose is 1 tablet
MDMR-00011	2024-08-23 07:38:51	2025-04-15 14:58:10			Middlemore Hospital	Middlemore Hospital	00001	NZ Bee Pollen (Abeeco)	To help with energy and stamina					2022-01-01	Yes		1000	mg (milligram)	Capsule (cap)	qd: Once a day (every day)
MDMR-00011	2024-08-23 07:38:51	2025-04-15 14:58:10			Middlemore Hospital	Middlemore Hospital	00002	Women's Multivitamin 50+ (Swisse)	To support a healthy lifestyle					2022-01-01	Yes		1	Other	Tablet (tab)	qd: Once a day (every day)	Dose is 1 tablet
MDMR-00011	2024-08-23 07:38:51	2025-04-15 14:58:10			Middlemore Hospital	Middlemore Hospital	00004	Paracetamol	Headache	Yes		3		2024-10-09	No	2024-10-09	1000	mg (milligram)	Tablet (tab)	qd: Once a day (every day)	Taken just once
MDMR-00011	2024-08-23 07:38:51	2025-04-15 14:58:10			Middlemore Hospital	Middlemore Hospital	00005	Paracetamol	Headache	Yes		00010		2024-10-28	No	2024-10-29	1000	mg (milligram)	Tablet (tab)	qd: Once a day (every day)
MDMR-00011	2024-08-23 07:38:51	2025-04-15 14:58:10			Middlemore Hospital	Middlemore Hospital	00006	Paracetamol	Headache	Yes		00011		2024-11-05	No	2024-11-05	50	mg (milligram)	Tablet (tab)	Other	Dose frequency: Once
MDMR-00011	2024-08-23 07:38:51	2025-04-15 14:58:10			Middlemore Hospital	Middlemore Hospital	00007	Nausicalm (cyclizine hydrochloride)	Nausea	Yes		00012		2024-11-05	No	2024-11-05	50	mg (milligram)	Tablet (tab)	Other	Dose Frequency: Once
MDMR-00011	2024-08-23 07:38:51	2025-04-15 14:58:10			Middlemore Hospital	Middlemore Hospital	00008	Candesartan cilexetil	Blood pressure	Yes		00015		2024-11-12	Yes		4	mg (milligram)	Tablet (tab)	qd: Once a day (every day)
MDMR-00011	2024-08-23 07:38:51	2025-04-15 14:58:10			Middlemore Hospital	Middlemore Hospital	00009	Rosuvastatin	Elevated Cholesterol Levels	Yes		00014		2024-11-12	Yes		5	mg (milligram)	Tablet (tab)	qd: Once a day (every day)
MDMR-00011	2024-08-23 07:38:51	2025-04-15 14:58:10			Middlemore Hospital	Middlemore Hospital	00010	Mucinex Chesty Cough	Virus	Yes		00013		2024-11-18	Yes		600	mg (milligram)	Tablet (tab)	prn: As needed
MDMR-00011	2024-08-23 07:38:51	2025-04-15 14:58:10			Middlemore Hospital	Middlemore Hospital	00011	Duro-Tuss Chesty Cough Liquid	Virus	Yes		00013		2024-11-19	Yes		10	mL (milliliter)	Oral solution	prn: As needed
MDMR-00011	2024-08-23 07:38:51	2025-04-15 14:58:10			Middlemore Hospital	Middlemore Hospital	00012	Duro-Tuss Chesty Cough Lozenges	Virus	Yes		00013		2024-11-18	Yes		1	Other	Other	prn: As needed	Dose unit: Lozenge Dose form: Lozenge
MDMR-00011	2024-08-23 07:38:51	2025-04-15 14:58:10			Middlemore Hospital	Middlemore Hospital	00013	Rizatriptan 10 mg tablet: orally disintegrating	Migraine		Yes		00009	2010-08-31	Yes		10	mg (milligram)	Tablet (tab)	prn: As needed
MDMR-00012	2024-08-26 14:00:28	2025-04-15 14:58:29			Middlemore Hospital	Middlemore Hospital	00001	Atorvastatin	High cholesterol		Yes		8	2024-04-11	Yes		20	mg (milligram)	Tablet (tab)	qd: Once a day (every day)
MDMR-00012	2024-08-26 14:00:28	2025-04-15 14:58:29			Middlemore Hospital	Middlemore Hospital	00002	Levothyroxine sodium	Total thyroidectomy		Yes		1	2019-05-16	Yes		100	mcg or µg (microgram)	Tablet (tab)	qd: Once a day (every day)
MDMR-00012	2024-08-26 14:00:28	2025-04-15 14:58:29			Middlemore Hospital	Middlemore Hospital	00003	Felodipine	Hypertension		Yes		2	2022-10-06	Yes		2.5	mg (milligram)	Tablet (tab)	qd: Once a day (every day)
MDMR-00013	2024-08-27 07:34:18	2025-04-15 14:58:46			Middlemore Hospital	Middlemore Hospital	00001	levothyroxine sodium	hypothyroidism		Yes		2	2022-05-20	Yes		100	mcg or µg (microgram)	Tablet (tab)	Other	Dose frequency is OD on weekdays
MDMR-00013	2024-08-27 07:34:18	2025-04-15 14:58:46			Middlemore Hospital	Middlemore Hospital	00002	levothyroxine sodium	hypothyroidism		Yes		2	2022-02-18	Yes		50	mcg or µg (microgram)	Tablet (tab)	Other	Dose frequency is OD on weekends
MDMR-00013	2024-08-27 07:34:18	2025-04-15 14:58:46			Middlemore Hospital	Middlemore Hospital	00003	Omeprazole	Gastro-oesophageal reflux disease		Yes		4	2010-08-13	Yes		20	mg (milligram)	Capsule (cap)	qd: Once a day (every day)
MDMR-00013	2024-08-27 07:34:18	2025-04-15 14:58:46			Middlemore Hospital	Middlemore Hospital	00004	Paracetamol	CTS and basilar thumb arthritis & back pain due to fall		Yes		MH-00001 and MH-00009	2024-05-29	Yes		1000	mg (milligram)	Tablet (tab)	qd: Once a day (every day)
MDMR-00013	2024-08-27 07:34:18	2025-04-15 14:58:46			Middlemore Hospital	Middlemore Hospital	00005	Celecoxib	CTS and basilar thumb arthritis & back pain due to fall		Yes		9	2023-10-26	Yes		200	mg (milligram)	Capsule (cap)	qd: Once a day (every day)
MDMR-00014	2024-08-30 14:27:10	2025-04-15 14:59:00			Middlemore Hospital	Middlemore Hospital	00001	Aspirin	stroke prophylaxis - may have had a stroke that caused her right sided hearing loss					2018-06-01	Yes		100	mg (milligram)	Tablet (tab)	Other	Taken once per day on on Mondays, Wednesdays and Fridays
MDMR-00014	2024-08-30 14:27:10	2025-04-15 14:59:00			Middlemore Hospital	Middlemore Hospital	00002	Zopiclone	Insomnia		Yes		4	2011-12-01	Yes		3.75	mg (milligram)	Tablet (tab)	Other	Taken once every 2-3 months
MDMR-00014	2024-08-30 14:27:10	2025-04-15 14:59:00			Middlemore Hospital	Middlemore Hospital	00003	Ezetimibe	Hyperlipidaemia		Yes		1	2020-09-01	Yes		10	mg (milligram)	Tablet (tab)	qd: Once a day (every day)
MDMR-00014	2024-08-30 14:27:10	2025-04-15 14:59:00			Middlemore Hospital	Middlemore Hospital	00004	Rosuvastatin	Hyperlipidaemia		Yes		1	2022-02-01	Yes		10	mg (milligram)	Tablet (tab)	qd: Once a day (every day)
MDMR-00014	2024-08-30 14:27:10	2025-04-15 14:59:00			Middlemore Hospital	Middlemore Hospital	00005	Estradiol	Perimenopausal symptoms		Yes		3	2024-08-15	Yes		50	mcg or µg (microgram)	Patch (transdermal patch)	Other	Used twice per week
MDMR-00014	2024-08-30 14:27:10	2025-04-15 14:59:00			Middlemore Hospital	Middlemore Hospital	00006	Fluticasone propionate	Hayfever		Yes		6	2024-08-15	Yes		50	mcg or µg (microgram)	Other	qd: Once a day (every day)	Nasal spray
MDMR-00014	2024-08-30 14:27:10	2025-04-15 14:59:00			Middlemore Hospital	Middlemore Hospital	00007	Maxigesic (500mg Paracetamol + 150mg Ibuprofen)	Pain associated with lower thoracic sprain		Yes		7	2024-09-15	No	2024-09-15	1300	mg (milligram)	Tablet (tab)	qd: Once a day (every day)	Just taken once.
MDMR-00014	2024-08-30 14:27:10	2025-04-15 14:59:00			Middlemore Hospital	Middlemore Hospital	00008	Maxigesic (500mg Paracetamol + 150mg Ibuprofen)	Pain associated with lower back sprain		Yes		7	2024-09-18	Yes		1300	mg (milligram)	Tablet (tab)	prn: As needed
MDMR-00014	2024-08-30 14:27:10	2025-04-15 14:59:00			Middlemore Hospital	Middlemore Hospital	00009	Maxiclear (phenylephrine hydrochloride 10mg and loratadine 2.5mg)	Hay fever		Yes		00006	2024-11-05	Yes		12.5	mg (milligram)	Tablet (tab)	prn: As needed
MDMR-00014	2024-08-30 14:27:10	2025-04-15 14:59:00			Middlemore Hospital	Middlemore Hospital	00010	Codral (Day) 500mg paracetamol, 5mg Phenylephrine hydrochloride	Common Cold	Yes		00003		2024-11-10	No	2024-11-14	1010	mg (milligram)	Tablet (tab)	bid: Twice a day
MDMR-00014	2024-08-30 14:27:10	2025-04-15 14:59:00			Middlemore Hospital	Middlemore Hospital	00011	Codral (night) Paracetamol 500mg, phenylephrine hydrochloride 5mg, Chlorphenamine maleate 2mg	Common Cold	Yes		00003		2024-11-10	No	2024-11-14	1014	mg (milligram)	Tablet (tab)	qd: Once a day (every day)
MDMR-00015	2024-09-02 12:39:47	2025-04-15 14:59:15			Middlemore Hospital	Middlemore Hospital	00001	Felodipine	Hypertension		Yes		3	2017-08-18	Yes		5	mg (milligram)	Tablet (tab)	qd: Once a day (every day)
MDMR-00015	2024-09-02 12:39:47	2025-04-15 14:59:15			Middlemore Hospital	Middlemore Hospital	00002	Felodipine	Hypertension		Yes		3	2017-07-17	Yes		2.5	mg (milligram)	Tablet (tab)	qd: Once a day (every day)
MDMR-00015	2024-09-02 12:39:47	2025-04-15 14:59:15			Middlemore Hospital	Middlemore Hospital	00003	Doxazosin	Hypertension		Yes		3	2021-07-12	Yes		4	mg (milligram)	Tablet (tab)	qd: Once a day (every day)
MDMR-00015	2024-09-02 12:39:47	2025-04-15 14:59:15			Middlemore Hospital	Middlemore Hospital	00004	Clopidogrel	transient ischemic attack x2		Yes		1+2	2021-05-25	Yes		75	mg (milligram)	Tablet (tab)	qd: Once a day (every day)
MDMR-00015	2024-09-02 12:39:47	2025-04-15 14:59:15			Middlemore Hospital	Middlemore Hospital	00005	Atorvastatin	Cholesterol		Yes		10	2018-02-13	Yes		20	mg (milligram)	Tablet (tab)	qd: Once a day (every day)
MDMR-00015	2024-09-02 12:39:47	2025-04-15 14:59:15			Middlemore Hospital	Middlemore Hospital	00006	Omeprazole	Hypertension		Yes		3	2010-10-29	Yes		20	mg (milligram)	Capsule (cap)	bid: Twice a day
MDMR-00015	2024-09-02 12:39:47	2025-04-15 14:59:15			Middlemore Hospital	Middlemore Hospital	00007	Auralgan Ear Drops (Each 1mL of Ear Drops Solution contains: Phenazone 54mg and Benzocaine 14mg)	Earache		Yes		11	2024-09-23	No	2024-09-27	2	Other	Ear drops	prn: As needed	Dose unit: Drops
MDMR-00015	2024-09-02 12:39:47	2025-04-15 14:59:15			Middlemore Hospital	Middlemore Hospital	00008	Paracetamol	Earache		Yes		11	2024-09-22	No	2024-09-23	1000	mg (milligram)	Tablet (tab)	prn: As needed
MDMR-00015	2024-09-02 12:39:47	2025-04-15 14:59:15			Middlemore Hospital	Middlemore Hospital	00009	Codeine linctus Diabetic (15mg/5ml)	flu	Yes		00002		2024-09-27	No	2024-09-29	10	mL (milliliter)	Oral solution	tid: Three times a day
MDMR-00015	2024-09-02 12:39:47	2025-04-15 14:59:15			Middlemore Hospital	Middlemore Hospital	00010	promethazine hydrochloride	flu	Yes		00002		2024-09-27	No	2024-09-29	10	mg (milligram)	Tablet (tab)	qd: Once a day (every day)
MDMR-00015	2024-09-02 12:39:47	2025-04-15 14:59:15			Middlemore Hospital	Middlemore Hospital	00011	cetirizine hydrochloride	flu	Yes		000002		2024-09-27	No	2024-09-29	10	mg (milligram)	Tablet (tab)	qd: Once a day (every day)
MDMR-00015	2024-09-02 12:39:47	2025-04-15 14:59:15			Middlemore Hospital	Middlemore Hospital	00012	ibuprofen	flu	Yes		00002		2024-09-27	No	2024-09-29	200	mg (milligram)	Tablet (tab)	bid: Twice a day
MDMR-00015	2024-09-02 12:39:47	2025-04-15 14:59:15			Middlemore Hospital	Middlemore Hospital	00013	paracetamol	flu	Yes		00002		2024-09-27	No	2024-09-29	500	mg (milligram)	Tablet (tab)	prn: As needed
MDMR-00015	2024-09-02 12:39:47	2025-04-15 14:59:15			Middlemore Hospital	Middlemore Hospital	00014	amoxicillin	chest infection	Yes		00003		2024-10-02	No	2024-10-02	1	g (gram)	Intravenous (IV)	tid: Three times a day
MDMR-00015	2024-09-02 12:39:47	2025-04-15 14:59:15			Middlemore Hospital	Middlemore Hospital	00015	amoxicillin	chest infection	Yes		00003		2024-10-03	No	2024-10-03	1	g (gram)	Intravenous (IV)	qd: Once a day (every day)
MDMR-00015	2024-09-02 12:39:47	2025-04-15 14:59:15			Middlemore Hospital	Middlemore Hospital	00016	paracetamol	chest infection	Yes		00003		2024-10-02	No	2024-10-02	1000	mg (milligram)	Tablet (tab)	qd: Once a day (every day)
MDMR-00015	2024-09-02 12:39:47	2025-04-15 14:59:15			Middlemore Hospital	Middlemore Hospital	00017	doxycycline	chest infection	Yes		00003		2024-10-02	No	2024-10-02	100	mg (milligram)	Tablet (tab)	qd: Once a day (every day)
MDMR-00015	2024-09-02 12:39:47	2025-04-15 14:59:15			Middlemore Hospital	Middlemore Hospital	00018	doxycycline	chest infection	Yes		00003		2024-10-02	No	2024-10-02	200	mg (milligram)	Tablet (tab)	qd: Once a day (every day)
MDMR-00015	2024-09-02 12:39:47	2025-04-15 14:59:15			Middlemore Hospital	Middlemore Hospital	00019	prednisone	chest infection	Yes		00003		2024-10-02	No	2024-10-02	20	mg (milligram)	Tablet (tab)	qd: Once a day (every day)
MDMR-00015	2024-09-02 12:39:47	2025-04-15 14:59:15			Middlemore Hospital	Middlemore Hospital	00020	amoxicillin	community-acquired pneumonia	Yes		00004		2024-10-03	No	2024-10-06	500	mg (milligram)	Tablet (tab)	tid: Three times a day
MDMR-00015	2024-09-02 12:39:47	2025-04-15 14:59:15			Middlemore Hospital	Middlemore Hospital	00021	doxycycline	community-acquired pneumonia	Yes		00004		2024-10-03	No	2024-10-06	100	mg (milligram)	Tablet (tab)	bid: Twice a day
MDMR-00015	2024-09-02 12:39:47	2025-04-15 14:59:15			Middlemore Hospital	Middlemore Hospital	00022	prednisone	community-acquired pnuemonia	Yes		00004		2024-10-03	No	2024-10-04	20	mg (milligram)	Tablet (tab)	qd: Once a day (every day)
MDMR-00015	2024-09-02 12:39:47	2025-04-15 14:59:15			Middlemore Hospital	Middlemore Hospital	00023	budesonide	community acquired pneumonia	Yes		00004		2024-10-08	No	2024-10-21	100	mcg or µg (microgram)	Other	prn: As needed	Dose form: Nasal spray
MDMR-00015	2024-09-02 12:39:47	2025-04-15 14:59:15			Middlemore Hospital	Middlemore Hospital	00024	Dexamethasone 0.05% + framycetin 0.5% + gramicidin 0.005%	Blocked ears	Yes		000005		2024-10-09	No	2024-10-14	2	gtt (drop)	Ear drops	tid: Three times a day
MDMR-00015	2024-09-02 12:39:47	2025-04-15 14:59:15			Middlemore Hospital	Middlemore Hospital	00025	Paracetamol	covid-19 infection	Yes		000008		2024-11-02	No	2024-11-08	1000	mg (milligram)	Tablet (tab)	prn: As needed
MDMR-00015	2024-09-02 12:39:47	2025-04-15 14:59:15			Middlemore Hospital	Middlemore Hospital	00026	Nirmatrelvir & ritonavir	covid-19 infection	Yes		00008		2024-11-05	No	2024-11-09	450 + 300	mg (milligram)	Tablet (tab)	qd: Once a day (every day)
MDMR-00016	2024-09-03 07:57:42	2025-04-15 14:59:32			Middlemore Hospital	Middlemore Hospital	00001	Bendroflumethiazide	Hypertension		Yes		1	2013-11-13	Yes		2.5	mg (milligram)	Tablet (tab)	qd: Once a day (every day)
MDMR-00016	2024-09-03 07:57:42	2025-04-15 14:59:32			Middlemore Hospital	Middlemore Hospital	00002	Beauty Focus Collagen +	Aging					2024-01-01	Yes		3.23	g (gram)	Other	qd: Once a day (every day)	Powder formulation
MDMR-00016	2024-09-03 07:57:42	2025-04-15 14:59:32			Middlemore Hospital	Middlemore Hospital	00003	AgeLoc Y-Span	Aging					2024-01-01	Yes		2	Other	Capsule (cap)	qd: Once a day (every day)	2 capsules daily
MDMR-00017	2024-09-03 12:28:42	2025-04-15 14:59:50			Middlemore Hospital	Middlemore Hospital	00001	Sertraline	Depression		Yes		3	2023-04-12	Yes		50	mg (milligram)	Tablet (tab)	qd: Once a day (every day)
MDMR-00017	2024-09-03 12:28:42	2025-04-15 14:59:50			Middlemore Hospital	Middlemore Hospital	00002	Loratadine	Hay fever		Yes		4	2020-03-06	Yes		10	mg (milligram)	Tablet (tab)	prn: As needed
MDMR-00017	2024-09-03 12:28:42	2025-04-15 14:59:50			Middlemore Hospital	Middlemore Hospital	00003	Glucosamine	General health & well-being					2015-01-01	Yes		1	g (gram)	Capsule (cap)	qd: Once a day (every day)
MDMR-00017	2024-09-03 12:28:42	2025-04-15 14:59:50			Middlemore Hospital	Middlemore Hospital	00004	Ibuprofen	Back pain		Yes		00008	2024-09-14	No	2024-09-14	400	mg (milligram)	Tablet (tab)	bid: Twice a day	Two ibuprofen tablets (400 mg each) on 14/Sep/2024
MDMR-00017	2024-09-03 12:28:42	2025-04-15 14:59:50			Middlemore Hospital	Middlemore Hospital	00006	Maxigesic (Paracetamol 500mg + Ibuprofen 150mg)	Back muscle strain	Yes		00002		2024-10-20	No	2024-10-20	1300	mg (milligram)	Tablet (tab)	qd: Once a day (every day)
MDMR-00017	2024-09-03 12:28:42	2025-04-15 14:59:50			Middlemore Hospital	Middlemore Hospital	00007	Maxigesic (Paracetamol 500mg + Ibuprofen 150mg)	Kidney / Back Pain	Yes		00003		2024-10-30	No	2024-10-30	1300	mg (milligram)	Tablet (tab)	qd: Once a day (every day)
MDMR-00017	2024-09-03 12:28:42	2025-04-15 14:59:50			Middlemore Hospital	Middlemore Hospital	00008	Losec Control 20mg Gastro-Resistant Tablets	Acid Reflux	Yes		00005		2024-12-16	No	2024-12-16	20	mg (milligram)	Tablet (tab)	qd: Once a day (every day)
MDMR-00017	2024-09-03 12:28:42	2025-04-15 14:59:50			Middlemore Hospital	Middlemore Hospital	00009	voltaren emulgel	Tennis Elbow	Yes		00006		2024-12-02	Yes		1	Other	Gel	prn: As needed	Dose unit: application
MDMR-00018	2024-09-03 13:07:25	2025-04-15 15:00:08			Middlemore Hospital	Middlemore Hospital	00001	GO Healthy Magnesium One-A-Day 500mg [Natural Marine Magnesium 1,260mg, Providing elemental Magnesium 500mg. Also contains naturally occurring trace minerals: Boron, Calcium, Chromium, Copper, Iodine, Manganese, Potassium, Selenium and Zinc]	Restless legs		Yes		7	2023-01-01	Yes		1	Other	Capsule (cap)	qd: Once a day (every day)	1 capsule daily
MDMR-00018	2024-09-03 13:07:25	2025-04-15 15:00:08			Middlemore Hospital	Middlemore Hospital	00002	Healtheries Garlic Vit C Zinc & Echinacea with Olive Leaf [Garlic bulb (Allium sativum) ext. equiv. fresh 1000mg Vitamin C (ascorbic acid) 250mg Zinc (as amino acid chelate) 5mg Echinacea ext. equiv. dry 100mg Olive leaf (Olea europaea) ext. equiv. dry 700mg Equiv. Oleuropein 6mg Tabletting Aids]	Immune support					2023-01-01	Yes		2	Other	Tablet (tab)	qd: Once a day (every day)	2 tablets daily
MDMR-00018	2024-09-03 13:07:25	2025-04-15 15:00:08			Middlemore Hospital	Middlemore Hospital	00003	GO Healthy Glucosamine One-A-Day [Glucosamine Sulfate Potassium Chloride Complex 1,500mg, Chondroitin Sulfate powder 155mg, Ginger (Zingiber officinale) ext. equiv. to fresh root 250mg, Turmeric (Curcuma longa) ext. equiv. to dry rhizome 100mg, Celery (Apium graveolens) ext. equiv. to fresh seed 100mg, Vitamin D3 (Colecalciferol) 100IU, Copper Sulfate (equiv. Copper 166mcg) 417mcg, Manganese Sulf…	Joint support					2019-01-01	Yes		1	Other	Capsule (cap)	qd: Once a day (every day)	1 capsule daily
MDMR-00018	2024-09-03 13:07:25	2025-04-15 15:00:08			Middlemore Hospital	Middlemore Hospital	00004	Mag Phos - Muscle Relaxant Spray [Magnesium phosphate 6X, Contains ethanol]	Restless legs		Yes		7	2023-01-01	Yes		2	Other	Other	prn: As needed	Oral spray (two sprays when needed)
MDMR-00019	2024-09-05 12:36:21	2025-04-15 15:00:29			Middlemore Hospital	Middlemore Hospital	00001	Pantoprazole	Esophagitis		Yes		2	2000-01-01	Yes		40	mg (milligram)	Tablet (tab)	qd: Once a day (every day)
MDMR-00019	2024-09-05 12:36:21	2025-04-15 15:00:29			Middlemore Hospital	Middlemore Hospital	00002	Beclometasone	Asthma		Yes		3	2000-01-01	Yes		100	mcg or µg (microgram)	Inhaler	prn: As needed
MDMR-00019	2024-09-05 12:36:21	2025-04-15 15:00:29			Middlemore Hospital	Middlemore Hospital	00003	Salbutamol	Asthma		Yes		3	2010-01-01	Yes		100	mcg or µg (microgram)	Inhaler	qd: Once a day (every day)
MDMR-00019	2024-09-05 12:36:21	2025-04-15 15:00:29			Middlemore Hospital	Middlemore Hospital	00004	Aspirin	High blood pressure		Yes		5	2023-09-13	Yes		100	mg (milligram)	Tablet (tab)	qd: Once a day (every day)
MDMR-00019	2024-09-05 12:36:21	2025-04-15 15:00:29			Middlemore Hospital	Middlemore Hospital	00005	Losartan potassium	High blood pressure		Yes		5	2020-12-17	Yes		25	mg (milligram)	Tablet (tab)	qd: Once a day (every day)
MDMR-00019	2024-09-05 12:36:21	2025-04-15 15:00:29			Middlemore Hospital	Middlemore Hospital	00006	Paracetamol	Sore throat, myalgia, headache, upper respiratory tract infection	Yes		1, 2, 3 and 6		2024-10-01	No	2024-10-07	500	mg (milligram)	Tablet (tab)	prn: As needed
MDMR-00019	2024-09-05 12:36:21	2025-04-15 15:00:29			Middlemore Hospital	Middlemore Hospital	00007	Paracetamol	Headaches from coughing	Yes		8		2024-10-03	No	2024-10-14	1000	mg (milligram)	Tablet (tab)	prn: As needed
MDMR-00019	2024-09-05 12:36:21	2025-04-15 15:00:29			Middlemore Hospital	Middlemore Hospital	00008	Paracetamol	Tooth ache	Yes		00010		2024-11-09	No	2024-11-19	1000	mg (milligram)	Tablet (tab)	tid: Three times a day
MDMR-00019	2024-09-05 12:36:21	2025-04-15 15:00:29			Middlemore Hospital	Middlemore Hospital	00009	Amoxicillin	Tooth extraction	Yes		00011		2024-11-19	No	2024-11-19	2000	mg (milligram)	Capsule (cap)	Other	Dose frequency: Once
MDMR-00019	2024-09-05 12:36:21	2025-04-15 15:00:29			Middlemore Hospital	Middlemore Hospital	00010	Fusidic acid 2% (20 mg/g) cream, 5 g	Lip Blister	Yes		00013		2024-11-26	Yes		1	Other	Cream	bid: Twice a day	Dose Unit: Application
MDMR-00019	2024-09-05 12:36:21	2025-04-15 15:00:29			Middlemore Hospital	Middlemore Hospital	00011	Paracetamol	Gum/jaw pain	Yes		00012		2024-11-20	No	2024-11-24	1000	mg (milligram)	Tablet (tab)	prn: As needed
MDMR-00020	2024-09-05 15:55:40	2025-04-16 15:57:21			Middlemore Hospital	Middlemore Hospital	00001	Atorvastatin	Hyperlipidaemia		Yes		2	2012-03-01	Yes		80	mg (milligram)	Tablet (tab)	qd: Once a day (every day)
MDMR-00020	2024-09-05 15:55:40	2025-04-16 15:57:21			Middlemore Hospital	Middlemore Hospital	00002	Pantoprazole	Gastro-oesophageal reflux disease		Yes		1	2024-07-01	Yes		20	mg (milligram)	Tablet (tab)	prn: As needed
MDMR-00020	2024-09-05 15:55:40	2025-04-16 15:57:21			Middlemore Hospital	Middlemore Hospital	00003	Diclofenac	Back stiffness	Yes		1		2024-09-25	No	2024-09-25	25	mg (milligram)	Tablet (tab)	qd: Once a day (every day)	Just took it once.
MDMR-00020	2024-09-05 15:55:40	2025-04-16 15:57:21			Middlemore Hospital	Middlemore Hospital	00004	Paracetamol	Headache	Yes		2		2024-09-23	No	2024-09-23	1000	mg (milligram)	Tablet (tab)	qd: Once a day (every day)	Just took it once.
MDMR-00020	2024-09-05 15:55:40	2025-04-16 15:57:21			Middlemore Hospital	Middlemore Hospital	00005	Codral PE Cold & Flu Day (paracetamol 500mg & phenylephrine hydrochloride 5mg)	Common cold	Yes		3		2024-10-02	No	2024-10-04	505	mg (milligram)	Tablet (tab)	tid: Three times a day
MDMR-00020	2024-09-05 15:55:40	2025-04-16 15:57:21			Middlemore Hospital	Middlemore Hospital	00006	Codral PE Cold & Flu Night (paracetamol 500mg & phenylephrine hydrochloride 5mg & chlorpheniramine maleate 2mg)	Common cold	Yes		3		2024-10-02	No	2024-10-04	507	mg (milligram)	Tablet (tab)	qd: Once a day (every day)
MDMR-00020	2024-09-05 15:55:40	2025-04-16 15:57:21			Middlemore Hospital	Middlemore Hospital	00007	Cramp Stop	Muscle Cramps		Yes		00005	2014-01-01	Yes		1	Other	Other	prn: As needed
MDMR-00021	2024-09-05 16:06:14	2025-04-15 15:00:47			Middlemore Hospital	Middlemore Hospital	00001	Paracetamol	Headache		Yes		1	2024-09-18	No	2024-09-18	1000	mg (milligram)	Tablet (tab)	Other	Taken once
MDMR-00021	2024-09-05 16:06:14	2025-04-15 15:00:47			Middlemore Hospital	Middlemore Hospital	00002	Nature's Sunshine Collagen	General health					2023-03-01	Yes		17	g (gram)	Other	qd: Once a day (every day)	Dose Form: Powder
MDMR-00021	2024-09-05 16:06:14	2025-04-15 15:00:47			Middlemore Hospital	Middlemore Hospital	00003	Bioglan Odourless Super Fish Oil	General health					2021-01-01	Yes		1000	mg (milligram)	Capsule (cap)	qd: Once a day (every day)
MDMR-00021	2024-09-05 16:06:14	2025-04-15 15:00:47			Middlemore Hospital	Middlemore Hospital	00004	Bioglan Vitamin K2 + D3 (Menaquinone 7 (Vitamin K2) 180 micrograms, Colecalciferol (Vitamin D3 1000IU) 25 micrograms)	General health					2023-01-01	Yes		205	mcg or µg (microgram)	Capsule (cap)	qd: Once a day (every day)
MDMR-00021	2024-09-05 16:06:14	2025-04-15 15:00:47			Middlemore Hospital	Middlemore Hospital	00005	fluoxetine	Depression		Yes		00002	2024-03-22	Yes		20	mg (milligram)	Capsule (cap)	qd: Once a day (every day)
MDMR-00021	2024-09-05 16:06:14	2025-04-15 15:00:47			Middlemore Hospital	Middlemore Hospital	00006	Zopiclone	Insomnia		Yes		00003	2011-05-16	No	2024-10-04	1.875-3.75	mg (milligram)	Tablet (tab)	qd: Once a day (every day)
MDMR-00021	2024-09-05 16:06:14	2025-04-15 15:00:47			Middlemore Hospital	Middlemore Hospital	00007	Promethazine hydrochloride	Hay fever					2010-08-13	Yes		6.25	mg (milligram)	Tablet (tab)	qd: Once a day (every day)
MDMR-00021	2024-09-05 16:06:14	2025-04-15 15:00:47			Middlemore Hospital	Middlemore Hospital	00008	RediMind Natural Cognitive Enhancement Supplement	General Health					2024-07-01	No	2024-09-10	350	mg (milligram)	Capsule (cap)	qd: Once a day (every day)
MDMR-00021	2024-09-05 16:06:14	2025-04-15 15:00:47			Middlemore Hospital	Middlemore Hospital	00009	Dr Love ROAR Lion's Mane Supplement	Brain function					2024-02-01	Yes		1330	mg (milligram)	Capsule (cap)	qd: Once a day (every day)
MDMR-00021	2024-09-05 16:06:14	2025-04-15 15:00:47			Middlemore Hospital	Middlemore Hospital	00010	Candesartan Cilexetil	elevated blood pressure	Yes		00003		2024-10-04	No	2024-10-04	4	mg (milligram)	Tablet (tab)	qd: Once a day (every day)
MDMR-00021	2024-09-05 16:06:14	2025-04-15 15:00:47			Middlemore Hospital	Middlemore Hospital	00011	Lorazepam	Anxiety	Yes		00004		2024-10-04	No	2024-11-03	0.5	mg (milligram)	Tablet (tab)	qd: Once a day (every day)
MDMR-00021	2024-09-05 16:06:14	2025-04-15 15:00:47			Middlemore Hospital	Middlemore Hospital	00012	Prochlorperazine Maleate	Benign Paroxysmal positional vertigo	Yes		00005		2024-10-07	No	2024-10-17	5	mg (milligram)	Tablet (tab)	tid: Three times a day
MDMR-00021	2024-09-05 16:06:14	2025-04-15 15:00:47			Middlemore Hospital	Middlemore Hospital	00013	Fluoxetine	Depression		Yes		00002	2024-10-14	No	2024-11-19	40	mg (milligram)	Capsule (cap)	qd: Once a day (every day)
MDMR-00021	2024-09-05 16:06:14	2025-04-15 15:00:47			Middlemore Hospital	Middlemore Hospital	00014	Zopiclone	Insomnia		Yes		00003	2024-11-04	Yes		3.75	mg (milligram)	Tablet (tab)	qd: Once a day (every day)
MDMR-00021	2024-09-05 16:06:14	2025-04-15 15:00:47			Middlemore Hospital	Middlemore Hospital	00015	Phenergan (Promethazine HCL)	Insomnia		Yes		00003	2024-11-04	Yes		12.5	mg (milligram)	Tablet (tab)	qd: Once a day (every day)
MDMR-00021	2024-09-05 16:06:14	2025-04-15 15:00:47			Middlemore Hospital	Middlemore Hospital	00016	Fluoxetine	Depression		Yes		00002	2024-11-20	Yes		20	mg (milligram)	Capsule (cap)	qd: Once a day (every day)
MDMR-00021	2024-09-05 16:06:14	2025-04-15 15:00:47			Middlemore Hospital	Middlemore Hospital	00017	Nicotinamide Mononucleotide (NMN) California Gold Nutrition	General health					2024-12-02	Yes		175	mg (milligram)	Capsule (cap)	qd: Once a day (every day)
MDMR-00021	2024-09-05 16:06:14	2025-04-15 15:00:47			Middlemore Hospital	Middlemore Hospital	00018	Faction Labs Creatine Monohydrate	General health					2024-12-03	Yes		5	g (gram)	Other	qd: Once a day (every day)	Dose form: Powder
MDMR-00022	2024-09-06 10:55:03	2025-04-15 15:01:04			Middlemore Hospital	Middlemore Hospital	00001	Chlortalidone	Hypertension		Yes		7	2022-07-07	Yes		12.5	mg (milligram)	Tablet (tab)	qd: Once a day (every day)
MDMR-00022	2024-09-06 10:55:03	2025-04-15 15:01:04			Middlemore Hospital	Middlemore Hospital	00002	Tadalafil	Erectile dysfunction		Yes		12	2019-01-01	Yes		20	mg (milligram)	Tablet (tab)	prn: As needed
MDMR-00022	2024-09-06 10:55:03	2025-04-15 15:01:04			Middlemore Hospital	Middlemore Hospital	00003	Felodipine	Hypertension		Yes		7	2010-01-01	Yes		5	mg (milligram)	Tablet (tab)	qd: Once a day (every day)
MDMR-00022	2024-09-06 10:55:03	2025-04-15 15:01:04			Middlemore Hospital	Middlemore Hospital	00004	Aspirin	Hypertension		Yes		7	2010-01-01	Yes		100	mg (milligram)	Tablet (tab)	qd: Once a day (every day)
MDMR-00022	2024-09-06 10:55:03	2025-04-15 15:01:04			Middlemore Hospital	Middlemore Hospital	00005	Quinapril	Hypertension		Yes		7	2010-01-01	Yes		20	mg (milligram)	Tablet (tab)	qd: Once a day (every day)
MDMR-00022	2024-09-06 10:55:03	2025-04-15 15:01:04			Middlemore Hospital	Middlemore Hospital	00006	Omeprazole	Gastro-oesophageal reflux disease		Yes		9	2010-01-01	Yes		20	mg (milligram)	Capsule (cap)	bid: Twice a day
MDMR-00022	2024-09-06 10:55:03	2025-04-15 15:01:04			Middlemore Hospital	Middlemore Hospital	00007	Paracetamol	Headache	Yes		00002		2024-09-19	No	2024-09-20	1	g (gram)	Tablet (tab)	Other	Taken once
MDMR-00022	2024-09-06 10:55:03	2025-04-15 15:01:04			Middlemore Hospital	Middlemore Hospital	00008	Budesonide	Sinus congestion		Yes		14	2024-09-16	Yes		100	mcg or µg (microgram)	Other	prn: As needed	Nasal spray (~100ug budesonide per spray)
MDMR-00022	2024-09-06 10:55:03	2025-04-15 15:01:04			Middlemore Hospital	Middlemore Hospital	00009	Paracetamol	sinus congestion and throat discomfort/scratchiness	Yes	Yes	00005	14 and 15	2024-09-23	No	2024-09-24	1000	mg (milligram)	Tablet (tab)	qd: Once a day (every day)
MDMR-00022	2024-09-06 10:55:03	2025-04-15 15:01:04			Middlemore Hospital	Middlemore Hospital	00010	Paracetamol	Sore tongue and gums	Yes		7		2024-10-14	No	2024-10-17	1000	mg (milligram)	Tablet (tab)	qid: Four times a day
MDMR-00022	2024-09-06 10:55:03	2025-04-15 15:01:04			Middlemore Hospital	Middlemore Hospital	00011	Sulfadiazine silver 1% (10 mg/g) cream, 50 g	Burn	Yes		00009		2024-11-07	No	2024-11-07	1	Other	Cream	prn: As needed	Dose unit: Application
MDMR-00022	2024-09-06 10:55:03	2025-04-15 15:01:04			Middlemore Hospital	Middlemore Hospital	00012	Doxazosin	Transurethral resection of the prostate		Yes		00018	2011-05-17	Yes		2	mg (milligram)	Tablet (tab)	qd: Once a day (every day)
MDMR-00022	2024-09-06 10:55:03	2025-04-15 15:01:04			Middlemore Hospital	Middlemore Hospital	00013	Dextran-70 0.1% (1 mg/mL) + hypromellose 0.3% (3 mg/mL) eye drops	Dry eyes		Yes		00019	2017-01-24	Yes		2	gtt (drop)	Eye drops	prn: As needed
MDMR-00022	2024-09-06 10:55:03	2025-04-15 15:01:04			Middlemore Hospital	Middlemore Hospital	00014	chloramphenicol 1% (10 mg/g) eye ointment	Irritated/inflamed eye	Yes		00011		2024-12-03	No	2024-12-10	1	Other	Ointment	tid: Three times a day	Dose unit: application
MDMR-00023	2024-09-06 12:08:41	2025-04-15 15:01:40			Middlemore Hospital	Middlemore Hospital	00001	Felodipine	Hypertension		Yes		3	2012-02-09	Yes		5	mg (milligram)	Tablet (tab)	qd: Once a day (every day)
MDMR-00023	2024-09-06 12:08:41	2025-04-15 15:01:40			Middlemore Hospital	Middlemore Hospital	00002	Colecalciferol	Vitamin D supplementation					2011-10-04	Yes		1.25	mg (milligram)	Capsule (cap)	Other	Once a month
MDMR-00023	2024-09-06 12:08:41	2025-04-15 15:01:40			Middlemore Hospital	Middlemore Hospital	00003	Celecoxib	Joint and back pain		Yes		5	2021-05-26	Yes		100	mg (milligram)	Capsule (cap)	prn: As needed
MDMR-00023	2024-09-06 12:08:41	2025-04-15 15:01:40			Middlemore Hospital	Middlemore Hospital	00004	Atorvastatin	Stroke		Yes		2	2017-01-20	Yes		10	mg (milligram)	Tablet (tab)	qd: Once a day (every day)
MDMR-00023	2024-09-06 12:08:41	2025-04-15 15:01:40			Middlemore Hospital	Middlemore Hospital	00005	Clopidogrel	Stroke		Yes		2	2011-10-19	No	2024-09-26	75	mg (milligram)	Tablet (tab)	qd: Once a day (every day)
MDMR-00023	2024-09-06 12:08:41	2025-04-15 15:01:40			Middlemore Hospital	Middlemore Hospital	00006	Doxazosin	Benign Prostatic Hyperplasia		Yes		00004	2023-03-15	Yes		6	mg (milligram)	Tablet (tab)	qd: Once a day (every day)
MDMR-00023	2024-09-06 12:08:41	2025-04-15 15:01:40			Middlemore Hospital	Middlemore Hospital	00007	Carvedilol	Hypertension		Yes		3	2024-09-16	Yes		6.25	mg (milligram)	Tablet (tab)	bid: Twice a day
MDMR-00023	2024-09-06 12:08:41	2025-04-15 15:01:40			Middlemore Hospital	Middlemore Hospital	00008	Nutralife Vitamin C 500 mg	Upper respiratory tract infection		Yes		00006	2024-09-10	Yes		500	mg (milligram)	Tablet (tab)	qd: Once a day (every day)
MDMR-00023	2024-09-06 12:08:41	2025-04-15 15:01:40			Middlemore Hospital	Middlemore Hospital	00009	Healtheries Zinc Plus with Vitamin B6 Tablets 90 Tabs; Energy skin and immune support. (Zinc (as amino acid chelate) 15mg, Magnesium (as amino acid chelate) 7.5mg, Manganese (as amino acid chelate) 1mg, Vitamin B6 10mg, Vitamin A (1000 IU) 345mcg, Tabletting aids)	Upper respiratory tract infection		Yes		00006	2024-09-10	Yes		1	tab (tablet)	Tablet (tab)	qd: Once a day (every day)
MDMR-00023	2024-09-06 12:08:41	2025-04-15 15:01:40			Middlemore Hospital	Middlemore Hospital	00010	Codral Day & Night Tablets 48s Day tablet: Paracetamol 500mg, Phenylephrine Hydrochloride 5mg Night tablet: Paracetamol 500mg, Phenylephrine Hydrochloride 5mg, Chlorpheniramine Maleate 2mg	Upper respiratory tract infection		Yes		00006	2024-09-10	No	2024-09-12	1	tab (tablet)	Tablet (tab)	prn: As needed
MDMR-00023	2024-09-06 12:08:41	2025-04-15 15:01:40			Middlemore Hospital	Middlemore Hospital	00011	Loratadine	Hay Fever		Yes		00007	2024-10-25	Yes		10	mg (milligram)	Tablet (tab)	prn: As needed
MDMR-00023	2024-09-06 12:08:41	2025-04-15 15:01:40			Middlemore Hospital	Middlemore Hospital	00012	Codral (Day) 500mg paracetamol, phenylephrine hydrochloride 5mg	Common Cold	Yes		00003		2024-11-24	No	2024-11-27	505	mg (milligram)	Tablet (tab)	prn: As needed
MDMR-00023	2024-09-06 12:08:41	2025-04-15 15:01:40			Middlemore Hospital	Middlemore Hospital	00013	Clopidogrel	Heart Palpitations	Yes		00004		2024-12-01	Yes		75	mg (milligram)	Tablet (tab)	qd: Once a day (every day)
MDMR-00023	2024-09-06 12:08:41	2025-04-15 15:01:40			Middlemore Hospital	Middlemore Hospital	00014	Amoxicillin	Throat infection	Yes		00007		2024-12-25	Yes		1	g (gram)	Capsule (cap)	qd: Once a day (every day)
MDMR-00025	2024-09-09 11:15:20	2025-04-15 15:02:24			Middlemore Hospital	Middlemore Hospital	00001	Atorvastatin	Prophylaxis for angina		Yes		2	2012-06-08	Yes		20	mg (milligram)	Tablet (tab)	qd: Once a day (every day)
MDMR-00025	2024-09-09 11:15:20	2025-04-15 15:02:24			Middlemore Hospital	Middlemore Hospital	00002	Prednisolone acetate 1% (10 mg/mL) eye drops	Right cataract surgery with intraocular capsular tension ring and iris segment		Yes		6	2019-09-11	Yes		10	Other	Eye drops	qid: Four times a day	Dose is 10 mg/ml
MDMR-00025	2024-09-09 11:15:20	2025-04-15 15:02:24			Middlemore Hospital	Middlemore Hospital	00003	Doxazosin	Benign prostatic hyperplasia		Yes		1	2023-10-13	Yes		2	mg (milligram)	Tablet (tab)	bid: Twice a day
MDMR-00025	2024-09-09 11:15:20	2025-04-15 15:02:24			Middlemore Hospital	Middlemore Hospital	00004	Nepafenac 0.3% (3 mg/mL) eye drops	Cystoid macular oedema		Yes		7	2021-05-01	Yes		3	Other	Eye drops	qd: Once a day (every day)	Dose is 3 mg/ml
MDMR-00025	2024-09-09 11:15:20	2025-04-15 15:02:24			Middlemore Hospital	Middlemore Hospital	00005	Aspirin	Prophylaxis for angina		Yes		2	2012-06-08	Yes		100	mg (milligram)	Tablet (tab)	qd: Once a day (every day)
MDMR-00025	2024-09-09 11:15:20	2025-04-15 15:02:24			Middlemore Hospital	Middlemore Hospital	00006	Metoprolol succinate	Prophylaxis for angina		Yes		2	2023-07-10	Yes		23.75	mg (milligram)	Tablet (tab)	qd: Once a day (every day)
MDMR-00025	2024-09-09 11:15:20	2025-04-15 15:02:24			Middlemore Hospital	Middlemore Hospital	00007	Paracetamol	Sore hips	Yes		00003		2024-11-20	No	2024-12-13	1000	mg (milligram)	Tablet (tab)	tid: Three times a day
MDMR-00027	2024-09-09 16:52:36	2025-04-15 15:02:59			Middlemore Hospital	Middlemore Hospital	00001	Atorvastatin	Hypercholesterolaemia		Yes		00004	2020-11-03	Yes		80	mg (milligram)	Tablet (tab)	qd: Once a day (every day)
MDMR-00027	2024-09-09 16:52:36	2025-04-15 15:02:59			Middlemore Hospital	Middlemore Hospital	00002	Omeprazole	Gastro-oesophageal reflux disease		Yes		00002	2019-03-11	Yes		20	mg (milligram)	Capsule (cap)	qd: Once a day (every day)
MDMR-00027	2024-09-09 16:52:36	2025-04-15 15:02:59			Middlemore Hospital	Middlemore Hospital	00003	clobetasol propionate 0.05% (500 microgram/g)	Hand dermatitis		Yes		00005	2023-11-15	Yes		500	Other	Cream	bid: Twice a day	Dose Unit: ug / g
MDMR-00027	2024-09-09 16:52:36	2025-04-15 15:02:59			Middlemore Hospital	Middlemore Hospital	00004	Blackmores Executive B Stress Formula with B vitamins, magnesium, oats and passion flower (supplement)	Prophylaxis: General health					2023-01-01	Yes		1	tab (tablet)	Tablet (tab)	qd: Once a day (every day)
MDMR-00027	2024-09-09 16:52:36	2025-04-15 15:02:59			Middlemore Hospital	Middlemore Hospital	00005	Paracetamol	Shoulder pain		Yes		6	1979-01-01	Yes		1000	mg (milligram)	Tablet (tab)	prn: As needed
MDMR-00027	2024-09-09 16:52:36	2025-04-15 15:02:59			Middlemore Hospital	Middlemore Hospital	00006	Ibuprofen	Sore Neck	Yes		00001		2024-10-29	No	2024-11-13	400	mg (milligram)	Tablet (tab)	prn: As needed
MDMR-00027	2024-09-09 16:52:36	2025-04-15 15:02:59			Middlemore Hospital	Middlemore Hospital	00007	Duro-tuss PE Chesty and Nasal Decongestant	Cold	Yes		00002		2024-11-18	No	2024-11-20	15	mL (milliliter)	Oral solution	prn: As needed
MDMR-00027	2024-09-09 16:52:36	2025-04-15 15:02:59			Middlemore Hospital	Middlemore Hospital	00008	Codral Day & Night Cold & Flu Tablets	Cold	Yes		00002		2024-11-17	No	2024-11-19	2	Other	Tablet (tab)	prn: As needed
MDMR-00027	2024-09-09 16:52:36	2025-04-15 15:02:59			Middlemore Hospital	Middlemore Hospital	00009	deep heat cream (Methyl Salicylate 127.4 mg/g. Menthol 58.8 mg/g.)	Pulled calf muscle	Yes		00003		2024-12-04	No	2024-12-04	Unknown	Other	Cream	Other	Dose frequency: Once
MDMR-00028	2024-09-11 09:55:18	2025-04-15 15:03:15			Middlemore Hospital	Middlemore Hospital	00001	Losartan potassium + hydrochlorothiazide	Hypertension		Yes		1	2016-02-01	Yes		50 / 12.5	mg (milligram)	Tablet (tab)	qd: Once a day (every day)
MDMR-00028	2024-09-11 09:55:18	2025-04-15 15:03:15			Middlemore Hospital	Middlemore Hospital	00002	Atorvastatin	Dyslipidaemia		Yes		2	2022-01-01	Yes		10	mg (milligram)	Tablet (tab)	qd: Once a day (every day)
MDMR-00028	2024-09-11 09:55:18	2025-04-15 15:03:15			Middlemore Hospital	Middlemore Hospital	00003	Bisoprolol fumarate	Hypertension		Yes		1	2023-12-01	Yes		2.5	mg (milligram)	Tablet (tab)	qd: Once a day (every day)
MDMR-00028	2024-09-11 09:55:18	2025-04-15 15:03:15			Middlemore Hospital	Middlemore Hospital	00004	Sertraline	Depression		Yes		3	2018-03-01	Yes		50	mg (milligram)	Tablet (tab)	qd: Once a day (every day)
MDMR-00028	2024-09-11 09:55:18	2025-04-15 15:03:15			Middlemore Hospital	Middlemore Hospital	00005	Healtheries Fish Oil 1000mg [Fish oil- natural 1000mg, Equiv. Omega-3 marine triglycerides 300mg, Equiv. EPA (Eicosapentaenoic acid) 180mg, Equiv. DHA (Docosahexaenoic acid) 120mg, Encapsulating aids, antioxidant]	preventing arthritis					2009-01-01	Yes		1	cap (capsule)	Capsule (cap)	qd: Once a day (every day)
MDMR-00028	2024-09-11 09:55:18	2025-04-15 15:03:15			Middlemore Hospital	Middlemore Hospital	00006	GO Healthy Glucosamine One-A-Day	preventing arthritis					2009-01-01	Yes		1	cap (capsule)	Capsule (cap)	qd: Once a day (every day)
MDMR-00028	2024-09-11 09:55:18	2025-04-15 15:03:15			Middlemore Hospital	Middlemore Hospital	00007	Fluticasone propionate	Chronic sinus issue		Yes		8	2024-09-13	No	2024-09-13	100	mcg or µg (microgram)	Other	qd: Once a day (every day)	Nasal spray, just once (on 13Sep2024)
MDMR-00028	2024-09-11 09:55:18	2025-04-15 15:03:15			Middlemore Hospital	Middlemore Hospital	00008	Paracetamol	Intermittent back pain		Yes		11	1984-01-01	Yes		1000	mg (milligram)	Tablet (tab)	prn: As needed
MDMR-00028	2024-09-11 09:55:18	2025-04-15 15:03:15			Middlemore Hospital	Middlemore Hospital	00009	Amoxicillin	chest and throat infection	Yes		00003 and 00004		2024-10-24	No	2024-10-31	500	mg (milligram)	Capsule (cap)	tid: Three times a day
MDMR-00028	2024-09-11 09:55:18	2025-04-15 15:03:15			Middlemore Hospital	Middlemore Hospital	00010	Symbicort (budesonide 200 microgram/actuation + formoterol fumarate dihydrate 6 microgram/actuation inhalation)	Chest and throat infection	Yes		00003 and 00004		2024-10-24	No	2024-11-02	2	puff	Inhaler	prn: As needed
MDMR-00028	2024-09-11 09:55:18	2025-04-15 15:03:15			Middlemore Hospital	Middlemore Hospital	00011	Steroclear ( budesonide 100 microgram/actuation nasal spray )	chest and throat infection	Yes		00003 and 00004		2024-10-24	No	2024-11-04	100	mcg or µg (microgram)	Other	prn: As needed	Dose form is nasal spray
MDMR-00029	2024-09-11 09:55:39	2025-04-15 15:03:36			Middlemore Hospital	Middlemore Hospital	00001	Celebrex	Arthritis flare up in hips	Yes		00002		2024-10-19	No	2024-10-20	200	mg (milligram)	Capsule (cap)	prn: As needed
MDMR-00029	2024-09-11 09:55:39	2025-04-15 15:03:36			Middlemore Hospital	Middlemore Hospital	00002	Paracetamol	Bone pain in both legs	Yes		00004		2024-11-10	No	2024-11-10	1000	mg (milligram)	Tablet (tab)	bid: Twice a day
MDMR-00029	2024-09-11 09:55:39	2025-04-15 15:03:36			Middlemore Hospital	Middlemore Hospital	00003	Celebrex	Bone pain in both legs	Yes		00004		2024-11-09	No	2024-11-09	400	mg (milligram)	Tablet (tab)	bid: Twice a day
MDMR-00029	2024-09-11 09:55:39	2025-04-15 15:03:36			Middlemore Hospital	Middlemore Hospital	00004	Celebrex	Bone pain in legs	Yes		00004		2024-11-17	No	2024-11-17	400	mg (milligram)	Tablet (tab)	bid: Twice a day
MDMR-00029	2024-09-11 09:55:39	2025-04-15 15:03:36			Middlemore Hospital	Middlemore Hospital	00005	Loratadine	Hayfever		Yes		00005	2024-11-15	No	2024-11-15	10	mg (milligram)	Tablet (tab)	Other	Dose Frequency: Once
MDMR-00029	2024-09-11 09:55:39	2025-04-15 15:03:36			Middlemore Hospital	Middlemore Hospital	00006	Efudex	Worsening skin lesions on hand	Yes		00007		2024-11-24	No	2024-11-27	1	Other	Cream	qd: Once a day (every day)	Dose unit: application
MDMR-00029	2024-09-11 09:55:39	2025-04-15 15:03:36			Middlemore Hospital	Middlemore Hospital	00007	Paracetamol	Worsening of skin lesions on hand	Yes		00007		2024-11-26	No	2024-11-27	1000	mg (milligram)	Tablet (tab)	qd: Once a day (every day)
MDMR-00030	2024-09-11 09:55:44	2025-04-15 15:03:51			Middlemore Hospital	Middlemore Hospital	00001	Quinapril	Hypertension		Yes		00001	2013-01-01	Yes		20	mg (milligram)	Tablet (tab)	qd: Once a day (every day)
MDMR-00030	2024-09-11 09:55:44	2025-04-15 15:03:51			Middlemore Hospital	Middlemore Hospital	00002	Cefaclor	Prophylaxis: Preventing infections after tooth root extraction		Yes		4	2024-09-20	No	2024-09-20	500	mg (milligram)	Capsule (cap)	Other	Dose frequency: Once
MDMR-00030	2024-09-11 09:55:44	2025-04-15 15:03:51			Middlemore Hospital	Middlemore Hospital	00003	Cefaclor	Prophylaxis: Preventing infections after tooth root extraction		Yes		4	2024-09-20	No	2024-09-23	250	mg (milligram)	Capsule (cap)	tid: Three times a day
MDMR-00030	2024-09-11 09:55:44	2025-04-15 15:03:51			Middlemore Hospital	Middlemore Hospital	00004	Metronidazole	Prophylaxis: Preventing infections after tooth root extraction		Yes		4	2024-09-20	No	2024-09-20	400	mg (milligram)	Tablet (tab)	Other	Dose frequency: Once
MDMR-00030	2024-09-11 09:55:44	2025-04-15 15:03:51			Middlemore Hospital	Middlemore Hospital	00005	Metronidazole	Prophylaxis: Preventing infections after tooth root extraction		Yes		4	2024-09-20	No	2024-09-23	200	mg (milligram)	Tablet (tab)	tid: Three times a day
MDMR-00030	2024-09-11 09:55:44	2025-04-15 15:03:51			Middlemore Hospital	Middlemore Hospital	00006	kenacomb ( triamcinolone acetonide 0.1% (1 mg/mL) + neomycin sulfate 0.25% (2.5 mg/mL) + gramicidin 0.025% (250 microgram/mL) + nystatin 100 000 international units/mL )	Ear wax blockage		Yes		00003	2024-09-24	No	2024-10-02	3	gtt (drop)	Ear drops	tid: Three times a day
MDMR-00030	2024-09-11 09:55:44	2025-04-15 15:03:51			Middlemore Hospital	Middlemore Hospital	00007	cetomacrogol aqueous cream ( cetomacrogol aqueous cream 90% (900 mg/g) + glycerol 10% (100 mg/g) cream )	Ear wax blockage		Yes		00003	2024-09-24	No	2024-10-02	Unknown	g (gram)		Other	Dose Frequency: unknown
MDMR-00030	2024-09-11 09:55:44	2025-04-15 15:03:51			Middlemore Hospital	Middlemore Hospital	00008	Voltaren Emulgel (Diclofenac diethylamine 11.6 mg/g)	Arthritis in fingers		Yes		00002	2024-10-15	Yes		1	Other	Gel	prn: As needed	Dose unit: Application
MDMR-00031	2024-09-11 09:55:51	2025-04-15 15:04:06			Middlemore Hospital	Middlemore Hospital	00001	GO Healthy Glucosamine One-A-Day	Prophylaxis - Supports joint care					2024-08-01	Yes		1	Other	Capsule (cap)	qd: Once a day (every day)	Dose unit: one capsule per day.
MDMR-00031	2024-09-11 09:55:51	2025-04-15 15:04:06			Middlemore Hospital	Middlemore Hospital	00002	Felodipine	Hypertension		Yes		00001	2018-06-18	Yes		5	mg (milligram)	Tablet (tab)	qd: Once a day (every day)
MDMR-00031	2024-09-11 09:55:51	2025-04-15 15:04:06			Middlemore Hospital	Middlemore Hospital	00003	Candesartan Cilexetil	Hypertension		Yes		00001	2024-06-27	Yes		32	mg (milligram)	Tablet (tab)	qd: Once a day (every day)
MDMR-00031	2024-09-11 09:55:51	2025-04-15 15:04:06			Middlemore Hospital	Middlemore Hospital	00004	Atorvastatin	Hypercholesterolaemia		Yes		00002	2023-06-02	Yes		20	mg (milligram)	Tablet (tab)	qd: Once a day (every day)
MDMR-00031	2024-09-11 09:55:51	2025-04-15 15:04:06			Middlemore Hospital	Middlemore Hospital	00005	Omeprazole	Prophylaxis - Prevents GORD		Yes		00003	2018-11-27	Yes		40	mg (milligram)	Capsule (cap)	qd: Once a day (every day)
MDMR-00031	2024-09-11 09:55:51	2025-04-15 15:04:06			Middlemore Hospital	Middlemore Hospital	00006	Budesonide	Asthma		Yes		00004	2010-07-28	Yes		200	mcg or µg (microgram)	Other	bid: Twice a day	Dose form: inhalation - powder.
MDMR-00031	2024-09-11 09:55:51	2025-04-15 15:04:06			Middlemore Hospital	Middlemore Hospital	00007	FESS Nasal & Sinus Wash Gentle Strength Saline Wash [sodium chloride (9mg/mL when reconstituted as directed) and Sodium Bicarbonate.]	Sinus Surgery		Yes		00005	2024-09-10	Yes		3	Other	Other	tid: Three times a day	Dose unit: Sachets - does 3 nasal washes daily, mixes this with 10x sprays of budesonide nasal spray for 2/3 nasal washes each day. Dose form: Powder
MDMR-00031	2024-09-11 09:55:51	2025-04-15 15:04:06			Middlemore Hospital	Middlemore Hospital	00008	Budesonide	Sinus surgery		Yes		5	2024-08-28	Yes		100	mcg or µg (microgram)	Other	Other	Nasal spray; 10 sprays 2x daily
MDMR-00031	2024-09-11 09:55:51	2025-04-15 15:04:06			Middlemore Hospital	Middlemore Hospital	00009	Ibuprofen	headache	Yes		Adverse Event-00002		2024-09-23	No	2024-09-23	200	mg (milligram)	Tablet (tab)	qd: Once a day (every day)
MDMR-00031	2024-09-11 09:55:51	2025-04-15 15:04:06			Middlemore Hospital	Middlemore Hospital	00010	Ibuprofen	Sore back	Yes		1		2024-09-29	No	2024-09-29	400	mg (milligram)	Tablet (tab)	qd: Once a day (every day)	Taken once.
MDMR-00031	2024-09-11 09:55:51	2025-04-15 15:04:06			Middlemore Hospital	Middlemore Hospital	00011	Paracetamol	Sore ankle	Yes		3		2024-10-01	No	2024-10-04	1000	mg (milligram)	Tablet (tab)	qd: Once a day (every day)
MDMR-00031	2024-09-11 09:55:51	2025-04-15 15:04:06			Middlemore Hospital	Middlemore Hospital	00012	Ibuprofen	Sore ankle	Yes		3		2024-10-03	No	2024-10-05	400	mg (milligram)	Tablet (tab)	prn: As needed
MDMR-00031	2024-09-11 09:55:51	2025-04-15 15:04:06			Middlemore Hospital	Middlemore Hospital	00013	Celecoxib	Sore ankle	Yes		3		2024-10-01	Yes		200	mg (milligram)	Tablet (tab)	prn: As needed
MDMR-00031	2024-09-11 09:55:51	2025-04-15 15:04:06			Middlemore Hospital	Middlemore Hospital	00014	Ibuprofen	Sore ankles and sore knees	Yes		00004 & 00003		2024-10-20	No	2024-10-20	1000	mg (milligram)	Tablet (tab)	qd: Once a day (every day)
MDMR-00031	2024-09-11 09:55:51	2025-04-15 15:04:06			Middlemore Hospital	Middlemore Hospital	00015	Betadine Antiseptic Topical Ointment	nasal vestibulitis	Yes		00006		2024-10-25	Yes		Unknown	Other	Ointment	prn: As needed	Dose unit - unknown
MDMR-00031	2024-09-11 09:55:51	2025-04-15 15:04:06			Middlemore Hospital	Middlemore Hospital	00016	Zostrix	Worsening of Dupuytren on the middle two fingers of left hand	Yes		00007		2024-11-07	No	2024-11-07	Unknown	Other	Cream	Other	Dose unit: unknown Dose frequency: Once
MDMR-00031	2024-09-11 09:55:51	2025-04-15 15:04:06			Middlemore Hospital	Middlemore Hospital	00017	Voltaren Emulgel	Worsening of Dupuytren on the middle two fingers of left hand	Yes		00007		2024-11-07	Yes		Unknown	Other	Gel	prn: As needed	Dose unit: unknown
MDMR-00031	2024-09-11 09:55:51	2025-04-15 15:04:06			Middlemore Hospital	Middlemore Hospital	00018	Steroclear diluted salt water rinse	Sinus surgery		Yes		00005	2024-08-28	No	2024-10-30	500	Other	Other	bid: Twice a day	Dose Unit - uL Dose form - Nasal Rinse
MDMR-00031	2024-09-11 09:55:51	2025-04-15 15:04:06			Middlemore Hospital	Middlemore Hospital	00019	Amoxicillin	nasal vestibulitis	Yes		00006		2024-11-11	No	2024-11-18	500	mg (milligram)	Capsule (cap)	tid: Three times a day
MDMR-00031	2024-09-11 09:55:51	2025-04-15 15:04:06			Middlemore Hospital	Middlemore Hospital	00020	hydrogen peroxide 1% (10 mg/g) cream (Crystaderm)	nasal vestibulitis	Yes		00006		2024-11-11	Yes		1	Other	Cream	prn: As needed	Dose unit: Application
MDMR-00031	2024-09-11 09:55:51	2025-04-15 15:04:06			Middlemore Hospital	Middlemore Hospital	00021	Sanderson - Fish Oil 3000	Dry eyes		Yes		00006	2024-11-15	Yes		1	cap (capsule)	Capsule (cap)	tid: Three times a day
MDMR-00031	2024-09-11 09:55:51	2025-04-15 15:04:06			Middlemore Hospital	Middlemore Hospital	00022	Paracetamol	Sore Knees	Yes		00004		2024-11-03	Yes		1	g (gram)	Tablet (tab)	prn: As needed
MDMR-00032	2024-09-11 09:55:57	2025-04-15 15:04:23			Middlemore Hospital	Middlemore Hospital	00001	Aspirin	Right foot drop		Yes		6	2011-08-17	Yes		100	mg (milligram)	Tablet (tab)	qd: Once a day (every day)
MDMR-00032	2024-09-11 09:55:57	2025-04-15 15:04:23			Middlemore Hospital	Middlemore Hospital	00002	lansoprazole	Hyperuricemia		Yes		5	2011-08-17	Yes		30	mg (milligram)	Capsule (cap)	qd: Once a day (every day)
MDMR-00032	2024-09-11 09:55:57	2025-04-15 15:04:23			Middlemore Hospital	Middlemore Hospital	00003	Atorvastatin	Hypercholesterolaemia		Yes		2	2017-05-02	Yes		80	mg (milligram)	Tablet (tab)	qd: Once a day (every day)
MDMR-00032	2024-09-11 09:55:57	2025-04-15 15:04:23			Middlemore Hospital	Middlemore Hospital	00004	Umeclidinium bromide	Chronic obstructive pulmonary disease		Yes		3	2023-09-22	Yes		62.5	mcg or µg (microgram)	Inhaler	qd: Once a day (every day)
MDMR-00032	2024-09-11 09:55:57	2025-04-15 15:04:23			Middlemore Hospital	Middlemore Hospital	00005	amlodipine	Hypertension		Yes		4	2020-07-07	Yes		5	mg (milligram)	Tablet (tab)	qd: Once a day (every day)
MDMR-00032	2024-09-11 09:55:57	2025-04-15 15:04:23			Middlemore Hospital	Middlemore Hospital	00006	allopurinol	Hyperuricemia		Yes		5	2011-08-17	Yes		300	mg (milligram)	Tablet (tab)	qd: Once a day (every day)
MDMR-00032	2024-09-11 09:55:57	2025-04-15 15:04:23			Middlemore Hospital	Middlemore Hospital	00007	Nitrolingual Spray 0.4mg 250 Dose	Ischaemic Heart Disease		Yes		00001	2024-09-23	No	2024-10-23	1	Other	Other	Other	Dose unit = spray, form = spray, frequency = once
MDMR-00032	2024-09-11 09:55:57	2025-04-15 15:04:23			Middlemore Hospital	Middlemore Hospital	00008	Paracetamol	Upper respiratory tract infection		Yes		00007	2024-09-16	No	2024-09-18	500	mg (milligram)	Tablet (tab)	qd: Once a day (every day)
MDMR-00032	2024-09-11 09:55:57	2025-04-15 15:04:23			Middlemore Hospital	Middlemore Hospital	00009	Codral Mucus Cough + Cold Liquid (Guaiphenesin 100mg, Phenylephrine Hydrochloride 5mg, saccharin, benzoates, sorbitol (21g/60mL).	Upper respiratory tract infection		Yes		00007	2024-09-16	No	2024-09-20	10	mL (milliliter)	Oral solution	qd: Once a day (every day)
MDMR-00032	2024-09-11 09:55:57	2025-04-15 15:04:23			Middlemore Hospital	Middlemore Hospital	00010	Metoprolol Succinate	Hypertension		Yes		00004	2011-08-17	Yes		47.5	mg (milligram)	Tablet (tab)	qd: Once a day (every day)
MDMR-00032	2024-09-11 09:55:57	2025-04-15 15:04:23			Middlemore Hospital	Middlemore Hospital	00011	Paracetamol	Headache	Yes		00005		2024-10-31	No	2024-10-31	500	mg (milligram)	Tablet (tab)	prn: As needed
MDMR-00032	2024-09-11 09:55:57	2025-04-15 15:04:23			Middlemore Hospital	Middlemore Hospital	00012	Trimethoprim 80 mg + sulfamethoxazole 400 mg	Bladder Infection	Yes		00008		2024-12-06	No	2024-12-19	960	mg (milligram)	Tablet (tab)	bid: Twice a day
MDMR-00032	2024-09-11 09:55:57	2025-04-15 15:04:23			Middlemore Hospital	Middlemore Hospital	00013	Ibuprofen	Stomach pain	Yes		00009		2024-12-06	No	2024-12-19	1600	mg (milligram)	Tablet (tab)	bid: Twice a day
MDMR-00032	2024-09-11 09:55:57	2025-04-15 15:04:23			Middlemore Hospital	Middlemore Hospital	00014	Omeprazole	Gastroesophageal reflux disease					2024-12-06	No	2024-12-19	20	mg (milligram)	Capsule (cap)	qd: Once a day (every day)
MDMR-00033	2024-09-11 13:32:06	2025-04-15 15:04:45			Middlemore Hospital	Middlemore Hospital	00001	Paracetamol	Headache	Yes		00003		2024-10-16	No	2024-10-16	500	mg (milligram)	Tablet (tab)	Other	Dose frequency - Used once (one tablet)
MDMR-00033	2024-09-11 13:32:06	2025-04-15 15:04:45			Middlemore Hospital	Middlemore Hospital	00002	rosuvastatin	Hypertension		Yes		00005	2023-06-27	Yes		20	mg (milligram)	Tablet (tab)	qd: Once a day (every day)
MDMR-00033	2024-09-11 13:32:06	2025-04-15 15:04:45			Middlemore Hospital	Middlemore Hospital	00003	Losartan Potassium	Hypertension		Yes		00005	2024-06-06	No	2024-11-11	25	mg (milligram)	Tablet (tab)	qd: Once a day (every day)
MDMR-00033	2024-09-11 13:32:06	2025-04-15 15:04:45			Middlemore Hospital	Middlemore Hospital	00004	Paracetamol	Headache	Yes		00001		2024-10-12	No	2024-10-12	500	mg (milligram)	Tablet (tab)	qd: Once a day (every day)
MDMR-00033	2024-09-11 13:32:06	2025-04-15 15:04:45			Middlemore Hospital	Middlemore Hospital	00005	Paracetamol	Headache	Yes		00005		2024-11-08	No	2024-11-15	500	mg (milligram)	Tablet (tab)	qd: Once a day (every day)
MDMR-00033	2024-09-11 13:32:06	2025-04-15 15:04:45			Middlemore Hospital	Middlemore Hospital	00006	Losartan Potassium	Hypertension		Yes		00005	2024-11-11	No	2024-11-13	50	mg (milligram)	Tablet (tab)	qd: Once a day (every day)
MDMR-00033	2024-09-11 13:32:06	2025-04-15 15:04:45			Middlemore Hospital	Middlemore Hospital	00007	Losartan Potassium	Hypertension		Yes		00005	2024-11-14	Yes		25	mg (milligram)	Tablet (tab)	qd: Once a day (every day)
MDMR-00033	2024-09-11 13:32:06	2025-04-15 15:04:45			Middlemore Hospital	Middlemore Hospital	00008	Paracetamol	Headache	Yes		00002		2024-10-14	No	2024-10-14	500	mg (milligram)	Tablet (tab)	qd: Once a day (every day)
MDMR-00035	2024-09-12 15:07:35	2025-04-15 15:05:02			Middlemore Hospital	Middlemore Hospital	00001	Bioglan Glucosamine	Thumb joint pain		Yes		00004	2024-07-01	Yes		1500	mg (milligram)	Tablet (tab)	qd: Once a day (every day)
MDMR-00035	2024-09-12 15:07:35	2025-04-15 15:05:02			Middlemore Hospital	Middlemore Hospital	00002	Diprosone	dermatitis on right eye, calves and ankles		Yes		00003	2024-10-04	Yes		Unknown	Other	Cream	prn: As needed	Dose unit: unknown
MDMR-00035	2024-09-12 15:07:35	2025-04-15 15:05:02			Middlemore Hospital	Middlemore Hospital	00003	Flucloxacillin	Skin infection on hands	Yes		00002		2024-12-13	No	2024-12-18	1000	mg (milligram)	Capsule (cap)	tid: Three times a day
MDMR-00035	2024-09-12 15:07:35	2025-04-15 15:05:02			Middlemore Hospital	Middlemore Hospital	00004	Promethazine hydrochloride (Allersoothe)	Hives	Yes		00003		2024-12-13	Yes		25	mg (milligram)	Tablet (tab)	qd: Once a day (every day)
MDMR-00035	2024-09-12 15:07:35	2025-04-15 15:05:02			Middlemore Hospital	Middlemore Hospital	00005	Liquid paraffin 50% + white soft paraffin 50% ointment, 500 g	Skin infection on hands	Yes		00002		2024-12-13	No	2024-12-14	1	Other	Cream	qid: Four times a day	Dose unit: application
MDMR-00036	2024-09-12 15:07:39	2025-04-15 15:05:20			Middlemore Hospital	Middlemore Hospital	00001	Gabapentin	Shoulder surgery and pain, and nerve pain		Yes		00007 + 00004	2023-11-10	Yes		300	mg (milligram)	Capsule (cap)	tid: Three times a day
MDMR-00036	2024-09-12 15:07:39	2025-04-15 15:05:20			Middlemore Hospital	Middlemore Hospital	00002	Paracetamol + codeine phosphate	Nerve Pain		Yes		00004	2024-05-01	Yes		508	mg (milligram)	Tablet (tab)	prn: As needed
MDMR-00036	2024-09-12 15:07:39	2025-04-15 15:05:20			Middlemore Hospital	Middlemore Hospital	00003	Budesonide nasal spray (SteroClear)	Throat congestion		Yes		5	2024-08-19	Yes		100	mcg or µg (microgram)	Other	qd: Once a day (every day)	Dose form: Nasal spray
MDMR-00036	2024-09-12 15:07:39	2025-04-15 15:05:20			Middlemore Hospital	Middlemore Hospital	00004	Capsaicin (Zo-Rub osteo)	Nerve Pain		Yes		00004	2024-05-01	Yes		250	mg (milligram)	Cream	prn: As needed
MDMR-00036	2024-09-12 15:07:39	2025-04-15 15:05:20			Middlemore Hospital	Middlemore Hospital	00005	Aspirin	Ischaemic heart Disease		Yes		00001	2021-05-01	Yes		100	mg (milligram)	Tablet (tab)	qd: Once a day (every day)
MDMR-00036	2024-09-12 15:07:39	2025-04-15 15:05:20			Middlemore Hospital	Middlemore Hospital	00006	Atorvastatin	Ischaemic Heart Disease		Yes		00001	2022-03-26	Yes		80	mg (milligram)	Tablet (tab)	qd: Once a day (every day)
MDMR-00036	2024-09-12 15:07:39	2025-04-15 15:05:20			Middlemore Hospital	Middlemore Hospital	00007	Perindopril erbumine	Ischaemic Heart Disease		Yes		00001	2021-05-01	Yes		4	mg (milligram)	Tablet (tab)	qd: Once a day (every day)
MDMR-00036	2024-09-12 15:07:39	2025-04-15 15:05:20			Middlemore Hospital	Middlemore Hospital	00008	Pantoprazole	Unsettled Stomach		Yes		00003	2021-05-01	Yes		40	mg (milligram)	Tablet (tab)	qd: Once a day (every day)
MDMR-00036	2024-09-12 15:07:39	2025-04-15 15:05:20			Middlemore Hospital	Middlemore Hospital	00009	Macrogol+propylene glycol (systane)	Dry Eyes		Yes		00002	2024-06-01	Yes		4+3	mL (milliliter)	Eye drops	qd: Once a day (every day)
MDMR-00036	2024-09-12 15:07:39	2025-04-15 15:05:20			Middlemore Hospital	Middlemore Hospital	00010	Paracetamol	Nerve pain		Yes		4	2024-10-16	Yes		1000	mg (milligram)	Tablet (tab)	qd: Once a day (every day)
MDMR-00036	2024-09-12 15:07:39	2025-04-15 15:05:20			Middlemore Hospital	Middlemore Hospital	00011	Go Healthy Vitamin D3 1000IU	General health					2020-01-01	Yes		1000	IU (international unit)	Capsule (cap)	qd: Once a day (every day)
MDMR-00036	2024-09-12 15:07:39	2025-04-15 15:05:20			Middlemore Hospital	Middlemore Hospital	00012	Go Healthy Ginkgo 9,000+ (Ginkgo (Ginkgo biloba) ext. equiv. to dry leaf 9,000mg, Brahmi (Bacopa monniera) ext. equiv. to dry herb 2,000mg, Siberian Ginseng (Eleutherococcus senticosus) ext. equiv. to dry root 650mg, Withania (Withania somnifera) ext. equiv. to dry root 250mg, Hawthorn (Crataegus oxycantha) fruit ext. equiv. to dry 60mg, L-Glutamine 55mg, L-Tyrosine 55mg)	General health					2020-01-01	Yes		1	cap (capsule)	Capsule (cap)	qd: Once a day (every day)
MDMR-00036	2024-09-12 15:07:39	2025-04-15 15:05:20			Middlemore Hospital	Middlemore Hospital	00013	Go Healthy Glucosamine 1-A-Day (Glucosamine Sulfate Potassium Chloride Complex 1,500mg, Chondroitin Sulfate 155mg (Marine Sourced), Ginger (Zingiber officinale) ext. equiv. to dry root 250mg, Turmeric (Curcuma longa) ext. equiv. to dry 100mg, Celery (Apium graveolens) ext. equiv. to dry seed 100mg, Vitamin D3 100IU, Cupric Sulfate (equiv. Copper 166mcg) 653mcg, Manganese sulfate (equiv. Manganese…	General Health					2020-01-01	Yes		1	cap (capsule)	Capsule (cap)	qd: Once a day (every day)
MDMR-00036	2024-09-12 15:07:39	2025-04-15 15:05:20			Middlemore Hospital	Middlemore Hospital	00014	Nerve Shield Pro - Advanced Nerve Formula with Alpha Lipoic Acid, Lion's Mane, and 10 Essential Ingredients for Relief and Comprehensive Long-Term Support of Nerve Health	General Health					2020-01-01	Yes		1	cap (capsule)	Capsule (cap)	tid: Three times a day
MDMR-00036	2024-09-12 15:07:39	2025-04-15 15:05:20			Middlemore Hospital	Middlemore Hospital	00015	Healthy Care Salmon Oil 1,000mg	General health					2020-01-01	Yes		1000	mg (milligram)	Capsule (cap)	bid: Twice a day
MDMR-00036	2024-09-12 15:07:39	2025-04-15 15:05:20			Middlemore Hospital	Middlemore Hospital	00016	Solgar Milk Thistle Vegetable Capsules (Milk Thistle Powder (Silybum marianum) (aerial, seed) 350 mg, Standardised Milk Thistle Extract (Silybum marianum) (seed) (silymarin 80 mg [80%]) 100 mg)	General health					2023-01-01	Yes		450	mg (milligram)	Capsule (cap)	qd: Once a day (every day)
MDMR-00036	2024-09-12 15:07:39	2025-04-15 15:05:20			Middlemore Hospital	Middlemore Hospital	00017	Go Healthy Kombucha 500mg Probiotic Plus 12B (Kombucha Tea powder 500mg, Lactobacillus acidophilus 5 billion CFU, Bifidobacterium breve 7 Billion CFU, Total Probiotic Count 12 Billion, Fructo-oligoasaccharide 50mg)	General health					2020-01-01	Yes		1	cap (capsule)		qd: Once a day (every day)
MDMR-00036	2024-09-12 15:07:39	2025-04-15 15:05:20			Middlemore Hospital	Middlemore Hospital	00018	Good Health Viralex, Everyday Immune Support (Olea europaea Leaf (Olive) 1350mg Astragalus membranaceus root (Astragalus) 200mg Tabebuia avellanedae bark (pau D'arco) 200mg. Saccharomyces cerevisiae (Dried Yeast) 100mg Zinc Gluconate 7.8mg)	General Health					2024-01-01	Yes		1	cap (capsule)	Capsule (cap)	bid: Twice a day
MDMR-00036	2024-09-12 15:07:39	2025-04-15 15:05:20			Middlemore Hospital	Middlemore Hospital	00019	GO ZINC COMPLEX 1-A-DAY (Zinc Citrate 17mg, equiv. to 5mg Zinc, Zinc 5mg, Zinc gluconate 35mg, equiv. to 5mg Zinc, Zinc Total Elemental Zinc 15mg, Vitamin C 300mg, Selenium 25mcg, Manganese 6mg, Vitamin B6 20mg)	General Health					2024-11-11	Yes		Unknown	Other	Capsule (cap)	qd: Once a day (every day)	Dose unit: capsule
MDMR-00036	2024-09-12 15:07:39	2025-04-15 15:05:20			Middlemore Hospital	Middlemore Hospital	00020	Nature's Own Vitamin B1 (Thiamine nitrate 250 mg)	Lethargy	Yes		00002		2024-11-11	Yes		250	mg (milligram)	Tablet (tab)	qd: Once a day (every day)
MDMR-00036	2024-09-12 15:07:39	2025-04-15 15:05:20			Middlemore Hospital	Middlemore Hospital	00021	OTC Nerve Fresh	Worsening of numbness in feet	Yes		00001		2024-11-03	Yes		2	Other	Capsule (cap)	qd: Once a day (every day)	Dose unit: Capsule
MDMR-00036	2024-09-12 15:07:39	2025-04-15 15:05:20			Middlemore Hospital	Middlemore Hospital	00022	Codeine	Phlegmy cough	Yes		00003		2024-11-15	No	2024-11-15	30	mg (milligram)	Tablet (tab)	Other	Dose frequency: Once
MDMR-00036	2024-09-12 15:07:39	2025-04-15 15:05:20			Middlemore Hospital	Middlemore Hospital	00024	Fluticasone propionate 50microgram/actuation nasal spray	Throat congestion		Yes		00005	2024-12-03	Yes		50	mcg or µg (microgram)	Other	qd: Once a day (every day)	Dose form: Nasal Spray
MDMR-00036	2024-09-12 15:07:39	2025-04-15 15:05:20			Middlemore Hospital	Middlemore Hospital	00025	Ociab 70% DMSO/ 30% Organic Aloe Vera	Numbness in feet		Yes		00008	2024-12-03	Yes		2	Other	Gel	prn: As needed	Dose unit: application
MDMR-00036	2024-09-12 15:07:39	2025-04-15 15:05:20			Middlemore Hospital	Middlemore Hospital	00026	Vitamin B12 Injection	Lethargy	Yes		00004		2024-12-02	No	2024-12-02	1	Other	Intramuscular (IM)	Other	Once
MDMR-00036	2024-09-12 15:07:39	2025-04-15 15:05:20			Middlemore Hospital	Middlemore Hospital	00027	Gabapentin	Worsening numbness in feet	Yes		00001		2024-12-09	Yes		400	mg (milligram)	Capsule (cap)	tid: Three times a day
MDMR-00036	2024-09-12 15:07:39	2025-04-15 15:05:20			Middlemore Hospital	Middlemore Hospital	00028	Voltaren SR	Strained left calf	Yes		00006		2024-12-12	Yes		75	mg (milligram)	Tablet (tab)	qd: Once a day (every day)
MDMR-00036	2024-09-12 15:07:39	2025-04-15 15:05:20			Middlemore Hospital	Middlemore Hospital	00029	Blackmore's Vitamin D3	General health					2024-12-17	Yes		1000	IU (international unit)	Capsule (cap)	qd: Once a day (every day)
MDMR-00037	2024-09-12 15:07:47	2025-04-15 15:05:36			Middlemore Hospital	Middlemore Hospital	00001	candesartan cilexetil	Hypertension		Yes		00001	2020-02-24	Yes		4	mg (milligram)	Tablet (tab)	qd: Once a day (every day)
MDMR-00037	2024-09-12 15:07:47	2025-04-15 15:05:36			Middlemore Hospital	Middlemore Hospital	00002	Aspirin	Prophylaxis (prevention of blood clots)					2010-12-20	Yes		100	mg (milligram)	Tablet (tab)	qd: Once a day (every day)
MDMR-00037	2024-09-12 15:07:47	2025-04-15 15:05:36			Middlemore Hospital	Middlemore Hospital	00003	paracetamol	Headache		Yes		7	2024-09-18	No	2024-09-18	1	g (gram)	Tablet (tab)	Other	Dose frequency: Once
MDMR-00037	2024-09-12 15:07:47	2025-04-15 15:05:36			Middlemore Hospital	Middlemore Hospital	00004	Paracetamol	(Prophylaxis) Aiding ability to sleep					2024-10-03	No	2024-10-07	1000	mg (milligram)	Tablet (tab)	qd: Once a day (every day)
MDMR-00037	2024-09-12 15:07:47	2025-04-15 15:05:36			Middlemore Hospital	Middlemore Hospital	00005	Paracetamol	Toothache	Yes		00003		2024-10-29	No	2024-10-29	1000	mg (milligram)	Tablet (tab)	tid: Three times a day
MDMR-00038	2024-09-13 14:07:09	2025-04-15 15:05:53			Middlemore Hospital	Middlemore Hospital	00001	Aspirin	Hypertension		Yes		6	2018-09-28	Yes		100	mg (milligram)	Tablet	qd: Once a day (every day)
MDMR-00038	2024-09-13 14:07:09	2025-04-15 15:05:53			Middlemore Hospital	Middlemore Hospital	00002	Candesartan cilexetil	Myocardial infarction		Yes		1	2022-02-05	Yes		16	mg (milligram)	Tablet (tab)	qd: Once a day (every day)
MDMR-00038	2024-09-13 14:07:09	2025-04-15 15:05:53			Middlemore Hospital	Middlemore Hospital	00003	Amitriptyline hydrochloride	Myocardial infarction		Yes		1	2024-03-20	Yes		10	mg (milligram)	Tablet (tab)	qd: Once a day (every day)
MDMR-00038	2024-09-13 14:07:09	2025-04-15 15:05:53			Middlemore Hospital	Middlemore Hospital	00004	Salbutamol	Chronic obstructive pulmonary disease		Yes		2	2022-11-01	Yes		100	mcg or µg (microgram)	Inhaler	qd: Once a day (every day)
MDMR-00038	2024-09-13 14:07:09	2025-04-15 15:05:53			Middlemore Hospital	Middlemore Hospital	00005	Atorvastatin	Myocardial infarction		Yes		1	2018-09-28	Yes		80	mg (milligram)	Tablet (tab)	qd: Once a day (every day)
MDMR-00038	2024-09-13 14:07:09	2025-04-15 15:05:53			Middlemore Hospital	Middlemore Hospital	00006	Omeprazole	Myocardial infarction		Yes		1	2018-09-28	Yes		20	mg (milligram)	Capsule (cap)	bid: Twice a day
MDMR-00039	2024-09-16 14:16:16	2025-04-15 15:06:10			Middlemore Hospital	Middlemore Hospital	00001	Aspirin	Atrial flutter and posterior STEMI		Yes		1 + 2	2024-03-01	Yes		100	mg (milligram)	Tablet (tab)	qd: Once a day (every day)
MDMR-00039	2024-09-16 14:16:16	2025-04-15 15:06:10			Middlemore Hospital	Middlemore Hospital	00002	Atorvastatin	Posterior STEMI		Yes		1	2023-04-14	Yes		80	mg (milligram)	Tablet (tab)	qd: Once a day (every day)
MDMR-00039	2024-09-16 14:16:16	2025-04-15 15:06:10			Middlemore Hospital	Middlemore Hospital	00003	Perindopril	Hypertension		Yes		5	2023-05-01	Yes		4	mg (milligram)	Tablet (tab)	qd: Once a day (every day)
MDMR-00039	2024-09-16 14:16:16	2025-04-15 15:06:10			Middlemore Hospital	Middlemore Hospital	00004	Metoprolol succinate	Atrial flutter and posterior STEMI		Yes		1 + 2	2023-06-01	Yes		23.75	mg (milligram)	Tablet (tab)	qd: Once a day (every day)
MDMR-00039	2024-09-16 14:16:16	2025-04-15 15:06:10			Middlemore Hospital	Middlemore Hospital	00005	Vitamin D3	Prophylaxis; general health					2019-01-01	Yes		6000	IU (international unit)	Capsule (cap)	qd: Once a day (every day)
MDMR-00039	2024-09-16 14:16:16	2025-04-15 15:06:10			Middlemore Hospital	Middlemore Hospital	00006	Docusate sodium + sennoside B	Preventing constipation					2024-08-01	No	2024-09-14	100 + 16	mg (milligram)	Tablet (tab)	qd: Once a day (every day)
MDMR-00039	2024-09-16 14:16:16	2025-04-15 15:06:10			Middlemore Hospital	Middlemore Hospital	00007	Paracetamol	Headache	Yes		2		2024-11-11	No	2024-11-11	1000	mg (milligram)	Tablet (tab)	Other	Taken just once.
MDMR-00040	2024-09-16 14:16:25	2025-04-15 15:06:30			Middlemore Hospital	Middlemore Hospital	00001	Cannabis	Recreational use					2024-09-15	No	2024-09-15	Unknown	Other	Other	Other	Smokes cannabis (unknown dose) irregularly; last time was reportedly on 15/Sep/2024. Participant happy to refrain from this during the course of the trial.
MDMR-00040	2024-09-16 14:16:25	2025-04-15 15:06:30			Middlemore Hospital	Middlemore Hospital	00002	Cannabis	Recreational use					2024-09-29	No	2024-11-03	Unknown	Other	Other	Other	"Approximately 1-2 joints per week"
MDMR-00040	2024-09-16 14:16:25	2025-04-15 15:06:30			Middlemore Hospital	Middlemore Hospital	00003	Cannabis	recreational use					2024-11-10	Yes		Unknown	Other	Other	Other	Dose form: Inhalation Dose frequency: three times a week
MDMR-00041	2024-09-16 14:16:30	2025-04-15 15:06:49			Middlemore Hospital	Middlemore Hospital	00001	Sertraline	Depression		Yes		6	2024-02-15	Yes		50	mg (milligram)	Tablet (tab)	qd: Once a day (every day)
MDMR-00041	2024-09-16 14:16:30	2025-04-15 15:06:49			Middlemore Hospital	Middlemore Hospital	00002	Paracetamol	Headache	Yes		1		2024-10-07	No	2024-10-07	1000	mg (milligram)	Tablet (tab)	qd: Once a day (every day)
MDMR-00041	2024-09-16 14:16:30	2025-04-15 15:06:49			Middlemore Hospital	Middlemore Hospital	00003	promethazine hydrochloride	Inner thigh and back rash	Yes		00003 & 00004		2024-10-31	No	2024-11-08	25	mg (milligram)	Tablet (tab)	qd: Once a day (every day)
MDMR-00041	2024-09-16 14:16:30	2025-04-15 15:06:49			Middlemore Hospital	Middlemore Hospital	00004	permethrin 5% lotion	Rash on inner thighs and back	Yes		00003 & 00004		2024-10-31	No	2024-11-09	50	Other	Lotion	prn: As needed	Dose unit: mg/mL
MDMR-00041	2024-09-16 14:16:30	2025-04-15 15:06:49			Middlemore Hospital	Middlemore Hospital	00005	loratadine	Rash on inner thigh and back	Yes		00003 & 00004		2024-10-31	No	2024-11-08	10	mg (milligram)	Tablet (tab)	bid: Twice a day
MDMR-00041	2024-09-16 14:16:30	2025-04-15 15:06:49			Middlemore Hospital	Middlemore Hospital	00006	Hydrocortisone Acetate 1% Cream	Rash on inner thigh and back	Yes		00003 & 00004		2024-10-31	No	2024-11-08	10	Other	Cream	tid: Three times a day	Dose unit: mg/g
MDMR-00042	2024-09-26 08:40:34	2025-04-15 15:07:09			Middlemore Hospital	Middlemore Hospital	00001	Swisse Ultiboost Hair Skin Nails+	Prevention of soft nails					2021-01-01	No	2024-10-06	1	tab (tablet)	Tablet (tab)	qd: Once a day (every day)
MDMR-00042	2024-09-26 08:40:34	2025-04-15 15:07:09			Middlemore Hospital	Middlemore Hospital	00002	Radiance Adult Gummies Probiotic [Probiotic (Bacillus coagulans IS-2)]	Gut health					2022-01-01	Yes		1	Other	Other	qd: Once a day (every day)	Dose unit and form = gummy
MDMR-00042	2024-09-26 08:40:34	2025-04-15 15:07:09			Middlemore Hospital	Middlemore Hospital	00003	Bendroflumethiazide	Hypertension		Yes		00001	2010-09-27	Yes		2.5	mg (milligram)	Tablet (tab)	qd: Once a day (every day)
MDMR-00042	2024-09-26 08:40:34	2025-04-15 15:07:09			Middlemore Hospital	Middlemore Hospital	00004	Quinapril	Hypertension		Yes		00001	2010-09-27	Yes		10	mg (milligram)	Tablet (tab)	bid: Twice a day
MDMR-00042	2024-09-26 08:40:34	2025-04-15 15:07:09			Middlemore Hospital	Middlemore Hospital	00005	Levothyroxine sodium	Hypothyroidism		Yes		00002	2010-09-27	Yes		50	mcg or µg (microgram)	Tablet (tab)	qd: Once a day (every day)
MDMR-00042	2024-09-26 08:40:34	2025-04-15 15:07:09			Middlemore Hospital	Middlemore Hospital	00006	Levothyroxine sodium	hypothyroidism		Yes		00002	2010-09-27	Yes		100	mcg or µg (microgram)	Tablet (tab)	Other	Dose frequency = OD except weekends (5x per week)
MDMR-00042	2024-09-26 08:40:34	2025-04-15 15:07:09			Middlemore Hospital	Middlemore Hospital	00007	Amlodipine	hypertension		Yes		00001	2019-11-15	Yes		5	mg (milligram)	Tablet (tab)	qd: Once a day (every day)
MDMR-00042	2024-09-26 08:40:34	2025-04-15 15:07:09			Middlemore Hospital	Middlemore Hospital	00008	Gabapentin	Nerve pain		Yes		00005	2021-12-29	Yes		100	mg (milligram)	Capsule (cap)	bid: Twice a day
MDMR-00042	2024-09-26 08:40:34	2025-04-15 15:07:09			Middlemore Hospital	Middlemore Hospital	00009	Amitriptyline hydrochloride	Nerve pain		Yes		00005	2022-10-14	Yes		10	mg (milligram)	Tablet (tab)	qd: Once a day (every day)
MDMR-00042	2024-09-26 08:40:34	2025-04-15 15:07:09			Middlemore Hospital	Middlemore Hospital	00010	Triamcinolone acetonide 0.1% (1 mg/mL) + neomycin sulfate 0.25% (2.5 mg/mL) + gramicidin 0.025% (250 microgram/mL) + nystatin 100 000 international units/mL ear drops	Earache and Blocked ear		Yes		00003 & 00004	2024-10-10	No	2024-10-18	2	gtt (drop)	Ear drops	tid: Three times a day
MDMR-00042	2024-09-26 08:40:34	2025-04-15 15:07:09			Middlemore Hospital	Middlemore Hospital	00011	magnesium complete forte - nutralife brand (Magnesium oxide 574.5mg Equiv. Magnesium 337mg Magnesium phosphate pentahydrate 174.2mg Equiv. Magnesium 36mg Magnesium amino acid chelate 135mg Equiv. Magnesium 27mg Total Elemental Magnesium 400mg Zinc oxide 2.49mg Equiv. Zinc 2mg Encapsulating aids)	Night Cramps					2023-01-01	Yes		400	mg (milligram)	Capsule (cap)	qd: Once a day (every day)
MDMR-00043	2024-09-27 12:49:08	2025-04-15 15:07:24			Middlemore Hospital	Middlemore Hospital	00001	Sildenafil	Benign prostatic hyperplasia		Yes		1	2013-01-23	Yes		100	mg (milligram)	Tablet (tab)	prn: As needed
MDMR-00043	2024-09-27 12:49:08	2025-04-15 15:07:24			Middlemore Hospital	Middlemore Hospital	00002	Doxazosin	Benign prostatic hyperplasia		Yes		1	2014-07-17	Yes		4	mg (milligram)	Tablet (tab)	qd: Once a day (every day)
MDMR-00043	2024-09-27 12:49:08	2025-04-15 15:07:24			Middlemore Hospital	Middlemore Hospital	00003	Pine Pollen Supercharge Liquid Extract	General Health					2024-08-01	Yes		2	mL (milliliter)	Oral solution	prn: As needed
MDMR-00043	2024-09-27 12:49:08	2025-04-15 15:07:24			Middlemore Hospital	Middlemore Hospital	00004	Rosuvastatin	Cholesterol					2024-11-20	Yes		5	mg (milligram)	Tablet (tab)	qd: Once a day (every day)
MDMR-00043	2024-09-27 12:49:08	2025-04-15 15:07:24			Middlemore Hospital	Middlemore Hospital	00005	Rosuvastatin	Cholesterol					2024-11-20	Yes		5	mg (milligram)	Tablet (tab)	qd: Once a day (every day)
MDMR-00043	2024-09-27 12:49:08	2025-04-15 15:07:24			Middlemore Hospital	Middlemore Hospital	00006	Sildenafil (Vedafil)	Erectile Dysfunction		Yes		00002	2024-12-14	Yes		100	mg (milligram)	Tablet (tab)	prn: As needed
MDMR-00043	2024-09-27 12:49:08	2025-04-15 15:07:24			Middlemore Hospital	Middlemore Hospital	00007	Paracetamol	Gastroenteritis-like illness	Yes		00001		2024-12-29	No	2024-12-29	1	g (gram)	Tablet (tab)	Other	Took one dose only
MDMR-00044	2024-09-27 14:33:46	2025-04-15 15:07:40			Middlemore Hospital	Middlemore Hospital	00001	Losartan	Hypertension		Yes		4	2024-03-17	Yes		25	mg (milligram)	Tablet (tab)	qd: Once a day (every day)
MDMR-00044	2024-09-27 14:33:46	2025-04-15 15:07:40			Middlemore Hospital	Middlemore Hospital	00002	Atorvastatin	Hyperlipidaemia		Yes		5	2024-04-01	Yes		30	mg (milligram)	Tablet (tab)	qd: Once a day (every day)
MDMR-00044	2024-09-27 14:33:46	2025-04-15 15:07:40			Middlemore Hospital	Middlemore Hospital	00003	Omperazole	Acid Reflux	Yes		00001		2024-11-03	No	2024-11-03	20	mg (milligram)	Capsule (cap)	Other	Dose Frequency - Once
MDMR-00044	2024-09-27 14:33:46	2025-04-15 15:07:40			Middlemore Hospital	Middlemore Hospital	00004	Quick Eze Original Tablets (Calcium Carbonate 780mg, Magnesium Carbonate Hydrate 130mg, Magnesium Trisilicate 130mg)	Acid reflux	Yes		00001		2024-11-02	No	2024-11-02	1	Other	Tablet	qd: Once a day (every day)
MDMR-00044	2024-09-27 14:33:46	2025-04-15 15:07:40			Middlemore Hospital	Middlemore Hospital	00005	Allerfix Eye Drops Solution 2% (Sodium cromoglycate)	Irritated Eye	Yes		00002		2025-01-08	No	2025-01-09	2	gtt (drop)	Eye drops	qid: Four times a day
MDMR-00044	2024-09-27 14:33:46	2025-04-15 15:07:40			Middlemore Hospital	Middlemore Hospital	00006	Cetirizine hydrochloride	Allergies					2025-01-09	Yes		10	mg (milligram)	Tablet (tab)	prn: As needed
MDMR-00044	2024-09-27 14:33:46	2025-04-15 15:07:40			Middlemore Hospital	Middlemore Hospital	00007	Chloramphenicol 1% (10 mg/g) eye ointment	Irritated eye	Yes		00002		2025-01-09	No	2025-01-11	1	gtt (drop)	Eye drops	qd: Once a day (every day)
MDMR-00044	2024-09-27 14:33:46	2025-04-15 15:07:40			Middlemore Hospital	Middlemore Hospital	00008	Chloramphenicol 0.5% (5 mg/mL) eye drops	Irritated eye	Yes		00002		2025-01-09	No	2025-01-16	2	gtt (drop)	Eye drops	tid: Three times a day
MDMR-00045	2024-09-30 14:16:15	2025-04-15 15:07:59			Middlemore Hospital	Middlemore Hospital	00001	Aspirin	NSTEMI with 2x angioplasty+stent		Yes		00001	2010-08-26	Yes		100	mg (milligram)	Tablet (tab)	qd: Once a day (every day)
MDMR-00045	2024-09-30 14:16:15	2025-04-15 15:07:59			Middlemore Hospital	Middlemore Hospital	00002	Felodipine	NSTEMI with 2x angioplasty+stent		Yes		00001	2013-01-03	Yes		2.5	mg (milligram)	Tablet (tab)	qd: Once a day (every day)
MDMR-00045	2024-09-30 14:16:15	2025-04-15 15:07:59			Middlemore Hospital	Middlemore Hospital	00003	Atorvastatin	NSTEMI with 2x angioplasty+stent		Yes		00001	2017-11-28	Yes		40	mg (milligram)	Tablet (tab)	qd: Once a day (every day)
MDMR-00045	2024-09-30 14:16:15	2025-04-15 15:07:59			Middlemore Hospital	Middlemore Hospital	00004	Doxazosin	NSTEMI with 2x angioplasty+stent		Yes		00001	2017-05-31	Yes		6	mg (milligram)	Tablet (tab)	qd: Once a day (every day)
MDMR-00045	2024-09-30 14:16:15	2025-04-15 15:07:59			Middlemore Hospital	Middlemore Hospital	00005	Paracetamol	L4/5 disc prolapse		Yes		00003	2012-06-01	No	2024-09-01	1000	mg (milligram)	Tablet (tab)	prn: As needed
MDMR-00045	2024-09-30 14:16:15	2025-04-15 15:07:59			Middlemore Hospital	Middlemore Hospital	00006	Vicks Formula 44 Cough Medicine Chesty Cough	Cold	Yes		00001		2024-10-19	No	2024-10-22	15	mL (milliliter)	Oral solution	qd: Once a day (every day)
